# Supplementary material for: Combined Transcriptomic and Metabolomic Analyses of the Response of Ganoderma lucidum to Elevated CO2
Source: J Fungi (Basel). 2025 Dec 20;12(1):5. doi: 10.3390/jof12010005 (PMC12842923; doi:10.3390/jof12010005)
Supplement: Supplementary file 1 [file jof-12-00005-s001.zip › Table S1.xlsx]

## Sheet: Sheet1
Table S1. Metabolite annotation results
ID	name	HMDB_accession	Exact_Mass	chemical_formula	PubChem	ChEBI	KEGG COMPOUND ID	metlin_id	CAS_number	super_class	class	sub_class	J_1	J_2	J_3	Mean J	K_1	K_2	K_3	Mean K	L_1	L_2	L_3	Mean L	M_1	M_2	M_3	Mean M	N_1	N_2	N_3	Mean N	O_1	O_2	O_3	Mean O	QC01	QC02	QC03	QC04	QC05	QC06	Mean QC
759	11-Hydroxyeicosatetraenoate glyceryl ester	HMDB0012530	394.271924326	C23H38O5	53481455	171687	None	None	None	Lipids and lipid-like molecules	Endocannabinoids	None	0.009696133	0.010074271	0.012994904	0.0109217693333333	0.003910306	0.005311212	0.009911068	0.00637752866666667	0.011618890	0.015327423	0.012467782	0.0131380316666667	0.013293246	0.014789792	0.012289057	0.013457365	0.017264320	0.016169157	0.014825793	0.0160864233333333	0.008730904	0.008903590	0.006602875	0.008079123	0.013206022	0.011607316	0.010563068	0.011584845	0.011457230	0.011940764	0.0117265408333333
1032	Leukotriene D4	HMDB0003080	496.26070819	C25H40N2O6S	5280878	28666	C05951	3583	73836-78-9	Lipids and lipid-like molecules	Fatty Acyls	Eicosanoids	0.016089409	0.011254586	0.013137965	0.0134939866666667	0.018017284	0.009495693	0.016986359	0.014833112	0.017963622	0.010502027	0.015600886	0.014688845	0.014568932	0.009915005	0.014614185	0.0130327073333333	0.013375691	0.010407733	0.011972411	0.0119186116666667	0.013815613	0.003631483	0.029557806	0.0156683006666667	0.015044790	0.015311933	0.014997929	0.011886518	0.021630854	0.015967352	0.0158065626666667
60	8,15-DiHETE	HMDB0010219	336.230059512	C20H32O4	53480358	88456	None	None	77667-08-4	Lipids and lipid-like molecules	Fatty Acyls	Eicosanoids	0.04189163	0.04448213	0.04413520	0.0435029866666667	0.04192307	0.04822371	0.04343327	0.0445266833333333	0.04099103	0.04050860	0.04275001	0.0414165466666667	0.11285411	0.12509160	0.10880480	0.115583503333333	0.09875722	0.09772189	0.12224195	0.106240353333333	0.23337062	0.28726476	0.29628204	0.272305806666667	0.13339829	0.14611260	0.15487506	0.16463286	0.15510598	0.15742119	0.15192433
1205	Thromboxane B3	HMDB0005099	368.219888756	C20H32O6	6438711	None	None	None	71953-80-5	Lipids and lipid-like molecules	Fatty Acyls	Eicosanoids	0.13461033	0.14435732	0.12725382	0.135407156666667	0.09661017	0.13426266	0.11388842	0.114920416666667	0.15066686	0.15241953	0.15940016	0.154162183333333	0.11432079	0.12111811	0.11049615	0.115311683333333	0.23751826	0.18965174	0.11184804	0.17967268	0.09960299	0.09899712	0.30088695	0.166495686666667	0.11274975	0.13066696	0.14679808	0.13257312	0.15263749	0.13585564	0.135213506666667
763	12-Keto-tetrahydro-leukotriene B4	HMDB0002995	338.245709576	C20H34O4	5283122	15647	C02165	None	None	Lipids and lipid-like molecules	Fatty Acyls	Eicosanoids	0.6216425	0.6020694	0.5626701	0.595460666666667	0.7582841	0.5396047	0.6563737	0.651420833333333	0.5060504	0.4435468	0.6654279	0.5383417	0.6102827	0.8962899	0.6073973	0.704656633333333	0.9608287	0.7083980	0.7698573	0.813028	0.1867221	0.2679894	0.2912134	0.248641633333333	0.6788636	0.4998517	0.6481232	0.4891459	0.4896666	0.6843630	0.581669
176	Leukotriene B5	HMDB0005073	334.214409448	C20H30O4	5283125	88493	None	None	80445-66-5	Lipids and lipid-like molecules	Fatty Acyls	Eicosanoids	0.005493320	0.005342383	0.005699451	0.005511718	0.005192257	0.005326934	0.006974215	0.00583113533333333	0.006523629	0.005715648	0.006163345	0.00613420733333333	0.007366387	0.006720742	0.006127289	0.00673813933333333	0.011110260	0.011913468	0.008586577	0.0105367683333333	0.004010611	0.003858434	0.003886906	0.00391865033333333	0.003867269	0.005793102	0.005837070	0.005271021	0.006268083	0.005968895	0.00550090666666667
175	Leukotriene B4	HMDB0001085	336.230059512	C20H32O4	5280492	15647	C02165	406	71160-24-2	Lipids and lipid-like molecules	Fatty Acyls	Eicosanoids	0.039783951	0.035769745	0.042105560	0.039219752	0.039274789	0.044497012	0.041954766	0.0419088556666667	0.036921006	0.042998911	0.043553513	0.04115781	0.015836810	0.012950665	0.012732602	0.0138400256666667	0.018166505	0.017505076	0.015625598	0.0170990596666667	0.007807558	0.007172059	0.009517508	0.00816570833333333	0.005306644	0.011189930	0.011379996	0.010913339	0.010572505	0.009580583	0.00982383283333333
1170	Prostaglandin G2	HMDB0003235	368.219888756	C20H32O6	5280883	27647	C05956	3508	51982-36-6	Lipids and lipid-like molecules	Fatty Acyls	Eicosanoids	1.5933158	1.7282415	1.8286087	1.716722	1.3287510	1.4448435	1.4083633	1.39398593333333	2.0300821	2.1632774	1.7306243	1.97466126666667	1.0688655	0.7982931	0.7942136	0.887124066666667	0.9125773	0.9145593	1.0370117	0.9547161	0.2927129	0.2943279	0.3433147	0.3101185	0.7257098	0.7751600	0.7702694	0.7512569	0.8799655	0.8200507	0.787068716666667
15	13,14-Dihydro PGF2a	HMDB0004239	356.256274262	C20H36O5	6434009	170865	None	None	27376-74-5	Lipids and lipid-like molecules	Fatty Acyls	Eicosanoids	0.018401253	0.021287662	0.020534395	0.0200744366666667	0.027465782	0.026009237	0.026311744	0.0265955876666667	0.028084139	0.028760140	0.019284590	0.0253762896666667	0.020324434	0.028277144	0.021161550	0.023254376	0.035541851	0.037166291	0.027148916	0.033285686	0.009604955	0.009108687	0.011124445	0.009946029	0.004442807	0.017428315	0.024983471	0.024174188	0.025425494	0.026243664	0.0204496565
225	Prostaglandin D2	HMDB0001403	352.224974134	C20H32O5	448457	15555	C00696	6221	41598-07-6	Lipids and lipid-like molecules	Fatty Acyls	Eicosanoids	0.1622479	0.1363045	0.1341551	0.144235833333333	0.1397746	0.1282419	0.1580342	0.1420169	0.1481046	0.1429936	0.1354886	0.1421956	0.1643079	0.1336418	0.1671155	0.155021733333333	0.1562732	0.1591886	0.1318646	0.1491088	0.2279490	0.2062869	0.1787730	0.2043363	0.1436370	0.1613974	0.1572475	0.1635673	0.1688279	0.1578815	0.158759766666667
224	Prostaglandin D1	HMDB0005102	354.240624198	C20H34O5	5280936	27696	C06438	None	17968-82-0	Lipids and lipid-like molecules	Fatty Acyls	Eicosanoids	0.0115542739	0.0125538138	0.0136667993	0.012591629	0.0121777742	0.0132079994	0.0110307464	0.01213884	0.0152255522	0.0164232846	0.0130721037	0.0149069801666667	0.0138399774	0.0123775966	0.0142993094	0.0135056278	0.0174532161	0.0198658383	0.0085431770	0.0152874104666667	0.0026002327	0.0010180495	0.0027460065	0.00212142956666667	0.0057952573	0.0110995607	0.0065973885	0.0104871205	0.0036476422	0.0074528904	0.00751330993333333
851	8,9-DiHETrE	HMDB0002311	338.245709576	C20H34O4	5283144	63970	C14773	None	192461-96-4	Lipids and lipid-like molecules	Fatty Acyls	Eicosanoids	0.28396533	0.43720988	0.24337396	0.32151639	0.27882103	0.58284566	0.53033133	0.46399934	0.21960960	0.24735759	0.37926505	0.282077413333333	0.31090268	0.44437134	0.30217336	0.35248246	0.87903034	0.48148602	0.26501953	0.541845296666667	0.20634582	0.14969435	0.11773009	0.15792342	0.21756290	0.41025102	0.28039149	0.34036109	0.51172742	0.29186514	0.34202651
1168	Prostaglandin E2	HMDB0001220	352.224974134	C20H32O5	5280360	15551	C00584	6089	363-24-6	Lipids and lipid-like molecules	Fatty Acyls	Eicosanoids	0.6515429	0.8453612	0.7078200	0.734908033333333	0.9696748	0.9383181	0.8912116	0.933068166666667	1.2749613	1.1076443	0.9789454	1.120517	0.3736187	0.3788541	0.3562804	0.3695844	0.5541226	0.5045814	0.4968674	0.5185238	0.5948310	0.5752440	0.6861599	0.618744966666667	0.5377501	0.6437191	0.6074520	0.6539695	0.6835801	0.7448652	0.645222666666667
772	17-HETE	HMDB0012598	320.23514489	C20H32O3	6442740	63995	None	None	None	Lipids and lipid-like molecules	Fatty Acyls	Eicosanoids	0.08970611	0.07979002	0.08334471	0.08428028	0.12488297	0.10651033	0.10769177	0.113028356666667	0.11673639	0.09511391	0.12165914	0.111169813333333	0.12745390	0.14369103	0.11520986	0.12878493	0.15829242	0.14990337	0.09773012	0.135308636666667	0.02547399	0.02814005	0.02384377	0.02581927	0.07399233	0.06527878	0.06742870	0.06562386	0.06707715	0.06778249	0.067863885
1171	Prostaglandin J2	HMDB0002710	334.214409448	C20H30O4	5280884	27485	C05957	3464	60203-57-8	Lipids and lipid-like molecules	Fatty Acyls	Eicosanoids	0.02713233	0.04072708	0.03938703	0.0357488133333333	0.05785600	0.07204853	0.14595929	0.0919546066666667	0.04968788	0.09177399	0.03611011	0.05919066	0.04923625	0.05669543	0.04725834	0.05106334	0.10506578	0.05870731	0.05000785	0.0712603133333333	0.05569364	0.06900390	0.08339277	0.0693634366666667	0.04801173	0.05599343	0.05571613	0.06562842	0.07852178	0.07400002	0.062978585
26	2,3-Dinor-TXB2	HMDB0002904	342.204238692	C18H30O6	5283138	89991	None	3829	63250-09-9	Lipids and lipid-like molecules	Fatty Acyls	Eicosanoids	0.025476709	0.027602936	0.031136512	0.0280720523333333	0.024302447	0.022425818	0.027049800	0.0245926883333333	0.026454873	0.042111799	0.031891938	0.0334862033333333	0.030148250	0.026780909	0.027130073	0.028019744	0.035129519	0.025324770	0.042705671	0.0343866533333333	0.006827629	0.006156017	0.004581302	0.00585498266666667	0.018890484	0.017728071	0.018051178	0.017941330	0.023506365	0.020338335	0.0194092938333333
764	13,14-Dihydro-15-keto PGF2a	HMDB0004685	354.240624198	C20H34O5	5283039	63976	None	None	27376-76-7	Lipids and lipid-like molecules	Fatty Acyls	Eicosanoids	0.13624796	0.14869283	0.15157635	0.145505713333333	0.14491853	0.15772696	0.14049475	0.147713413333333	0.15863035	0.14523799	0.12776976	0.143879366666667	0.19579400	0.22021653	0.19543806	0.203816196666667	0.24848625	0.27375781	0.21750199	0.246582016666667	0.04718939	0.04937068	0.05157116	0.0493770766666667	0.14371858	0.16402617	0.14372633	0.15204854	0.15065618	0.16039323	0.152428171666667
25	2,3-Dinor-6-keto-prostaglandin F1 a	HMDB0002277	342.204238692	C18H30O6	53477747	156149	None	None	None	Lipids and lipid-like molecules	Fatty Acyls	Eicosanoids	0.06866264	0.08649278	0.07938484	0.0781800866666667	0.08374854	0.10097469	0.09309346	0.0926055633333333	0.10307941	0.08752895	0.09548658	0.09536498	0.08898522	0.09726514	0.08593023	0.0907268633333333	0.09432446	0.10140926	0.07098761	0.08890711	0.06060064	0.05985537	0.12798750	0.0828145033333333	0.08233714	0.09414306	0.09244734	0.09279511	0.08716539	0.09647098	0.09089317
152	Hepoxilin A3	HMDB0004688	336.230059512	C20H32O4	5460414	15631	C14808	7070	85589-24-8	Lipids and lipid-like molecules	Fatty Acyls	Eicosanoids	4.764779e-03	3.352084e-03	4.366974e-03	0.004161279	3.932154e-03	4.625852e-03	5.242996e-03	0.004600334	4.463146e-03	4.650394e-03	4.420998e-03	0.00451151266666667	4.698543e-03	5.011492e-03	7.097708e-03	0.005602581	7.944603e-03	6.396800e-03	3.779545e-03	0.006040316	1.028110e-03	4.293395e-04	7.303961e-05	0.000510163036666667	5.739963e-05	2.383503e-03	1.950275e-03	2.853515e-03	2.476498e-03	2.878630e-03	0.002099970105
226	Prostaglandin F2a	HMDB0001139	354.240624198	C20H34O5	5283078	15553	C00639	6032	551-11-1	Lipids and lipid-like molecules	Fatty Acyls	Eicosanoids	0.054249258	0.064798133	0.062538786	0.0605287256666667	0.063483832	0.071152456	0.069255614	0.0679639673333333	0.070002623	0.071961131	0.070799020	0.0709209246666667	0.018802797	0.021005558	0.013227601	0.017678652	0.027891602	0.027039409	0.022331469	0.02575416	0.008048020	0.014180039	0.015299186	0.0125090816666667	0.036676266	0.044400101	0.037910143	0.042133182	0.019971614	0.043629730	0.037453506
53	5,6-DHET	HMDB0002343	338.245709576	C20H34O4	5283142	63974	C14772	None	213382-49-1	Lipids and lipid-like molecules	Fatty Acyls	Eicosanoids	0.05023984	0.04726521	0.05226820	0.0499244166666667	0.05984308	0.06014144	0.05494488	0.0583098	0.05856666	0.05352996	0.07492577	0.0623407966666667	0.06305437	0.06644548	0.06410713	0.06453566	0.07643844	0.07281621	0.06422297	0.0711592066666667	0.01820790	0.01799642	0.01406701	0.01675711	0.03437559	0.03393986	0.03549756	0.03374392	0.03629101	0.03569215	0.0349233483333333
1169	Prostaglandin F3a	HMDB0002122	352.224974134	C20H32O5	5280940	36075	C06476	None	745-64-2	Lipids and lipid-like molecules	Fatty Acyls	Eicosanoids	0.6692802	1.7533998	0.7604160	1.061032	0.8743201	1.0431410	0.9947173	0.970726133333333	1.0718314	1.7732281	0.9706780	1.2719125	1.2748902	1.0088541	1.3452910	1.20967843333333	1.8623434	1.6952262	1.1117797	1.55644976666667	1.4783547	2.0838022	1.7014839	1.75454693333333	1.1663166	1.3941456	2.2657359	1.3089180	2.1879927	2.3861431	1.78487531666667
835	5,12-dihydroxy-6,8,10,14,17-eicosapentaenoic acid	HMDB0062486	334.214	C20H30O4	5312988	None	None	None	None	Lipids and lipid-like molecules	Fatty Acyls	Eicosanoids	0.7798968	0.6855248	0.7662852	0.743902266666667	0.5818330	0.6836096	0.6191560	0.628199533333333	0.6721268	0.8028306	0.6446953	0.7065509	1.1512460	1.6088505	1.1468410	1.3023125	2.1509587	1.9952320	1.1590941	1.76842826666667	0.3420731	0.3144301	0.3202857	0.3255963	0.6306357	0.7602462	0.6724804	0.6739917	0.7471741	0.8323326	0.719476783333333
18	15-Deoxy-d-12,14-PGJ2	HMDB0005079	316.203844762	C20H28O3	5311211	34159	C14717	None	87893-55-8	Lipids and lipid-like molecules	Fatty Acyls	Eicosanoids	0.026795504	0.027803287	0.032142507	0.028913766	0.036756953	0.042132807	0.032430478	0.037106746	0.029972657	0.029671725	0.027817414	0.029153932	0.041017578	0.041475294	0.036574179	0.039689017	0.022510936	0.038998530	0.041038053	0.0341825063333333	0.022349425	0.020729141	0.013649698	0.0189094213333333	0.009939332	0.029434541	0.029719081	0.029533356	0.023508872	0.032925747	0.0258434881666667
802	20-Hydroxy-PGE2	HMDB0003247	368.219888756	C20H32O6	5283034	137370	None	3814	57930-95-7	Lipids and lipid-like molecules	Fatty Acyls	Eicosanoids	1.3315463	1.3644322	1.5633968	1.41979176666667	1.5141132	2.0915373	1.4193660	1.6750055	1.7517126	1.9352966	1.5885330	1.75851406666667	1.5340108	1.0458198	1.0965437	1.2254581	1.4514171	1.0291305	1.3498403	1.27679596666667	0.8049099	0.6728554	0.8264090	0.7680581	1.0596034	1.1203733	0.8086094	1.1434767	0.8987758	1.2663260	1.04952743333333
223	Prostaglandin B2	HMDB0004236	334.214409448	C20H30O4	5288144	28099	C05954	None	13367-85-6	Lipids and lipid-like molecules	Fatty Acyls	Eicosanoids	0.0022663303	0.0010880736	0.0019233720	0.00175925863333333	0.0004335444	0.0003999301	0.0002365398	0.000356671433333333	0.0011865252	0.0007929472	0.0013465084	0.00110866026666667	0.0279119007	0.0237443541	0.0283560858	0.0266707802	0.0255873865	0.0257181814	0.0457033200	0.0323362959666667	0.0028280292	0.0017655822	0.0009199900	0.00183786713333333	0.0043463364	0.0029077524	0.0024208921	0.0021755229	0.0018247074	0.0010759437	0.00245852581666667
14	12-Oxo-2,3-dinor-10,15-phytodienoic acid	HMDB0032090	264.172544634	C16H24O3	131751254	138775	None	None	197247-23-7	Lipids and lipid-like molecules	Fatty Acyls	Eicosanoids	9.696467e-03	9.579082e-03	9.343678e-03	0.00953974233333333	6.804728e-03	7.784034e-03	7.179893e-03	0.00725621833333333	1.017221e-02	1.179358e-02	9.337839e-03	0.010434543	1.551005e-02	1.529431e-02	1.582766e-02	0.0155440066666667	1.437896e-02	1.267559e-02	1.570091e-02	0.01425182	6.959896e-05	7.119537e-05	6.939546e-04	0.000278249643333333	5.388176e-03	6.343240e-03	6.021031e-03	4.774564e-03	5.711707e-03	6.408208e-03	0.00577448766666667
765	13,14-Dihydro-15-keto-PGD2	HMDB0060042	352.225	C20H32O5	5283036	None	None	None	None	Lipids and lipid-like molecules	Fatty Acyls	Eicosanoids	0.004023010	0.041536109	0.003136381	0.0162318333333333	0.038330630	0.043413994	0.019808438	0.0338510206666667	0.024828385	0.004590625	0.026546931	0.0186553136666667	0.032697871	0.031790908	0.030181461	0.0315567466666667	0.040723381	0.040554701	0.022612676	0.0346302526666667	0.024308985	0.039027329	0.032886144	0.0320741526666667	0.033820067	0.022863598	0.042676671	0.041751423	0.037711282	0.041831180	0.0367757035
11	12-HEPE	HMDB0010202	318.219494826	C20H30O3	10041593	72645	None	None	None	Lipids and lipid-like molecules	Fatty Acyls	Eicosanoids	0.023658837	0.026708897	0.027784044	0.0260505926666667	0.020772507	0.023134150	0.024046123	0.0226509266666667	0.023004127	0.024122365	0.023223299	0.0234499303333333	0.018436668	0.023743236	0.021000822	0.021060242	0.028220207	0.027434858	0.021696356	0.025783807	0.020516700	0.019971865	0.017571944	0.019353503	0.024164178	0.026341273	0.025878147	0.029227947	0.029782613	0.027590633	0.0271641318333333
769	17,18-DiHETE	HMDB0010211	336.230059512	C20H32O4	16061120	88349	None	None	None	Lipids and lipid-like molecules	Fatty Acyls	Eicosanoids	0.150110288	0.138230337	0.162859983	0.150400202666667	0.158574604	0.055068694	0.153118934	0.122254077333333	0.150686853	0.132493414	0.154429684	0.145869983666667	0.051117374	0.051758647	0.045169840	0.0493486203333333	0.057590898	0.065462435	0.060596362	0.061216565	0.016705386	0.018170331	0.003579563	0.0128184266666667	0.043354052	0.044669306	0.036768508	0.039182605	0.037788116	0.026379848	0.0380237391666667
843	6,15-Diketo,13,14-dihydro-PGF1a	HMDB0001979	368.219888756	C20H32O6	5283033	72595	None	None	63446-59-3	Lipids and lipid-like molecules	Fatty Acyls	Eicosanoids	0.12793075	0.31099725	0.32400462	0.254310873333333	0.06374296	0.06155827	0.10773785	0.0776796933333333	0.15671736	0.41160563	0.32792280	0.298748596666667	0.07940768	0.14386998	0.07518731	0.0994883233333333	0.20723118	0.09183686	0.10880129	0.135956443333333	0.08198769	0.07152227	0.08744773	0.08031923	0.08231791	0.19282076	0.19301991	0.08364512	0.19090277	0.08733226	0.138339788333333
903	cis-5-Tetradecenoylcarnitine	HMDB0002014	369.287908741	C21H39NO4	22833575	73060	None	6437	835598-21-5	Lipids and lipid-like molecules	Fatty Acyls	Fatty acid esters	0.006644300	0.008421360	0.013408640	0.00949143333333333	0.007422799	0.007375962	0.009309650	0.008036137	0.008115409	0.008086806	0.004249936	0.00681738366666667	0.005054867	0.007901354	0.004170438	0.00570888633333333	0.006236066	0.003867839	0.010785750	0.00696321833333333	0.007974038	0.010679935	0.012491053	0.0103816753333333	0.004988163	0.009388883	0.007475773	0.007937083	0.009939831	0.010528237	0.00837632833333333
129	Ethyl oleate	HMDB0034451	310.28718046	C20H38O2	5364430	None	C03425	None	111-62-6	Lipids and lipid-like molecules	Fatty Acyls	Fatty acid esters	0.3913301	0.3937462	0.4118139	0.3989634	0.4678872	0.4343565	0.4969486	0.466397433333333	0.4596256	0.3699735	0.4136608	0.414419966666667	0.5641542	0.4831489	0.6405622	0.562621766666667	0.4962024	0.5374258	0.4449291	0.492852433333333	3.9630930	3.0728748	4.0478760	3.6946146	1.0194528	1.5805383	1.3636650	1.4575208	1.3506035	1.1164370	1.3147029
1210	trans-Hexadec-2-enoyl carnitine	HMDB0006317	397.319208869	C23H43NO4	53477817	86031	None	None	None	Lipids and lipid-like molecules	Fatty Acyls	Fatty acid esters	0.2596092	0.2303881	0.3023903	0.2641292	0.2811758	0.2513129	0.3134872	0.281991966666667	0.2378610	0.2397860	0.2195754	0.232407466666667	0.2675148	0.2518676	0.2216468	0.247009733333333	0.2176900	0.1969275	0.2612318	0.2252831	0.2735975	0.2652143	0.4011864	0.313332733333333	0.2752935	0.2834721	0.2758816	0.3018690	0.2776643	0.2789960	0.282196083333333
130	Ethyl tetradecanoate	HMDB0034153	256.240230268	C16H32O2	31283	84849	None	None	124-06-1	Lipids and lipid-like molecules	Fatty Acyls	Fatty acid esters	0.2599447	0.3084807	0.6539672	0.4074642	0.3458601	0.2637353	0.2881590	0.299251466666667	0.2841774	0.9460218	0.3184994	0.516232866666667	0.3153859	0.1901943	0.2775745	0.261051566666667	0.3216892	0.2448325	0.2629565	0.276492733333333	0.3827871	0.7386919	0.5978009	0.5730933	0.3238952	0.3629653	0.2322734	0.3049983	0.3142247	0.3113817	0.308289766666667
830	4,8 Dimethylnonanoyl carnitine	HMDB0006202	329.256608613	C18H35NO4	53477801	63874	None	None	None	Lipids and lipid-like molecules	Fatty Acyls	Fatty acid esters	0.7239068	0.6586063	0.6167027	0.666405266666667	0.6354543	0.7330239	0.6704236	0.679633933333333	0.4984290	0.4004365	1.0509779	0.6499478	0.5534749	0.8087548	0.4381340	0.600121233333333	0.8448638	0.5420662	0.6496956	0.6788752	0.6651671	1.2640953	0.6397310	0.856331133333333	0.7394289	0.9788744	0.7386748	0.6964830	0.9221071	0.5046398	0.763368
950	Eicosadienoic acid	HMDB0005060	308.271530396	C20H36O2	6439848	73731	C16525	None	5598-38-9	Lipids and lipid-like molecules	Fatty Acyls	Fatty acids and conjugates	0.3952676	0.4102123	0.7437415	0.516407133333333	0.3904417	0.4185463	0.5398989	0.449628966666667	0.4668421	0.2927559	0.2900602	0.349886066666667	0.5509277	0.3266619	0.4782608	0.451950133333333	0.2365534	0.2895390	0.3807310	0.302274466666667	0.3768394	0.3551697	0.6997290	0.477246033333333	0.5906281	0.7014262	0.4718261	0.5606910	0.6123540	0.5962520	0.5888629
46	3-Methyladipic acid	HMDB0000555	160.073558872	C7H12O4	6999745	None	None	3797	3058-01-3	Lipids and lipid-like molecules	Fatty Acyls	Fatty acids and conjugates	0.3068948	0.2765176	0.4879084	0.357106933333333	0.4945849	0.6518955	0.2218772	0.4561192	0.2025432	0.2053395	0.6748159	0.360899533333333	0.1584006	0.2385650	0.1894235	0.195463033333333	0.3091657	0.1406579	1.2283140	0.5593792	0.1731406	0.5065892	0.5115347	0.397088166666667	0.8358536	0.6551686	0.3722638	0.2971930	0.7241182	0.8067157	0.615218816666667
820	3,4-Dimethyl-5-pentyl-2-furanheptanoic acid	HMDB0039603	294.219	C18H30O3	13963863	None	None	None	92745-17-0	Lipids and lipid-like molecules	Fatty Acyls	Fatty acids and conjugates	0.8001984	0.4068196	0.3344392	0.513819066666667	0.4002283	0.2399506	0.3936175	0.3445988	0.3626163	0.2610620	0.1157308	0.2464697	0.4053158	0.1305390	0.1154054	0.217086733333333	0.3038544	0.1589413	0.3905869	0.284460866666667	0.3440497	0.2127910	0.2113873	0.256076	0.3570063	0.3202310	1.6189949	0.3896677	0.4257128	0.4340138	0.59093775
121	Eicosapentaenoic acid	HMDB0001999	302.224580204	C20H30O2	446284	28364	C06428	6423	10417-94-4	Lipids and lipid-like molecules	Fatty Acyls	Fatty acids and conjugates	0.051364109	0.030116990	0.007655470	0.0297121896666667	0.030420965	0.016241056	0.018684868	0.0217822963333333	0.248505475	0.018074599	0.070099492	0.112226522	0.010507568	0.014351213	0.010302586	0.0117204556666667	0.014666598	0.009078239	0.058916788	0.027553875	0.015399412	0.255049394	0.035416387	0.101955064333333	0.045036440	0.038640132	0.037934912	0.043155844	0.032775875	0.034323242	0.0386444075
20	16-Hydroxy hexadecanoic acid	HMDB0006294	272.23514489	C16H32O3	10466	55328	C18218	None	506-13-8	Lipids and lipid-like molecules	Fatty Acyls	Fatty acids and conjugates	0.2935362	0.2911797	0.3066168	0.2971109	0.1870964	0.1940218	0.1868529	0.1893237	0.2444291	0.2762349	0.2275309	0.2493983	0.2771631	0.2813930	0.2586811	0.2724124	0.3060122	0.2850313	0.2688435	0.286629	0.6305762	0.5656196	0.5973843	0.597860033333333	0.3609437	0.3842654	0.3955711	0.3605710	0.3666471	0.3967480	0.377457716666667
88	Caprylic acid	HMDB0000482	144.115029756	C8H16O2	379	28837	C06423	5469	124-07-2	Lipids and lipid-like molecules	Fatty Acyls	Fatty acids and conjugates	0.10438464	0.09342471	0.10971952	0.102509623333333	0.11380900	0.10538231	0.10558835	0.108259886666667	0.09585128	0.11464679	0.10202854	0.104175536666667	0.08448508	0.09392662	0.09302850	0.0904800666666667	0.08464129	0.07301586	0.11188005	0.0898457333333333	0.13032080	0.13757957	0.13446537	0.134121913333333	0.09427592	0.10940775	0.09854022	0.09166460	0.09919975	0.10827676	0.1002275
7	1,11-Undecanedicarboxylic acid	HMDB0002327	244.167459256	C13H24O4	10458	73718	None	6622	505-52-2	Lipids and lipid-like molecules	Fatty Acyls	Fatty acids and conjugates	0.015039698	0.015043622	0.021017090	0.01703347	0.023881032	0.029596408	0.019966232	0.024481224	0.019602514	0.018485096	0.016701957	0.018263189	0.011886001	0.010239046	0.016797921	0.0129743226666667	0.012126441	0.011054188	0.015982561	0.0130543966666667	0.018989699	0.020357242	0.020576782	0.0199745743333333	0.015556067	0.016669416	0.015662594	0.016647882	0.015789044	0.017795723	0.0163534543333333
201	Myristic acid	HMDB0000806	228.20893014	C14H28O2	11005	28875	C06424	196	544-63-8	Lipids and lipid-like molecules	Fatty Acyls	Fatty acids and conjugates	0.1682760	0.1319763	0.1417683	0.1473402	0.1607512	0.1561956	0.1838485	0.166931766666667	0.1456450	0.1550790	0.1956099	0.165444633333333	0.1904049	0.2135718	0.1811040	0.1950269	0.1992445	0.2016535	0.1950455	0.198647833333333	0.1997392	0.2211199	0.2051647	0.2086746	0.1906424	0.2338513	0.1973911	0.1967096	0.1580880	0.2078897	0.197428683333333
1180	Resolvin D5	HMDB0004038	360.230059512	C22H32O4	16061139	138645	None	None	None	Lipids and lipid-like molecules	Fatty Acyls	Fatty acids and conjugates	1.3434163	1.1381012	1.3821781	1.28789853333333	1.0487187	1.0892975	1.3786339	1.1722167	1.0710996	1.1662632	0.9016616	1.04634146666667	1.1005766	1.0788693	0.9687020	1.04938263333333	0.9514764	0.8239337	1.3923190	1.0559097	1.5808262	1.6767701	2.1863796	1.81465863333333	1.0675885	1.1780347	1.1831105	1.2978635	1.4616428	1.5606500	1.29148166666667
30	2-Hydroxystearic acid	HMDB0062549	300.266	C18H36O3	439887	18129	C03045	None	26531-80-6	Lipids and lipid-like molecules	Fatty Acyls	Fatty acids and conjugates	1.3097520	1.2727383	1.2511149	1.2778684	0.6589405	0.7236303	0.8802091	0.754259966666667	1.0014687	1.0280158	0.9600421	0.996508866666666	0.6818470	0.6473839	0.5805503	0.636593733333333	0.6538793	0.6687094	0.8499195	0.7241694	1.1403071	1.0207668	1.7476695	1.30291446666667	0.8643424	0.9662017	0.7041286	0.6908912	0.9487305	0.9753302	0.858270766666667
771	17-HDoHE	HMDB0010213	344.23514489	C22H32O3	6439179	72637	None	None	90780-52-2	Lipids and lipid-like molecules	Fatty Acyls	Fatty acids and conjugates	0.04409540	0.04110926	0.04614276	0.0437824733333333	0.01591591	0.01651558	0.02146312	0.01796487	0.04090031	0.04899916	0.04243758	0.04411235	0.01729179	0.01387755	0.01700701	0.0160587833333333	0.02141191	0.02313233	0.01775118	0.02076514	0.01609153	0.01320459	0.01591079	0.01506897	0.01762553	0.02444785	0.02152872	0.01984284	0.02222889	0.02343154	0.0215175616666667
726	(2'E,4'Z,8E)-Colneleic acid	HMDB0030995	294.219494826	C18H30O3	6441681	60956	C19827	None	52761-34-9	Lipids and lipid-like molecules	Fatty Acyls	Fatty acids and conjugates	0.4285828	0.4975046	0.4729095	0.4663323	0.5841306	0.6837507	0.5636914	0.610524233333333	0.7343975	0.5671008	0.7064324	0.669310233333333	0.3111803	0.3679440	0.3562630	0.3451291	0.5678848	0.5551606	0.2400103	0.4543519	0.4383174	0.4024420	0.7651836	0.535314333333333	0.5849680	0.5863257	0.5837303	0.6060138	0.5682335	0.5809069	0.5850297
43	3-Hydroxymethylglutaric acid	HMDB0000355	162.05282343	C6H10O5	1662	16831	C03761	5344	503-49-1	Lipids and lipid-like molecules	Fatty Acyls	Fatty acids and conjugates	0.019068858	0.029783899	0.030680690	0.026511149	0.030233471	0.029741323	0.028444977	0.029473257	0.020396768	0.025924237	0.021808752	0.022709919	0.018166941	0.016760815	0.017194097	0.017373951	0.009856295	0.013274062	0.021558479	0.0148962786666667	0.021946063	0.030838411	0.031763505	0.0281826596666667	0.019014016	0.022468533	0.017778059	0.026299810	0.024805435	0.026766574	0.0228554045
12	12-KETE	HMDB0013633	318.219494826	C20H30O3	5283162	34151	C14807	None	108437-64-5	Lipids and lipid-like molecules	Fatty Acyls	Fatty acids and conjugates	0.004382025	0.005531756	0.006022414	0.005312065	0.004902153	0.005621130	0.005725703	0.00541632866666667	0.007488424	0.004720347	0.004941679	0.00571681666666667	0.007740955	0.005475977	0.005962525	0.00639315233333333	0.009375591	0.008530978	0.007750686	0.00855241833333333	0.006784692	0.010613263	0.007421061	0.00827300533333333	0.006701715	0.008026678	0.008294547	0.009569645	0.009242916	0.007627647	0.008243858
736	(9Z,11R,12S,13S,15Z)-12,13-Epoxy-11-hydroxy-9,15-octadecadienoic acid	HMDB0033505	310.214409448	C18H30O4	131751443	138784	None	None	106034-49-5	Lipids and lipid-like molecules	Fatty Acyls	Fatty acids and conjugates	0.2879418	0.2627124	0.2844669	0.2783737	0.3080604	0.2889719	0.2735684	0.290200233333333	0.3253079	0.3276298	0.3119794	0.321639033333333	0.4209996	0.3844866	0.3911929	0.398893033333333	0.4366273	0.4242510	0.4635218	0.4414667	0.2490844	0.1789846	0.1959380	0.208002333333333	0.3118410	0.3222237	0.3272823	0.2847228	0.2696257	0.3020463	0.302956966666667
87	Capric acid	HMDB0000511	172.146329884	C10H20O2	2969	30813	C01571	336	334-48-5	Lipids and lipid-like molecules	Fatty Acyls	Fatty acids and conjugates	0.13554209	0.11166865	0.13320052	0.126803753333333	0.13505040	0.12829850	0.12875974	0.13070288	0.12893579	0.14061425	0.07261149	0.114053843333333	0.06244059	0.10471492	0.15581190	0.107655803333333	0.12622723	0.09372298	0.28979629	0.1699155	0.20122243	0.33128407	0.20813270	0.246879733333333	0.19548036	0.13200492	0.13092319	0.03197342	0.13955760	0.12703949	0.126163163333333
208	Nervonic acid	HMDB0002368	366.349780716	C24H46O2	5281120	44247	C08323	262	506-37-6	Lipids and lipid-like molecules	Fatty Acyls	Fatty acids and conjugates	2.214904e-02	1.001035e-02	1.982991e-03	0.0113807936666667	1.132837e-02	4.098409e-03	1.557839e-02	0.0103350563333333	2.702659e-03	2.713331e-02	5.423563e-05	0.00996340154333333	8.932046e-03	3.857441e-02	5.402814e-05	0.0158534947133333	4.939585e-03	4.402377e-02	6.335174e-05	0.01634223558	6.736330e-03	8.945326e-04	7.303961e-05	0.00256796740333333	5.217260e-03	4.264829e-03	3.665166e-03	1.084929e-02	7.569972e-03	1.873699e-03	0.00557336933333333
13	12-Methyltridecanoic acid	HMDB0031072	228.20893014	C14H28O2	520298	43722	None	None	2724-57-4	Lipids and lipid-like molecules	Fatty Acyls	Fatty acids and conjugates	2.441540	2.758732	2.672561	2.62427766666667	2.742382	2.676582	2.645546	2.68817	2.884674	2.718575	2.900878	2.834709	3.324757	3.294970	3.249899	3.28987533333333	3.745367	3.590910	3.109406	3.48189433333333	3.370616	3.156602	3.826394	3.451204	3.592680	3.478278	3.597882	3.475613	3.415472	3.580905	3.52347166666667
48	4-Acetylbutyrate	HMDB0061881	130.063	C6H10O3	18407	15888	C02129	None	3128-06-1	Lipids and lipid-like molecules	Fatty Acyls	Fatty acids and conjugates	0.08867038	0.11750931	0.13803410	0.11473793	0.14749239	0.11137619	0.12726580	0.12871146	0.13345265	0.14116731	0.09547163	0.123363863333333	0.19954884	0.18196757	0.18512336	0.188879923333333	0.20336110	0.21011283	0.23867276	0.21738223	0.07368217	0.07319348	0.05859795	0.0684912	0.15589150	0.14857077	0.15872561	0.16129505	0.14723502	0.16533529	0.15617554
21	16-Methylheptadecanoic acid	HMDB0031066	284.271530396	C18H36O2	21859	84896	C20356	None	2724-58-5	Lipids and lipid-like molecules	Fatty Acyls	Fatty acids and conjugates	13.13208	12.75200	14.90425	13.59611	15.78021	12.27506	16.05786	14.7043766666667	15.07037	17.52248	15.08830	15.8937166666667	14.89828	14.02557	13.01857	13.9808066666667	15.76684	13.64190	14.57256	14.6604333333333	42.66353	42.63354	47.54653	44.2812	20.03377	24.08349	20.75506	22.15510	22.18530	21.68228	21.8158333333333
793	2,4,7-Decatrienoic acid	HMDB0035235	166.099379692	C10H14O2	18916326	None	None	None	78417-28-4	Lipids and lipid-like molecules	Fatty Acyls	Fatty acids and conjugates	0.014160208	0.010086189	0.012659648	0.012302015	0.019005545	0.017783674	0.017035747	0.0179416553333333	0.011575088	0.011759652	0.010337853	0.0112241976666667	0.016523970	0.013238595	0.016246994	0.0153365196666667	0.020746078	0.007634118	0.008573671	0.0123179556666667	0.038858136	0.035280846	0.038258201	0.0374657276666667	0.048695185	0.050961182	0.051622475	0.058121249	0.044112255	0.040078488	0.0489318056666667
155	Hexadecanedioic acid	HMDB0000672	286.214409448	C16H30O4	10459	73722	C19615	5642	505-54-4	Lipids and lipid-like molecules	Fatty Acyls	Fatty acids and conjugates	0.0076984653	0.0068612442	0.0059457538	0.00683515443333333	0.0085559001	0.0074788525	0.0063848466	0.00747319973333333	0.0115682841	0.0127799831	0.0081093955	0.0108192209	0.0059756486	0.0040620087	0.0042803347	0.004772664	0.0011742010	0.0031839670	0.0028838731	0.0024140137	0.0039229844	0.0030289585	0.0037054972	0.00355248003333333	0.0017393650	0.0041631041	0.0042355728	0.0053337485	0.0036016060	0.0047889662	0.00397706043333333
61	9,10-DHOME	HMDB0004704	314.245709576	C18H34O4	25320862	72663	C14828	None	125356-86-7	Lipids and lipid-like molecules	Fatty Acyls	Fatty acids and conjugates	0.13206301	0.12027992	0.14180122	0.131381383333333	0.11805532	0.11024679	0.11716310	0.11515507	0.16510052	0.20036426	0.15553094	0.17366524	0.02913928	0.03863759	0.02694224	0.0315730366666667	0.03750768	0.04757259	0.02923544	0.0381052366666667	0.02379504	0.01950011	0.02928927	0.0241948066666667	0.05252040	0.05555754	0.04788321	0.05729259	0.05601744	0.04791590	0.0528645133333333
19	15-KETE	HMDB0010210	318.219494826	C20H30O3	5280701	15559	C04577	None	81416-72-0	Lipids and lipid-like molecules	Fatty Acyls	Fatty acids and conjugates	0.004988595	0.004041769	0.005157057	0.00472914033333333	0.009564325	0.005634061	0.007697220	0.00763186866666667	0.004383518	0.005658120	0.004805066	0.00494890133333333	0.004898364	0.004841978	0.003768001	0.004502781	0.004976793	0.003541076	0.004827490	0.004448453	0.005476908	0.006376817	0.008622486	0.00682540366666667	0.005830811	0.006896901	0.006162310	0.006315964	0.006390367	0.006446159	0.00634041866666667
210	Nonadecanoic acid	HMDB0000772	298.28718046	C19H38O2	12591	39246	C16535	5738	646-30-0	Lipids and lipid-like molecules	Fatty Acyls	Fatty acids and conjugates	0.04563852	0.03357607	0.04776319	0.0423259266666667	0.04385842	0.02236571	0.05394345	0.04005586	0.04518798	0.05869595	0.04944328	0.05110907	0.05312197	0.04692215	0.06076906	0.0536043933333333	0.06162776	0.06435229	0.03671434	0.0542314633333333	0.21537915	0.19371565	0.17346412	0.194186306666667	0.05001712	0.08539041	0.06839475	0.06787073	0.06346230	0.05136186	0.064416195
153	Heptadecanoic acid	HMDB0002259	270.255880332	C17H34O2	10465	32365	None	6578	506-12-7	Lipids and lipid-like molecules	Fatty Acyls	Fatty acids and conjugates	8.195270	9.592159	8.448054	8.745161	8.248610	8.447429	9.833107	8.84304866666667	9.117204	8.361585	9.095547	8.858112	9.018620	9.205300	9.578373	9.267431	11.082681	10.453536	7.525654	9.68729033333333	8.039722	6.793972	7.898467	7.577387	7.348901	10.024395	7.821582	8.540241	8.236045	6.980883	8.1586745
77	Arachidic acid	HMDB0002212	312.302830524	C20H40O2	10467	28822	C06425	401	506-30-9	Lipids and lipid-like molecules	Fatty Acyls	Fatty acids and conjugates	1.836266e-01	1.375895e-01	1.991268e-01	0.173447633333333	3.801140e-01	2.814484e-01	1.918478e-01	0.284470066666667	1.907322e-01	5.050343e-01	5.423563e-05	0.23194024521	7.018377e-02	9.165906e-01	5.402814e-05	0.32894279938	4.794774e-01	6.984871e-01	2.044041e-01	0.460789533333333	2.499235e-01	2.697357e-01	7.303961e-05	0.17324407987	4.849338e-01	1.085385e-01	8.590976e-02	2.721251e-01	1.910373e-02	1.224175e-01	0.182171398333333
164	Itaconic acid	HMDB0002092	130.02660868	C5H6O4	811	30838	C00490	6483	97-65-4	Lipids and lipid-like molecules	Fatty Acyls	Fatty acids and conjugates	0.2060585	0.2944193	0.1849086	0.228462133333333	0.1445018	0.1845032	0.1908897	0.173298233333333	0.1779122	0.1654925	0.1754856	0.172963433333333	0.1995800	0.1811763	0.2077478	0.196168033333333	0.2572183	0.2048441	0.1999373	0.220666566666667	0.2030547	0.2008664	0.2013934	0.2017715	0.2421434	0.2355490	0.2420282	0.2214088	0.2314965	0.2043802	0.229501016666667
92	Citramalic acid	HMDB0000426	148.037173366	C5H8O5	1081	15584	C00815	5415	597-44-4	Lipids and lipid-like molecules	Fatty Acyls	Fatty acids and conjugates	5.834334e-03	2.423015e-03	6.963708e-03	0.00507368566666667	4.306983e-03	2.041551e-03	7.124681e-03	0.00449107166666667	9.692169e-03	9.480012e-03	1.170250e-02	0.0102915603333333	5.340487e-03	5.099001e-05	7.842100e-03	0.00441119233666667	5.946310e-03	4.654484e-03	4.345731e-03	0.004982175	5.717724e-03	9.713035e-04	5.708125e-03	0.00413238416666667	8.795235e-03	4.901267e-03	6.661756e-03	3.666140e-03	3.891384e-03	5.909619e-05	0.00466247969833333
739	(E)-2,6-Dimethyl-2,5-heptadienoic acid	HMDB0035135	154.099379692	C9H14O2	15885837	None	None	None	261949-42-2	Lipids and lipid-like molecules	Fatty Acyls	Fatty acids and conjugates	0.05964709	0.06284175	0.07391560	0.0654681466666667	0.06795405	0.05193518	0.05228204	0.0573904233333333	0.07627662	0.06855844	0.05037064	0.0650685666666667	0.04595590	0.05344296	0.04482908	0.04807598	0.04397590	0.05281183	0.06235139	0.0530463733333333	0.08845954	0.07896798	0.10873469	0.09205407	0.07497194	0.08104016	0.07511460	0.09302533	0.07895580	0.07906023	0.0803613433333333
59	8,11,14-Eicosatrienoic acid	HMDB0002925	306.255880332	C20H34O2	5280581	53486	C03242	259	1783-84-2	Lipids and lipid-like molecules	Fatty Acyls	Fatty acids and conjugates	0.019180454	0.024000823	0.020718526	0.0212999343333333	0.029829171	0.019242974	0.031494885	0.0268556766666667	0.020967990	0.023175550	0.012240900	0.0187948133333333	0.059183654	0.055657334	0.058761259	0.0578674156666667	0.053301848	0.059650418	0.037064006	0.050005424	0.014101242	0.014783199	0.012868205	0.0139175486666667	0.032446573	0.034937011	0.042185100	0.036040485	0.040834857	0.029800489	0.0360407525
78	Arachidonic acid	HMDB0001043	304.240230268	C20H32O2	444899	15843	C00219	193	506-32-1	Lipids and lipid-like molecules	Fatty Acyls	Fatty acids and conjugates	0.032630459	0.032780061	0.036215832	0.0338754506666667	0.029661847	0.026716967	0.026113667	0.0274974936666667	0.042485749	0.040187591	0.054846815	0.0458400516666667	0.015720998	0.017646947	0.022584027	0.0186506573333333	0.020509728	0.019687321	0.017209993	0.0191356806666667	0.031776477	0.040209462	0.031189283	0.0343917406666667	0.028348760	0.029928863	0.029812032	0.030441962	0.025245601	0.025854530	0.028271958
81	Azelaic acid	HMDB0000784	188.104859	C9H16O4	2266	48131	C08261	5750	123-99-9	Lipids and lipid-like molecules	Fatty Acyls	Fatty acids and conjugates	0.019438645	0.001753031	0.019471750	0.0135544753333333	0.017750043	0.014920502	0.016651642	0.016440729	0.023176347	0.032829789	0.024383428	0.0267965213333333	0.018414182	0.025471910	0.017420393	0.020435495	0.009578891	0.019997114	0.022192401	0.0172561353333333	0.019589997	0.023911079	0.038021071	0.027174049	0.046525246	0.045926566	0.043708144	0.046619591	0.043701149	0.046671226	0.0455253203333333
163	Isopalmitic acid	HMDB0031068	256.240230268	C16H32O2	36247	84890	None	None	4669-02-7	Lipids and lipid-like molecules	Fatty Acyls	Fatty acids and conjugates	109.57251	109.61470	110.72098	109.969396666667	118.57795	111.82349	122.53225	117.644563333333	117.46708	111.04045	119.41914	115.975556666667	118.81745	102.65439	111.71448	111.062106666667	110.18871	122.15327	97.49466	109.945546666667	169.89923	171.90863	174.14852	171.98546	119.36915	126.16339	128.42542	129.54657	133.95169	129.34494	127.800193333333
238	Succinic acid semialdehyde	HMDB0001259	102.031694058	C4H6O3	1112	16265	C00232	6114	692-29-5	Lipids and lipid-like molecules	Fatty Acyls	Fatty acids and conjugates	0.08765497	0.09481079	0.08441632	0.0889606933333333	0.08307672	0.06790489	0.16466819	0.1052166	0.06933484	0.07491047	0.08930528	0.0778501966666667	0.09464553	0.06264261	0.14154047	0.0996095366666667	0.19236708	0.08233235	0.07957619	0.118091873333333	0.05649793	0.07929363	0.19031879	0.10870345	0.05649648	0.07922397	0.06190272	0.06341016	0.09080341	0.07557679	0.0712355883333333
234	Stearic acid	HMDB0000827	284.271530396	C18H36O2	5281	28842	C01530	189	57-11-4	Lipids and lipid-like molecules	Fatty Acyls	Fatty acids and conjugates	1.7796612	1.9595659	2.3153355	2.01818753333333	1.9817584	1.8198236	2.1574489	1.98634363333333	2.2826852	0.3863397	2.1400324	1.6030191	2.2039429	1.9670760	2.0308757	2.0672982	2.4365043	0.2957910	0.3300320	1.02077576666667	6.6072186	6.6566271	6.8591889	6.7076782	3.0986650	3.4397054	2.7832255	2.4111810	3.3969239	2.4850276	2.93578806666667
110	Dihydrolipoate	HMDB0012210	208.059171136	C8H16O2S2	421	18047	C02147	None	462-20-4	Lipids and lipid-like molecules	Fatty Acyls	Fatty acids and conjugates	0.10883715	0.11630920	0.07281666	0.0993210033333333	0.12089565	0.10877977	0.11637130	0.115348906666667	0.12446799	0.10709211	0.06062156	0.0973938866666667	0.08738609	0.07340249	0.10669488	0.0891611533333333	0.13160227	0.11733937	0.11715495	0.122032196666667	0.13304589	0.12394568	0.13471661	0.130569393333333	0.17327437	0.15999370	0.13929961	0.14409915	0.14811791	0.14800122	0.152130993333333
738	(E)-10-Oxo-8-decenoic acid	HMDB0040883	184.11	C10H16O3	12431569	None	None	None	69152-89-2	Lipids and lipid-like molecules	Fatty Acyls	Fatty acids and conjugates	0.009444836	0.007976677	0.004101551	0.00717435466666667	0.002709057	0.003618663	0.016117705	0.00748180833333333	0.006816899	0.004330173	0.002970861	0.00470597766666667	0.004540447	0.004989379	0.004907130	0.00481231866666667	0.006548086	0.018756996	0.003521104	0.00960872866666667	0.016180422	0.014606123	0.014081841	0.0149561286666667	0.006886634	0.007481899	0.018092558	0.006955203	0.007552921	0.007365992	0.00905586783333333
249	Undecanoic acid	HMDB0000947	186.161979948	C11H22O2	8180	32368	C17715	5894	112-37-8	Lipids and lipid-like molecules	Fatty Acyls	Fatty acids and conjugates	0.06504782	0.03426183	0.04219069	0.04716678	0.03331203	0.03409855	0.03209235	0.0331676433333333	0.03978555	0.04159598	0.03927540	0.0402189766666667	0.03517149	0.03066414	0.03514520	0.0336602766666667	0.03223972	0.03009260	0.06025623	0.04086285	0.03718863	0.04264248	0.04724581	0.0423589733333333	0.03993910	0.03347446	0.03240522	0.03197685	0.03777315	0.03544646	0.0351692066666667
246	Traumatic acid	HMDB0000933	228.136159128	C12H20O4	5283028	545687	C16308	5882	6402-36-4	Lipids and lipid-like molecules	Fatty Acyls	Fatty acids and conjugates	2.994233e-03	4.396446e-03	5.445020e-03	0.00427856633333333	4.420617e-03	4.746189e-03	4.727807e-03	0.00463153766666667	4.432598e-03	6.555252e-03	4.114994e-03	0.00503428133333333	3.577690e-03	4.772970e-03	2.229321e-03	0.00352666033333333	2.716853e-03	2.458551e-03	2.635007e-03	0.00260347033333333	2.187721e-03	3.323393e-03	7.641155e-03	0.00438408966666667	7.457469e-03	1.127258e-02	1.102525e-02	9.267614e-03	9.422426e-03	1.131342e-02	0.00995979316666667
762	12,13-EpOME	HMDB0004702	296.23514489	C18H32O3	5356421	38299	C14826	None	None	Lipids and lipid-like molecules	Fatty Acyls	Fatty acids and conjugates	0.03882157	0.03390926	0.04901804	0.0405829566666667	0.05425111	0.04038160	0.04596768	0.0468667966666667	0.03947573	0.03225144	0.03243280	0.03471999	0.04417166	0.04381429	0.03653802	0.04150799	0.03794465	0.04345976	0.04773411	0.0430461733333333	0.20647637	0.20023624	0.24042047	0.215711026666667	0.09964907	0.10222482	0.10197554	0.10409741	0.09924667	0.10458744	0.101963491666667
62	9,10-epoxyoctadecanoic acid	HMDB0061650	314.246	C18H34O4	16061045	138258	C19620	None	154966-80-0	Lipids and lipid-like molecules	Fatty Acyls	Fatty acids and conjugates	0.06576686	0.08083344	0.07583076	0.0741436866666667	0.07264630	0.16410740	0.20235815	0.146370616666667	0.07364684	0.06716364	0.07383477	0.0715484166666667	0.25253703	0.23072276	0.29660879	0.259956193333333	0.13115406	0.15668478	0.16218979	0.150009543333333	0.52081063	0.51389594	0.40718623	0.480630933333333	0.18352602	0.18697394	0.17861847	0.19365609	0.19764541	0.30234657	0.20712775
801	20-Hydroxyeicosatetraenoic acid	HMDB0005998	320.23514489	C20H32O3	5283157	34306	C14748	None	79551-86-3	Lipids and lipid-like molecules	Fatty Acyls	Fatty acids and conjugates	0.10430081	0.10877888	0.11668342	0.109921036666667	0.15534432	0.14593829	0.20447375	0.168585453333333	0.19061173	0.10851663	0.15527960	0.15146932	0.08481619	0.08989836	0.06792860	0.08088105	0.10902895	0.08685438	0.06480381	0.0868957133333333	0.02937072	0.04925385	0.01599552	0.03154003	0.09163933	0.18918295	0.15235418	0.12172967	0.09955956	0.11129798	0.127627278333333
151	Heneicosanoic acid	HMDB0002345	326.318480588	C21H42O2	16898	39248	None	4208	2363-71-5	Lipids and lipid-like molecules	Fatty Acyls	Fatty acids and conjugates	4.587319e-02	8.575395e-02	4.433855e-02	0.05865523	1.022361e-01	5.094176e-02	8.283102e-02	0.0786696266666667	4.229657e-02	8.073172e-02	5.423563e-05	0.0410275085433333	1.059033e-01	1.225184e-01	5.402814e-05	0.0761585760466667	3.981197e-02	1.058768e-01	9.000841e-02	0.0785657266666667	1.041032e-01	3.495570e-03	7.303961e-05	0.0358906032033333	2.870734e-02	1.148432e-01	1.065362e-01	6.456403e-02	1.083731e-01	4.480441e-02	0.07797138
202	Myristoleic acid	HMDB0002000	226.193280076	C14H26O2	5281119	27781	C08322	6424	544-64-9	Lipids and lipid-like molecules	Fatty Acyls	Fatty acids and conjugates	0.03397801	0.02923027	0.03928330	0.03416386	0.03207136	0.04636251	0.03235451	0.03692946	0.02982679	0.04072834	0.04016485	0.03690666	0.04699450	0.03900388	0.05536698	0.0471217866666667	0.03644074	0.03578913	0.03750758	0.03657915	0.17948123	0.17647416	0.18666049	0.18087196	0.09276214	0.06874783	0.06940344	0.09800314	0.10123624	0.07237688	0.083754945
761	11Z-Eicosenoic acid	HMDB0002231	310.287	C20H38O2	5282768	32425	C16526	6563	5561-99-9	Lipids and lipid-like molecules	Fatty Acyls	Fatty acids and conjugates	0.08981960	0.09117167	0.20386234	0.128284536666667	0.14191292	0.10999024	0.12521402	0.125705726666667	0.18056134	0.12564536	0.10315612	0.136454273333333	0.15941919	0.08778546	0.08106765	0.1094241	0.07623766	0.06713755	0.10423220	0.0825358033333333	0.13583860	0.13529368	0.31190343	0.194345236666667	0.14983142	0.14202753	0.12637785	0.13090985	0.15496921	0.13391217	0.139671338333333
69	Adrenic acid	HMDB0002226	332.271530396	C22H36O2	5497181	53487	C16527	6560	28874-58-0	Lipids and lipid-like molecules	Fatty Acyls	Fatty acids and conjugates	0.09678250	0.15989657	0.17910491	0.145261326666667	0.12008884	0.10891651	0.07690371	0.101969686666667	0.15803354	0.16521881	0.19954706	0.17426647	0.10802928	0.15189601	0.18820849	0.149377926666667	0.10513547	0.08319220	0.10592949	0.09808572	0.27140296	0.14765894	0.20401022	0.207690706666667	0.10305400	0.17926720	0.10049037	0.18769381	0.10037141	0.13062949	0.13358438
216	Pelargonic acid	HMDB0000847	158.13067982	C9H18O2	8158	29019	C01601	5810	112-05-0	Lipids and lipid-like molecules	Fatty Acyls	Fatty acids and conjugates	0.04348762	0.05202436	0.06315214	0.05288804	0.04270699	0.06125973	0.06960354	0.0578567533333333	0.04972361	0.17617229	0.04288007	0.08959199	0.07854177	0.14881670	0.05657487	0.0946444466666667	0.03974017	0.02715285	0.16656364	0.0778188866666667	0.15452232	0.25207360	0.45523789	0.287277936666667	0.11259431	0.11095450	0.10640122	0.11233066	0.10135543	0.12030619	0.110657051666667
1107	Oleic acid	HMDB0000207	282.255880332	C18H34O2	445639	16196	C00712	190	112-80-1	Lipids and lipid-like molecules	Fatty Acyls	Fatty acids and conjugates	0.2502207	0.2282303	0.5398199	0.339423633333333	0.4027670	0.2689020	0.3947576	0.355475533333333	0.4519572	0.2933303	0.2243556	0.323214366666667	0.3893161	0.2257411	0.2219029	0.2789867	0.2147313	0.1937402	0.2686831	0.2257182	0.3230845	0.3623218	0.6349347	0.440113666666667	0.3327001	0.4023393	0.3159204	0.3520121	0.3831316	0.3517186	0.356303683333333
125	Erucic acid	HMDB0002068	338.318480588	C22H42O2	5281116	28792	C08316	6470	112-86-7	Lipids and lipid-like molecules	Fatty Acyls	Fatty acids and conjugates	1.052047e-01	5.206344e-02	8.646537e-02	0.0812445033333333	1.083274e-01	7.607713e-02	1.522351e-01	0.11221321	1.247423e-01	7.207524e-02	5.423563e-05	0.06562392521	3.855405e-02	1.147627e-01	5.402814e-05	0.0511235927133333	9.650589e-02	1.411681e-01	1.065249e-01	0.114732963333333	5.676989e-02	1.259624e-01	7.303961e-05	0.06093510987	7.931488e-02	3.983575e-02	8.633634e-02	5.933180e-02	4.672001e-02	7.583940e-02	0.06456303
82	Behenic acid	HMDB0000944	340.334130652	C22H44O2	8215	28941	C08281	260	112-85-6	Lipids and lipid-like molecules	Fatty Acyls	Fatty acids and conjugates	1.303702e-02	9.852707e-03	2.776003e-03	0.00855524333333333	6.268387e-03	5.673680e-03	9.224602e-03	0.00705555633333333	5.925035e-05	4.535349e-02	5.423563e-05	0.01515565866	1.998433e-02	4.613103e-02	5.402814e-05	0.0220564627133333	6.628591e-03	1.020086e-01	6.335174e-05	0.0362335142466667	6.384073e-03	7.119537e-05	7.303961e-05	0.00217610266	9.239216e-03	5.754678e-03	4.261533e-03	3.802341e-03	5.769575e-03	2.242659e-03	0.00517833366666667
247	Tridecanoic acid	HMDB0000910	214.193280076	C13H26O2	12530	45919	C17076	5866	638-53-9	Lipids and lipid-like molecules	Fatty Acyls	Fatty acids and conjugates	0.11662184	0.11378436	0.12161767	0.11734129	0.09835024	0.10206807	0.11857213	0.106330146666667	0.09812399	0.11554208	0.10320822	0.105624763333333	0.09781233	0.09508638	0.09171452	0.0948710766666667	0.09315858	0.09832585	0.09852277	0.0966690666666667	0.10258114	0.09786179	0.13563731	0.112026746666667	0.10645279	0.11181555	0.09815224	0.11107488	0.11624775	0.11556983	0.109885506666667
217	Pentadecanoic acid	HMDB0000826	242.224580204	C15H30O2	13849	42504	C16537	5789	1002-84-2	Lipids and lipid-like molecules	Fatty Acyls	Fatty acids and conjugates	27.15270	31.24777	28.45622	28.95223	27.63753	28.66322	28.04819	28.1163133333333	28.59953	27.85020	30.14291	28.8642133333333	34.09556	36.29769	39.87871	36.75732	40.44248	39.70982	32.43705	37.5297833333333	11.92140	11.57078	12.01600	11.83606	26.53300	26.41395	26.37676	26.19953	25.63326	26.81994	26.3294066666667
214	Palmitoleic acid	HMDB0003229	254.224580204	C16H30O2	445638	28716	C08362	188	373-49-9	Lipids and lipid-like molecules	Fatty Acyls	Fatty acids and conjugates	3.428987	3.610432	3.483847	3.50775533333333	3.692279	4.088820	3.902658	3.89458566666667	3.861930	3.527574	4.565464	3.98498933333333	9.331251	9.267278	8.829688	9.142739	7.546788	8.869674	7.091332	7.83593133333333	32.937520	31.147508	34.540507	32.8751783333333	17.837105	18.340453	17.570658	17.440416	17.891486	17.331101	17.7352031666667
115	Dodecanedioic acid	HMDB0000623	230.151809192	C12H22O4	12736	4676	C02678	5596	693-23-2	Lipids and lipid-like molecules	Fatty Acyls	Fatty acids and conjugates	0.049519789	0.051572675	0.002723619	0.034605361	0.148876025	0.129438985	0.123387429	0.133900813	0.036542147	0.030252028	0.024448746	0.030414307	0.202092998	0.153542512	0.128852174	0.161495894666667	0.135345287	0.154068983	0.166191294	0.151868521333333	0.189794661	0.167724974	0.198457415	0.185325683333333	0.202512031	0.212337440	0.214274774	0.214697198	0.221684295	0.223473722	0.21482991
116	Dodecanoic acid	HMDB0000638	200.177630012	C12H24O2	3893	30805	C02679	5611	143-07-7	Lipids and lipid-like molecules	Fatty Acyls	Fatty acids and conjugates	1.0321704	0.9477034	1.1399060	1.0399266	0.9490296	0.8896313	1.0130313	0.950564066666667	0.9822706	1.0826470	0.9250869	0.996668166666667	1.0930066	0.9149992	1.0043662	1.004124	0.8071748	0.7356271	1.0562728	0.866358233333333	1.1130613	1.1560932	1.4392386	1.23613103333333	1.1448249	1.0235946	1.1211702	1.0900773	1.0521460	1.1344365	1.09437491666667
157	Hydroxyoctanoic acid	HMDB0000711	160.109944378	C8H16O3	94180	86543	None	5679	617-73-2	Lipids and lipid-like molecules	Fatty Acyls	Fatty acids and conjugates	0.06152051	0.06436275	0.06354302	0.0631420933333333	0.05754800	0.06690104	0.06786281	0.06410395	0.06064645	0.10799797	0.05854833	0.0757309166666667	0.06090866	0.05027863	0.05570771	0.0556316666666667	0.07525448	0.08584697	0.06558008	0.07556051	0.05809029	0.04338654	0.05016905	0.0505486266666667	0.07234327	0.07051033	0.06146664	0.06352712	0.06269578	0.06437283	0.0658193283333333
236	Suberic acid	HMDB0000893	174.089208936	C8H14O4	10457	9300	C08278	4243	505-48-6	Lipids and lipid-like molecules	Fatty Acyls	Fatty acids and conjugates	0.10492189	0.10802082	0.11291822	0.10862031	0.15682474	0.15443663	0.18482784	0.16536307	0.13409782	0.14100796	0.12748239	0.134196056666667	0.06575572	0.07195140	0.06959022	0.0690991133333333	0.12243987	0.10745541	0.11914759	0.116347623333333	0.01946569	0.02396621	0.02751110	0.0236476666666667	0.06698255	0.06698294	0.06214859	0.06908138	0.06954517	0.06512269	0.0666438866666667
231	Sebacic acid	HMDB0000792	202.120509064	C10H18O4	5192	41865	C08277	4240	111-20-6	Lipids and lipid-like molecules	Fatty Acyls	Fatty acids and conjugates	0.036710089	0.037787911	0.072855336	0.0491177786666667	0.038884189	0.034079843	0.035474191	0.0361460743333333	0.075156731	0.041409087	0.032893685	0.0498198343333333	0.037671058	0.033754205	0.037228972	0.0362180783333333	0.043251910	0.040696746	0.037138549	0.0403624016666667	0.017456100	0.018598584	0.015078444	0.017044376	0.024206804	0.054737106	0.033385635	0.045093933	0.060744173	0.033885935	0.042008931
68	Adipic acid	HMDB0000448	146.057908808	C6H10O4	196	30832	C06104	115	124-04-9	Lipids and lipid-like molecules	Fatty Acyls	Fatty acids and conjugates	0.14810847	0.12210740	0.14378612	0.138000663333333	0.21822610	0.24938298	0.26165919	0.243089423333333	0.24259143	0.23935563	0.22633975	0.236095603333333	0.09736014	0.08783013	0.12277735	0.102655873333333	0.09766860	0.09490177	0.08048349	0.0910179533333333	0.08678124	0.06940553	0.05318475	0.0697905066666667	0.10296667	0.10161322	0.09771881	0.09308690	0.11960811	0.08327628	0.099711665
257	Valeric acid	HMDB0000892	102.068079564	C5H10O2	7991	17418	C00803	110	109-52-4	Lipids and lipid-like molecules	Fatty Acyls	Fatty acids and conjugates	0.14103889	0.12311478	0.13994398	0.134699216666667	0.12843153	0.12766206	0.14038029	0.13215796	0.12047902	0.50302607	0.12064661	0.248050566666667	0.13300662	0.09533798	0.14341917	0.123921256666667	0.36061403	0.11449188	0.15174668	0.208950863333333	0.15822333	0.16722567	0.16545431	0.163634436666667	0.44843609	0.13497897	0.12586048	0.44708937	0.41714174	0.13512322	0.284771645
1207	Todatriol glucoside	HMDB0037260	390.153	C17H26O10	73118547	169149	None	None	None	Lipids and lipid-like molecules	Fatty Acyls	Fatty acyl glycosides	0.015066513	0.017437397	0.029025891	0.0205099336666667	0.020338998	0.019899029	0.033813785	0.0246839373333333	0.016634788	0.018069216	0.022403833	0.0190359456666667	0.025201346	0.008583339	0.015360005	0.0163815633333333	0.022682461	0.021603314	0.013967364	0.019417713	0.015059092	0.019565942	0.043212698	0.0259459106666667	0.018731378	0.020319676	0.022268618	0.024332365	0.028308479	0.027826117	0.0236311055
1020	Kojibiose	HMDB0011742	342.116211546	C12H22O11	164939	33020	C19632	None	2140-29-6	Lipids and lipid-like molecules	Fatty Acyls	Fatty acyl glycosides	0.45355910	0.40710091	0.46910198	0.443253996666667	0.41857414	0.40366061	0.39554261	0.405925786666667	0.37712851	0.38168163	0.34184917	0.366886436666667	0.33304842	0.33506262	0.31194231	0.32668445	0.28092219	0.25406575	0.35118219	0.295390043333333	0.03612756	0.03744541	0.04422744	0.0392668033333333	0.22647524	0.21837903	0.22915255	0.23671938	0.22133554	0.22268440	0.225791023333333
1215	Turanose	HMDB0011740	342.116211546	C12H22O11	5460935	32528	C19636	None	547-25-1	Lipids and lipid-like molecules	Fatty Acyls	Fatty acyl glycosides	0.246604668	0.247122128	0.296549041	0.263425279	0.285209229	0.264889849	0.264095623	0.271398233666667	0.225751405	0.235635867	0.189522597	0.216969956333333	0.227082775	0.241624500	0.185264067	0.217990447333333	0.150079130	0.147459316	0.226127723	0.174555389666667	0.070160490	0.063204844	0.078968418	0.0707779173333333	0.156962277	0.146301122	0.158280087	0.185863389	0.178118954	0.171229486	0.166125885833333
1119	Panaquinquecol 1	HMDB0038035	292.204	C18H28O3	5320688	142269	None	None	133921-57-0	Lipids and lipid-like molecules	Fatty Acyls	Fatty alcohols	0.2622737	0.2395558	0.3065726	0.269467366666667	0.3462102	0.4151571	0.3840337	0.381800333333333	0.2683440	0.3156044	0.2988930	0.294280466666667	0.3020436	0.3084664	0.3066343	0.305714766666667	0.4019010	0.4189141	0.2624028	0.361072633333333	0.2158193	0.2034234	0.2370616	0.2187681	0.2962120	0.4119164	0.4005853	0.2894553	0.4089058	0.4110868	0.3696936
774	1-Acetoxy-2-hydroxy-16-heptadecyn-4-one	HMDB0031007	324.230059512	C19H32O4	6710762	1011895	None	None	24607-10-1	Lipids and lipid-like molecules	Fatty Acyls	Fatty alcohols	0.02881159	0.02125253	0.02555006	0.0252047266666667	0.03028982	0.04192805	0.02855895	0.0335922733333333	0.02923028	0.02565240	0.03765048	0.0308443866666667	0.04101260	0.04697855	0.13349791	0.0738296866666667	0.11907834	0.06300621	0.04741705	0.0765005333333333	0.04298699	0.05935940	0.04541507	0.04925382	0.07438292	0.08291846	0.06879404	0.07868003	0.07168949	0.08954485	0.0776682983333333
737	(9Z,11S,16S)-1-Acetoxy-9,17-octadecadiene-12,14-diyne-11,16-diol	HMDB0038966	332.199	C20H28O4	71307305	None	None	None	52691-49-3	Lipids and lipid-like molecules	Fatty Acyls	Fatty alcohols	0.12122435	0.13550119	0.15621766	0.137647733333333	0.16004725	0.16486950	0.15346072	0.159459156666667	0.13676528	0.16425340	0.12569801	0.142238896666667	0.26925866	0.25061182	0.23715184	0.252340773333333	0.27443289	0.26565736	0.36817963	0.302756626666667	0.03176171	0.03577768	0.04141916	0.0363195166666667	0.12161043	0.13637313	0.11876653	0.13104555	0.15036062	0.16428876	0.13707417
825	3-Deoxyfructose	HMDB0005876	164.068473494	C6H12O5	3080627	142685	None	None	6196-57-2	Lipids and lipid-like molecules	Fatty Acyls	Fatty alcohols	0.97564631	0.90181314	1.02913111	0.96886352	2.16653462	2.08853539	2.30531835	2.18679612	0.85031486	0.92892648	0.80354509	0.86092881	0.34189601	0.46729919	0.44269559	0.41729693	0.33117640	0.28631834	0.36324232	0.326912353333333	0.50874952	0.56307559	0.57954850	0.55045787	0.58568986	0.63010508	0.64651042	0.56928620	0.74285065	0.58582917	0.626711896666667
1086	Montecristin	HMDB0029795	574.4961106	C37H66O4	131750907	None	None	None	185336-15-6	Lipids and lipid-like molecules	Fatty Acyls	Fatty alcohols	0.04404828	0.04093466	0.03487397	0.0399523033333333	0.03822468	0.02657025	0.03362415	0.03280636	0.03052063	0.02955083	0.03368432	0.0312519266666667	0.04544569	0.02843852	0.02040064	0.0314282833333333	0.02714760	0.02656392	0.04954132	0.0344176133333333	0.03655870	0.01849298	0.02260334	0.0258850066666667	0.04499808	0.02743645	0.02634154	0.03438514	0.04627419	0.03777417	0.036201595
941	Dieporeticenin	HMDB0029792	572.480460536	C37H64O4	131750906	None	None	None	160544-67-2	Lipids and lipid-like molecules	Fatty Acyls	Fatty alcohols	5.363804e-03	5.783717e-03	8.052598e-03	0.00640003966666667	7.491024e-03	5.722360e-03	6.427997e-03	0.006547127	7.142437e-03	6.846233e-03	3.466968e-03	0.005818546	5.701511e-03	3.536073e-03	4.096056e-03	0.00444454666666667	4.892897e-03	3.678118e-03	5.877658e-03	0.00481622433333333	2.230231e-02	1.475495e-02	1.467378e-02	0.01724368	5.226066e-03	7.485931e-03	6.650794e-03	6.245872e-03	5.742331e-03	5.944180e-03	0.00621586233333333
743	(R)-2-Hydroxysterculic acid	HMDB0031060	310.250794954	C19H34O3	131751126	None	None	None	14602-38-1	Lipids and lipid-like molecules	Fatty Acyls	Fatty alcohols	0.02544937	0.03264665	0.04163532	0.03324378	0.01974680	0.03197260	0.02940172	0.0270403733333333	0.03862796	0.03331105	0.02771790	0.03321897	0.05287453	0.05366502	0.08092620	0.0624885833333333	0.10366928	0.06595333	0.07378787	0.0811368266666667	0.10664135	0.14419474	0.12529430	0.125376796666667	0.06657138	0.10315885	0.09287624	0.07921574	0.10425046	0.08342227	0.0882491566666667
905	Cohibin B	HMDB0031169	548.480460536	C35H64O4	131751148	None	None	None	189508-32-5	Lipids and lipid-like molecules	Fatty Acyls	Fatty alcohols	0.32054816	0.23299643	0.30312677	0.28555712	0.45510620	0.40137244	0.43935418	0.431944273333333	0.42168237	0.36868802	0.30372499	0.36469846	0.19992402	0.19305696	0.27758395	0.223521643333333	0.12830901	0.12239740	0.26993711	0.17354784	0.58179926	0.51284304	0.64005485	0.578232383333333	0.17279497	0.24474974	0.18719709	0.24270728	0.18799143	0.21331567	0.20812603
80	Avocadyne 1-acetate	HMDB0031048	326.245709576	C19H34O4	3952079	920054	None	None	24607-06-5	Lipids and lipid-like molecules	Fatty Acyls	Fatty alcohols	0.55461773	0.36370481	0.52249850	0.48027368	0.84400764	0.61260806	0.65479506	0.703803586666667	0.65651722	0.65259697	0.49319258	0.600768923333333	4.40042816	3.00423689	3.35156360	3.58540955	1.60121951	1.88191844	3.38835973	2.29049922666667	0.18224250	0.14511339	0.09718574	0.141513876666667	0.77493933	0.82186223	0.82549534	0.85253427	0.88638284	0.85909143	0.836717573333333
947	Docosanamide	HMDB0000583	339.350115067	C22H45NO	76468	None	None	5565	3061-75-4	Lipids and lipid-like molecules	Fatty Acyls	Fatty amides	3.002238e-01	8.607753e-02	6.287227e-02	0.149724533333333	3.980942e-02	1.431053e-01	6.108246e-02	0.0813323933333333	1.846465e-02	7.175239e-02	5.423563e-05	0.03009042521	2.220743e-01	3.714102e-02	5.402814e-05	0.0864231160466667	6.720436e-02	1.367997e-01	1.118115e-01	0.105271853333333	1.865879e-01	2.283348e-03	7.303961e-05	0.0629814292033333	1.400432e-01	7.511423e-02	2.228777e-01	5.628222e-05	3.102689e-02	1.782903e-01	0.107901433703333
792	2,4,12-Octadecatrienoic acid isobutylamide	HMDB0032033	333.303164875	C22H39NO	25221579	None	None	None	151391-69-4	Lipids and lipid-like molecules	Fatty Acyls	Fatty amides	0.3244766	0.3631212	0.3708304	0.3528094	0.2446446	0.3307590	0.4205983	0.332000633333333	0.3459742	0.4189579	0.3591819	0.374704666666667	0.5251147	0.4933215	0.5057953	0.508077166666667	0.2974263	0.3483502	0.3463652	0.3307139	1.6425956	1.2297923	0.6025925	1.1583268	0.4724146	0.6169692	0.5038354	0.6002121	0.5388630	0.5885611	0.5534759
1157	Pipericine	HMDB0031678	335.318814939	C22H41NO	101713141	None	None	None	None	Lipids and lipid-like molecules	Fatty Acyls	Fatty amides	0.3684503	0.3651641	0.3713106	0.368308333333333	0.4147117	0.3056494	0.4366110	0.385657366666667	0.3409843	0.4654795	0.3720887	0.392850833333333	0.4327801	0.3877589	0.4631831	0.427907366666667	0.3028605	0.3262716	0.3321649	0.320432333333333	0.4257759	0.4663558	0.4400905	0.444074066666667	0.4423035	0.4807433	0.4272776	0.4716674	0.4342208	0.4445111	0.450120616666667
1026	Lauroyl diethanolamide	HMDB0032358	287.246043927	C16H33NO3	8430	None	None	None	120-40-1	Lipids and lipid-like molecules	Fatty Acyls	Fatty amides	1.0066610	0.6101507	0.9574448	0.8580855	0.9340639	0.6598900	0.6551777	0.749710533333333	1.0138803	0.6389168	0.6221658	0.758320966666667	0.2089095	0.2038521	0.5331771	0.3153129	0.1796369	0.1798946	0.6300241	0.329851866666667	0.9027581	0.8348060	0.6704312	0.8026651	0.4203653	1.2415555	0.4197458	1.1273474	0.4387627	1.2182990	0.811012616666667
1117	Palmitic amide	HMDB0012273	255.256214683	C16H33NO	69421	74475	None	None	629-54-9	Lipids and lipid-like molecules	Fatty Acyls	Fatty amides	1.979145	1.821362	2.428309	2.076272	2.678325	2.017643	2.304896	2.33362133333333	2.192184	1.802595	1.953765	1.982848	1.902327	1.638105	1.833553	1.79132833333333	1.896969	1.646102	1.648043	1.73037133333333	2.121001	1.912994	3.787123	2.60703933333333	2.098602	2.366049	2.012344	2.224384	2.218626	2.055326	2.16255516666667
1118	Palmitoyl Serinol	HMDB0013654	329.292994119	C19H39NO3	9862307	None	None	None	126127-31-9	Lipids and lipid-like molecules	Fatty Acyls	Fatty amides	3.44015934	3.51388080	1.88299810	2.94567941333333	1.62306900	1.99194944	1.13774331	1.58425391666667	1.38049107	3.99452124	5.36889125	3.58130118666667	3.81411056	2.97273713	1.00213763	2.59632844	1.00512511	0.73737609	1.06916447	0.93722189	0.07289808	0.18843168	0.07334132	0.111557026666667	0.53397649	0.57553701	0.56268420	0.57186552	0.56745361	0.57074420	0.563710171666667
1036	Linoleamide	HMDB0062656	279.256	C18H33NO	6435901	82984	None	None	3072-13-7	Lipids and lipid-like molecules	Fatty Acyls	Fatty amides	0.4658972	0.4501228	0.4819091	0.465976366666667	0.4056236	0.3940808	0.4009687	0.400224366666667	0.6052099	0.6695324	0.6298333	0.634858533333333	0.5554279	0.5621584	0.6639546	0.593846966666667	0.6125929	0.6124313	0.6663831	0.6304691	0.4855960	0.4260051	0.2464241	0.3860084	0.4670939	0.4548741	0.4280496	0.4404855	0.4409619	0.4430674	0.4457554
1106	Oleamide	HMDB0002117	281.271864747	C18H35NO	5283387	116314	C19670	None	301-02-0	Lipids and lipid-like molecules	Fatty Acyls	Fatty amides	31.71164	33.80309	28.86523	31.4599866666667	25.81175	27.23993	33.91563	28.9891033333333	27.00682	31.54251	33.77434	30.7745566666667	32.54722	29.61526	39.16057	33.77435	24.34749	26.13843	33.57994	28.0219533333333	49.43949	41.75879	27.92308	39.70712	29.60188	31.01025	29.41015	30.26135	30.92939	32.63840	30.6419033333333
137	Gamma-Linolenic acid	HMDB0003073	278.224580204	C18H30O2	5280933	28661	C06426	386	506-26-3	Lipids and lipid-like molecules	Fatty Acyls	Lineolic acids and derivatives	1.2065264	1.3860183	1.4168559	1.33646686666667	1.5235686	1.5141512	1.3908773	1.47619903333333	1.4304448	1.3329067	1.4495830	1.4043115	2.1364025	2.2727157	2.0535981	2.15423876666667	2.3411110	2.7186504	2.1374191	2.39906016666667	0.6021054	0.8100694	0.6756413	0.6959387	1.5788939	1.6231389	1.5689785	1.5371526	1.5920284	1.5610328	1.57687085
75	Alpha-Linolenic acid	HMDB0001388	278.224580204	C18H30O2	5280934	27432	C06427	6208	463-40-1	Lipids and lipid-like molecules	Fatty Acyls	Lineolic acids and derivatives	0.08780418	0.09796127	0.10309189	0.09628578	0.10073616	0.12268836	0.10866983	0.110698116666667	0.10581910	0.09819223	0.12076658	0.108259303333333	0.06509576	0.07152331	0.06932106	0.06864671	0.10985408	0.09736351	0.07453337	0.0939169866666667	0.15246339	0.16490215	0.16027694	0.15921416	0.13237560	0.13391977	0.14182875	0.13440578	0.14180696	0.14337155	0.137951401666667
1084	MG(0:0/18:4/0:0)	HMDB0011541	350.246	C21H34O4	53480962	None	None	None	None	Lipids and lipid-like molecules	Fatty Acyls	Lineolic acids and derivatives	0.27028120	0.26598024	0.31747357	0.284578336666667	0.20655171	0.21308750	0.21538977	0.211676326666667	0.32191088	0.35446919	0.33089840	0.33575949	0.06624117	0.07067209	0.08403236	0.07364854	0.05877423	0.05161277	0.08137589	0.0639209633333333	0.08908727	0.08057630	0.09362824	0.0877639366666667	0.11470286	0.11491327	0.10593436	0.11210773	0.10391770	0.12176370	0.11222327
930	DG(15:0/18:4/0:0)	HMDB0007077	574.46	C36H62O5	53478006	None	None	None	None	Lipids and lipid-like molecules	Fatty Acyls	Lineolic acids and derivatives	0.144328586	0.084376596	0.052330322	0.0936785013333333	0.082032890	0.045211691	0.052836443	0.060027008	0.042181915	0.031192207	0.013702477	0.029025533	0.087760702	0.006043910	0.002651365	0.0321519923333333	0.049174205	0.011411158	0.081639321	0.047408228	0.061792914	0.041283130	0.032541298	0.0452057806666667	0.083739524	0.047080341	0.210607115	0.076065247	0.037007253	0.078654851	0.0888590551666667
16	13-OxoODE	HMDB0004668	294.219494826	C18H30O3	6446027	68947	C14765	None	None	Lipids and lipid-like molecules	Fatty Acyls	Lineolic acids and derivatives	0.01845192	0.02878605	0.02706617	0.0247680466666667	0.02398993	0.02728984	0.02713963	0.0261398	0.02765715	0.02465581	0.02857274	0.0269619	0.01789355	0.02021748	0.02072395	0.01961166	0.06333072	0.04805976	0.03019567	0.0471953833333333	0.11358137	0.10495905	0.11393191	0.11082411	0.06119146	0.07145312	0.06717011	0.06928437	0.06980691	0.07220496	0.0685184883333333
1083	MG(0:0/18:3/0:0)	HMDB0011539	352.261	C21H36O4	11646044	171812	None	None	None	Lipids and lipid-like molecules	Fatty Acyls	Lineolic acids and derivatives	0.8794846	0.7897281	1.0652308	0.911481166666667	0.9559958	0.9211739	0.9653145	0.947494733333333	0.9408569	0.8551763	0.8170658	0.871033	0.8954935	1.5062537	0.8408033	1.08085016666667	0.7755881	0.7597475	1.0410603	0.858798633333333	1.1535300	1.1772675	1.5492407	1.29334606666667	1.0391866	1.0317001	0.9359496	1.1311513	1.1104983	1.1415043	1.06499836666667
181	Linoleic acid	HMDB0000673	280.240230268	C18H32O2	5280450	17351	C01595	191	60-33-3	Lipids and lipid-like molecules	Fatty Acyls	Lineolic acids and derivatives	163.7382	181.9903	175.8749	173.8678	192.8675	197.5574	181.1569	190.527266666667	197.3742	176.1415	185.5402	186.351966666667	221.6478	227.3726	237.3462	228.788866666667	233.0957	240.6285	222.3489	232.024366666667	191.3187	205.4938	211.6099	202.807466666667	208.1721	206.4399	217.4615	211.9900	211.7704	206.8857	210.453266666667
854	9-HOTE	HMDB0010224	294.219494826	C18H30O3	53480359	88438	None	None	None	Lipids and lipid-like molecules	Fatty Acyls	Lineolic acids and derivatives	0.1736003	0.2130588	0.2179656	0.201541566666667	0.1677256	0.1704012	0.1997005	0.179275766666667	0.2603934	0.2208588	0.2462661	0.2425061	0.2925367	0.3602691	0.3590012	0.337269	0.6058317	0.6576090	0.2464858	0.503308833333333	0.2049501	0.1408245	0.1732183	0.172997633333333	0.2363702	0.6509328	0.2433627	0.2788112	0.2542393	0.5541733	0.36964825
64	9-OxoODE	HMDB0004669	294.219494826	C18H30O3	9839084	72842	C14766	None	None	Lipids and lipid-like molecules	Fatty Acyls	Lineolic acids and derivatives	6.194995	8.074903	7.415531	7.22847633333333	7.531803	9.326922	9.152937	8.670554	8.776199	7.710987	9.790056	8.75908066666667	11.176220	12.729858	10.635149	11.5137423333333	15.288575	15.955235	10.605157	13.9496556666667	4.608055	4.310103	5.192524	4.70356066666667	8.733698	8.816429	7.847197	8.354826	8.073214	8.319135	8.3574165
910	Corchorifatty acid F	HMDB0035919	328.224974134	C18H32O5	44559173	91218	None	None	95341-44-9	Lipids and lipid-like molecules	Fatty Acyls	Lineolic acids and derivatives	0.31911031	0.31094486	0.31141916	0.313824776666667	0.26656583	0.24407544	0.23756668	0.24940265	0.40119124	0.41336665	0.37608086	0.396879583333333	0.37764443	0.27087425	0.37602338	0.34151402	0.32464687	0.32923819	0.29958323	0.317822763333333	0.17054264	0.28473590	0.32211059	0.25912971	0.21194296	0.28429642	0.27021123	0.25774052	0.25634906	0.28163031	0.26036175
934	DG(18:4/16:0/0:0)	HMDB0007330	588.475	C37H64O5	53478159	88981	None	None	None	Lipids and lipid-like molecules	Fatty Acyls	Lineolic acids and derivatives	1.298566e-01	1.004830e-01	1.114660e-01	0.1139352	1.608199e-01	1.101574e-01	1.390928e-01	0.136690033333333	1.124603e-01	1.685391e-01	1.046466e-01	0.128548666666667	1.771891e-02	4.814564e-03	4.556747e-02	0.0227003146666667	2.302362e-03	7.238363e-03	7.156268e-03	0.00556566433333333	1.171884e-02	1.285946e-02	6.723994e-03	0.010434098	1.063466e-02	2.596388e-02	2.244033e-02	2.761128e-02	2.594873e-02	3.082890e-02	0.02390463
859	Alpha-dimorphecolic acid	HMDB0004670	296.23514489	C18H32O3	5312830	34496	C14767	None	73543-67-6	Lipids and lipid-like molecules	Fatty Acyls	Lineolic acids and derivatives	0.01719754	0.01959737	0.01736504	0.0180533166666667	0.02181862	0.02404212	0.02324439	0.0230350433333333	0.02404225	0.02086682	0.02310052	0.0226698633333333	0.01651680	0.01649691	0.02726883	0.02009418	0.02318167	0.02104770	0.01885417	0.0210278466666667	0.03424855	0.04200369	0.02886318	0.0350384733333333	0.02831309	0.02801353	0.02873210	0.02648842	0.02797772	0.03333129	0.0288093583333333
850	8(R)-Hydroperoxylinoleic acid	HMDB0004706	312.230059512	C18H32O4	6438758	34485	C14831	None	143343-95-7	Lipids and lipid-like molecules	Fatty Acyls	Lineolic acids and derivatives	0.26552727	0.22680090	0.23688820	0.243072123333333	0.23858544	0.20937439	0.21131309	0.21975764	0.29542334	0.27833569	0.29168987	0.288482966666667	0.22479280	0.17620991	0.19922521	0.200075973333333	0.15658865	0.13807790	0.16034811	0.151671553333333	0.41352884	0.36626182	0.16827457	0.316021743333333	0.13006574	0.19918973	0.13813263	0.15067905	0.15407655	0.19094321	0.160514485
909	Corchorifatty acid D	HMDB0033243	308.198759384	C18H28O4	9861431	168782	None	None	None	Lipids and lipid-like molecules	Fatty Acyls	Lineolic acids and derivatives	0.20154997	0.13357845	0.16534473	0.166824383333333	0.14651598	0.14305917	0.14190365	0.143826266666667	0.17376176	0.24752385	0.23332897	0.21820486	0.18005943	0.15552424	0.18669934	0.174094336666667	0.17339515	0.15937404	0.20548308	0.179417423333333	0.05238140	0.05345145	0.05243637	0.0527564066666667	0.11294308	0.10987668	0.12392385	0.10645367	0.10851043	0.10944577	0.111858913333333
3	(10E,12Z)-9-HODE	HMDB0062652	296.235	C18H32O3	5282944	72651	None	None	98524-19-7	Lipids and lipid-like molecules	Fatty Acyls	Lineolic acids and derivatives	1.399246	1.708357	1.709438	1.60568033333333	1.803602	1.777903	1.889866	1.82379033333333	1.844940	1.748365	1.839616	1.81097366666667	1.515107	1.518772	1.366402	1.46676033333333	1.773278	1.851507	1.410885	1.67855666666667	3.138221	3.252963	3.354560	3.24858133333333	2.510071	2.283703	2.394323	2.534959	2.573552	2.555152	2.47529333333333
735	(9S,10E,12Z,15Z)-9-Hydroxy-10,12,15-octadecatrienoic acid	HMDB0031934	294.219494826	C18H30O3	13917187	89388	None	None	89886-42-0	Lipids and lipid-like molecules	Fatty Acyls	Lineolic acids and derivatives	0.4057204	0.3066307	0.3244559	0.345602333333333	0.4624210	0.4538830	0.4515855	0.455963166666667	0.3384073	0.3265044	0.3228659	0.3292592	0.2119435	0.3407210	0.2675097	0.2733914	0.1790505	0.1758640	0.1757055	0.176873333333333	0.3589660	0.3352390	0.3784448	0.357549933333333	0.3435483	0.3458955	0.2497374	0.2501485	0.2524946	0.3528837	0.299118
235	Stearidonic acid	HMDB0006547	276.20893014	C18H28O2	5312508	32389	C16300	None	20290-75-9	Lipids and lipid-like molecules	Fatty Acyls	Lineolic acids and derivatives	0.02760757	0.03231944	0.03326913	0.03106538	0.02447321	0.02444740	0.02739945	0.02544002	0.02387860	0.02072728	0.02500131	0.0232023966666667	0.04614615	0.04804722	0.04306130	0.0457515566666667	0.04775019	0.05557236	0.04118318	0.0481685766666667	0.02223615	0.02004332	0.02697731	0.0230855933333333	0.04265569	0.04903471	0.04059501	0.04529439	0.04327418	0.04413764	0.04416527
2	(10E,12Z)-(9S)-9-Hydroperoxyoctadeca-10,12-dienoic acid	HMDB0062434	312.23	C18H32O4	9548877	34498	C14827	None	29774-12-7	Lipids and lipid-like molecules	Fatty Acyls	Lineolic acids and derivatives	0.256191188	0.139995302	0.091197634	0.162461374666667	0.140074031	0.052979003	0.118691920	0.103914984666667	0.091810582	0.064392919	0.004977013	0.053726838	0.115119072	0.047186058	0.018122219	0.0601424496666667	0.076170996	0.057877506	0.092268006	0.075438836	0.108750418	0.031791649	0.010231223	0.0502577633333333	0.072330689	0.088939020	0.447869218	0.097747684	0.105069974	0.122504213	0.155743466333333
10	10E,12Z-Octadecadienoic acid	HMDB0005048	280.24	C18H32O2	5282800	44526	C04056	None	2420-56-6	Lipids and lipid-like molecules	Fatty Acyls	Lineolic acids and derivatives	9.699328	10.566048	11.207115	10.4908303333333	10.138489	10.877038	11.413302	10.8096096666667	9.466626	8.719342	12.946755	10.3775743333333	12.216733	14.373043	14.964823	13.851533	12.639819	13.917705	10.975509	12.511011	10.177947	11.219984	8.882669	10.0935333333333	10.668239	12.438405	11.307399	12.227069	10.897745	10.793246	11.3886838333333
17	13S-hydroxyoctadecadienoic acid	HMDB0004667	296.23514489	C18H32O3	6443013	34154	C14762	None	None	Lipids and lipid-like molecules	Fatty Acyls	Lineolic acids and derivatives	0.1659234	0.2063630	0.1981262	0.190137533333333	0.3945045	0.2345198	0.2234444	0.284156233333333	0.2321160	0.2239196	0.2414637	0.232499766666667	0.2149181	0.2728024	0.3041166	0.2639457	0.4429240	0.3499204	0.1933556	0.328733333333333	0.1452925	0.1490573	0.2540250	0.1827916	0.3848226	0.4060893	0.2438945	0.2394497	0.2548238	0.2417862	0.29514435
180	Linoelaidic acid	HMDB0006270	280.240230268	C18H32O2	5282457	75108	None	None	506-21-8	Lipids and lipid-like molecules	Fatty Acyls	Lineolic acids and derivatives	0.09632229	0.08657591	0.10592295	0.0962737166666667	0.10814090	0.10172824	0.10761610	0.105828413333333	0.10728438	0.20732493	0.08633286	0.13364739	0.13291389	0.12240526	0.15499566	0.136771603333333	0.09844844	0.12141130	0.11368783	0.111182523333333	0.10896778	0.10117058	0.11570856	0.10861564	0.08660433	0.20956872	0.09468856	0.10946990	0.10901296	0.10498747	0.119055323333333
85	Bovinic acid	HMDB0003797	280.240230268	C18H32O2	5280644	32798	C04056	None	2540-56-9	Lipids and lipid-like molecules	Fatty Acyls	Lineolic acids and derivatives	0.15130193	0.12746503	0.33865118	0.205806046666667	0.18829639	0.09838851	0.13949896	0.142061286666667	0.15404791	0.13810402	0.12383619	0.138662706666667	0.17629015	0.14879171	0.22523915	0.183440336666667	0.20842055	0.46650195	0.13773942	0.270887306666667	0.10923585	0.08593240	0.09316787	0.09611204	0.11410224	0.14934707	0.13464396	0.15318301	0.14841654	0.11490861	0.135766905
766	13-L-Hydroperoxylinoleic acid	HMDB0003871	312.230059512	C18H32O4	5280720	15655	C04717	None	33964-75-9	Lipids and lipid-like molecules	Fatty Acyls	Lineolic acids and derivatives	0.2571917	0.2335142	0.2680253	0.2529104	0.1967516	0.2226032	0.1997287	0.206361166666667	0.3010899	0.2641032	0.2962102	0.287134433333333	0.2235773	0.2210511	0.2096849	0.218104433333333	0.2834781	0.2776235	0.1949817	0.252027766666667	0.1526988	0.1540062	0.1780692	0.1615914	0.6858196	0.7483903	0.2336683	0.2165735	0.6969559	0.2228926	0.467383366666667
1081	Methyl dihydrojasmonate	HMDB0031740	226.15689457	C13H22O3	102861	89741	None	None	24851-98-7	Lipids and lipid-like molecules	Fatty Acyls	Lineolic acids and derivatives	0.08876666	0.13367893	0.11945984	0.113968476666667	0.08454919	0.14355577	0.09854213	0.108882363333333	0.10873061	0.07909431	0.10705745	0.0982941233333333	0.33596844	0.34329009	0.32998332	0.33641395	0.46637935	0.40487070	0.28101559	0.384088546666667	0.42092114	0.37427843	0.45742056	0.417540043333333	0.33153843	0.37544018	0.41178502	0.34243559	0.36961182	0.39702761	0.371306441666667
109	Dihydrojasmonic acid	HMDB0033601	212.141244506	C12H20O3	107126	None	None	None	98674-52-3	Lipids and lipid-like molecules	Fatty Acyls	Lineolic acids and derivatives	0.004915759	0.008477787	0.007564761	0.00698610233333333	0.004795247	0.006699793	0.006742094	0.00607904466666667	0.006125411	0.005895987	0.006070723	0.006030707	0.005238147	0.005376262	0.004541170	0.00505185966666667	0.007439025	0.006733989	0.004657640	0.00627688466666667	0.025164608	0.024694726	0.028934722	0.0262646853333333	0.012829826	0.017775723	0.013628927	0.017247215	0.017214964	0.017216314	0.0159854948333333
165	Jasmonic acid	HMDB0032797	210.125594442	C12H18O3	5281166	18292	C08491	None	59366-47-1	Lipids and lipid-like molecules	Fatty Acyls	Lineolic acids and derivatives	0.005056529	0.005530980	0.005993436	0.00552698166666667	0.006145221	0.006036207	0.006173632	0.00611835333333333	0.005789016	0.005858272	0.005295147	0.00564747833333333	0.008225841	0.006749266	0.006851492	0.007275533	0.007429495	0.008548777	0.006754704	0.00757765866666667	0.006122238	0.007700906	0.007253009	0.00702538433333333	0.008347089	0.009243392	0.008723662	0.008440643	0.003522459	0.009014016	0.00788187683333333
1085	MG(18:3/0:0/0:0)	HMDB0011569	352.261	C21H36O4	53480978	None	None	None	None	Lipids and lipid-like molecules	Fatty Acyls	Lineolic acids and derivatives	0.09839595	0.08867269	0.10830427	0.0984576366666667	0.11855495	0.10071060	0.09688522	0.10538359	0.11332997	0.12641634	0.11184474	0.117197016666667	0.02489319	0.03375720	0.02555495	0.0280684466666667	0.02688808	0.02820860	0.03147852	0.0288584	0.03169769	0.03750194	0.03690965	0.03536976	0.04135575	0.04671425	0.04449362	0.04341618	0.04164943	0.05440369	0.04533882
933	DG(18:2/18:2/0:0)	HMDB0007248	616.507	C39H68O5	9543729	77127	C00165	4371	None	Lipids and lipid-like molecules	Fatty Acyls	Lineolic acids and derivatives	6.122810e-05	8.529767e-03	1.534248e-02	0.00797782503333333	3.079876e-02	2.980516e-02	2.565987e-02	0.0287545966666667	1.409856e-02	4.103161e-02	5.423563e-05	0.0183948018766667	2.040899e-02	5.010379e-02	5.402814e-05	0.02352226938	2.363563e-02	5.334788e-02	1.552031e-02	0.0308346066666667	1.632521e-02	1.711288e-02	7.303961e-05	0.0111703765366667	3.329993e-02	1.642659e-02	6.244474e-03	2.659758e-02	3.569154e-03	1.708330e-03	0.0146410096666667
935	DG(18:4/18:1/0:0)	HMDB0007333	614.491	C39H66O5	53478162	88991	None	None	None	Lipids and lipid-like molecules	Fatty Acyls	Lineolic acids and derivatives	0.119775287	0.425563449	0.218221707	0.254520147666667	0.368595755	0.104781105	0.167659369	0.213678743	0.146468841	0.097710290	0.053049171	0.0990761006666667	0.420935169	0.097379170	0.007895888	0.175403409	0.033304232	0.110724968	0.464584982	0.202871394	0.156584707	0.156983555	0.019581529	0.111049930333333	0.169254352	0.216620936	0.223345117	0.251801557	0.494421214	0.193116637	0.258093302166667
938	DG(22:6/14:1/0:0)	HMDB0007063	610.46	C39H62O5	53477998	184616	None	None	None	Lipids and lipid-like molecules	Glycerolipids	Diradylglycerols	5.652412e-02	4.602682e-02	7.109393e-02	0.0578816233333333	9.402139e-02	7.269919e-02	7.271067e-02	0.0798104166666667	4.869603e-02	6.400956e-02	3.985986e-02	0.05085515	2.219661e-03	1.917237e-03	9.585906e-03	0.004574268	5.040445e-05	5.947280e-04	1.286711e-03	0.000643947816666667	3.984157e-02	3.756570e-02	3.649755e-02	0.0379682733333333	1.444828e-02	1.209458e-02	1.235277e-02	1.725946e-02	2.094685e-02	1.550374e-02	0.01543428
754	1,2-Di-O-palmitoyl-3-O-(6-sulfoquinovopyranosyl)glycerol	HMDB0041202	794.521	C41H78O12S	14463145	143042	None	None	122991-48-4	Lipids and lipid-like molecules	Glycerolipids	Glycosylglycerols	1.501966e-03	1.713251e-03	2.769040e-03	0.00199475233333333	2.366828e-03	2.145750e-03	4.002855e-03	0.00283847766666667	4.255857e-03	2.580813e-03	2.935369e-03	0.00325734633333333	7.383263e-03	1.449582e-02	1.074402e-02	0.0108743676666667	4.655835e-02	4.364028e-02	1.163059e-02	0.0339430733333333	1.260955e-03	7.119537e-05	1.302349e-03	0.000878166456666667	5.374244e-03	4.202058e-03	3.074195e-03	4.085593e-03	4.188422e-03	5.808761e-03	0.0044555455
753	1,2-Di-O-(8-hexadecenoyl)-3-O-(6-sulfoquinovopyranosyl)glycerol	HMDB0031134	790.490098522	C41H74O12S	131751140	None	None	None	None	Lipids and lipid-like molecules	Glycerolipids	Glycosylglycerols	1.645852e-03	3.324978e-03	2.494211e-03	0.002488347	4.081746e-03	6.635915e-03	6.248788e-03	0.005655483	1.678639e-03	2.777906e-03	5.760911e-03	0.00340581866666667	8.145403e-03	1.107123e-02	7.384053e-03	0.00886689533333333	3.529026e-02	3.141988e-02	8.329101e-03	0.0250130803333333	6.959896e-05	7.119537e-05	7.303961e-05	7.127798e-05	1.520245e-03	3.387116e-03	4.686345e-03	4.214653e-03	2.727914e-03	4.049401e-03	0.00343094566666667
991	Glycerol tripropanoate	HMDB0032857	260.125988372	C12H20O6	8763	88153	None	None	139-45-7	Lipids and lipid-like molecules	Glycerolipids	Triradylcglycerols	0.03467419	0.04616855	0.05567310	0.04550528	0.04311906	0.04740859	0.04239859	0.0443087466666667	0.03476809	0.04740274	0.02935763	0.0371761533333333	0.03417704	0.03625497	0.02894723	0.0331264133333333	0.03148658	0.02724440	0.04441828	0.0343830866666667	0.04946824	0.05058471	0.07462877	0.05822724	0.03622340	0.04765009	0.05135054	0.06109522	0.07200208	0.07917672	0.0579163416666667
190	LysoPA(16:0/0:0)	HMDB0007853	410.243340114	C19H39O7P	89566	64023	C04036	None	None	Lipids and lipid-like molecules	Glycerophospholipids	Glycerophosphates	0.055666903	0.044085532	0.055188939	0.0516471246666667	0.052845016	0.047156501	0.043070384	0.0476906336666667	0.058086096	0.067096872	0.054148484	0.0597771506666667	0.016509943	0.009042878	0.008027164	0.0111933283333333	0.008715317	0.006883379	0.019799997	0.0117995643333333	0.012203042	0.013801884	0.013746157	0.013250361	0.013177072	0.017399842	0.015341363	0.019300864	0.021627424	0.018424742	0.0175452178333333
777	1-eicosanoyl-glycero-3-phosphate	HMDB0062315	466.306	C23H47O7P	52929752	74939	None	None	None	Lipids and lipid-like molecules	Glycerophospholipids	Glycerophosphates	0.024019679	0.023602154	0.027226015	0.0249492826666667	0.011782964	0.009482008	0.011840649	0.011035207	0.026662814	0.027149764	0.024553402	0.0261219933333333	0.009114172	0.010227512	0.009864207	0.009735297	0.011078095	0.009176359	0.020557920	0.0136041246666667	0.033703147	0.030230724	0.036581157	0.0335050093333333	0.019603073	0.017389333	0.021278790	0.018049093	0.014786932	0.015772921	0.017813357
191	LysoPA(18:1/0:0)	HMDB0007855	436.259	C21H41O7P	5497152	None	None	None	None	Lipids and lipid-like molecules	Glycerophospholipids	Glycerophosphates	0.5063128	0.4903756	0.5765136	0.524400666666667	0.4971963	0.4462958	0.4421720	0.461888033333333	0.6420726	0.7058578	0.5024920	0.616807466666667	0.4818597	0.4385565	0.4211198	0.447178666666667	0.4161305	0.3547562	0.5180461	0.429644266666667	0.7355680	0.6389413	0.5875659	0.654025066666667	0.4307926	0.4752734	0.4444090	0.5049846	0.5216778	0.5574853	0.489103783333333
785	1-tetradecanoyl-sn-glycero-3-phosphate	HMDB0062321	382.212	C17H35O7P	9547180	62833	None	None	None	Lipids and lipid-like molecules	Glycerophospholipids	Glycerophosphates	0.02862572	0.03944947	0.03743492	0.0351700366666667	0.03034917	0.03392693	0.03075580	0.0316773	0.03378770	0.02528056	0.04154398	0.0335374133333333	0.05950465	0.08840727	0.05960472	0.0691722133333333	0.07852224	0.07203354	0.05568038	0.0687453866666667	0.06469320	0.07248387	0.10414345	0.0804401733333333	0.05410207	0.06979507	0.06751910	0.07204259	0.07052869	0.07345566	0.0679071966666667
1048	LysoPA(18:0e/0:0)	HMDB0011144	424.295376167	C21H45O6P	10432493	None	None	None	None	Lipids and lipid-like molecules	Glycerophospholipids	Glycerophosphates	0.009621355	0.011125371	0.011744362	0.0108303626666667	0.007311724	0.008387892	0.008423645	0.008041087	0.013793757	0.016085865	0.012271404	0.014050342	0.004585855	0.003701998	0.003568144	0.003951999	0.004097906	0.003854818	0.005932219	0.00462831433333333	0.117322537	0.110287584	0.112040120	0.113216747	0.028990308	0.026083389	0.025415544	0.027457034	0.028598007	0.024651792	0.0268660123333333
886	Beta-Glycerophosphoric acid	HMDB0002520	172.013674532	C3H9O6P	2526	17270	C02979	6708	17181-54-3	Lipids and lipid-like molecules	Glycerophospholipids	Glycerophosphates	0.33199602	0.39701611	0.37794722	0.36898645	0.27986245	0.37920763	0.28684355	0.315304543333333	0.43308791	0.32216491	0.42432421	0.393192343333333	0.61456902	0.64397523	0.61671929	0.625087846666667	0.68635768	0.08927850	0.49381283	0.42314967	0.39157393	0.46384410	0.45759561	0.437671213333333	0.48245532	0.49720204	0.46768138	0.48290769	0.47575513	0.50739034	0.485565316666667
1049	LysoPA(18:2/0:0)	HMDB0007856	434.243	C21H39O7P	20835023	170120	None	None	None	Lipids and lipid-like molecules	Glycerophospholipids	Glycerophosphates	0.015437033	0.015527139	0.010508906	0.0138243593333333	0.018306003	0.015116492	0.014667700	0.016030065	0.014605701	0.015844663	0.012222659	0.014224341	0.045607296	0.035968998	0.052186969	0.0445877543333333	0.033595303	0.049146137	0.042381968	0.0417078026666667	0.017918569	0.017287935	0.013404933	0.0162038123333333	0.021389413	0.028787199	0.030341490	0.021645547	0.031687405	0.023626112	0.0262461943333333
1047	LysoPA(0:0/18:2)	HMDB0007852	434.243	C21H39O7P	129661864	170121	None	None	None	Lipids and lipid-like molecules	Glycerophospholipids	Glycerophosphates	0.6932531	0.6628781	0.9082871	0.7548061	0.8683327	0.9431717	0.9029395	0.904814633333333	0.6413574	0.6917802	0.5779430	0.637026866666667	0.8746068	0.9232849	0.8857271	0.8945396	0.8347947	0.7368004	1.1984648	0.9233533	1.0672100	1.2790095	1.2661898	1.20413643333333	0.8535571	0.8693063	0.7932473	1.0544332	1.0906284	1.1195708	0.963457183333333
751	1,2-Di-(9Z,12Z-octadecadienoyl)-sn-glycero-3-phosphate	HMDB0031092	696.473005696	C39H69O8P	12894949	None	None	None	13397-95-0	Lipids and lipid-like molecules	Glycerophospholipids	Glycerophosphates	0.137530751	0.105045903	0.130432651	0.124336435	0.109500566	0.156174812	0.114387312	0.126687563333333	0.133389236	0.158860945	0.065712413	0.119320864666667	0.092878040	0.009960858	0.031498085	0.0447789943333333	0.053597320	0.064986737	0.106624403	0.0750694866666667	0.203994615	0.127470023	0.143416547	0.158293728333333	0.073438691	0.123053823	0.109460972	0.069362726	0.124321313	0.135005595	0.105773853333333
748	1-(5Z,8Z,11Z,14Z-eicosatetraenoyl)-sn-glycero-3-phosphate	HMDB0062312	458.243	C23H39O7P	42607498	73792	None	None	None	Lipids and lipid-like molecules	Glycerophospholipids	Glycerophosphates	0.09127911	0.09506068	0.10664157	0.0976604533333333	0.08316675	0.08570709	0.08533234	0.0847353933333333	0.09502660	0.11014629	0.08584963	0.0970075066666667	0.07007309	0.07814483	0.06643566	0.0715511933333333	0.07135132	0.06254540	0.08683826	0.0735783266666667	0.13273321	0.10745879	0.12558603	0.12192601	0.06822127	0.08029271	0.09127467	0.08207643	0.07715391	0.08295307	0.0803286766666667
1054	LysoPC(18:1)	HMDB0002815	521.348	C26H52NO7P	16081932	28610	C04230	None	19420-56-5	Lipids and lipid-like molecules	Glycerophospholipids	Glycerophosphocholines	0.121810641	0.102382589	0.120911881	0.115035037	0.185801531	0.143628907	0.166415917	0.165282118333333	0.148469050	0.211329268	0.141613735	0.167137351	0.093896758	0.077014641	0.075977090	0.082296163	0.045443273	0.044376646	0.099927572	0.0632491636666667	0.095868886	0.072124554	0.090673134	0.0862221913333333	0.080164375	0.083841234	0.072510789	0.081898018	0.079750860	0.089131788	0.0812161773333333
1057	LysoPC(20:4)	HMDB0010395	543.332	C28H50NO7P	24779476	74344	C04230	None	60701-99-7	Lipids and lipid-like molecules	Glycerophospholipids	Glycerophosphocholines	0.03257031	0.03295454	0.03696248	0.0341624433333333	0.02529041	0.02460177	0.02098450	0.02362556	0.01915405	0.03184826	0.02480752	0.0252699433333333	0.02057074	0.02066249	0.01541617	0.0188831333333333	0.01689302	0.01731081	0.01870684	0.01763689	0.01331945	0.03278088	0.03586299	0.0273211066666667	0.02764241	0.02616896	0.02459008	0.02724170	0.02596786	0.02611186	0.026287145
1052	LysoPC(16:0)	HMDB0010382	495.332489471	C24H50NO7P	460602	72998	C04230	None	17364-16-8	Lipids and lipid-like molecules	Glycerophospholipids	Glycerophosphocholines	0.169903689	0.158634309	0.158515099	0.162351032333333	0.318416101	0.273095570	0.280599898	0.290703856333333	0.221569044	0.258621953	0.179978133	0.220056376666667	0.065523303	0.041811326	0.056444200	0.054592943	0.034360126	0.042246465	0.096066114	0.0575575683333333	0.071198142	0.050443364	0.062401611	0.0613477056666667	0.077869128	0.077948223	0.078287219	0.086160967	0.078613235	0.079995222	0.0798123323333333
1056	LysoPC(18:3)	HMDB0010387	517.317	C26H48NO7P	52924045	88698	C04230	None	None	Lipids and lipid-like molecules	Glycerophospholipids	Glycerophosphocholines	2.650913e-02	2.753586e-02	3.064898e-02	0.0282313233333333	5.022019e-02	4.021366e-02	4.064025e-02	0.0436913666666667	3.238953e-02	4.412283e-02	2.574667e-02	0.0340863433333333	9.240068e-03	5.919935e-03	7.875912e-03	0.00767863833333333	3.893722e-03	4.973343e-03	1.344449e-02	0.007437185	8.557878e-03	5.846145e-03	8.940964e-03	0.00778166233333333	9.016561e-03	1.119941e-02	9.903603e-03	1.062299e-02	1.137057e-02	1.234306e-02	0.010742699
1053	LysoPC(17:0)	HMDB0012108	509.348139535	C25H52NO7P	24779463	74340	C04230	None	50930-23-9	Lipids and lipid-like molecules	Glycerophospholipids	Glycerophosphocholines	7.192952e-04	5.507164e-05	9.514253e-04	0.000575264046666667	7.996821e-04	1.101331e-03	1.087155e-03	0.000996056033333333	9.970592e-04	1.571401e-03	5.423563e-05	0.000874231943333333	5.501972e-03	5.205553e-03	5.678873e-03	0.00546213266666667	5.894280e-03	5.633608e-03	6.342749e-03	0.005956879	7.004710e-02	6.719164e-02	4.443487e-02	0.06055787	1.641750e-02	1.913723e-02	1.976574e-02	2.057926e-02	2.061995e-02	1.998677e-02	0.0194177416666667
1125	PC(P-16:0/20:1)	HMDB0011216	771.614	C44H86NO7P	52923904	89975	None	None	None	Lipids and lipid-like molecules	Glycerophospholipids	Glycerophosphocholines	4.951871e-02	7.317953e-02	6.481890e-02	0.0625057133333333	5.413787e-02	4.221123e-02	6.115068e-02	0.0524999266666667	5.627740e-02	6.216762e-02	4.665960e-03	0.0410369933333333	5.752094e-02	3.892351e-02	5.402814e-05	0.03216615938	4.472153e-02	3.365651e-02	5.811176e-02	0.0454966	5.993453e-02	1.478690e-01	7.303961e-05	0.06929218987	4.203805e-02	5.343562e-02	4.692644e-02	5.380179e-02	6.829177e-02	2.796826e-02	0.048743655
1055	LysoPC(18:2)	HMDB0010386	519.332	C26H50NO7P	11005824	28733	C04230	None	22252-07-9	Lipids and lipid-like molecules	Glycerophospholipids	Glycerophosphocholines	0.003998394	0.006092467	0.006985997	0.005692286	0.005684854	0.007872960	0.005292682	0.00628349866666667	0.008119873	0.008343406	0.005107539	0.00719027266666667	0.005101870	0.005103869	0.004359050	0.00485492966666667	0.007994843	0.008211388	0.005996620	0.00740095033333333	0.002106408	0.001196498	0.002432089	0.001911665	0.003296460	0.003467194	0.004890934	0.003799401	0.004300271	0.004087145	0.0039735675
992	Glycerophosphocholine	HMDB0000086	257.102823889	C8H20NO6P	657272	16870	C00670	370	28319-77-9	Lipids and lipid-like molecules	Glycerophospholipids	Glycerophosphocholines	6.127051	5.847713	6.956931	6.310565	7.479785	7.997124	7.737763	7.738224	6.921422	8.116580	6.843634	7.29387866666667	4.152841	4.108517	4.063463	4.10827366666667	3.881247	3.621876	4.226853	3.909992	6.490425	6.387500	7.476320	6.78474833333333	5.621069	5.676903	5.359383	5.389884	6.424318	5.776397	5.70799233333333
1051	LysoPC(15:0)	HMDB0010381	481.316839407	C23H48NO7P	24779458	131924	C04230	None	None	Lipids and lipid-like molecules	Glycerophospholipids	Glycerophosphocholines	0.0690872753	0.0496536683	0.0596896908	0.0594768781333333	0.0876901792	0.0716716818	0.0787473901	0.0793697503666667	0.0616528173	0.0778419670	0.0512862929	0.0635936924	0.0382779588	0.0259541901	0.0308711344	0.0317010944333333	0.0140089285	0.0178485400	0.0459784720	0.0259453135	0.0145945966	0.0086102194	0.0092088775	0.0108045645	0.0238236476	0.0244890153	0.0208136298	0.0257388391	0.0246905958	0.0238775295	0.02390554285
1126	PC(P-18:0/20:5)	HMDB0011255	791.583	C46H82NO7P	52923964	89954	None	None	None	Lipids and lipid-like molecules	Glycerophospholipids	Glycerophosphocholines	9.097009e-03	1.185990e-02	8.760140e-03	0.009905683	2.764384e-02	2.080949e-02	1.530576e-02	0.02125303	8.221719e-03	1.323462e-02	1.046562e-02	0.010640653	6.069049e-03	1.244675e-03	4.789789e-03	0.00403450433333333	2.302883e-03	1.031785e-03	5.541134e-03	0.00295860066666667	6.959896e-05	7.119537e-05	7.303961e-05	7.127798e-05	2.258785e-03	1.910664e-03	4.148488e-03	3.423735e-03	6.394605e-03	2.610795e-03	0.00345784533333333
1050	LysoPC(14:0/0:0)	HMDB0010379	467.301	C22H46NO7P	460604	64489	C04230	None	20559-16-4	Lipids and lipid-like molecules	Glycerophospholipids	Glycerophosphocholines	5.280674e-02	4.321627e-02	5.874972e-02	0.05159091	8.065224e-02	7.227533e-02	7.233164e-02	0.0750864033333333	8.731093e-02	8.988847e-02	6.446360e-02	0.0805543333333333	2.025395e-02	1.320167e-02	1.642811e-02	0.01662791	8.203332e-03	7.512882e-03	1.995600e-02	0.011890738	1.062125e-02	9.057917e-03	9.647219e-03	0.009775462	2.094410e-02	1.915309e-02	2.137795e-02	2.089381e-02	2.300837e-02	2.276550e-02	0.0213571366666667
1124	PC(22:4/14:0)	HMDB0008623	781.562	C44H80NO8P	52923613	88864	None	None	None	Lipids and lipid-like molecules	Glycerophospholipids	Glycerophosphocholines	0.07803771	0.08240186	0.01124345	0.0572276733333333	0.04285632	0.05901071	0.05841939	0.0534288066666667	0.02645561	0.08697952	0.01801938	0.04381817	0.04093079	0.07655683	0.05542977	0.05763913	0.04495194	0.05084227	0.01974740	0.03851387	0.01539864	0.03856746	0.09935555	0.0511072166666667	0.06663110	0.01861987	0.03171624	0.03411135	0.01768735	0.03603095	0.03413281
1122	PC(20:1/14:1)	HMDB0008296	757.562	C42H80NO8P	52923095	89403	None	None	None	Lipids and lipid-like molecules	Glycerophospholipids	Glycerophosphocholines	0.009362090	0.035623282	0.041119138	0.0287015033333333	0.024281633	0.023362399	0.026278210	0.0246407473333333	0.006546316	0.021733218	0.042078329	0.023452621	0.022611561	0.020379541	0.006901841	0.016630981	0.018901192	0.011261990	0.050691094	0.0269514253333333	0.011055465	0.021295679	0.082796901	0.0383826816666667	0.046443908	0.024164396	0.021640671	0.016061035	0.015992431	0.018763694	0.0238443558333333
1123	PC(20:4/16:0)	HMDB0008429	781.562	C44H80NO8P	24779073	77694	C00157	None	None	Lipids and lipid-like molecules	Glycerophospholipids	Glycerophosphocholines	0.42766756	0.56227324	0.15557273	0.381837843333333	0.48233499	0.50280849	0.28958048	0.424907986666667	0.36501059	0.44802754	0.14407979	0.319039306666667	0.55316576	0.24528700	0.36993871	0.389463823333333	0.39221353	0.41873797	0.16602807	0.325659856666667	0.13247314	0.29838338	0.35872458	0.2631937	0.73494217	0.11144957	0.22568610	0.28093291	0.20609819	0.09375794	0.275477813333333
1065	LysoPE(20:4/0:0)	HMDB0011517	501.286	C25H44NO7P	42607465	64395	None	None	652149-09-2	Lipids and lipid-like molecules	Glycerophospholipids	Glycerophosphoethanolamines	0.020666900	0.016716620	0.020067890	0.01915047	0.032633378	0.021157387	0.027418655	0.0270698066666667	0.029973939	0.027480317	0.021915433	0.026456563	0.036103470	0.035957507	0.032671961	0.0349109793333333	0.021454128	0.015594734	0.037354366	0.024801076	0.028803286	0.024194286	0.011616276	0.0215379493333333	0.017981462	0.025435393	0.026107887	0.024340259	0.023816476	0.026441777	0.0240205423333333
1059	LysoPE(0:0/18:3)	HMDB0011478	475.27	C23H42NO7P	53480927	None	None	None	None	Lipids and lipid-like molecules	Glycerophospholipids	Glycerophosphoethanolamines	8.181976e-02	6.882127e-02	8.155955e-02	0.0774001933333333	1.472584e-01	1.192801e-01	1.272587e-01	0.131265733333333	1.210124e-01	1.355152e-01	8.843533e-02	0.114987643333333	3.945609e-02	2.596147e-02	3.295938e-02	0.0327923133333333	1.845548e-02	1.829845e-02	5.126911e-02	0.0293410133333333	2.895164e-02	2.657998e-02	2.859062e-02	0.0280407466666667	4.051734e-02	4.335047e-02	4.193427e-02	4.701185e-02	5.128436e-02	4.436459e-02	0.0447438133333333
1058	LysoPE(0:0/18:0)	HMDB0011129	481.316839407	C23H48NO7P	53480667	133144	None	None	899443-67-5	Lipids and lipid-like molecules	Glycerophospholipids	Glycerophosphoethanolamines	4.615866e-02	4.186928e-02	5.359779e-02	0.0472085766666667	1.113717e-01	9.901055e-02	1.020386e-01	0.104140283333333	8.506128e-02	9.848797e-02	7.554761e-02	0.08636562	6.097934e-03	6.826434e-03	7.630569e-03	0.00685164566666667	6.340030e-03	5.530402e-03	7.729230e-03	0.00653322066666667	8.370963e-03	4.387101e-03	5.981110e-03	0.00624639133333333	1.918283e-02	2.083229e-02	1.906306e-02	1.866480e-02	1.992715e-02	1.926611e-02	0.0194893733333333
993	Glycerylphosphorylethanolamine	HMDB0000114	215.055873697	C5H14NO6P	123874	52330	C01233	5151	1190-00-7	Lipids and lipid-like molecules	Glycerophospholipids	Glycerophosphoethanolamines	0.8722623	0.8236002	0.9790396	0.891634033333333	1.0931218	1.1303592	1.1018529	1.10844463333333	0.9026730	0.9213246	0.8442830	0.889426866666667	1.0959298	1.1777463	1.1283111	1.13399573333333	1.1282014	1.1378674	1.0430619	1.10304356666667	1.2181955	1.2508220	1.3926667	1.28722806666667	1.1639325	1.1070647	1.0869030	1.1329452	1.1917737	1.1871036	1.14495378333333
1131	PE(P-16:0/18:3)	HMDB0011344	697.505	C39H72NO7P	None	None	None	None	None	Lipids and lipid-like molecules	Glycerophospholipids	Glycerophosphoethanolamines	0.201424494	0.185052607	0.194135479	0.193537526666667	0.373021562	0.173732842	0.302548558	0.283100987333333	0.209268064	0.346481381	0.291213508	0.282320984333333	0.029024162	0.016107053	0.020339993	0.021823736	0.008363451	0.005513326	0.027789558	0.0138887783333333	0.185328458	0.157777461	0.200674008	0.181259975666667	0.080219576	0.100712919	0.094063695	0.105656251	0.097833194	0.101946200	0.0967386391666667
1061	LysoPE(0:0/24:6)	HMDB0011499	553.317	C29H48NO7P	53480948	None	None	None	None	Lipids and lipid-like molecules	Glycerophospholipids	Glycerophosphoethanolamines	0.02259485	0.02341356	0.02254629	0.0228515666666667	0.02362684	0.02102306	0.02211576	0.02225522	0.02368712	0.01407481	0.02318158	0.0203145033333333	0.01435667	0.01390255	0.01489452	0.01438458	0.01902523	0.01719532	0.01634033	0.0175202933333333	0.01842032	0.01287112	0.02558869	0.0189600433333333	0.01722061	0.01935734	0.01456623	0.01774802	0.01659109	0.01722765	0.01711849
1064	LysoPE(18:2/0:0)	HMDB0011507	477.286	C23H44NO7P	52925130	83058	None	None	85046-18-0	Lipids and lipid-like molecules	Glycerophospholipids	Glycerophosphoethanolamines	1.87503602	1.63475274	2.13621515	1.88200130333333	3.57761213	2.84187861	4.16837634	3.52928902666667	3.52936149	3.33172657	2.22655353	3.02921386333333	4.22556375	4.21427555	3.75129262	4.06371064	2.27067298	2.04276035	4.49968787	2.93770706666667	0.66229659	0.55393566	0.60641561	0.607549286666667	2.69228508	2.63057363	2.33074980	2.65801769	2.65464067	2.74940093	2.61927796666667
1133	PE(P-18:1/20:4)	HMDB0011451	749.536	C43H76NO7P	53480908	170528	None	None	None	Lipids and lipid-like molecules	Glycerophospholipids	Glycerophosphoethanolamines	4.554671e-02	5.449457e-02	4.368662e-02	0.0479093	4.513391e-02	3.130531e-02	5.122230e-02	0.04255384	1.262517e-02	1.979376e-02	2.255575e-03	0.0115581683333333	3.767194e-02	5.309963e-03	5.402814e-05	0.01434531038	1.491176e-02	1.767835e-02	4.402676e-02	0.0255389566666667	4.056970e-02	2.477946e-02	7.777319e-03	0.024375493	4.261025e-02	1.965378e-02	4.300435e-02	4.961080e-02	4.587111e-02	3.272156e-02	0.038911975
1062	LysoPE(15:0/0:0)	HMDB0011502	439.269889215	C20H42NO7P	52925150	None	None	None	None	Lipids and lipid-like molecules	Glycerophospholipids	Glycerophosphoethanolamines	0.368409778	0.278661931	0.333795291	0.326955666666667	0.508645231	0.417051145	0.446608846	0.457435074	0.441423626	0.530332080	0.331921912	0.434559206	0.215420926	0.139538141	0.180397092	0.178452053	0.080244190	0.083585735	0.246632930	0.136820951666667	0.063950687	0.047861175	0.058816709	0.0568761903333333	0.155573381	0.149067184	0.149290622	0.150988463	0.154581755	0.018145763	0.129607861333333
1063	LysoPE(16:0/0:0)	HMDB0011503	453.285539279	C21H44NO7P	9547069	73004	None	None	53862-35-4	Lipids and lipid-like molecules	Glycerophospholipids	Glycerophosphoethanolamines	1.40275437	1.07490835	1.36624074	1.28130115333333	2.60581494	2.18109990	2.27295213	2.35328899	2.33219297	2.58206663	1.72812881	2.21412947	0.50942119	0.34419734	0.45008245	0.434566993333333	0.24450067	0.22898076	0.56078174	0.34475439	0.45679510	0.36046133	0.40748851	0.408248313333333	0.63426060	0.64880451	0.60391443	0.62286184	0.63474124	0.62297329	0.627925985
192	LysoPE(18:1/0:0)	HMDB0011505	479.301	C23H46NO7P	53480949	None	None	None	None	Lipids and lipid-like molecules	Glycerophospholipids	Glycerophosphoethanolamines	0.14302732	0.07526444	0.08358632	0.100626026666667	0.13999879	0.11522544	0.13380358	0.129675936666667	0.06858832	0.15321163	0.11322256	0.11167417	0.20581768	0.13821391	0.18893100	0.177654196666667	0.08260962	0.07606703	0.15139806	0.103358236666667	0.09425107	0.07909601	0.09154822	0.0882984333333333	0.10713181	0.09710827	0.09947486	0.11845886	0.10428900	0.10171325	0.104696008333333
1060	LysoPE(0:0/20:5)	HMDB0011489	499.27	C25H42NO7P	53480938	None	None	None	None	Lipids and lipid-like molecules	Glycerophospholipids	Glycerophosphoethanolamines	0.107637297	0.053035374	0.131517979	0.0973968833333333	0.203797963	0.165949902	0.273858236	0.214535367	0.131774153	0.174844860	0.111665974	0.139428329	0.220145056	0.274064964	0.193746829	0.229318949666667	0.121597342	0.115169717	0.260657495	0.165808184666667	0.048592627	0.042643714	0.043760834	0.0449990583333333	0.100095612	0.105779393	0.106875426	0.117466340	0.117236966	0.128403392	0.112642854833333
1132	PE(P-18:1/18:2)	HMDB11409	725.536	C41H76NO7P	53480869	90486	None	None	None	Lipids and lipid-like molecules	Glycerophospholipids	Glycerophosphoethanolamines	8.594624e-03	9.507105e-03	1.532300e-02	0.0111415763333333	1.676294e-02	1.293259e-02	1.294719e-02	0.01421424	1.188826e-02	1.298010e-02	1.542172e-02	0.0134300266666667	1.068470e-02	6.119612e-03	9.279520e-03	0.00869461066666667	8.587183e-03	7.195297e-03	7.080201e-03	0.00762089366666667	6.689696e-03	7.390614e-03	1.106623e-02	0.00838218	1.166554e-02	9.290272e-03	1.084832e-02	1.147847e-02	1.437269e-02	1.101988e-02	0.011445862
1129	PE(16:1/15:0)	HMDB0008955	675.484	C36H70NO8P	52924221	None	None	None	None	Lipids and lipid-like molecules	Glycerophospholipids	Glycerophosphoethanolamines	0.093600367	0.175587484	0.104355514	0.124514455	0.076624072	0.009081716	0.087784094	0.0578299606666667	0.126340525	0.034663807	0.011133110	0.0573791473333333	0.216566258	0.047530533	0.013186718	0.0924278363333333	0.061305731	0.055528371	0.304154111	0.140329404333333	0.074125611	0.015388049	0.017689530	0.0357343966666667	0.095945334	0.114634478	0.115098329	0.061313084	0.264876390	0.172929424	0.137466173166667
1128	PE(15:0/14:1)	HMDB0008888	647.453	C34H66NO8P	52924158	None	None	None	None	Lipids and lipid-like molecules	Glycerophospholipids	Glycerophosphoethanolamines	0.3205581	0.4607196	0.4700606	0.417112766666667	0.5366144	0.4780466	0.3688696	0.461176866666667	0.4514998	0.4469387	0.4202700	0.4395695	0.4779568	0.4080863	0.3817883	0.422610466666667	0.4052446	0.3117402	0.4508958	0.389293533333333	0.3880830	0.5316935	0.8876894	0.602488633333333	0.5330982	0.3438276	0.4931161	0.4955735	0.5138835	0.4902133	0.478285366666667
1130	PE(18:2/15:0)	HMDB0009087	701.5	C38H72NO8P	52924358	None	None	None	None	Lipids and lipid-like molecules	Glycerophospholipids	Glycerophosphoethanolamines	0.052986444	0.026943993	0.014589417	0.031506618	0.023574824	0.029956775	0.026066775	0.0265327913333333	0.012979288	0.081964559	0.003319071	0.032754306	0.028766354	0.033720615	0.028672633	0.030386534	0.041699481	0.049712217	0.024438157	0.0386166183333333	0.028024774	0.023564560	0.098852335	0.050147223	0.035139546	0.024287605	0.030707735	0.022752435	0.008281636	0.025822790	0.0244986245
1138	PG(16:1/16:0)	HMDB0010585	720.494	C38H73O10P	52926472	None	None	None	None	Lipids and lipid-like molecules	Glycerophospholipids	Glycerophosphoglycerols	1.464313e-01	1.024919e-01	1.725563e-01	0.140493166666667	1.087661e-01	2.083255e-01	7.808786e-02	0.131726486666667	1.048356e-01	1.228964e-01	5.423563e-05	0.07592874521	6.269354e-02	1.559514e-01	6.054481e-02	0.09306325	3.832657e-02	9.020251e-02	1.836794e-01	0.104069493333333	1.342857e-01	2.191478e-01	1.427367e-01	0.165390066666667	2.116067e-01	1.502144e-01	1.003336e-01	6.282124e-02	1.684765e-01	1.881689e-01	0.14693689
784	1-Palmitoylglycerophosphoinositol	HMDB0061695	572.296	C25H49O12P	None	73218	None	None	1425501-12-7	Lipids and lipid-like molecules	Glycerophospholipids	Glycerophosphoinositols	0.03792986	0.03747058	0.04788414	0.04109486	0.05569292	0.04052650	0.05591150	0.0507103066666667	0.04890725	0.03752608	0.03953864	0.0419906566666667	0.03423658	0.04615097	0.02995355	0.0367803666666667	0.02176169	0.01972485	0.03788518	0.02645724	0.04300192	0.03827401	0.05757979	0.04628524	0.04753265	0.04544263	0.05081565	0.04468703	0.03963731	0.04952860	0.0462739783333333
775	1-Arachidonoylglycerophosphoinositol	HMDB0061690	620.296	C29H49O12P	None	83053	None	None	1246430-04-5	Lipids and lipid-like molecules	Glycerophospholipids	Glycerophosphoinositols	0.004433796	0.004975352	0.007002073	0.005470407	0.006084397	0.006903164	0.006229540	0.00640570033333333	0.006333629	0.004989126	0.005043342	0.00545536566666667	0.008069533	0.004625820	0.004729937	0.00580843	0.004833443	0.003575235	0.006509469	0.00497271566666667	0.016227741	0.016680629	0.015121907	0.0160100923333333	0.008592975	0.007225137	0.008711284	0.006646448	0.009273696	0.008761785	0.0082018875
783	1-Oleoylglycerophosphoinositol	HMDB0061693	598.312	C27H51O12P	None	82753	None	None	1114770-15-8	Lipids and lipid-like molecules	Glycerophospholipids	Glycerophosphoinositols	0.04695742	0.04474615	0.05575040	0.0491513233333333	0.05274054	0.04149459	0.04952969	0.0479216066666667	0.04198857	0.05609313	0.03996475	0.0460154833333333	0.05607382	0.05744488	0.05434372	0.05595414	0.03514166	0.02846683	0.05305538	0.0388879566666667	0.07534299	0.06745885	0.06556856	0.0694568	0.05892210	0.05587851	0.04994845	0.04544693	0.05313873	0.05338078	0.0527859166666667
221	PI(16:0/16:0)	HMDB0009778	810.525829126	C41H79O13P	24779556	None	C00626	None	None	Lipids and lipid-like molecules	Glycerophospholipids	Glycerophosphoinositols	1.737392e-02	2.156299e-02	2.161099e-02	0.0201826333333333	2.515418e-02	3.493129e-02	3.772230e-02	0.03260259	2.467367e-02	1.842809e-02	2.753751e-02	0.0235464233333333	5.667907e-02	9.898311e-02	7.991661e-02	0.0785262633333333	3.579321e-01	3.105698e-01	6.833855e-02	0.245613483333333	2.212554e-04	3.862624e-04	7.303961e-05	0.00022685247	3.988901e-02	3.697567e-02	3.530503e-02	3.736679e-02	3.713882e-02	3.796444e-02	0.03743996
1110	PA(16:0/20:5)	HMDB0114842	694.457	C39H67O8P	52929494	None	None	None	None	Lipids and lipid-like molecules	Glycerophospholipids	Glycerophosphoinositols	1.25494879	0.98200099	1.14874402	1.1285646	1.54369855	1.20882549	1.35174040	1.36808814666667	1.16019581	1.33370670	0.96885539	1.15425263333333	0.27900648	0.21882157	0.23167515	0.243167733333333	0.16983989	0.15943839	0.30556813	0.21161547	0.81813977	0.74812781	0.97829727	0.848188283333333	0.47610556	0.48258818	0.46729670	0.56717360	0.57117511	0.50712964	0.511911465
1172	PS(16:0/15:0)	HMDB0112342	721.489	C37H72NO10P	52926018	None	None	None	None	Lipids and lipid-like molecules	Glycerophospholipids	Glycerophosphoserines	0.10007647	0.08758515	0.09880913	0.09549025	0.10959030	0.10357618	0.11427040	0.109145626666667	0.09249197	0.09520036	0.08005046	0.0892475966666667	0.09835081	0.09780227	0.07338177	0.08984495	0.09776851	0.07255906	0.12187366	0.09740041	0.13262405	0.13493317	0.20387869	0.157145303333333	0.11589965	0.11385038	0.10741396	0.10505291	0.11690176	0.12534700	0.11407761
1116	PA(18:3/18:4)	HMDB0114984	690.426	C39H63O8P	52928973	None	None	None	None	Lipids and lipid-like molecules	Glycerophospholipids	Glycerophosphoserines	4.692351e-02	3.180686e-02	5.045750e-02	0.0430626233333333	6.936677e-02	5.125925e-02	5.635290e-02	0.0589929733333333	3.789693e-02	4.667113e-02	2.553487e-02	0.0367009766666667	1.216214e-03	1.048812e-03	1.439152e-03	0.001234726	6.794231e-04	3.532943e-04	1.020365e-03	0.0006843608	4.256907e-02	3.492631e-02	3.842485e-02	0.0386400766666667	1.270798e-02	1.008256e-02	1.289818e-02	1.221116e-02	1.486273e-02	1.446399e-02	0.0128711
1153	PI(18:1/16:1)	HMDB0009823	834.526	C43H79O13P	None	88605	None	None	None	Lipids and lipid-like molecules	Glycerophospholipids	Glycerophosphoserines	0.26864620	0.21897107	0.26120093	0.249606066666667	0.35050339	0.32372458	0.30796424	0.327397403333333	0.34676529	0.31878151	0.27710703	0.314217943333333	0.17912485	0.14459290	0.19080358	0.17150711	0.11646841	0.12885288	0.23635561	0.160558966666667	0.19271776	0.19449257	0.24075108	0.20932047	0.14009047	0.14975350	0.13617685	0.15119936	0.14431559	0.12339223	0.140821333333333
1175	PS(18:2/15:0)	HMDB0112425	745.489	C39H72NO10P	52925454	None	None	None	None	Lipids and lipid-like molecules	Glycerophospholipids	Glycerophosphoserines	0.0226637841	0.0270944033	0.0164494712	0.0220692195333333	0.0225132398	0.0159098923	0.0192256866	0.0192162729	0.0173390405	0.0183881044	0.0167285682	0.0174852377	0.0309206315	0.0132732199	0.0121540195	0.0187826236333333	0.0078059775	0.0171623377	0.0413125026	0.0220936059333333	0.0120163742	0.0087600923	0.0105175366	0.0104313343666667	0.0144359997	0.0125191796	0.0092862960	0.0086380750	0.0328901532	0.0092344795	0.0145006971666667
1113	PA(18:1/18:3)	HMDB0114903	696.473	C39H69O8P	131821911	None	None	None	None	Lipids and lipid-like molecules	Glycerophospholipids	Glycerophosphoserines	0.18053664	0.32452550	0.23982185	0.248294663333333	0.20665963	0.17590658	0.20431362	0.19562661	0.17334799	0.19865526	0.11154694	0.161183396666667	0.39125355	0.11802357	0.04330112	0.184192746666667	0.08671912	0.20781892	0.16705429	0.15386411	0.23470483	0.11371430	0.11427401	0.154231046666667	0.19291677	0.24628184	0.21935290	0.13198585	0.19807600	0.30843725	0.216175101666667
1174	PS(18:0/14:0)	HMDB0012374	735.505034585	C38H74NO10P	52926086	None	None	None	None	Lipids and lipid-like molecules	Glycerophospholipids	Glycerophosphoserines	0.018527370	0.019535714	0.014587439	0.0175501743333333	0.019794453	0.021367466	0.024304925	0.0218222813333333	0.031829188	0.021119902	0.007861164	0.0202700846666667	0.024729818	0.020643942	0.017519157	0.0209643056666667	0.011179098	0.044441238	0.018187570	0.0246026353333333	0.033122322	0.018914193	0.050214854	0.0340837896666667	0.028509966	0.028421658	0.014141588	0.009173332	0.025445532	0.024335927	0.0216713338333333
1115	PA(18:3/18:1)	HMDB0114979	696.473	C7H11N3O2	131821944	None	None	None	None	Lipids and lipid-like molecules	Glycerophospholipids	Glycerophosphoserines	0.049454558	0.034363114	0.047957191	0.0439249543333333	0.050827303	0.048876686	0.051817292	0.0505070936666667	0.052233538	0.040679901	0.031901409	0.0416049493333333	0.048748384	0.033562093	0.037997684	0.0401027203333333	0.036395161	0.038543979	0.068980922	0.047973354	0.061754536	0.038137716	0.044559257	0.048150503	0.028428258	0.034506827	0.031530737	0.032020311	0.032530824	0.038236966	0.0328756538333333
1154	PI(20:4/16:0)	HMDB0009893	858.526	C45H79O13P	52928281	89112	C00626	None	None	Lipids and lipid-like molecules	Glycerophospholipids	Glycerophosphoserines	0.0244827388	0.0222729701	0.0324555146	0.0264037411666667	0.0391845930	0.0461986708	0.0485904099	0.0446578912333333	0.0334439926	0.0352542981	0.0471241904	0.0386074937	0.0313777093	0.0363535560	0.0557980762	0.0411764471666667	0.0224330998	0.0292744011	0.0506802933	0.0341292647333333	0.0179917270	0.0215456963	0.0317828836	0.0237734356333333	0.0215680701	0.0208759610	0.0166240247	0.0203257990	0.0203308895	0.0221414313	0.0203110292666667
1114	PA(18:2/18:3)	HMDB0114955	694.457	C39H67O8P	52928942	None	None	None	None	Lipids and lipid-like molecules	Glycerophospholipids	Glycerophosphoserines	0.114189958	0.108818632	0.113751976	0.112253522	0.196966618	0.157987937	0.137610570	0.164188375	0.127818809	0.135318739	0.128067176	0.130401574666667	0.056075262	0.044988145	0.034868946	0.0453107843333333	0.021151626	0.032491319	0.061632969	0.0384253046666667	0.077229554	0.078413884	0.093432195	0.083025211	0.052442370	0.059468549	0.051072275	0.065140211	0.059306996	0.059882107	0.057885418
1173	PS(16:1/14:1)	HMDB0012364	703.442	C36H66NO10P	52925314	None	None	None	None	Lipids and lipid-like molecules	Glycerophospholipids	Glycerophosphoserines	0.05710233	0.03842155	0.09399885	0.0631742433333333	0.05948509	0.05315074	0.08544968	0.0660285033333333	0.06813929	0.06316245	0.06236695	0.06455623	0.05662651	0.05394098	0.08425178	0.0649397566666667	0.05310948	0.04215113	0.04343969	0.0462334333333333	0.06520728	0.08569822	0.15153493	0.100813476666667	0.07594680	0.08185146	0.07533228	0.08409817	0.06369678	0.07274264	0.075611355
1176	PS(22:6/22:4)	HMDB0112876	883.536	C50H78NO10P	52925955	None	None	None	None	Lipids and lipid-like molecules	Glycerophospholipids	Glycerophosphoserines	0.029174869	0.037103012	0.030471070	0.0322496503333333	0.037271257	0.042081335	0.040793405	0.0400486656666667	0.038522108	0.034890287	0.041539480	0.0383172916666667	0.038452879	0.059614749	0.044924482	0.0476640366666667	0.107515792	0.130734393	0.031984448	0.090078211	0.001261260	0.004789831	0.003638986	0.00323002566666667	0.039918580	0.035108959	0.036768142	0.049062286	0.045929851	0.037324857	0.0406854458333333
1111	PA(16:1/18:2)	HMDB0011155	656.478	C37H69O7P	52929743	None	C15647	None	937723-92-7	Lipids and lipid-like molecules	Glycerophospholipids	Glycerophosphoserines	7.495106e-02	5.495792e-02	7.814062e-02	0.0693498666666667	9.763449e-02	8.619431e-02	8.083008e-02	0.0882196266666667	8.414753e-02	9.006919e-02	7.910680e-02	0.0844411733333333	5.167001e-03	7.917614e-03	5.422204e-03	0.00616893966666667	1.776973e-03	6.609752e-03	1.124516e-02	0.00654396166666667	2.661046e-02	2.718184e-02	3.026264e-02	0.0280183133333333	1.874438e-02	2.115650e-02	1.941598e-02	1.372739e-02	2.783199e-02	2.940945e-02	0.0217142816666667
1112	PA(16:1/22:6)	HMDB0114870	718.457	C41H67O8P	52929489	None	None	None	None	Lipids and lipid-like molecules	Glycerophospholipids	Glycerophosphoserines	0.058205150	0.054033627	0.044176758	0.0521385116666667	0.023598231	0.036267004	0.039819010	0.0332280816666667	0.057717212	0.040982299	0.003180314	0.0339599416666667	0.088246891	0.083092168	0.013508733	0.0616159306666667	0.050908337	0.044159928	0.117327674	0.0707986463333333	0.040278903	0.018073760	0.022400794	0.026917819	0.040094013	0.075035555	0.061113255	0.023562789	0.091317438	0.057997547	0.0581867661666667
875	Austroinulin	HMDB0036802	322.251	C20H34O3	19073908	None	None	None	62868-75-1	Lipids and lipid-like molecules	Prenol lipids	Diterpenoids	0.0159228556	0.0153310864	0.0189911083	0.0167483501	0.0144656785	0.0123257270	0.0132595852	0.0133503302333333	0.0157242906	0.0221883785	0.0121129463	0.0166752051333333	0.0276238400	0.0216461597	0.0173257484	0.0221985827	0.0179146059	0.0161750291	0.0288608373	0.0209834907666667	0.0088295613	0.0055111947	0.0082338675	0.0075248745	0.0142056709	0.0155144608	0.0160932620	0.0171963158	0.0171400994	0.0178211532	0.0163284936833333
101	Dehydroabietic acid	HMDB0061925	300.209	C20H28O2	94391	29571	C12078	None	1740-19-8	Lipids and lipid-like molecules	Prenol lipids	Diterpenoids	2.163057e-03	5.507164e-05	1.814861e-03	0.00134432988	1.810271e-03	5.823321e-05	5.431834e-03	0.00243344607	5.925035e-05	6.085981e-05	2.388641e-03	0.000836250386666667	1.448785e-02	8.967238e-03	1.596136e-02	0.013138816	1.017711e-02	8.176193e-03	1.167410e-02	0.0100091343333333	6.959896e-05	1.333352e-02	1.131466e-02	0.00823925965333333	1.618247e-02	1.965334e-02	1.763342e-02	1.305631e-02	2.023554e-02	1.301931e-02	0.016630065
842	6,10,14-Trimethyl-5,9,13-pentadecatrien-2-one	HMDB0034495	262.229665582	C18H30O	1711944	None	None	None	762-29-8	Lipids and lipid-like molecules	Prenol lipids	Diterpenoids	0.47338232	0.46527138	0.54174934	0.49346768	0.41445478	0.43102955	0.45339156	0.43295863	0.42337914	0.50461893	0.37807044	0.43535617	0.42726482	0.44409349	0.38971968	0.42035933	0.33839653	0.29611124	0.48855285	0.37435354	0.20062956	0.16649245	0.14781181	0.171644606666667	0.30434981	0.32920161	0.33588090	0.27918289	0.30430308	0.38821960	0.323522981666667
864	Annoglabasin F	HMDB0035508	378.240624198	C22H34O5	85267262	None	None	None	288627-12-3	Lipids and lipid-like molecules	Prenol lipids	Diterpenoids	0.12458777	0.12020184	0.15338850	0.132726036666667	0.13308274	0.17374403	0.11700198	0.14127625	0.14641637	0.11974637	0.15272981	0.13963085	0.14522877	0.13056514	0.14219757	0.139330493333333	0.26397322	0.19539112	0.19458648	0.217983606666667	0.03342444	0.04593216	0.08183172	0.05372944	0.12117845	0.14594993	0.10102235	0.14375820	0.13704216	0.11926229	0.128035563333333
898	Cavipetin C	HMDB0030366	388.26135964	C24H36O4	14527070	None	None	None	128552-90-9	Lipids and lipid-like molecules	Prenol lipids	Diterpenoids	2.072840	2.026625	2.329113	2.14285933333333	1.775517	1.956747	2.170150	1.96747133333333	1.785732	2.050367	1.633705	1.823268	2.456556	2.748225	2.558325	2.587702	1.901766	1.759302	2.705699	2.12225566666667	3.387203	3.029421	2.792365	3.069663	2.195054	2.472676	2.166277	2.296834	2.398330	2.427454	2.32610416666667
1206	Thujyl 19-trachylobanoate	HMDB0036840	438.35	C30H46O2	74821607	None	None	None	None	Lipids and lipid-like molecules	Prenol lipids	Diterpenoids	0.048995648	0.043090534	0.047096958	0.04639438	0.026824117	0.022356964	0.021920785	0.023700622	0.039044235	0.034716164	0.039173700	0.0376446996666667	0.053839105	0.053428328	0.041168020	0.0494784843333333	0.068993353	0.048899303	0.073722284	0.0638716466666667	0.003851978	0.003044470	0.028534804	0.0118104173333333	0.052241964	0.030585960	0.051084321	0.051566475	0.039600076	0.047841337	0.0454866888333333
721	(13R,14R)-8-Labdene-13,14,15-triol	HMDB0034957	324.266445018	C20H36O3	14543666	None	None	None	None	Lipids and lipid-like molecules	Prenol lipids	Diterpenoids	2.799630e-02	2.888042e-02	2.774206e-02	0.02820626	2.777460e-02	1.922640e-02	2.872860e-02	0.0252432	2.805922e-02	3.542989e-02	2.223674e-02	0.0285752833333333	4.968856e-02	5.126669e-02	3.991849e-02	0.0469579133333333	3.274695e-02	2.939812e-02	4.891444e-02	0.0370198366666667	2.278886e-02	1.478404e-02	1.807879e-02	0.0185505633333333	2.313463e-02	3.340197e-02	2.988184e-02	2.978489e-02	3.394848e-02	3.342162e-02	0.0305955716666667
740	(E,E)-Boviquinone 3	HMDB0030743	344.198759384	C21H28O4	15379534	174652	None	None	34198-83-9	Lipids and lipid-like molecules	Prenol lipids	Diterpenoids	6.122810e-05	5.507164e-05	9.547732e-04	0.000357024313333333	6.132220e-05	5.823321e-05	5.746975e-05	5.90083866666667e-05	5.925035e-05	6.085981e-05	5.423563e-05	5.81152633333333e-05	5.444155e-05	1.941831e-03	3.330360e-03	0.00177554418333333	5.040445e-05	4.744303e-05	3.057400e-03	0.00105174916	5.085594e-02	4.579105e-02	6.389005e-02	0.0535123466666667	4.051576e-02	4.482157e-02	2.677037e-02	3.915110e-02	4.357999e-02	3.561229e-02	0.0384085133333333
89	Carnosic acid	HMDB0002358	332.198759384	C20H28O4	455260	None	None	None	3650-09-7	Lipids and lipid-like molecules	Prenol lipids	Diterpenoids	0.0090794321	0.0088565152	0.0106036379	0.00951319506666667	0.0031863470	0.0009329926	0.0033719708	0.00249710346666667	0.0081741523	0.0091609279	0.0094942039	0.0089430947	0.0041350125	0.0059718187	0.0071096536	0.00573882826666667	0.0070423229	0.0066686418	0.0085518604	0.0074209417	0.0016144255	0.0024238322	0.0008238842	0.00162071396666667	0.0063059474	0.0065003770	0.0076432588	0.0080857616	0.0059455171	0.0065575344	0.00683973271666667
986	Gibberellin A97	HMDB0041496	364.189	C20H28O6	25203278	None	None	None	128533-05-1	Lipids and lipid-like molecules	Prenol lipids	Diterpenoids	0.38051117	0.39785955	0.46590172	0.41475748	0.30952676	0.30376644	0.27251910	0.295270766666667	0.56122536	0.43465026	0.34260415	0.446159923333333	0.33277289	0.30898214	0.30714918	0.316301403333333	0.29100510	0.29883998	0.38981239	0.32655249	0.23721670	0.26070602	0.28121372	0.259712146666667	0.25186228	0.26024551	0.24562485	0.26466058	0.28878079	0.29073703	0.266985173333333
865	Annosquamosin B	HMDB0031379	308.23514489	C19H32O3	51136563	None	None	None	177742-56-2	Lipids and lipid-like molecules	Prenol lipids	Diterpenoids	0.14048237	0.07874051	0.11489867	0.11137385	0.16770888	0.23799319	0.13638932	0.18069713	0.12673820	0.16697139	0.13446436	0.14272465	0.11340948	0.10368832	0.36957666	0.195558153333333	0.26935211	0.11588027	0.09688832	0.1607069	0.19085492	0.35393451	0.16295469	0.235914706666667	0.23167126	0.27946738	0.27834571	0.26818169	0.26705112	0.28396624	0.2681139
952	ent-16beta-Methoxy-19-kauranoic acid	HMDB0036302	334.251	C21H34O3	495571	None	None	None	38308-35-9	Lipids and lipid-like molecules	Prenol lipids	Diterpenoids	0.09140650	0.08379733	0.09079225	0.08866536	0.08244726	0.08054386	0.10309378	0.0886949666666667	0.10215287	0.08584118	0.10040395	0.0961326666666667	0.10007755	0.09492667	0.10235936	0.0991211933333333	0.09787168	0.07159784	0.11533303	0.0949341833333333	0.09197443	0.07961661	0.03961290	0.0704013133333333	0.08526981	0.10169945	0.09080661	0.12543949	0.11514189	0.11933882	0.106282678333333
1185	Saussurea lactone	HMDB0034742	234.161979948	C15H22O2	556963	None	None	None	23527-07-3	Lipids and lipid-like molecules	Prenol lipids	Diterpenoids	0.10030389	0.08853585	0.10020322	0.0963476533333333	0.10845170	0.09821283	0.10142361	0.102696046666667	0.15253336	0.16150649	0.14324546	0.152428436666667	0.05505499	0.10605878	0.05953443	0.0735494	0.05023612	0.05295817	0.11844813	0.0738808066666667	0.03067221	0.02648313	0.02881432	0.0286565533333333	0.06050292	0.06203748	0.06154078	0.05886584	0.05573051	0.06316912	0.060307775
960	Erinacine C	HMDB0040389	434.267	C25H38O6	102277789	None	None	None	156101-09-6	Lipids and lipid-like molecules	Prenol lipids	Diterpenoids	0.15074127	0.09439671	0.10276738	0.115968453333333	0.04171943	0.04765792	0.06912071	0.0528326866666667	0.13382507	0.16301031	0.10885776	0.135231046666667	0.02746636	0.02543319	0.01977608	0.02422521	0.02436194	0.01853085	0.03296065	0.02528448	0.02383589	0.02644278	0.03875216	0.0296769433333333	0.02611126	0.04176208	0.03058461	0.03452647	0.03793338	0.03265810	0.0339293166666667
985	Geijerone	HMDB0038194	178.136	C12H18O	13919499	None	None	None	41411-01-2	Lipids and lipid-like molecules	Prenol lipids	Monoterpenoids	0.16451692	0.20108917	0.18128413	0.18229674	0.25112681	0.25943206	0.25971738	0.25675875	0.25664896	0.21390993	0.27157199	0.24737696	0.13735959	0.14876588	0.13062613	0.1389172	0.15535006	0.16515748	0.12743025	0.149312596666667	0.08279829	0.09224856	0.09096681	0.08867122	0.15199963	0.16777351	0.16561385	0.15496187	0.16633191	0.15737073	0.16067525
1222	Vanillin 3-(L-menthoxy)propane-1,2-diol acetal	HMDB0032553	364.224974134	C21H32O5	11631979	None	None	None	180964-47-0	Lipids and lipid-like molecules	Prenol lipids	Monoterpenoids	0.06999329	0.04490617	0.05554543	0.0568149633333333	0.14052854	0.10156782	0.10160044	0.1145656	0.06838768	0.08768424	0.05770220	0.07125804	0.41347728	0.28432353	0.36810138	0.35530073	0.22146025	0.20728693	0.44787075	0.292205976666667	0.01453550	0.02371450	0.01642014	0.01822338	0.09001620	0.09859236	0.10005963	0.10630102	0.09892775	0.09769279	0.0985982916666667
742	(R)-2-Acetoxy-p-mentha-1,8-diene	HMDB0037389	194.131	C12H18O2	101413597	None	None	None	None	Lipids and lipid-like molecules	Prenol lipids	Monoterpenoids	0.05630211	0.05485386	0.05381116	0.0549890433333333	0.04774098	0.04605353	0.04556879	0.0464544333333333	0.06240673	0.06941649	0.06074893	0.0641907166666667	0.03925209	0.03778960	0.03481427	0.03728532	0.05244112	0.04217280	0.04124911	0.0452876766666667	0.21483837	0.19189561	0.20926593	0.205333303333333	0.08848602	0.08910079	0.09019960	0.07750367	0.08533069	0.09729896	0.0879866216666667
889	beta-Terpineol	HMDB0036996	154.136	C10H18O	8748	132899	C17517	None	7299-40-3	Lipids and lipid-like molecules	Prenol lipids	Monoterpenoids	0.67505954	0.55335673	0.64067418	0.62303015	1.02145875	0.88631981	0.95202425	0.953267603333333	0.83715678	0.78779144	0.57797533	0.73430785	0.32298145	0.27080061	0.28340718	0.292396413333333	0.29962527	0.29139858	0.35912377	0.316715873333333	0.05624552	0.07762768	0.05646256	0.0634452533333333	0.33419074	0.29103225	0.27742584	0.31028316	0.30670051	0.27704622	0.299446453333333
926	Demethylphylloquinone	HMDB0004649	436.334130652	C30H44O2	56927684	31087	C13309	None	34625-86-0	Lipids and lipid-like molecules	Prenol lipids	Quinone and hydroquinone lipids	0.03769664	0.02700903	0.05123831	0.0386479933333333	0.03478355	0.03430983	0.03085782	0.0333170666666667	0.04272500	0.07979804	0.04282583	0.05511629	0.03844304	0.04750929	0.05002343	0.0453252533333333	0.06886708	0.06303331	0.06878634	0.0668955766666667	0.09776530	0.07593626	0.08261556	0.08543904	0.04957257	0.06036435	0.04530900	0.05585949	0.05348454	0.05451817	0.0531846866666667
861	alpha-Tocopherol succinate	HMDB0033685	530.397124838	C33H54O5	425400	22470	None	None	4345-03-3	Lipids and lipid-like molecules	Prenol lipids	Quinone and hydroquinone lipids	9.412836e-03	1.120403e-02	5.821497e-03	0.00881278766666667	1.258320e-02	1.066855e-02	9.935572e-03	0.0110624406666667	9.362829e-03	2.325782e-02	5.642198e-03	0.0127542823333333	2.235657e-03	1.107827e-03	1.081059e-03	0.00147484766666667	5.797317e-04	4.744303e-05	3.350532e-03	0.00132590224333333	1.312027e-02	2.101099e-02	1.157087e-02	0.0152340433333333	4.680627e-03	6.483696e-03	6.223659e-03	6.981487e-03	7.457831e-03	7.705415e-03	0.00658878583333333
1223	Vitamin A2 aldehyde	HMDB0035695	282.198365454	C20H26O	5280866	28537	C05918	None	472-87-7	Lipids and lipid-like molecules	Prenol lipids	Retinoids	0.07346574	0.07035844	0.07350423	0.0724428033333333	0.03720043	0.03183590	0.03624500	0.0350937766666667	0.06316840	0.07154200	0.06250258	0.06573766	0.02951802	0.02524889	0.03260034	0.0291224166666667	0.03512326	0.03256810	0.04018072	0.03595736	0.02750028	0.02622375	0.02259469	0.0254395733333333	0.03602380	0.03861714	0.03728674	0.03500845	0.03900053	0.03685060	0.03713121
63	9-cis-Retinoic acid	HMDB0002369	300.20893014	C20H28O2	449171	50648	C15493	None	5300-03-8	Lipids and lipid-like molecules	Prenol lipids	Retinoids	0.050523490	0.024210097	0.045289226	0.0400076043333333	0.003351800	0.001732301	0.002117145	0.00240041533333333	0.027171347	0.021424709	0.035472010	0.0280226886666667	0.721569879	0.619754962	0.717593621	0.686306154	0.687101402	0.648570775	1.181848107	0.839173428	0.112264498	0.078119652	0.031804564	0.0740629046666667	0.089753770	0.075470962	0.054479672	0.046135411	0.032709976	0.025868340	0.0540696885
1011	Isoacitretin	HMDB0003039	326.188194698	C21H26O3	6437841	50174	None	621	69427-46-9	Lipids and lipid-like molecules	Prenol lipids	Retinoids	0.010095351	0.010996629	0.005024909	0.00870562966666667	0.004288150	0.008562774	0.005374643	0.006075189	0.005591406	0.002559795	0.004612901	0.00425470066666667	0.005324141	0.012341581	0.004318068	0.00732793	0.003578847	0.008235093	0.010813236	0.007542392	0.078102696	0.083606020	0.063189543	0.0749660863333333	0.036808723	0.042364983	0.028866783	0.038663337	0.044304935	0.005406877	0.0327359396666667
1216	Tussilagone	HMDB0040953	390.241	C23H34O5	13919184	None	None	None	104012-37-5	Lipids and lipid-like molecules	Prenol lipids	Sesquiterpenoids	0.19303821	0.14743277	0.24711178	0.19586092	0.19278416	0.15472246	0.24502767	0.19751143	0.16719100	0.48006450	0.13196660	0.2597407	0.23563450	0.55520482	0.20057480	0.330471373333333	0.12184843	0.10898495	0.51463865	0.248490676666667	0.43781204	0.73274860	1.34353994	0.838033526666667	0.34056604	0.33972847	0.34302828	0.35813472	0.35937029	0.15115279	0.315330098333333
65	Abscisic acid	HMDB0036093	264.136	C15H20O4	5375200	62426	None	None	7773-56-0	Lipids and lipid-like molecules	Prenol lipids	Sesquiterpenoids	0.001636795	0.001818398	0.002521915	0.00199236933333333	0.002518718	0.002786251	0.002748976	0.00268464833333333	0.002516626	0.002436626	0.002204255	0.00238583566666667	0.010502377	0.011450099	0.013594419	0.011848965	0.013632608	0.016915919	0.017800668	0.0161163983333333	0.012139538	0.011966556	0.007731928	0.010612674	0.035496122	0.024537671	0.022114695	0.020855857	0.047125969	0.038608463	0.0314564628333333
853	9alpha-(3-Methyl-2E-pentenoyloxy)-4S-hydroxy-10(14)-oplopen-3-one	HMDB0040954	348.23	C21H32O4	131752994	175460	None	None	147742-07-2	Lipids and lipid-like molecules	Prenol lipids	Sesquiterpenoids	0.66652153	0.44263337	0.65368305	0.58761265	0.89785061	0.72295124	0.71120162	0.77733449	0.69422072	0.65783124	0.51420528	0.622085746666667	4.23727149	3.06166355	3.28401161	3.52764888333333	1.78203464	2.04043148	3.67971609	2.50072740333333	0.21071189	0.20934224	0.21774518	0.21259977	0.95465140	1.10310733	1.03981794	1.14463173	1.14319638	1.18030777	1.094285425
1195	Sterebin A	HMDB0035337	310.214409448	C18H30O4	131751709	None	None	None	107647-14-3	Lipids and lipid-like molecules	Prenol lipids	Sesquiterpenoids	0.08800384	0.11067270	0.09281291	0.09716315	0.11270662	0.14219483	0.13047163	0.128457693333333	0.12816496	0.11018955	0.12888507	0.122413193333333	0.12234192	0.13784920	0.13502526	0.131738793333333	0.18261894	0.17260250	0.09838682	0.151202753333333	0.11348258	0.10613265	0.12119007	0.113601766666667	0.12485334	0.14769057	0.14978852	0.13547774	0.14027729	0.14871707	0.141134088333333
1076	Melleolide M	HMDB0035068	452.160180989	C23H29ClO7	85260457	None	None	None	None	Lipids and lipid-like molecules	Prenol lipids	Sesquiterpenoids	0.2591985	0.4468078	0.3737053	0.359903866666667	0.2389870	0.2797272	0.3217107	0.280141633333333	0.2716304	0.6784679	0.2497293	0.399942533333333	0.2777983	0.3845038	0.3031904	0.321830833333333	0.2424723	0.3180810	0.3506545	0.303735933333333	0.3789430	0.4330891	0.0624238	0.2914853	0.2794850	0.3178665	0.3212953	0.3391193	0.3536683	0.3474143	0.326474783333333
800	2,9-Bis(3-methyl-2E-pentenoyl)-2b,9a-dihydroxy-4Z,10(14)-oplopadien-3-one	HMDB0034065	442.271924326	C27H38O5	131751520	175563	None	None	237407-03-3	Lipids and lipid-like molecules	Prenol lipids	Sesquiterpenoids	0.28053103	0.26537540	0.30391359	0.28327334	0.31356037	0.30459282	0.32222271	0.313458633333333	0.30210735	0.34207043	0.30617677	0.31678485	0.05664794	0.05184602	0.05782756	0.0554405066666667	0.06948269	0.06306391	0.07377420	0.0687736	0.05459645	0.05304764	0.04991916	0.0525210833333333	0.09304695	0.10352135	0.10509263	0.11403706	0.09521982	0.09789807	0.101469313333333
995	Glycinoeclepin C	HMDB0037036	514.257	C29H38O8	131752131	None	None	None	None	Lipids and lipid-like molecules	Prenol lipids	Sesquiterpenoids	0.5521489	0.5055712	0.5463606	0.534693566666667	0.3235420	0.3083254	0.2968452	0.309570866666667	0.4552766	0.5430847	0.4628733	0.4870782	0.6005419	0.5920115	0.6216416	0.604731666666667	0.9022518	0.8679885	0.8515808	0.873940366666667	0.2210343	0.2210801	0.1983025	0.2134723	0.5064061	0.5186167	0.4726088	0.4934439	0.4894409	0.5048655	0.49756365
994	Glycinoeclepin B	HMDB0037035	558.283	C31H42O9	131752130	None	None	None	103847-17-2	Lipids and lipid-like molecules	Prenol lipids	Sesquiterpenoids	0.100187407	0.098130621	0.108058984	0.102125670666667	0.049719233	0.042636274	0.049501883	0.0472857966666667	0.104667631	0.007482386	0.100386086	0.0708453676666667	0.011479234	0.010639664	0.012014341	0.0113777463333333	0.013381544	0.012062801	0.014138247	0.0131941973333333	0.068642829	0.073584595	0.060768096	0.0676651733333333	0.033598561	0.033402971	0.032255756	0.030304575	0.033480985	0.037378181	0.0334035048333333
833	4-Nerolidylcatechol	HMDB0031924	314.224580204	C21H30O2	5352089	174288	None	None	74683-11-7	Lipids and lipid-like molecules	Prenol lipids	Sesquiterpenoids	0.3106929	0.1218379	0.4058357	0.2794555	0.1940541	0.1426855	0.2294885	0.1887427	0.4305023	0.2246220	0.1443318	0.266485366666667	0.1998861	0.4986189	0.3790641	0.3591897	0.1267051	0.5830951	0.3699191	0.359906433333333	1.7766223	1.3930417	1.3692350	1.51296633333333	0.2102544	1.4728528	1.2012455	0.9622033	0.8233017	1.7832292	1.07551448333333
871	Armillaritin	HMDB0038918	400.189	C23H28O6	131752492	None	None	None	135247-96-0	Lipids and lipid-like molecules	Prenol lipids	Sesquiterpenoids	0.041427946	0.017009890	0.035046181	0.031161339	0.011119342	0.008029815	0.008723815	0.00929099066666667	0.019489424	0.014313479	0.031487633	0.021763512	0.433431797	0.390165874	0.440064377	0.421220682666667	0.356748143	0.367367479	0.754558514	0.492891378666667	0.051681603	0.036997538	0.018114308	0.0355978163333333	0.065677099	0.055336138	0.043045530	0.034508374	0.029015319	0.022242732	0.041637532
741	(ent-2b,4S,9a)-2,4,9-Trihydroxy-10(14)-oplopen-3-one 2-(2-methylbutanoate) 9-(3-methyl-2E-pentenoate)	HMDB0040993	448.282	C26H40O6	131753006	172320	None	None	80489-86-7	Lipids and lipid-like molecules	Prenol lipids	Sesquiterpenoids	0.4315448	0.4880594	0.5499424	0.489848866666667	0.4127528	0.4079145	0.4462340	0.422300433333333	0.3959347	0.4147569	0.3479259	0.386205833333333	0.4381619	0.4444780	0.3390947	0.407244866666667	0.4086000	0.3135064	0.5148451	0.412317166666667	0.6244032	0.6672868	1.0878747	0.793188233333333	0.4567254	0.4743843	0.5083733	0.5691373	0.6127553	0.6139343	0.539218316666667
870	Armillaric acid	HMDB0037040	416.184	C23H28O7	53461967	None	None	None	129251-06-5	Lipids and lipid-like molecules	Prenol lipids	Sesquiterpenoids	0.18562168	0.16648708	0.21682183	0.18964353	0.09443494	0.08629442	0.08382789	0.08818575	0.14476409	0.15792586	0.12513425	0.142608066666667	0.14728524	0.14791248	0.15771857	0.150972096666667	0.15452280	0.13713135	0.20171941	0.164457853333333	0.12155354	0.11757871	0.11219395	0.117108733333333	0.16539408	0.16991515	0.16613438	0.17752092	0.17736498	0.18470765	0.173506193333333
1194	Sporotrichiol	HMDB0037062	366.204	C20H30O6	131752137	None	None	None	101401-89-2	Lipids and lipid-like molecules	Prenol lipids	Sesquiterpenoids	1.3762333	1.7654069	1.4954547	1.5456983	1.5063750	0.9788830	0.9808108	1.15535626666667	1.6310779	1.7203850	1.4970834	1.6161821	1.8699432	1.2118715	1.6687700	1.58352823333333	1.1596257	1.1769450	1.5282496	1.28827343333333	0.5900483	0.5392027	0.5807517	0.5700009	0.8671681	0.9492382	0.9190043	0.8994144	1.2832605	0.9496208	0.97795105
804	25-Cinnamoyl-vulgaroside	HMDB0041367	566.324	C34H46O7	131753123	176068	None	None	172616-90-9	Lipids and lipid-like molecules	Prenol lipids	Sesterterpenoids	0.2587823	0.2287712	0.2499522	0.245835233333333	0.2865274	0.2608720	0.2707906	0.27273	0.2129816	0.2315929	0.1726525	0.205742333333333	0.2239535	0.2515377	0.1770684	0.217519866666667	0.1955783	0.1516689	0.2598229	0.2023567	0.2616229	0.2515988	0.4587141	0.3239786	0.2517711	0.1989032	0.2103505	0.2377974	0.2429604	0.2900896	0.238645366666667
863	Anabsinthin	HMDB0036415	496.282	C30H40O6	None	None	None	None	6903-12-4	Lipids and lipid-like molecules	Prenol lipids	Sesterterpenoids	0.02617133	0.02507623	0.02853392	0.0265938266666667	0.01676546	0.01512931	0.01359554	0.0151634366666667	0.02423858	0.02681209	0.02082695	0.0239592066666667	0.02474904	0.02579269	0.02331166	0.0246177966666667	0.02887669	0.02884766	0.02808539	0.0286032466666667	0.69816010	0.73842195	0.76055460	0.732378883333333	0.17892929	0.23656541	0.21655400	0.23704399	0.26447770	0.26676238	0.233388795
1187	Sebiferenic acid	HMDB0035748	472.355260024	C30H48O4	75049017	None	None	None	94390-09-7	Lipids and lipid-like molecules	Prenol lipids	Sesterterpenoids	0.02195936	0.01703441	0.02539897	0.0214642466666667	0.01631952	0.01094413	0.01403600	0.01376655	0.02572150	0.02671112	0.01976146	0.0240646933333333	0.01664145	0.02133204	0.01788361	0.0186190333333333	0.02259901	0.02286504	0.02201395	0.0224926666666667	0.02721391	0.02596115	0.03663030	0.02993512	0.03498480	0.05356037	0.03643618	0.03664463	0.03811571	0.03881488	0.0397594283333333
1197	Suspensolide F	HMDB0031918	478.205026552	C21H34O12	14466263	None	None	None	64703-86-2	Lipids and lipid-like molecules	Prenol lipids	Terpene glycosides	0.07920796	0.05224812	0.07506262	0.0688395666666667	0.09118533	0.05684561	0.06191432	0.0699817533333333	0.04253475	0.07938837	0.03462311	0.0521820766666667	0.09709476	0.07575382	0.07831327	0.0837206166666667	0.05725602	0.06323572	0.10522655	0.07523943	0.04148292	0.05035114	0.05039510	0.04740972	0.06086646	0.04245859	0.05062910	0.06984192	0.07659090	0.08003213	0.0634031833333333
730	(3alphaOH,20S,24S)-3,19:20,24-Diepoxydammarane-3,25-diol	HMDB0034683	474.370910088	C30H50O4	73804808	None	None	None	189031-58-1	Lipids and lipid-like molecules	Prenol lipids	Terpene glycosides	0.024817738	0.023017601	0.019852765	0.0225627013333333	0.006426412	0.005357121	0.005943783	0.00590910533333333	0.020044069	0.022695564	0.018478368	0.0204060003333333	0.011100088	0.010730036	0.011872888	0.0112343373333333	0.013402573	0.015030809	0.016132722	0.014855368	0.036476719	0.034724159	0.034231244	0.0351440406666667	0.034939159	0.031941504	0.035225111	0.031298341	0.032112526	0.033970100	0.0332477901666667
878	Bakkenolide C	HMDB0034999	348.193674006	C20H28O5	12299952	None	None	None	18456-00-3	Lipids and lipid-like molecules	Prenol lipids	Terpene lactones	0.36610088	0.36992306	0.39178870	0.375937546666667	0.32211200	0.31285191	0.33980341	0.32492244	0.39982901	0.42040370	0.33702096	0.385751223333333	0.57925621	0.55806282	0.57444517	0.570588066666667	0.57090120	0.51446745	0.63815734	0.574508663333333	0.06522025	0.06041766	0.09578678	0.07380823	0.23896784	0.24185483	0.27362899	0.70256212	0.28996033	0.28142393	0.33806634
942	Dihydrocumambrin A	HMDB0036489	308.162	C17H24O5	13895575	174948	None	None	20482-39-7	Lipids and lipid-like molecules	Prenol lipids	Terpene lactones	0.016345575	0.013788870	0.012911346	0.014348597	0.013038829	0.012851353	0.016300910	0.0140636973333333	0.027616196	0.025679236	0.020735559	0.024676997	0.019749064	0.016137754	0.026929164	0.0209386606666667	0.031947853	0.017989907	0.016733910	0.02222389	0.004255241	0.007419096	0.005803398	0.00582591166666667	0.051718658	0.016099134	0.024161823	0.025812836	0.023884685	0.023172608	0.0274749573333333
1155	Pinusolide	HMDB0035130	346.214409448	C21H30O4	161721	None	None	None	31685-80-0	Lipids and lipid-like molecules	Prenol lipids	Terpene lactones	0.06980970	0.06205442	0.07964715	0.0705037566666667	0.07257683	0.07964711	0.06891636	0.0737134333333333	0.07642120	0.08313946	0.08518160	0.0815807533333333	0.04544225	0.04455961	0.05230328	0.0474350466666667	0.04914418	0.02996751	0.04431410	0.04114193	0.10066747	0.09986691	0.08175787	0.0940974166666667	0.04955723	0.04884975	0.04444228	0.04897593	0.05617318	0.06709795	0.0525160533333333
1193	Spirolide F	HMDB0030501	727.502318189	C43H69NO8	131751037	None	None	None	183159-73-1	Lipids and lipid-like molecules	Prenol lipids	Terpene lactones	0.017019995	0.016982201	0.019243754	0.01774865	0.016646242	0.012625961	0.018013418	0.0157618736666667	0.017187239	0.014803924	0.010786571	0.0142592446666667	0.012117453	0.012071161	0.010067358	0.0114186573333333	0.011163953	0.009632187	0.010574303	0.0104568143333333	0.014236870	0.015082420	0.022627105	0.017315465	0.015350163	0.014692719	0.014677155	0.015548088	0.013681947	0.016112685	0.0150104595
1179	Pyrrhoxanthinol	HMDB0035696	570.334524582	C37H46O5	131751849	None	None	None	54369-11-8	Lipids and lipid-like molecules	Prenol lipids	Terpene lactones	0.023247355	0.019851268	0.018358257	0.0204856266666667	0.011197622	0.012713219	0.010599320	0.011503387	0.012615207	0.013356206	0.013234028	0.0130684803333333	0.016586559	0.016839650	0.015285001	0.01623707	0.012213636	0.016130481	0.007057040	0.0118003856666667	0.005935607	0.007200748	0.006611524	0.00658262633333333	0.012331229	0.013459660	0.012428376	0.012801660	0.011930109	0.010136255	0.0121812148333333
1008	Hydratopyrrhoxanthinol	HMDB0036842	588.345	C37H48O6	131752063	176155	None	None	120416-68-4	Lipids and lipid-like molecules	Prenol lipids	Terpene lactones	0.324786740	0.021827944	0.026577726	0.12439747	0.034735003	0.032520729	0.034726129	0.0339939536666667	0.019896466	0.023905491	0.657572414	0.233791457	0.024498304	0.019012772	0.017805904	0.0204389933333333	0.015568723	0.013340446	0.025063799	0.0179909893333333	0.015826242	0.015283331	0.062961449	0.0313570073333333	0.099765753	0.109542502	0.097589607	0.018174517	0.016385221	0.017539781	0.0598328968333333
1006	Hovenidulcigenin A	HMDB0041027	544.34	C32H48O7	85155136	168836	None	None	171499-81-3	Lipids and lipid-like molecules	Prenol lipids	Terpene lactones	0.013252221	0.015077757	0.016102623	0.014810867	0.003671916	0.005403722	0.006082340	0.00505265933333333	0.010979624	0.013571030	0.010044817	0.0115318236666667	0.002150090	0.001895952	0.002327809	0.002124617	0.002628635	0.002295800	0.003320974	0.00274846966666667	0.077080992	0.070569760	0.070339141	0.0726632976666667	0.016170297	0.016684042	0.011593614	0.016822064	0.013881113	0.015128681	0.0150466351666667
723	(24E)-15alpha-Acetoxy-3alpha-hydroxy-23-oxo-7,9(11),24-lanostatrien-26-oic acid	HMDB0035387	526.329439204	C32H46O6	86172616	None	None	None	117383-35-4	Lipids and lipid-like molecules	Prenol lipids	Triterpenoids	0.032222991	0.043753355	0.036119363	0.0373652363333333	0.009089947	0.006647995	0.008523254	0.00808706533333333	0.048571291	0.058423453	0.025369857	0.0441215336666667	0.013088585	0.011979414	0.013957915	0.013008638	0.018351294	0.016593314	0.017269227	0.0174046116666667	0.044078941	0.040323021	0.043357476	0.0425864793333333	0.032431948	0.031614449	0.027877126	0.031061352	0.032047933	0.032660959	0.0312822945
724	(24E)-3alpha-Acetoxy-15alpha-hydroxy-23-oxo-7,9(11),24-lanostatrien-26-oic acid	HMDB0035386	526.329439204	C32H46O6	13996077	None	None	None	117383-37-6	Lipids and lipid-like molecules	Prenol lipids	Triterpenoids	0.066831832	0.073316343	0.072684417	0.0709441973333333	0.033153243	0.030868379	0.031346222	0.0317892813333333	0.060218440	0.070719738	0.055227112	0.0620550966666667	0.007964481	0.017511721	0.019352088	0.0149427633333333	0.022562696	0.019646444	0.017167510	0.0197922166666667	0.067469919	0.068661103	0.069318634	0.0684832186666667	0.026000306	0.025647898	0.030441250	0.026389957	0.037178211	0.005564665	0.0252037145
973	Ganoderic acid J	HMDB0039641	514.293	C30H42O7	42949	None	None	None	100440-26-4	Lipids and lipid-like molecules	Prenol lipids	Triterpenoids	0.46482457	0.46363555	0.47226292	0.46690768	0.40666988	0.40578639	0.40817837	0.406878213333333	0.47644100	0.50720410	0.46603152	0.48322554	0.59183490	0.58652468	0.60383925	0.594066276666667	0.84459635	0.77568364	0.87691344	0.83239781	0.99913179	0.83321060	0.78954929	0.873963893333333	0.57773747	0.66575266	0.67315307	0.64438472	0.63727245	0.02578942	0.537348298333333
1213	Tsugaric acid B	HMDB0031962	528.381474774	C33H52O5	5352436	None	None	None	201045-20-7	Lipids and lipid-like molecules	Prenol lipids	Triterpenoids	0.036435972	0.040109158	0.046202023	0.0409157176666667	0.089928407	0.070191073	0.053364715	0.0711613983333333	0.085300940	0.089066473	0.053619809	0.0759957406666667	0.010417612	0.008569445	0.007817681	0.00893491266666667	0.006642719	0.005501824	0.010609105	0.00758454933333333	0.020596081	0.016350909	0.024741949	0.0205629796666667	0.018725631	0.016777687	0.012957933	0.022496030	0.015740376	0.019264130	0.0176602978333333
997	Glyuranolide	HMDB0038745	512.314	C31H44O6	131752447	None	None	None	123914-44-3	Lipids and lipid-like molecules	Prenol lipids	Triterpenoids	0.1877763	0.1692210	0.1889763	0.1819912	0.2145801	0.1780206	0.2126308	0.201743833333333	0.1725620	0.1494406	0.1754792	0.165827266666667	0.1702277	0.1570913	0.1694261	0.1655817	0.1698535	0.1510662	0.1728725	0.1645974	0.1828719	0.1704030	0.2411912	0.198155366666667	0.1850285	0.1734698	0.1672865	0.1827400	0.1806883	0.1674977	0.176118466666667
211	Oleanolic acid	HMDB0002364	456.360345406	C30H48O3	10494	37659	C17148	None	508-02-1	Lipids and lipid-like molecules	Prenol lipids	Triterpenoids	0.12024294	0.10325727	0.08176042	0.101753543333333	0.10718759	0.07557539	0.08088196	0.0878816466666667	0.14892023	0.16168014	0.10336164	0.137987336666667	0.09286499	0.07720311	0.08474751	0.0849385366666667	0.11242317	0.10643113	0.07828573	0.0990466766666667	0.20488356	0.18239606	0.15580918	0.1810296	0.07745419	0.12419143	0.10277870	0.14802871	0.10661010	0.09515967	0.109037133333333
975	Ganoderic acid N	HMDB0035325	530.28796832	C30H42O8	131751706	None	None	None	110241-19-5	Lipids and lipid-like molecules	Prenol lipids	Triterpenoids	2.712803	2.533236	2.724122	2.65672033333333	3.336642	3.151502	3.335443	3.274529	3.075377	3.113407	2.800529	2.99643766666667	2.289192	2.170160	2.308126	2.255826	2.629046	2.197726	2.643921	2.490231	1.498099	1.684857	1.637466	1.60680733333333	2.432172	2.394245	2.673370	2.668903	2.633016	2.563914	2.56093666666667
728	(2xi,20beta)-2,20-Dihydroxy-3-oxo-12-ursen-28-oic acid	HMDB0036652	486.335	C30H46O5	131752022	168713	None	None	None	Lipids and lipid-like molecules	Prenol lipids	Triterpenoids	0.24326699	0.22238762	0.23862688	0.234760496666667	0.10110571	0.09387058	0.08962910	0.0948684633333333	0.20423870	0.22190353	0.20051684	0.208886356666667	0.03025266	0.03205040	0.03231834	0.0315404666666667	0.05719299	0.04081332	0.04780416	0.04860349	0.29553840	0.25300775	0.25600228	0.26818281	0.10280409	0.10776852	0.10169028	0.03871539	0.10574827	0.10792179	0.0941080566666667
757	11a,12a-Epoxy-3b-hydroxy-28,13-oleananolide 3-acetate	HMDB0031879	512.350174646	C32H48O5	13818991	None	None	None	35738-25-1	Lipids and lipid-like molecules	Prenol lipids	Triterpenoids	0.9092948866	0.8883219116	0.9724531041	0.9233566341	0.4690165425	0.4193935857	0.4392812105	0.442563779566667	0.9071310977	0.9412249798	0.8683057424	0.905553939966667	0.1311792793	0.1132357459	0.1285008673	0.1243052975	0.1362280218	0.1433029358	0.1607283560	0.146753104533333	0.0028981820	0.0022229391	0.0017903983	0.0023038398	0.2326523035	0.2529158911	0.2398873918	0.2433365423	0.2332546692	0.2507408980	0.24213128265
1202	Theasapogenol A	HMDB0034519	506.360739332	C30H50O6	612009	167962	None	None	13844-22-9	Lipids and lipid-like molecules	Prenol lipids	Triterpenoids	4.312189e-02	3.526636e-02	5.878406e-02	0.0457241033333333	3.180621e-02	2.346721e-02	3.207796e-02	0.0291171266666667	5.174827e-02	6.824711e-02	4.905199e-02	0.0563491233333333	1.406681e-02	5.930384e-03	1.448546e-02	0.011494218	8.633033e-03	9.550199e-03	1.476610e-02	0.0109831106666667	3.358498e-03	2.862840e-03	6.731081e-03	0.004317473	1.149252e-02	1.356805e-02	7.073711e-03	1.652855e-02	1.684175e-02	8.924122e-03	0.0124047838333333
968	Ganoderic acid alpha	HMDB0033024	574.31418307	C32H46O9	131751361	None	None	None	220181-81-7	Lipids and lipid-like molecules	Prenol lipids	Triterpenoids	0.013551404	0.012187718	0.119302859	0.048347327	0.077266723	0.073615980	0.082498452	0.0777937183333333	0.147146962	0.147805234	0.144155616	0.146369270666667	0.002953649	0.003094861	0.003376292	0.00314160066666667	0.003774484	0.003499246	0.003420171	0.00356463366666667	0.012649702	0.010636246	0.011464532	0.0115834933333333	0.021715347	0.025269881	0.022232413	0.020732774	0.021375635	0.022775867	0.0223503195
882	beta-Citraurin	HMDB0035091	432.302830524	C30H40O2	131751663	None	C20894	None	650-69-1	Lipids and lipid-like molecules	Prenol lipids	Triterpenoids	0.112499886	0.095019261	0.120964097	0.109494414666667	0.068423965	0.064484332	0.070432901	0.0677803993333333	0.231100489	0.242326975	0.202529829	0.225319097666667	0.014348491	0.003411520	0.004744738	0.007501583	0.006494303	0.005657365	0.007428849	0.006526839	0.014620907	0.011977548	0.010120902	0.0122397856666667	0.029770077	0.028002563	0.026483167	0.030151940	0.077316559	0.027107810	0.0364720193333333
879	Barringtogenol C	HMDB0034525	490.36582471	C30H50O5	435277	None	C08931	None	13844-01-4	Lipids and lipid-like molecules	Prenol lipids	Triterpenoids	0.046584657	0.040516049	0.066551929	0.051217545	0.044958674	0.037745829	0.037220632	0.039975045	0.058698931	0.053671989	0.050629789	0.0543335696666667	0.018430046	0.020959819	0.018637204	0.0193423563333333	0.019039867	0.022033700	0.024578832	0.021884133	0.046498396	0.041050657	0.040517615	0.0426888893333333	0.030206236	0.035934410	0.021050291	0.032009111	0.040347875	0.037350703	0.0328164376666667
39	3alpha-Acetoxy-11-keto-beta-boswellic acid	HMDB0036672	512.35	C32H48O5	45359902	None	None	None	67416-61-9	Lipids and lipid-like molecules	Prenol lipids	Triterpenoids	2.15681585	1.88812179	2.18987253	2.07827005666667	0.95211727	0.97354293	1.02905296	0.984904386666667	2.45924324	2.58660858	2.38938705	2.47841295666667	0.06035714	0.06018597	0.07048805	0.0636770533333333	0.08931771	0.08313095	0.09981524	0.0907546333333333	0.60248995	0.48392233	0.53279268	0.539734986666667	0.54702314	0.55706298	0.56339071	0.52504100	0.52662963	0.52307707	0.540370755
972	Ganoderic acid I	HMDB0035310	532.303618384	C30H44O8	73657195	None	None	None	98665-20-4	Lipids and lipid-like molecules	Prenol lipids	Triterpenoids	2.2837303	2.1228071	2.2217817	2.2094397	2.1228392	2.1060672	2.1762496	2.135052	2.3129276	2.5009259	2.1494053	2.32108626666667	1.6278692	1.5156703	1.6954394	1.61299296666667	1.9946890	1.8466601	2.0633296	1.96822623333333	0.7565355	0.7449069	0.7407870	0.7474098	1.6061022	1.5798758	1.7573497	1.4983440	1.6254061	1.6621839	1.62154361666667
971	Ganoderic acid H	HMDB0035987	572.298533006	C32H44O9	73657194	None	None	None	98665-19-1	Lipids and lipid-like molecules	Prenol lipids	Triterpenoids	2.2368310	1.9915453	2.3664881	2.19828813333333	1.7398682	1.6110338	1.5790827	1.64332823333333	2.1319757	2.2518027	2.0405310	2.14143646666667	0.8822301	0.8605848	0.9262483	0.889687733333333	1.1915455	1.1448087	1.2528999	1.19641803333333	0.8202517	0.8109519	0.7671699	0.799457833333333	1.3035819	1.3489224	1.2668537	1.2806882	1.1924015	1.2862630	1.27978511666667
970	Ganoderic acid G	HMDB0035985	532.303618384	C30H44O8	73657193	None	None	None	98665-22-6	Lipids and lipid-like molecules	Prenol lipids	Triterpenoids	0.01819249	0.05431100	0.05274221	0.0417485666666667	0.02201591	0.01922988	0.02118212	0.0208093033333333	0.06398079	0.07064239	0.04769351	0.06077223	0.09725203	0.09147299	0.10089792	0.09654098	0.13312038	0.12452434	0.13346707	0.130370596666667	0.01852586	0.01922236	0.01596609	0.01790477	0.06296520	0.01390708	0.01428574	0.06457526	0.06943510	0.05678582	0.0469923666666667
969	Ganoderic acid F	HMDB0035988	570.282882942	C32H42O9	74028538	None	None	None	98665-15-7	Lipids and lipid-like molecules	Prenol lipids	Triterpenoids	6.868472	6.240737	7.300561	6.80325666666667	5.264111	4.935546	5.315595	5.17175066666667	6.553827	7.107165	6.428206	6.69639933333333	9.290686	8.480490	8.730042	8.83373933333333	9.669514	8.757103	10.725326	9.71731433333333	5.890586	6.328641	5.870888	6.03003833333333	7.762828	8.359784	8.229991	8.007857	7.743449	8.162077	8.044331
976	Ganoderic acid V	HMDB0033079	528.345089268	C32H48O6	131751369	None	None	None	86377-50-6	Lipids and lipid-like molecules	Prenol lipids	Triterpenoids	1.868483e-01	1.757830e-01	1.930913e-01	0.185240866666667	7.384029e-02	6.618109e-02	7.488376e-02	0.0716350466666667	3.275095e-01	3.523775e-01	3.353797e-01	0.338422233333333	2.419035e-04	3.463418e-04	1.987958e-03	0.000858734433333333	3.197121e-03	7.530058e-04	1.307543e-03	0.0017525566	3.023321e-02	2.519717e-02	4.009308e-02	0.0318411533333333	4.495267e-02	4.142936e-02	4.914642e-02	4.376999e-02	4.731751e-02	4.821458e-02	0.0458050883333333
866	Apo-8'-lycopenal	HMDB0039016	416.308	C30H40O	131752513	None	None	None	2213-22-1	Lipids and lipid-like molecules	Prenol lipids	Triterpenoids	0.17014735	0.17434505	0.18962664	0.17803968	0.08217132	0.07569727	0.07482208	0.0775635566666667	0.15933122	0.17255668	0.16556583	0.16581791	0.03914574	0.03630673	0.04233701	0.03926316	0.04598184	0.04628704	0.05299197	0.0484202833333333	0.01545326	0.01534946	0.01246827	0.0144236633333333	0.05154464	0.04878885	0.04964729	0.02922123	0.04971696	0.05476464	0.0472806016666667
1186	Schidigeragenin C	HMDB0036249	430.308	C27H42O4	85251748	None	None	None	267003-22-5	Lipids and lipid-like molecules	Prenol lipids	Triterpenoids	0.072862130	0.067895632	0.015023975	0.0519272456666667	0.091018977	0.079827751	0.089463065	0.086769931	0.070987777	0.017303483	0.010559614	0.0329502913333333	0.072446884	0.066909702	0.058652682	0.0660030893333333	0.066330470	0.056018630	0.060858447	0.0610691823333333	0.075916215	0.064738850	0.109294273	0.083316446	0.088297624	0.073959311	0.086259240	0.080260343	0.070793093	0.072098703	0.0786113856666667
979	Ganodermic acid P2	HMDB0035292	570.355653954	C34H50O7	13916711	None	None	None	112430-69-0	Lipids and lipid-like molecules	Prenol lipids	Triterpenoids	6.047427e-02	5.282911e-02	6.203922e-02	0.0584475333333333	2.099986e-02	1.850348e-02	2.411909e-02	0.0212074766666667	9.969509e-02	1.115624e-01	1.018187e-01	0.10435873	5.444155e-05	9.856725e-04	3.644280e-04	0.000468180683333333	8.723413e-04	7.280558e-04	6.335174e-05	0.000554582946666667	4.662239e-02	4.967350e-02	5.148945e-02	0.04926178	1.779891e-02	1.779537e-02	1.595477e-02	1.608145e-02	1.663183e-02	1.838911e-02	0.0171085733333333
984	Ganosporeric acid A	HMDB0033022	526.256668192	C30H38O8	131872	168325	C16526	6563	135357-25-4	Lipids and lipid-like molecules	Prenol lipids	Triterpenoids	0.041033926	0.038180942	0.044278964	0.0411646106666667	0.025935552	0.033856043	0.029796149	0.0298625813333333	0.028793711	0.044362200	0.037248069	0.0368013266666667	0.314771359	0.317978080	0.326147507	0.319632315333333	0.375848152	0.361176728	0.416309105	0.384444661666667	0.035447485	0.047105149	0.040245046	0.04093256	0.172415562	0.167646419	0.168138274	0.020033100	0.169885620	0.162326209	0.143407530666667
1000	Helianyl octanoate	HMDB0038337	554.506	C38H66O2	131752338	None	None	None	290305-83-8	Lipids and lipid-like molecules	Prenol lipids	Triterpenoids	3.983098e-02	3.734177e-02	2.633817e-02	0.03450364	2.851130e-02	2.811181e-02	2.192215e-02	0.0261817533333333	2.872679e-02	3.708625e-02	3.465707e-02	0.0334900366666667	1.746309e-02	2.881718e-02	2.196572e-02	0.0227486633333333	4.264662e-02	3.092932e-02	1.298441e-02	0.02885345	6.959896e-05	7.119537e-05	7.303961e-05	7.127798e-05	2.252530e-02	1.475047e-02	1.559693e-02	2.078278e-02	2.226629e-02	1.680021e-02	0.0187869966666667
768	16beta-16-Hydroxy-3-oxo-1,12-oleanadien-28-oic acid	HMDB0040711	468.324	C30H44O4	131752914	168172	None	None	77625-72-0	Lipids and lipid-like molecules	Prenol lipids	Triterpenoids	0.4488233	0.4385439	0.4658834	0.451083533333333	0.1791250	0.1721771	0.1816692	0.1776571	0.3454452	0.3929507	0.3367341	0.358376666666667	0.3624818	0.3771091	0.3736215	0.3710708	0.4483142	0.4400234	0.5343431	0.4742269	0.3661857	0.3375397	0.3924233	0.3653829	0.3829135	0.4011016	0.3810923	0.4001614	0.3836840	0.4110786	0.393338566666667
1088	Myrianthic acid	HMDB0035875	504.345089268	C30H48O6	14055735	None	None	None	89786-84-5	Lipids and lipid-like molecules	Prenol lipids	Triterpenoids	0.04291965	0.03886925	0.05036755	0.04405215	0.05705911	0.05229778	0.05644182	0.0552662366666667	0.05184923	0.06682969	0.05170817	0.0567956966666667	0.04758519	0.05889760	0.04360041	0.0500277333333333	0.04468961	0.09417260	0.05146234	0.0634415166666667	0.04867270	0.06512774	0.07949656	0.0644323333333333	0.03823139	0.05132135	0.05091854	0.04977889	0.09911828	0.05486314	0.0573719316666667
978	Ganoderiol H	HMDB0037783	490.366	C30H50O5	13784332	None	None	None	114612-72-5	Lipids and lipid-like molecules	Prenol lipids	Triterpenoids	0.6915188429	0.4949566636	0.7495664702	0.645347325566667	0.8805945513	0.7741216274	0.7890491870	0.814588455233333	0.7506500708	0.7986421523	0.5861419413	0.711811388133333	0.1591078455	0.1141554539	0.1333857092	0.135549669533333	0.0672157392	0.0710280547	0.1726712999	0.1036383646	0.1823984762	0.1298544900	0.1704735808	0.160908849	0.1883923058	0.1911254777	0.1750881453	0.2109275729	0.1957125624	0.1989535231	0.193366597866667
977	Ganoderiol D	HMDB0037782	488.35	C30H48O5	15602261	None	None	None	114567-45-2	Lipids and lipid-like molecules	Prenol lipids	Triterpenoids	0.003594045	0.004990639	0.005912364	0.00483234933333333	0.006376727	0.007931739	0.004949354	0.00641927333333333	0.003152506	0.011500592	0.000710657	0.00512125166666667	0.002456073	0.005220170	0.004276555	0.003984266	0.007729535	0.011064694	0.007138481	0.00864423666666667	0.011225840	0.014595010	0.013789821	0.013203557	0.012721614	0.012362897	0.007574452	0.007114124	0.009594673	0.005520642	0.009148067
1039	Lucidenic acid E2	HMDB0036434	516.272	C29H40O8	74028535	None	None	None	98665-17-9	Lipids and lipid-like molecules	Prenol lipids	Triterpenoids	3.5064096	3.2426116	3.6402411	3.46308743333333	2.6678444	2.4760483	2.6021445	2.5820124	3.3751970	3.6146619	3.2908051	3.426888	1.0008071	0.9998935	1.0937584	1.03148633333333	1.0283742	0.9309538	1.1322011	1.0305097	1.5094756	1.4840647	1.3992270	1.46425576666667	1.6814183	1.6110136	1.6118062	1.6435407	1.6719581	1.7606841	1.6634035
923	Debenzoylzucchini factor B	HMDB0037102	559.403	C37H53NO3	131752152	None	None	None	308811-93-0	Lipids and lipid-like molecules	Prenol lipids	Triterpenoids	0.009505933	0.009584992	0.014402748	0.0111645576666667	0.014194812	0.011729708	0.014153472	0.0133593306666667	0.013678075	0.014331748	0.010398270	0.0128026976666667	0.012854115	0.011890013	0.009310315	0.011351481	0.009903489	0.003497765	0.016093368	0.00983154066666667	0.017622056	0.013795837	0.027333644	0.0195838456666667	0.014383127	0.005086627	0.009734771	0.013880216	0.015257367	0.014153553	0.0120826101666667
890	Betulinic acid	HMDB0030094	456.360345406	C30H48O3	64971	3087	C08619	None	472-15-1	Lipids and lipid-like molecules	Prenol lipids	Triterpenoids	0.090604490	0.075665884	0.085168205	0.0838128596666667	0.037643081	0.038493825	0.039633408	0.0385901046666667	0.082560638	0.088034746	0.074036816	0.0815440666666667	0.018940098	0.119981645	0.127790816	0.0889041863333333	0.013949685	0.132727334	0.144659666	0.0971122283333333	0.011227672	0.009322201	0.007088176	0.009212683	0.064686136	0.059789729	0.058976830	0.059658857	0.060351152	0.002611531	0.0510123725
901	Cerebroside B	HMDB0035990	727.559833067	C41H77NO9	10010147	None	None	None	88642-46-0	Lipids and lipid-like molecules	Prenol lipids	Triterpenoids	4.883843547	3.437809002	3.510501621	3.94405139	3.955662443	2.673304556	3.222270392	3.283745797	3.202289403	2.701186891	0.008973556	1.97081661666667	3.813718506	1.645557287	0.001120463	1.82013208533333	2.437881242	1.521960824	3.890652043	2.61683136966667	4.002417429	1.971069359	0.004042059	1.99250961566667	3.197007764	3.700893608	4.396913218	3.613596708	3.758186089	3.871079655	3.756279507
1217	Tyromycic acid	HMDB0035888	452.329045274	C30H44O3	12444570	None	None	None	104759-35-5	Lipids and lipid-like molecules	Prenol lipids	Triterpenoids	0.08077218	0.05090010	0.08539599	0.07235609	0.03906774	0.05084285	0.04544605	0.04511888	0.07342259	0.08017885	0.08486213	0.0794878566666666	0.08733692	0.10696870	0.11583195	0.10337919	0.10515818	0.11782536	0.12951953	0.117501023333333	0.12462474	0.12803883	0.14046619	0.131043253333333	0.10971552	0.14405806	0.10128278	0.10652410	0.10657575	0.11429357	0.11374163
1041	Lucidenic acid L	HMDB0035975	474.26175357	C27H38O7	131751894	None	None	None	110267-45-3	Lipids and lipid-like molecules	Prenol lipids	Triterpenoids	0.11465066	0.11647508	0.11926714	0.116797626666667	0.10396816	0.09234736	0.10248684	0.0996007866666667	0.13142778	0.14285148	0.31938269	0.197887316666667	0.05356877	0.05035758	0.05539889	0.0531084133333333	0.06588106	0.05723625	0.07028166	0.0644663233333333	0.07029922	0.06813897	0.06680468	0.06841429	0.08310954	0.07855143	0.07766825	0.07880655	0.08451708	0.08473017	0.0812305033333333
1040	Lucidenic acid F	HMDB0036436	456.251	C27H36O6	74028536	None	None	None	98665-18-0	Lipids and lipid-like molecules	Prenol lipids	Triterpenoids	0.50817631	0.49246967	0.54263703	0.51442767	0.38791639	0.35196949	0.35384419	0.36457669	0.45510877	0.49651170	0.45383364	0.468484703333333	0.65336292	0.63323112	0.70646093	0.664351656666667	1.01821570	0.93549949	1.04318605	0.99896708	0.18578957	0.20527393	0.19050914	0.193857546666667	0.52844762	0.55537183	0.54276849	0.48799979	0.53048313	0.51963990	0.527451793333333
90	Celastrol	HMDB0002385	450.277009704	C29H38O4	122724	63959	None	None	34157-83-0	Lipids and lipid-like molecules	Prenol lipids	Triterpenoids	0.013198245	0.019127344	0.020345932	0.0175571736666667	0.016359060	0.006338629	0.013474267	0.0120573186666667	0.017979224	0.018908989	0.015650224	0.0175128123333333	0.038691905	0.048789804	0.042439525	0.043307078	0.057769180	0.039445000	0.068523818	0.0552459993333333	0.009074933	0.008533106	0.011861450	0.009823163	0.025643588	0.029842771	0.024980343	0.027755748	0.030224745	0.029303288	0.0279584138333333
828	3-Oxo-12,18-ursadien-28-oic acid	HMDB0037065	452.329	C30H44O3	14707579	168689	None	None	273223-69-1	Lipids and lipid-like molecules	Prenol lipids	Triterpenoids	0.48873941	0.65697930	0.55038578	0.565368163333333	0.19030294	0.15686817	0.18502184	0.17739765	0.40616041	0.40508354	0.35320367	0.388149206666667	0.14005010	0.16647203	0.17470599	0.160409373333333	0.22014534	0.20176166	0.25073049	0.224212496666667	0.05115378	0.03506699	0.05653279	0.04758452	0.13643153	0.14137144	0.15281639	0.14863288	0.14997213	0.16551022	0.149122431666667
837	5,8-Epoxy-5,8-dihydro-3-hydroxy-8'-apo-b,y-carotenal	HMDB0039024	448.298	C30H40O3	131752520	169828	None	None	54899-35-3	Lipids and lipid-like molecules	Prenol lipids	Triterpenoids	0.21612163	0.11732959	0.07893031	0.13746051	0.03705136	0.03260935	0.03514946	0.0349367233333333	0.07550352	0.08217381	0.27233238	0.14333657	0.02943481	0.02961022	0.03343947	0.0308281666666667	0.04073501	0.03718901	0.03782694	0.0385836533333333	0.22009732	0.18116662	0.23744530	0.21290308	0.08409822	0.08792445	0.08396551	0.08448081	0.11425565	0.08875630	0.0905801566666667
809	2-Hydroxy-3-oxo-12-oleanen-28-oic acid	HMDB0040494	470.34	C30H46O4	77503897	None	None	None	73584-62-0	Lipids and lipid-like molecules	Prenol lipids	Triterpenoids	0.028578497	0.028622447	0.028621591	0.0286075116666667	0.013394885	0.013207365	0.012095636	0.0128992953333333	0.023720681	0.029815416	0.025216181	0.0262507593333333	0.007089617	0.006213394	0.008981211	0.007428074	0.008331301	0.008385618	0.008782558	0.00849982566666667	0.020305058	0.017680340	0.022428600	0.0201379993333333	0.017727229	0.016217167	0.017804048	0.018404613	0.016482844	0.018264390	0.0174833818333333
256	Ursolic acid	HMDB0002395	456.360345406	C30H48O3	64945	9908	C08988	None	77-52-1	Lipids and lipid-like molecules	Prenol lipids	Triterpenoids	0.014080643	0.015273203	0.013491398	0.014281748	0.005589301	0.004690480	0.006261733	0.005513838	0.011415566	0.013239184	0.011729531	0.0121280936666667	0.021597315	0.018220423	0.024017041	0.0212782596666667	0.025760125	0.024497904	0.029605132	0.0266210536666667	0.018456605	0.017037805	0.015989768	0.0171613926666667	0.019629327	0.024266531	0.019529807	0.018938712	0.020291651	0.021050380	0.0206177346666667
1073	Maslinic acid	HMDB0002392	472.355260026	C30H48O4	73659	66682	C16939	None	4373-41-5	Lipids and lipid-like molecules	Prenol lipids	Triterpenoids	0.08351139	0.06464890	0.19219589	0.11345206	0.05000270	0.03933692	0.04098207	0.0434405633333333	0.07146207	0.08008782	0.06686413	0.0728046733333333	0.11608882	0.12837160	0.13759856	0.127352993333333	0.13359531	0.14216421	0.16784870	0.147869406666667	0.03118931	0.02542814	0.03252645	0.0297146333333333	0.06795639	0.07053842	0.06896546	0.06719738	0.06743476	0.06996818	0.068676765
729	(2xi,3xi)-2,3-Dihydroxy-12,18-ursadien-28-oic acid diacetate	HMDB0036745	554.361	C34H50O6	131752047	176042	None	None	273379-39-8	Lipids and lipid-like molecules	Prenol lipids	Triterpenoids	2.709929e-01	2.608847e-01	3.267903e-01	0.286222633333333	1.907913e-01	1.688109e-01	1.733333e-01	0.177645166666667	1.526178e-02	2.403996e-01	2.308140e-01	0.16215846	5.444155e-05	5.099001e-05	9.997516e-04	0.000368394386666667	9.450510e-04	1.734985e-03	3.318015e-03	0.00199935033333333	4.763412e-03	4.111063e-03	5.692432e-03	0.00485563566666667	5.765992e-02	6.727607e-02	5.897477e-02	6.215584e-02	6.787718e-02	6.956640e-02	0.0639183633333333
1214	Tsugaric acid C	HMDB0035510	514.36582471	C32H50O5	73798969	None	None	None	267649-96-7	Lipids and lipid-like molecules	Prenol lipids	Triterpenoids	0.033536898	0.029475869	0.028715227	0.030575998	0.020317682	0.017043465	0.018752994	0.0187047136666667	0.034293293	0.008651153	0.030443340	0.0244625953333333	0.002844968	0.002574230	0.003646486	0.00302189466666667	0.002565449	0.003600150	0.004498937	0.00355484533333333	0.003398661	0.004167453	0.004460245	0.00400878633333333	0.007605791	0.004195161	0.008406930	0.007580249	0.007978565	0.005371450	0.00685635766666667
127	Esculentic acid (Diplazium)	HMDB0035782	488.350174646	C30H48O5	296191	None	None	None	76964-07-3	Lipids and lipid-like molecules	Prenol lipids	Triterpenoids	0.044509515	0.042063247	0.042662323	0.0430783616666667	0.019770037	0.018812666	0.021843725	0.0201421426666667	0.037516221	0.038184345	0.039831295	0.0385106203333333	0.008925041	0.012290972	0.012007848	0.0110746203333333	0.013112190	0.014160679	0.014294719	0.0138558626666667	0.056592672	0.049088390	0.048149046	0.0512767026666667	0.028297940	0.026276404	0.027523859	0.026183024	0.026708598	0.024013670	0.0265005825
1016	Isothankunic acid	HMDB0040772	504.345	C30H48O6	12302703	None	None	None	22882-19-5	Lipids and lipid-like molecules	Prenol lipids	Triterpenoids	0.035343016	0.031476777	0.035103957	0.0339745833333333	0.013181442	0.012536371	0.014160395	0.013292736	0.032371788	0.040815049	0.031062602	0.034749813	0.002113842	0.002869161	0.002343883	0.00244229533333333	0.004859351	0.004161558	0.005553973	0.004858294	0.058750417	0.051005518	0.054311390	0.0546891083333333	0.019862065	0.017728420	0.019072425	0.017983083	0.018978899	0.019116603	0.0187902491666667
915	Crassostrea Secocarotenoid	HMDB0037789	616.413	C40H56O5	131752233	176236	None	None	256505-51-8	Lipids and lipid-like molecules	Prenol lipids	Triterpenoids	0.012303814	0.008431935	0.007719880	0.00948520966666667	0.014471567	0.009132974	0.003850926	0.00915182233333333	0.010908194	0.006387925	0.009160292	0.00881880366666667	0.010884268	0.012874349	0.008907687	0.010888768	0.009702485	0.006418792	0.009766701	0.008629326	0.005973958	0.008306800	0.006613801	0.006964853	0.014416359	0.013114286	0.006938452	0.006614336	0.011356051	0.013778604	0.011036348
852	8alpha,13R-Epoxy-14-labden-19-oic acid	HMDB0036810	320.235	C20H32O3	14589048	175100	None	None	56687-75-3	Lipids and lipid-like molecules	Prenol lipids	Triterpenoids	0.05696669	0.08833259	0.13221924	0.0925061733333333	0.16365434	0.07778876	0.15199267	0.131145256666667	0.11385908	0.11886931	0.11723104	0.116653143333333	0.07833072	0.13754448	0.17536369	0.130412963333333	0.19806676	0.19885530	0.07049321	0.15580509	0.02608308	0.04247485	0.03291584	0.03382459	0.14237471	0.10874123	0.14256480	0.13987631	0.13951288	0.13225978	0.134221618333333
57	6beta-Hydroxyasiatic acid	HMDB0036670	504.345	C30H48O6	258809	None	None	None	18449-41-7	Lipids and lipid-like molecules	Prenol lipids	Triterpenoids	1.272049e-02	8.783697e-03	9.699404e-03	0.010401197	6.834859e-03	6.403314e-03	8.512140e-03	0.00725010433333333	1.638436e-02	2.123242e-02	2.253217e-02	0.02004965	5.444155e-05	5.099001e-05	5.402814e-05	5.31532333333333e-05	6.014313e-04	4.765949e-04	1.329360e-03	0.000802462066666667	1.841368e-02	1.787180e-02	1.729906e-02	0.0178615133333333	7.420805e-03	9.564454e-03	9.202292e-03	7.885306e-03	5.062065e-03	5.672277e-03	0.0074678665
822	3alpha,15alpha-Diacetoxy-(22R)-hydroxylanosta-7,9(11),24-trien-26-oic acid	HMDB0035605	570.355653954	C34H50O7	14140074	None	None	None	None	Lipids and lipid-like molecules	Prenol lipids	Triterpenoids	0.092707341	0.089687035	0.102139675	0.0948446836666667	0.043796008	0.042937151	0.047477553	0.044736904	0.091835595	0.098060159	0.082935072	0.0909436086666667	0.005398298	0.005599775	0.006813745	0.00593727266666667	0.006047190	0.006086434	0.009397675	0.00717709966666667	0.055774590	0.056677001	0.051972958	0.054808183	0.024807560	0.027471370	0.028004097	0.028657748	0.031619551	0.031836256	0.0287327636666667
967	Ganoderenic acid C	HMDB0035382	516.308703762	C30H44O7	131751731	None	None	None	100665-42-7	Lipids and lipid-like molecules	Prenol lipids	Triterpenoids	0.37228129	0.32847285	0.38840138	0.36305184	0.41920673	0.38837371	0.39166979	0.399750076666667	0.35996433	0.47932228	0.40549063	0.414925746666667	0.34649320	0.30516154	0.34958813	0.333747623333333	0.39598979	0.27572435	0.36247029	0.344728143333333	0.14348921	0.13949500	0.15848855	0.147157586666667	0.26693630	0.30876404	0.28286681	0.27389954	0.32153115	0.28715171	0.290191591666667
1075	Medicagenic acid	HMDB0034551	502.329439204	C30H46O6	436072	None	None	None	599-07-5	Lipids and lipid-like molecules	Prenol lipids	Triterpenoids	0.034577688	0.032513524	0.035884370	0.034325194	0.015220674	0.015189020	0.016763264	0.0157243193333333	0.034826954	0.037412151	0.036592736	0.0362772803333333	0.006162529	0.004543152	0.005494445	0.005400042	0.008391138	0.008127032	0.010434634	0.008984268	0.062018650	0.067040843	0.084965785	0.0713417593333333	0.026923417	0.027980615	0.031174570	0.029508809	0.024687641	0.024086116	0.027393528
974	Ganoderic acid Mj	HMDB0035354	544.376389396	C33H52O6	131751722	None	None	None	110024-15-2	Lipids and lipid-like molecules	Prenol lipids	Triterpenoids	0.0716243829	0.0752467335	0.0943201699	0.0803970954333333	0.0637806112	0.0592432481	0.0661095388	0.0630444660333333	0.0877280329	0.1083185739	0.0954048337	0.0971504801666667	0.0175657507	0.0145512629	0.0130581486	0.0150583874	0.0085684073	0.0090168970	0.0113791259	0.00965481006666667	0.0196729852	0.0188043589	0.0202297301	0.0195690247333333	0.0192675644	0.0211340261	0.0238205690	0.0244877497	0.0237841270	0.0141437721	0.0211063013833333
881	beta-Carotinal	HMDB0036886	416.308	C30H40O	101701200	175334	None	None	1107-26-2	Lipids and lipid-like molecules	Prenol lipids	Triterpenoids	0.26590269	0.25987276	0.28972500	0.271833483333333	0.13046408	0.11589612	0.12554712	0.123969106666667	0.24526127	0.26254082	0.24209316	0.249965083333333	0.10581441	0.10619679	0.12219303	0.11140141	0.13165013	0.12565720	0.14306980	0.133459043333333	0.08871933	0.07469181	0.08089244	0.0814345266666667	0.12588083	0.13131014	0.13469370	0.12568704	0.12646469	0.13162338	0.12927663
1044	Lucyin A	HMDB0041041	486.335	C30H46O5	53463576	None	None	None	152845-76-6	Lipids and lipid-like molecules	Prenol lipids	Triterpenoids	0.164116175	0.148126129	0.160575051	0.157605785	0.054569832	0.065767819	0.073983349	0.0647736666666667	0.110047331	0.118900647	0.151269265	0.126739081	0.002716873	0.023138641	0.021571220	0.0158089113333333	0.029020345	0.024142501	0.029813128	0.027658658	0.054938011	0.070139847	0.051393460	0.0588237726666667	0.037791855	0.060241976	0.040630233	0.059950002	0.061045306	0.060986371	0.0534409571666667
1037	Liquoric acid	HMDB0034512	484.318874518	C30H44O5	131751571	None	None	None	None	Lipids and lipid-like molecules	Prenol lipids	Triterpenoids	0.07754522	0.07967407	0.08742821	0.0815491666666667	0.04001478	0.03778101	0.04453965	0.04077848	0.07028408	0.07484418	0.07684461	0.0739909566666667	0.03804986	0.03709137	0.04191609	0.0390191066666667	0.04844941	0.04008908	0.05008956	0.04620935	0.11529317	0.11230775	0.10566672	0.111089213333333	0.12168412	0.06123064	0.07069360	0.05712982	0.06132015	0.13085376	0.0838186816666667
826	3-Hydroxy-8'-apo-epsilon-caroten-8'-al	HMDB0036885	432.303	C30H40O2	131752080	175504	None	None	None	Lipids and lipid-like molecules	Prenol lipids	Triterpenoids	0.09033401	0.09257452	0.10084790	0.0945854766666667	0.04090505	0.04000004	0.04262357	0.04117622	0.08775069	0.09009272	0.08069189	0.0861784333333333	0.02726882	0.02951988	0.03232684	0.02970518	0.04073645	0.03812894	0.03890617	0.0392571866666667	0.12727094	0.10866649	0.11354460	0.11649401	0.06934010	0.07313963	0.07022491	0.07017193	0.06716057	0.07425805	0.070715865
883	beta-Citraurol	HMDB0035685	434.318480588	C30H42O2	131751847	None	None	None	57593-78-9	Lipids and lipid-like molecules	Prenol lipids	Triterpenoids	0.0045910358	0.0047611718	0.0060250047	0.00512573743333333	0.0014039773	0.0002842655	0.0022913907	0.0013265445	0.0042977644	0.0050158548	0.0059118301	0.00507514976666667	0.0022508220	0.0023369577	0.0026065316	0.00239810376666667	0.0035701081	0.0027103886	0.0031755807	0.0031520258	0.0041566315	0.0036254376	0.0051610506	0.00431437323333333	0.0039009692	0.0042248793	0.0040849378	0.0043355873	0.0041154647	0.0050358300	0.00428294471666667
767	16-Acetylpriverogenin A	HMDB0034529	514.36582471	C32H50O5	612545	175898	None	None	26339-85-5	Lipids and lipid-like molecules	Prenol lipids	Triterpenoids	5.895510e-01	4.852560e-01	5.956399e-01	0.556815633333333	3.932995e-01	3.243937e-01	3.531786e-01	0.356957266666667	6.167536e-01	6.450463e-01	5.479323e-01	0.603244066666667	2.161327e-03	3.580706e-03	1.121427e-03	0.00228782	5.191689e-03	7.051970e-03	1.608636e-03	0.00461743166666667	6.959896e-05	6.951374e-04	5.967785e-03	0.00224417378666667	9.438375e-02	1.035699e-01	9.689828e-02	9.637899e-02	9.668171e-02	9.660978e-02	0.0974204016666667
996	Glycyrrhetinic acid	HMDB0011628	470.33960996	C30H46O4	18526330	30853	C02283	None	471-53-4	Lipids and lipid-like molecules	Prenol lipids	Triterpenoids	0.024177276	0.020880040	0.035283744	0.0267803533333333	0.014544691	0.013667833	0.008068647	0.0120937236666667	0.025173950	0.032379895	0.022024265	0.0265260366666667	0.030823870	0.029947874	0.033505902	0.031425882	0.033853545	0.031472471	0.029737820	0.0316879453333333	0.060384697	0.060163672	0.084197115	0.0682484946666667	0.072261657	0.088728004	0.074010361	0.095753880	0.087595201	0.079193235	0.082923723
1074	Masticadienonic acid	HMDB0040508	454.345	C30H46O3	5951616	172023	None	None	514-49-8	Lipids and lipid-like molecules	Prenol lipids	Triterpenoids	0.7608870	1.8502285	2.0817309	1.56428213333333	0.3173317	0.2997183	0.2913487	0.302799566666667	0.6159360	0.6342713	1.4878717	0.912693	0.3127837	0.3188493	0.3105737	0.3140689	0.3699705	0.3584729	0.4171984	0.3818806	0.3692684	0.3295501	0.3453388	0.348052433333333	0.3846269	0.3944808	0.3855226	0.3893944	0.3863564	0.3789788	0.386559983333333
982	Ganolucidic acid D	HMDB0035299	500.31378914	C30H44O6	3589471	975367	None	None	102607-22-7	Lipids and lipid-like molecules	Prenol lipids	Triterpenoids	0.20252495	0.19081533	0.19808254	0.19714094	0.18932092	0.18496997	0.18876691	0.187685933333333	0.22395853	0.22643712	0.19695954	0.215785063333333	0.36853347	0.37558601	0.38247238	0.37553062	0.56210566	0.47776715	0.54696131	0.528944706666667	0.16707959	0.12267828	0.29964170	0.196466523333333	0.28679756	0.28673724	0.27770742	0.27177537	0.28358750	0.27118856	0.279632275
821	3,7,11,15,23-Pentaoxolanost-8-en-26-oic acid	HMDB0035980	512.277403634	C30H40O7	74028537	180761	None	None	98665-14-6	Lipids and lipid-like molecules	Prenol lipids	Triterpenoids	0.4566811	0.4000518	0.5264865	0.461073133333333	0.4176598	0.4141620	0.4400372	0.423953	0.4476001	0.5701560	0.4476649	0.488473666666667	0.6013237	0.6251726	0.6162084	0.6142349	0.7939436	0.6727577	0.8741069	0.7802694	0.1355244	0.1341477	0.1292466	0.1329729	0.5116041	0.5217425	0.5048816	0.5034670	0.4739503	0.4373782	0.492170616666667
1042	Lucidenic acid M	HMDB0035973	462.298139076	C27H42O6	88881	3684	C10029	None	110241-33-3	Lipids and lipid-like molecules	Prenol lipids	Triterpenoids	3.043384	2.943188	3.824950	3.27050733333333	3.527683	3.443657	3.423679	3.46500633333333	2.883163	3.020378	2.447925	2.783822	3.360590	3.340256	2.943637	3.21482766666667	2.908477	2.440117	3.797930	3.04884133333333	4.025723	4.257231	6.212309	4.83175433333333	3.018592	3.402518	3.332701	3.692211	3.733756	3.916612	3.516065
980	Ganodermic acid TQ	HMDB0037893	510.335	C32H46O5	14137643	175890	None	None	112430-66-7	Lipids and lipid-like molecules	Prenol lipids	Triterpenoids	0.26668834	0.27062568	0.27873904	0.272017686666667	0.08897156	0.07867513	0.07996924	0.0825386433333333	0.22180945	0.58967862	0.49959476	0.43702761	0.06903722	0.07161813	0.05042227	0.06369254	0.05006625	0.08311190	0.10586452	0.07968089	0.29847359	0.23296296	0.29820014	0.276545563333333	0.09714464	0.09875801	0.10121996	0.11060543	0.12135034	0.09481249	0.103981811666667
756	11,13-Dihydrotaraxinic acid glucosyl ester	HMDB0035867	426.188982558	C21H30O9	131751877	168344	None	None	75911-16-9	Lipids and lipid-like molecules	Saccharolipids	None	0.007387388	0.015750143	0.010225030	0.0111208536666667	0.004618208	0.007399789	0.006787865	0.00626862066666667	0.004411196	0.002792013	0.006283932	0.00449571366666667	0.007151366	0.011045087	0.009020394	0.00907228233333333	0.017785075	0.017379824	0.006442611	0.01386917	0.006537669	0.006552023	0.006703283	0.00659765833333333	0.010459604	0.011766845	0.011589328	0.013859755	0.013028042	0.014339367	0.0125071568333333
1022	Lactariamide B	HMDB0039077	593.538	C37H71NO4	10995547	None	None	None	None	Lipids and lipid-like molecules	Sphingolipids	Ceramides	0.43833898	0.14989316	0.38745190	0.325228013333333	0.80645339	0.13372967	0.36751763	0.43590023	1.14885313	0.37477842	0.51463363	0.679421726666667	0.04763307	0.39521916	0.80759636	0.416816196666667	0.13493411	0.47056907	0.28964440	0.298382526666667	0.37903741	0.86748172	0.38269207	0.5430704	0.01274215	0.67618552	0.32913255	0.58345427	0.35883709	0.40489071	0.394207048333333
1090	N-(2R-Hydroxyhexadecanoyl)-2S-amino-9-methyl-4E,8E-octadecadiene-1,3R-diol	HMDB0040132	565.507	C35H67NO4	131752781	None	None	None	None	Lipids and lipid-like molecules	Sphingolipids	Ceramides	0.01093266	0.63424641	0.39103685	0.345405306666667	0.91355286	1.97794624	0.16300948	1.01816952666667	0.24266198	0.35604647	0.29075109	0.296486513333333	0.82195967	0.05221158	0.23976829	0.37131318	0.41607928	0.21190833	0.28959243	0.305860013333333	1.05913888	0.53832902	0.87221520	0.8232277	0.31874584	0.14769644	0.20241836	0.33392039	0.18764316	0.40687843	0.266217103333333
988	Glucosylceramide (d18:1/9Z-18:1)	HMDB0004970	725.580568509	C42H79NO8	20057355	139140	C01190	7223	None	Lipids and lipid-like molecules	Sphingolipids	Glycosphingolipids	3.235701e-02	3.171811e-02	5.318724e-03	0.0231312813333333	2.645632e-02	2.458729e-02	1.050157e-02	0.02051506	2.166596e-02	2.266826e-02	1.464770e-03	0.01526633	4.988151e-02	4.360810e-03	5.402814e-05	0.0180987827133333	3.068014e-02	1.451513e-02	3.248137e-02	0.0258922133333333	3.883626e-02	1.105304e-03	1.411218e-03	0.0137842606666667	1.714425e-02	3.946360e-02	4.017921e-02	2.277957e-02	5.014713e-02	3.137608e-02	0.0335149733333333
872	AS 1-1	HMDB0032794	685.512882875	C38H71NO9	131751310	172800	None	None	None	Lipids and lipid-like molecules	Sphingolipids	Glycosphingolipids	4.079225e-03	1.412242e-03	3.805918e-03	0.00309912833333333	1.453548e-03	2.733323e-03	2.196257e-03	0.00212770933333333	2.173597e-03	1.466241e-03	2.690334e-03	0.00211005733333333	1.142595e-02	9.252831e-03	1.055600e-02	0.0104115936666667	8.070447e-03	8.051200e-03	9.960108e-03	0.00869391833333333	6.959896e-05	7.119537e-05	7.303961e-05	7.127798e-05	2.769366e-03	5.728994e-03	3.432173e-03	4.991011e-03	6.179711e-03	4.605223e-03	0.00461774633333333
1045	Lucyobroside	HMDB0031983	699.528532939	C39H73NO9	131751236	169916	None	None	189272-90-0	Lipids and lipid-like molecules	Sphingolipids	Glycosphingolipids	0.10195685	0.09044473	0.12619213	0.106197903333333	0.12039080	0.09880436	0.09599566	0.105063606666667	0.10922406	0.11959425	0.11211495	0.11364442	0.26636817	0.19891018	0.25967972	0.24165269	0.22009562	0.21191146	0.28397368	0.238660253333333	0.06356093	0.06619789	0.08768355	0.07248079	0.14107192	0.15765211	0.14227144	0.17579750	0.18417626	0.16260103	0.160595043333333
1192	Sphingosine 1-phosphate	HMDB0000277	379.248759843	C18H38NO5P	5283560	37550	C06124	5272	26993-30-6	Lipids and lipid-like molecules	Sphingolipids	Phosphosphingolipids	0.038626446	0.044769029	0.051011615	0.0448023633333333	0.027866721	0.050373249	0.035435157	0.037891709	0.031712523	0.023698778	0.028238902	0.027883401	0.035291498	0.038955776	0.042422422	0.0388898986666667	0.077572466	0.062991497	0.036837001	0.0591336546666667	0.060168497	0.085980628	0.078736649	0.0749619246666667	0.062035898	0.079758782	0.076350719	0.092277179	0.093312187	0.087690724	0.0819042481666667
58	6beta-Hydroxytestosterone	HMDB0006259	304.203844762	C19H28O3	18603089	34477	C14497	None	62-99-7	Lipids and lipid-like molecules	Steroids and steroid derivatives	Androstane steroids	0.029291944	0.025040546	0.025247107	0.0265265323333333	0.034695669	0.032273214	0.037413841	0.0347942413333333	0.030869671	0.032586881	0.029309743	0.0309220983333333	0.015331297	0.015513669	0.015248507	0.015364491	0.017900070	0.018864003	0.014691851	0.0171519746666667	0.013413797	0.012296204	0.013263071	0.012991024	0.017322162	0.015698468	0.019135677	0.021595346	0.020418856	0.018872289	0.0188404663333333
954	Epietiocholanolone	HMDB0000546	290.224580204	C19H30O2	247732	542034	None	5531	571-31-3	Lipids and lipid-like molecules	Steroids and steroid derivatives	Androstane steroids	0.4372301	0.4077707	0.4993752	0.448125333333333	0.4827814	0.4690215	0.4975044	0.483102433333333	0.4170740	0.4147917	0.4865576	0.439474433333333	0.4268448	0.4170506	0.4092424	0.4177126	0.3864190	0.3405681	0.5090108	0.4119993	0.5553845	0.5770729	0.7319985	0.6214853	0.5222279	0.5088168	0.5133239	0.5129627	0.5133141	0.5127632	0.513901433333333
123	Epiandrosterone	HMDB0000365	290.224580204	C19H30O2	11055399	None	C07635	None	481-29-8	Lipids and lipid-like molecules	Steroids and steroid derivatives	Androstane steroids	1.026037e-02	8.919183e-03	1.091144e-02	0.010030331	1.360414e-02	1.341654e-02	1.254112e-02	0.0131872666666667	1.225162e-02	1.535656e-02	1.293052e-02	0.0135129	4.464093e-03	5.668867e-03	4.526538e-03	0.00488649933333333	5.445956e-03	4.911224e-03	4.582644e-03	0.00497994133333333	4.605520e-03	4.461999e-03	5.110701e-03	0.00472607333333333	6.470441e-03	8.152523e-03	8.181014e-03	9.216242e-03	7.221082e-03	8.002455e-03	0.0078739595
1159	Polyporusterone D	HMDB0038500	460.319	C28H44O5	72792340	None	None	None	141360-91-0	Lipids and lipid-like molecules	Steroids and steroid derivatives	Androstane steroids	0.015117020	0.015883432	0.016060149	0.015686867	0.016140806	0.015852370	0.015227798	0.0157403246666667	0.011051228	0.013677474	0.011871296	0.0121999993333333	0.016358832	0.013846752	0.016198408	0.0154679973333333	0.018070139	0.017918659	0.013558190	0.0165156626666667	0.010637649	0.010696158	0.015976479	0.012436762	0.011783497	0.015935093	0.014747538	0.016247970	0.017681793	0.019069523	0.0159109023333333
961	Etiocholanolone	HMDB0000490	290.224580204	C19H30O2	5880	28195	C04373	5477	53-42-9	Lipids and lipid-like molecules	Steroids and steroid derivatives	Androstane steroids	0.057910752	0.058613718	0.038795324	0.0517732646666667	0.010594791	0.041140109	0.055195446	0.0356434486666667	0.044960516	0.027060749	0.061456664	0.044492643	0.072108863	0.056754628	0.089986453	0.0729499813333333	0.042659325	0.047101047	0.055161931	0.0483074343333333	0.095221005	0.079631917	0.009078988	0.0613106366666667	0.060087410	0.054986988	0.044091088	0.062499698	0.054191968	0.056562521	0.0554032788333333
807	2-Deoxycastasterone	HMDB0034423	448.355260024	C28H48O4	13475120	27173	C15793	None	87734-68-7	Lipids and lipid-like molecules	Steroids and steroid derivatives	Bile acids, alcohols and derivatives	0.005304726	0.008593635	0.008484513	0.007460958	0.009541191	0.006779712	0.006558375	0.007626426	0.012144400	0.005268107	0.004724962	0.00737915633333333	0.007501936	0.005585513	0.004971049	0.00601949933333333	0.004969417	0.003364137	0.006845877	0.00505981033333333	0.039146505	0.026996725	0.049376413	0.0385065476666667	0.017937143	0.019815905	0.014830525	0.004554379	0.019398470	0.021772993	0.0163849025
894	Bisnorcholic acid	HMDB0002082	380.256274262	C22H36O5	9547705	145219	None	None	None	Lipids and lipid-like molecules	Steroids and steroid derivatives	Bile acids, alcohols and derivatives	0.070055393	0.002922596	0.039823823	0.037600604	0.026858154	0.056860012	0.030800560	0.0381729086666667	0.025887396	0.030575974	0.023664489	0.0267092863333333	0.059037694	0.060104055	0.220585839	0.113242529333333	0.219452839	0.078219670	0.072777630	0.123483379666667	0.257830152	0.505702324	0.208421253	0.323984576333333	0.116413967	0.128826695	0.134576168	0.250900781	0.269638271	0.300703770	0.200176608666667
805	27-Norcholestanehexol	HMDB0002157	454.329439204	C26H46O6	196302	None	None	None	91999-66-5	Lipids and lipid-like molecules	Steroids and steroid derivatives	Bile acids, alcohols and derivatives	1.4713999	0.8286490	1.5536130	1.28455396666667	1.7414409	1.5709361	1.0703058	1.46089426666667	1.4552191	1.4584682	1.3503808	1.42135603333333	1.5268930	0.8238983	0.5595680	0.970119766666667	0.7320501	0.3816705	1.4725733	0.862097966666667	1.8099214	1.7020436	2.6220807	2.0446819	1.6928571	1.5913432	1.5857848	1.5841814	1.6551657	1.6103445	1.61994611666667
824	3-Dehydroteasterone	HMDB0041527	446.34	C28H46O4	14353978	None	C15792	None	124853-28-7	Lipids and lipid-like molecules	Steroids and steroid derivatives	Bile acids, alcohols and derivatives	0.04713108	0.03561432	0.05540014	0.0460485133333333	0.06637451	0.05125379	0.04113827	0.05292219	0.07239564	0.07387299	0.06022013	0.0688295866666667	0.06472597	0.07026555	0.07321766	0.06940306	0.06098409	0.05791870	0.05279095	0.0572312466666667	0.03256248	0.04217100	0.05571335	0.0434822766666667	0.05508054	0.05353783	0.03795651	0.05065483	0.06123609	0.03796300	0.0494048
1137	Perulactone	HMDB0034392	518.324353826	C30H46O7	433638	168071	None	None	76994-38-2	Lipids and lipid-like molecules	Steroids and steroid derivatives	Bile acids, alcohols and derivatives	0.62884510	0.60286340	0.69090102	0.64086984	0.78681930	0.71392954	0.72532348	0.742024106666667	0.71222296	0.76644933	0.90755348	0.79540859	0.09118012	0.32726563	0.27337929	0.230608346666667	0.27166693	0.30112805	0.44085602	0.337883666666667	0.22971045	0.21816323	0.20511639	0.217663356666667	0.44785717	0.42043557	0.39233597	0.42016068	0.41703540	0.45152796	0.424892125
1161	Polyporusterone F	HMDB0038499	462.335	C28H46O5	73085406	None	None	None	141360-93-2	Lipids and lipid-like molecules	Steroids and steroid derivatives	Bile acids, alcohols and derivatives	6.122810e-05	5.507164e-05	6.331332e-05	5.987102e-05	9.344343e-04	3.353009e-04	2.569049e-04	0.000508880033333333	3.238691e-04	6.628018e-04	6.956145e-04	0.0005607618	4.324695e-04	6.611585e-04	8.182532e-04	0.000637293733333333	8.867775e-04	8.275444e-04	1.163097e-03	0.000959139633333333	2.673951e-02	2.409233e-02	2.543793e-02	0.0254232566666667	1.068172e-02	1.026988e-02	9.253438e-03	8.662600e-03	9.206328e-03	8.769211e-03	0.00947386283333333
1158	Polyporusterone B	HMDB0038496	476.314	C28H44O6	72746742	None	None	None	141360-89-6	Lipids and lipid-like molecules	Steroids and steroid derivatives	Bile acids, alcohols and derivatives	0.4667679	0.5063771	0.5374583	0.503534433333333	0.4882252	0.4747216	0.5244975	0.495814766666667	0.4125479	0.4881504	0.3454938	0.415397366666667	0.5316093	0.5387330	0.5122296	0.527523966666667	0.5360276	0.4157701	0.5796142	0.510470633333333	0.6056236	0.7036576	1.0708434	0.793374866666667	0.4420038	0.5021017	0.5454960	0.6493156	0.6675223	0.6483195	0.57579315
91	Cholesterol sulfate	HMDB0000653	466.31168065	C27H46O4S	65076	41321	C18043	5625	1256-86-6	Lipids and lipid-like molecules	Steroids and steroid derivatives	Cholestane steroids	0.020508268	0.019785283	0.022907215	0.021066922	0.004456891	0.006098147	0.008077586	0.00621087466666667	0.020040674	0.022800973	0.017658206	0.0201666176666667	0.005302969	0.005539272	0.005899137	0.00558045933333333	0.006012624	0.005127972	0.006205412	0.00578200266666667	0.013128886	0.016023952	0.014985197	0.0147126783333333	0.007922331	0.008121415	0.011502871	0.011536413	0.007247485	0.011150058	0.0095800955
1160	Polyporusterone E	HMDB0038498	460.319	C28H44O5	75048996	None	None	None	141360-92-1	Lipids and lipid-like molecules	Steroids and steroid derivatives	Cholestane steroids	0.015460458	0.016423422	0.016675022	0.0161863006666667	0.020013774	0.022283409	0.024904818	0.022400667	0.014826537	0.018756262	0.016346115	0.0166429713333333	0.009722528	0.010582459	0.010164047	0.0101563446666667	0.011184246	0.013412421	0.009996467	0.0115310446666667	0.007460150	0.008435791	0.011927586	0.009274509	0.012718991	0.014036112	0.013203508	0.013820326	0.015161705	0.017893388	0.0144723383333333
95	Cucurbitacin B	HMDB0034927	558.319268448	C32H46O8	5353545	None	C08794	None	6199-67-3	Lipids and lipid-like molecules	Steroids and steroid derivatives	Cucurbitacins	0.080019275	0.073696523	0.059598969	0.0711049223333333	0.046434214	0.060824167	0.064190814	0.0571497316666667	0.118024142	0.121345316	0.098860731	0.112743396333333	0.006998387	0.008898182	0.004164192	0.00668692033333333	0.005810414	0.004822023	0.011421867	0.00735143466666667	0.028489658	0.028443136	0.028180439	0.0283710776666667	0.006589602	0.029960830	0.018609696	0.023135523	0.022674131	0.022747193	0.0206194958333333
916	Cucurbitacin D	HMDB0034695	516.308703762	C30H44O7	5353546	None	C08796	None	3877-86-9	Lipids and lipid-like molecules	Steroids and steroid derivatives	Cucurbitacins	1.03087377	0.99594798	1.11775252	1.04819142333333	1.12512557	1.06292305	1.09117854	1.09307572	1.18414520	1.26989756	1.14140427	1.19848234333333	0.82242385	0.81353906	0.84966744	0.82854345	0.92670082	0.90183062	1.05580039	0.961443943333333	0.28292868	0.27908931	0.26750810	0.276508696666667	0.69178842	0.70948909	0.69045014	0.68465599	0.68180604	0.65801533	0.686034168333333
803	23-Hydroxy-3-oxocycloart-24-en-26-oic acid	HMDB0034568	470.33960996	C30H46O4	131751583	None	None	None	None	Lipids and lipid-like molecules	Steroids and steroid derivatives	Cycloartanols and derivatives	0.69730022	0.63460758	0.29517949	0.54236243	0.33464085	0.09771946	0.11191826	0.18142619	0.26475754	0.64955268	0.56092045	0.491743556666667	0.24477984	0.24555153	0.19010693	0.226812766666667	0.20552231	0.28804707	0.24102267	0.244864016666667	0.26720069	0.23171026	0.24630693	0.24840596	0.29761546	0.32893478	0.21972780	0.21575309	0.23759694	0.23044259	0.255011776666667
1070	Mangiferonic acid	HMDB0035615	454.344695338	C30H46O3	14034471	None	None	None	13878-90-5	Lipids and lipid-like molecules	Steroids and steroid derivatives	Cycloartanols and derivatives	0.098240189	0.098755623	0.113293244	0.103429685333333	0.008732843	0.041660984	0.048838406	0.033077411	0.054503315	0.072627829	0.038064444	0.055065196	0.092683591	0.111466997	0.117679303	0.107276630333333	0.100976419	0.096183725	0.130567774	0.109242639333333	0.110566612	0.102801486	0.101218698	0.104862265333333	0.096851709	0.099065690	0.120725643	0.111547241	0.112024518	0.089282704	0.104916250833333
734	(3beta,5alpha,9alpha,22E,24R)-5,9-Epidioxy-3-hydroxyergosta-7,22-dien-6-one	HMDB0032666	442.308309832	C28H42O4	101417891	None	None	None	211486-16-7	Lipids and lipid-like molecules	Steroids and steroid derivatives	Ergostane steroids	0.008695451	0.008059263	0.009128095	0.008627603	0.005954324	0.005747868	0.006833160	0.00617845066666667	0.007362302	0.009689358	0.003985703	0.00701245433333333	0.037016207	0.032097953	0.038950597	0.0360215856666667	0.030362161	0.032139619	0.046406340	0.0363027066666667	0.095769718	0.090087477	0.089388833	0.091748676	0.038548045	0.038266767	0.039860970	0.035714289	0.035843619	0.035138297	0.0372286645
981	Ganodosterone	HMDB0039148	408.303	C28H40O2	13916720	None	None	None	19698-66-9	Lipids and lipid-like molecules	Steroids and steroid derivatives	Ergostane steroids	0.2062241	0.1949898	0.2926694	0.231294433333333	0.2242133	0.1580321	0.2384692	0.206904866666667	0.2804868	0.2771619	0.2578900	0.271846233333333	0.1610091	0.1426391	0.1246257	0.142757966666667	0.1346151	0.1352695	0.1342343	0.1347063	0.1910608	0.1720013	0.2053397	0.189467266666667	0.1903358	0.2308760	0.1463223	0.1863960	0.1771394	0.1834577	0.185754533333333
958	Ergosterol peroxide	HMDB0037941	428.329	C28H44O3	5379713	None	None	None	2061-64-5	Lipids and lipid-like molecules	Steroids and steroid derivatives	Ergostane steroids	4.080285	3.887854	4.617042	4.19506033333333	4.771019	4.252445	4.800679	4.60804766666667	4.139498	4.056800	2.303495	3.499931	4.115371	3.985254	3.725301	3.94197533333333	3.574775	3.200531	4.426889	3.734065	5.010057	4.860213	7.326981	5.732417	4.557629	4.559144	4.391846	4.426953	4.562483	4.646986	4.5241735
733	(3beta,5alpha,6alpha,7alpha,22E,24R)-5,6-Epoxyergosta-8,14,22-triene-3,7-diol	HMDB0036304	426.313	C28H42O3	131751949	None	None	None	276864-98-3	Lipids and lipid-like molecules	Steroids and steroid derivatives	Ergostane steroids	0.4422177	0.3743695	0.4884218	0.435003	0.5641780	0.4144305	0.6074492	0.5286859	0.5378384	0.5859311	0.4612329	0.528334133333333	0.2735297	0.2279120	0.3405220	0.280654566666667	0.2441943	0.2175879	0.2355551	0.232445766666667	0.2296550	0.2154239	0.2871717	0.244083533333333	0.2883407	0.3556974	0.2822865	0.3136978	0.3147145	0.2849842	0.306620183333333
722	(22E, 24x)-Ergosta-4,6,8,22-tetraen-3-one	HMDB0030898	392.307915902	C28H40O	12943211	None	None	None	194721-75-0	Lipids and lipid-like molecules	Steroids and steroid derivatives	Ergostane steroids	1.25221594	1.12290455	0.65521243	1.01011097333333	0.86075189	0.67051252	1.33545116	0.955571856666667	0.62191806	0.68670181	0.00826045	0.438960106666667	4.60764238	0.64837001	0.10312437	1.78637892	0.65699237	0.73918812	4.08250259	1.82622769333333	0.63288474	0.55699229	0.10226567	0.430714233333333	1.61681763	0.52052606	1.38559090	0.70813714	1.61037154	1.15664478	1.16634800833333
725	(2beta,3alpha,9alpha,24R)-Ergosta-7,22-diene-2,3,9-triol	HMDB0037914	430.345	C28H46O3	131752255	None	None	None	None	Lipids and lipid-like molecules	Steroids and steroid derivatives	Ergostane steroids	0.03165580	0.02968873	0.02847126	0.0299385966666667	0.05098868	0.04653368	0.04089472	0.0461390266666667	0.04755153	0.05352851	0.04648719	0.0491890766666667	0.03058284	0.02699957	0.02595572	0.0278460433333333	0.01987949	0.02424739	0.02406709	0.0227313233333333	0.08253522	0.05866258	0.08322657	0.0748081233333333	0.06764599	0.08001818	0.07041164	0.06759295	0.06424574	0.06919237	0.069851145
732	(3beta,22E,24R)-Ergosta-4,6,8(14),22-tetraen-3-ol	HMDB0041050	394.324	C28H42O	131753018	None	None	None	104729-39-7	Lipids and lipid-like molecules	Steroids and steroid derivatives	Ergostane steroids	0.1312367379	0.0837460868	0.0876764634	0.100886429366667	0.0811293414	0.0674889880	0.0666966237	0.0717716510333333	0.0809551453	0.0872641231	0.0035045066	0.0572412583333333	0.1105175412	0.0825050573	0.0007963623	0.0646063202666667	0.0629474180	0.0823304789	0.1002976728	0.0818585232333333	0.1032341952	0.0634207406	0.0058783759	0.0575111039	0.0720701527	0.1173392303	0.1204297047	0.0735483183	0.0816392227	0.0805967449	0.0909372289333333
32	2-Methoxyestradiol	HMDB0000405	302.188194698	C19H26O3	66414	28955	C05302	5394	362-07-2	Lipids and lipid-like molecules	Steroids and steroid derivatives	Estrane steroids	0.04523212	0.03905064	0.04536820	0.0432169866666667	0.03663036	0.03766123	0.03351489	0.0359354933333333	0.04676113	0.05057011	0.05086836	0.0493998666666667	0.05531586	0.06054761	0.05148077	0.0557814133333333	0.07477582	0.07707909	0.09240034	0.0814184166666667	0.07201574	0.06127026	0.06057202	0.06461934	0.05202072	0.05128969	0.04859291	0.04719081	0.04263730	0.05126012	0.048831925
33	2-Methoxyestrone	HMDB0000010	300.172544634	C19H24O3	440624	1189	C05299	2578	362-08-3	Lipids and lipid-like molecules	Steroids and steroid derivatives	Estrane steroids	0.008464109	0.009983325	0.010661696	0.00970304333333333	0.008855906	0.011222937	0.010556357	0.0102117333333333	0.013314025	0.015639765	0.004746558	0.0112334493333333	0.020626045	0.021560944	0.030865239	0.0243507426666667	0.025058440	0.025657024	0.028862828	0.0265260973333333	0.009299043	0.009165657	0.005060938	0.00784187933333333	0.009641857	0.012203385	0.010892638	0.003411669	0.016402136	0.018010706	0.0117603985
1095	Nandrolone	HMDB0002725	274.193280076	C18H26O2	9904	7466	C07254	1434	434-22-0	Lipids and lipid-like molecules	Steroids and steroid derivatives	Estrane steroids	0.41233174	0.19069755	0.18191924	0.26164951	0.14483266	0.14474105	0.14476026	0.14477799	0.28344786	0.24849956	0.24497755	0.25897499	0.12128636	0.10986450	0.10883464	0.1133285	0.11168664	0.11588295	0.12998881	0.119186133333333	0.05884557	0.05708704	0.06784503	0.0612592133333333	0.25400075	0.10849000	0.10207471	0.25042048	0.09427366	0.10553756	0.152466193333333
1198	Taccagenin	HMDB0034189	446.303224454	C27H42O5	14539252	175577	None	None	None	Lipids and lipid-like molecules	Steroids and steroid derivatives	Furospirostanes and derivatives	0.05378923	0.03766556	0.12214539	0.07120006	0.05091284	0.03657845	0.06183443	0.04977524	0.07292458	0.22691450	0.04008874	0.113309273333333	0.08561758	0.11991908	0.05983575	0.08845747	0.03355207	0.03044392	0.13663331	0.0668764333333333	0.12818674	0.22886203	0.48896818	0.28200565	0.12283537	0.12658641	0.11709778	0.12387679	0.12746448	0.12514360	0.123834071666667
773	18-Oxocortisol	HMDB0000332	376.188588628	C21H28O6	44263344	89213	None	5321	2410-60-8	Lipids and lipid-like molecules	Steroids and steroid derivatives	Hydroxysteroids	0.02943153	0.02728045	0.03570299	0.03080499	0.02052087	0.02092197	0.01854636	0.0199964	0.02877129	0.03217132	0.02476861	0.0285704066666667	0.02990531	0.02655266	0.03291709	0.0297916866666667	0.03298591	0.03425794	0.04036301	0.0358689533333333	0.01822129	0.01910725	0.01510960	0.01747938	0.03940924	0.03958450	0.03300594	0.03879569	0.03556052	0.04526548	0.0386035616666667
1199	Tetrahydrodeoxycorticosterone	HMDB0000879	334.250794954	C21H34O3	101771	805752	C13713	5840	567-03-3	Lipids and lipid-like molecules	Steroids and steroid derivatives	Hydroxysteroids	0.03377966	0.04121675	0.06580019	0.0469322	0.05804853	0.03864595	0.03553783	0.0440774366666667	0.07517271	0.02683417	0.03881619	0.0469410233333333	0.08194819	0.08719134	0.12376169	0.09763374	0.11873100	0.07503467	0.06686822	0.0868779633333333	0.06556423	0.06013306	0.03994222	0.05521317	0.05019214	0.05772301	0.04414099	0.05269084	0.04179749	0.04318625	0.0482884533333333
758	11-Dehydrocorticosterone	HMDB0004029	344.198759384	C21H28O4	13783449	None	C05490	7003	72-23-1	Lipids and lipid-like molecules	Steroids and steroid derivatives	Hydroxysteroids	0.004592967	0.003942134	0.005254333	0.004596478	0.002767241	0.003412728	0.003867085	0.003349018	0.006391627	0.005555764	0.006070676	0.00600602233333333	0.002951603	0.005420227	0.002646912	0.003672914	0.002851382	0.004216843	0.004517973	0.003862066	0.503428389	0.476253220	0.515925048	0.498535552333333	0.086558476	0.085687259	0.093717915	0.006678144	0.085371527	0.087998697	0.0743353363333333
914	Cortolone	HMDB0003128	366.240624198	C21H34O5	160499	3899	C05481	3175	516-42-7	Lipids and lipid-like molecules	Steroids and steroid derivatives	Hydroxysteroids	0.2895281	0.4493907	0.6917855	0.476901433333333	0.3294288	0.4379155	0.3628903	0.376744866666667	0.3329314	0.4250171	0.5707880	0.442912166666667	0.8633656	1.2353567	0.8280219	0.9755814	1.1570806	0.9938509	0.7994604	0.983463966666667	0.9212749	1.0406242	1.2091534	1.0570175	0.7595602	0.9794090	0.9316085	0.9803645	1.0500888	1.4802453	1.03021271666667
913	Cortisol	HMDB0000063	362.20932407	C21H30O5	5754	17650	C00735	5124	50-23-7	Lipids and lipid-like molecules	Steroids and steroid derivatives	Hydroxysteroids	0.004033091	0.002262709	0.003790098	0.003361966	0.003543414	0.005455790	0.004357280	0.00445216133333333	0.006008734	0.005254309	0.004609175	0.00529073933333333	0.015008379	0.020542105	0.058519106	0.03135653	0.047771413	0.018559195	0.012332954	0.0262211873333333	0.009003469	0.011920468	0.008956553	0.00996016333333333	0.012485670	0.012398472	0.014037405	0.018585736	0.014950605	0.020701023	0.0155264851666667
911	Cortexolone	HMDB0000015	346.214409448	C21H30O4	440707	28324	C05488	5088	152-58-9	Lipids and lipid-like molecules	Steroids and steroid derivatives	Hydroxysteroids	0.0063441250	0.0037857001	0.0023981068	0.0041759773	0.0061747825	0.0174405177	0.0111260212	0.0115804404666667	0.0063204313	0.0031457164	0.0079464187	0.0058041888	0.0827265610	0.1181917935	0.0833620182	0.0947601242333333	0.0861897250	0.0399821450	0.0851467765	0.0704395488333333	0.0063252495	0.0154267956	0.0116981399	0.0111500616666667	0.0228502995	0.0256193489	0.0238349272	0.0286422345	0.0291613213	0.0351879530	0.0275493474
884	Beta-Cortol	HMDB0005821	368.256274262	C21H36O5	439451	17505	C01235	None	667-65-2	Lipids and lipid-like molecules	Steroids and steroid derivatives	Hydroxysteroids	0.25418668	0.19761145	0.24216620	0.231321443333333	0.22300489	0.18663258	0.21826068	0.209299383333333	0.23360716	0.28708928	0.20048235	0.24039293	0.40098320	0.46178531	0.49390167	0.452223393333333	0.50383929	0.48933992	0.44321196	0.478797056666667	0.10555387	0.08305382	0.04690549	0.0785043933333333	0.31460626	0.32675636	0.28431488	0.26900849	0.25306486	0.25530507	0.283842653333333
94	Cortisone	HMDB0002802	360.193674006	C21H30O4	222786	16962	C00762	271	53-06-5	Lipids and lipid-like molecules	Steroids and steroid derivatives	Hydroxysteroids	0.017606618	0.008617458	0.017550356	0.0145914773333333	0.002355275	0.003137898	0.002329716	0.00260762966666667	0.009135311	0.009429412	0.013860750	0.010808491	0.171561474	0.257173524	0.174569643	0.201101547	0.152520534	0.152259773	0.467210486	0.257330264333333	0.020799555	0.017525139	0.007587808	0.0153041673333333	0.023919099	0.018762291	0.014158980	0.011823311	0.009915497	0.007786705	0.0143943138333333
1162	Prednisolone	HMDB0014998	360.193674006	C21H28O5	5755	8378	C07369	None	50-24-8	Lipids and lipid-like molecules	Steroids and steroid derivatives	Hydroxysteroids	1.3099334	1.2752958	1.3326592	1.3059628	1.4020771	1.3552642	1.4440703	1.40047053333333	1.3789666	1.5477341	1.2920969	1.40626586666667	0.4023380	0.3744438	0.3725111	0.383097633333333	0.4619435	0.4012755	0.4629636	0.442060866666667	0.4807388	0.4724083	0.4560997	0.469748933333333	0.6845465	0.6132556	0.6852461	0.6218144	0.6476863	0.6720109	0.6540933
912	Corticosterone	HMDB0001547	346.214409448	C21H30O4	5753	16827	C02140	6314	50-22-6	Lipids and lipid-like molecules	Steroids and steroid derivatives	Hydroxysteroids	0.004955254	0.004510992	0.005191357	0.00488586766666667	0.002637544	0.002305801	0.002844501	0.00259594866666667	0.005597614	0.005962090	0.005163146	0.00557428333333333	0.003624845	0.003268181	0.003058776	0.00331726733333333	0.002693996	0.002848368	0.004440012	0.00332745866666667	0.264257801	0.180825117	0.193367963	0.212816960333333	0.031675103	0.025573274	0.026837233	0.006426284	0.024536058	0.026801905	0.0236416428333333
927	Deoxycorticosterone	HMDB0000016	330.219494826	C21H30O3	6166	16973	C03205	5089	64-85-7	Lipids and lipid-like molecules	Steroids and steroid derivatives	Hydroxysteroids	0.11773743	0.07840559	0.10738314	0.101175386666667	0.11425710	0.25632702	0.14612157	0.17223523	0.13994994	0.13083406	0.16776888	0.146184293333333	0.23378090	0.30660192	0.54454523	0.361642683333333	0.63845690	0.37051792	0.30794847	0.43897443	0.10676617	0.17481846	0.09921153	0.126932053333333	0.21467275	0.22126993	0.21591113	0.25222895	0.23173613	0.25804168	0.232310095
1043	Lucidone C	HMDB0038152	404.256	C24H36O5	14109415	None	None	None	None	Lipids and lipid-like molecules	Steroids and steroid derivatives	Oxosteroids	1.173797	1.510986	1.505276	1.39668633333333	1.125197	1.095365	1.207682	1.142748	1.159223	1.192895	1.017423	1.12318033333333	1.237585	1.237637	1.078886	1.18470266666667	1.110822	1.058353	1.424704	1.19795966666667	1.814640	1.965348	2.669057	2.14968166666667	1.240317	1.351510	1.401768	1.527640	1.671131	1.637235	1.47160016666667
1164	Progesterone	HMDB0001830	314.224580204	C21H30O2	5994	17026	C00410	402	57-83-0	Lipids and lipid-like molecules	Steroids and steroid derivatives	Pregnane steroids	0.75105903	0.33109774	0.80611712	0.62942463	0.40778098	0.36981956	0.47446217	0.417354236666667	0.89176631	0.46686216	0.38186662	0.58016503	0.73947252	0.66567053	0.86406679	0.75640328	0.83379558	0.99303615	0.77444063	0.867090786666667	1.11991738	1.08225897	1.11554570	1.10590735	0.08036239	0.83169479	0.67303220	0.55410919	0.69784805	1.04360281	0.646774905
1163	Pregnanetriol	HMDB0006070	336.266445018	C21H36O3	3032833	None	None	None	27178-64-9	Lipids and lipid-like molecules	Steroids and steroid derivatives	Pregnane steroids	6.8404499	6.6126971	7.3975101	6.95021903333333	6.2338783	5.5117757	6.7557352	6.16712973333333	6.6684582	7.8477310	6.1447502	6.8869798	6.3869514	6.1169271	5.6585815	6.05415333333333	5.1767343	4.6467894	7.2739245	5.6991494	2.7693842	2.1911504	2.1849496	2.38182806666667	4.4358333	4.7247412	4.9434958	4.5228433	4.5028070	5.4505131	4.76337228333333
770	17alpha,20alpha-Dihydroxypregn-4-en-3-one	HMDB0011653	332.235	C21H32O3	440368	16418	C04518	None	652-69-7	Lipids and lipid-like molecules	Steroids and steroid derivatives	Pregnane steroids	0.001272877	0.002089050	0.001734511	0.00169881266666667	0.002025312	0.003394044	0.003723441	0.003047599	0.001797506	0.003424531	0.004257205	0.00315974733333333	0.009857093	0.008320516	0.009092911	0.00909017333333333	0.006435667	0.006286016	0.007468406	0.00673002966666667	0.020432510	0.019651841	0.021814062	0.0206328043333333	0.017998630	0.024126841	0.016603000	0.021999838	0.023102996	0.022126244	0.0209929248333333
1151	Physapubescin	HMDB0033796	530.28796832	C30H42O8	5312595	None	None	None	74747-52-7	Lipids and lipid-like molecules	Steroids and steroid derivatives	Steroid esters	1.0732189	1.0437980	1.0708249	1.06261393333333	1.0746829	0.9314949	1.2251498	1.0771092	0.9976859	1.2552220	1.0452011	1.09936966666667	1.1944589	1.1706991	1.2667257	1.2106279	1.4734260	1.3135818	1.6253479	1.47078523333333	0.3430401	0.3299656	0.3139903	0.328998666666667	0.9820839	0.9491243	0.8829206	0.9426246	0.9512639	0.9796554	0.94794545
1148	Physagulin F	HMDB0039631	544.267	C30H40O9	74820162	None	None	None	None	Lipids and lipid-like molecules	Steroids and steroid derivatives	Steroid lactones	0.04595611	0.04979120	0.04917878	0.0483086966666667	0.04382776	0.03644889	0.03637673	0.03888446	0.04733370	0.05372215	0.04978477	0.0502802066666667	0.18548029	0.18436478	0.18746046	0.18576851	0.22314473	0.19912190	0.23688322	0.219716616666667	0.03850572	0.03936853	0.04104987	0.0396413733333333	0.18010175	0.18054863	0.19365367	0.19250527	0.19870697	0.18850231	0.1890031
929	Desglucocoroloside	HMDB0033709	504.308703762	C29H44O7	15559187	None	None	None	57361-72-5	Lipids and lipid-like molecules	Steroids and steroid derivatives	Steroid lactones	0.03059241	0.04822235	0.04979961	0.0428714566666667	0.04063277	0.02611082	0.03996415	0.0355692466666667	0.04363011	0.01472519	0.02500971	0.0277883366666667	0.04611429	0.04306899	0.02877883	0.0393207033333333	0.04215246	0.03812655	0.04817146	0.0428168233333333	0.04720845	0.04364000	0.06364177	0.05149674	0.01756963	0.03708794	0.03580552	0.04427414	0.04824563	0.05702701	0.040001645
29	24-Epibrassinolide	HMDB0041130	480.345	C28H48O6	3239	None	None	None	78821-43-9	Lipids and lipid-like molecules	Steroids and steroid derivatives	Steroid lactones	5.715900e-03	5.768665e-03	6.968744e-03	0.006151103	5.719833e-03	6.693574e-03	6.560514e-03	0.00632464033333333	7.499377e-03	6.848728e-03	1.333731e-02	0.00922847166666667	9.142828e-03	1.183840e-02	7.198700e-03	0.00939330933333333	8.112538e-03	1.112079e-02	4.737450e-03	0.00799025933333333	4.265525e-03	4.285922e-03	5.720684e-03	0.004757377	9.584599e-03	9.034393e-03	8.999875e-03	8.205575e-03	9.464878e-03	8.953720e-03	0.00904050666666666
1149	Physalolactone B	HMDB0034200	500.31378914	C30H44O6	53462649	None	None	None	78916-78-6	Lipids and lipid-like molecules	Steroids and steroid derivatives	Steroid lactones	4.7271483	4.5331182	5.2008815	4.82038266666667	6.1464336	5.7725852	5.6944573	5.8711587	5.2768130	5.8020525	5.4627076	5.5138577	2.4351216	2.2054420	2.4991682	2.3799106	2.5309538	2.4088858	2.7750269	2.57162216666667	1.6159796	1.4655431	1.3983875	1.4933034	3.1639893	3.2593036	3.0981922	3.0950843	3.1510642	3.1965536	3.16069786666667
806	2-Deoxybrassinolide	HMDB0041135	464.35	C28H48O5	14153905	None	None	None	144071-55-6	Lipids and lipid-like molecules	Steroids and steroid derivatives	Steroid lactones	0.219152752	0.223631775	0.210516576	0.217767034333333	0.273925801	0.248504867	0.241080374	0.254503680666667	0.293487153	0.282516740	0.269325855	0.281776582666667	0.275967857	0.278755946	0.306805316	0.287176373	0.228970048	0.237518702	0.240855580	0.235781443333333	0.200831906	0.173801190	0.239005026	0.204546040666667	0.229947714	0.219790162	0.223371017	0.244155760	0.235965075	0.248984568	0.233702382666667
983	Ganosporelactone A	HMDB0036406	512.277	C30H40O7	78384957	None	None	None	138008-04-5	Lipids and lipid-like molecules	Steroids and steroid derivatives	Steroid lactones	0.02734896	0.02792427	0.02887585	0.0280496933333333	0.01719571	0.01618143	0.01774613	0.01704109	0.02755161	0.02841213	0.02414224	0.0267019933333333	0.01548542	0.01448689	0.01492667	0.0149663266666667	0.01943804	0.01647608	0.02073053	0.01888155	0.54424132	0.54798411	0.55779246	0.550005963333333	0.09166371	0.10833440	0.10245978	0.30720549	0.28924559	0.10857066	0.167913271666667
1150	Physapubenolide	HMDB0033976	528.272318256	C30H40O8	435365	None	None	None	100217-92-3	Lipids and lipid-like molecules	Steroids and steroid derivatives	Steroid lactones	0.6564095	0.5802056	0.6635388	0.633384633333333	0.5229657	0.4984186	0.5092511	0.5102118	0.6464926	0.7112083	0.6387844	0.6654951	2.1984287	2.2477975	2.2676896	2.23797193333333	2.5181328	2.3862985	2.8638202	2.58941716666667	0.5349737	0.5420345	0.5754439	0.550817366666667	1.5459244	1.5275337	1.5502608	1.5629898	1.5717230	1.6663493	1.57079683333333
1147	Physagulin A	HMDB0041047	510.262	C30H38O7	101696941	None	None	None	146713-98-6	Lipids and lipid-like molecules	Steroids and steroid derivatives	Steroid lactones	0.129293355	0.113045486	0.127813872	0.123384237666667	0.058272938	0.058954325	0.066670554	0.0612992723333333	0.134802267	0.149359202	0.133552003	0.139237824	0.008475316	0.011461958	0.010512433	0.0101499023333333	0.016531676	0.012077495	0.017561900	0.015390357	0.563544736	0.617669059	0.707004085	0.62940596	0.138920356	0.149858125	0.151961508	0.142957895	0.144736340	0.152175642	0.146768311
1209	Torvoside G	HMDB0030337	608.39243339	C34H56O9	4290702	None	None	None	184777-22-8	Lipids and lipid-like molecules	Steroids and steroid derivatives	Steroidal glycosides	0.062177366	0.055020698	0.059812999	0.0590036876666667	0.090445223	0.087743250	0.093666457	0.09061831	0.054338673	0.062801331	0.058845779	0.0586619276666667	0.032026447	0.023458383	0.025462239	0.0269823563333333	0.018581926	0.013542150	0.026648701	0.0195909256666667	0.031902946	0.036955260	0.047866746	0.0389083173333333	0.018701224	0.033137065	0.029528032	0.041666883	0.043388027	0.025640981	0.0320103686666667
128	Estrone glucuronide	HMDB0004483	446.194067936	C24H30O8	115255	28919	C11133	7063	2479-90-5	Lipids and lipid-like molecules	Steroids and steroid derivatives	Steroidal glycosides	0.09591968	0.17952342	0.14555679	0.140333296666667	0.07965802	0.09164153	0.11702238	0.09610731	0.13248211	0.32781824	0.11669812	0.192332823333333	0.11578270	0.15847466	0.12120784	0.131821733333333	0.10592282	0.13756723	0.13328285	0.125590966666667	0.15046480	0.15850009	0.02132235	0.110095746666667	0.15139461	0.13755415	0.14026073	0.14185824	0.12873740	0.13413001	0.13898919
760	11-Hydroxyprogesterone 11-glucuronide	HMDB0010364	506.251582814	C27H38O9	42621273	None	None	None	77710-64-6	Lipids and lipid-like molecules	Steroids and steroid derivatives	Steroidal glycosides	0.001147975	0.002880441	0.001166879	0.001731765	0.005387819	0.006658501	0.006445678	0.00616399933333333	0.001808950	0.008030634	0.001522174	0.00378725266666667	0.004777369	0.006790225	0.006351077	0.00597289033333333	0.005801441	0.006810055	0.010262025	0.007624507	0.001535175	0.002193209	0.002755803	0.00216139566666667	0.002659187	0.002505692	0.002462036	0.004180303	0.003466827	0.003955127	0.003204862
846	6-Deoxohomodolichosterone	HMDB0034430	462.370910088	C29H50O4	13870434	None	None	None	110345-06-7	Lipids and lipid-like molecules	Steroids and steroid derivatives	Stigmastanes and derivatives	0.003303385	0.003002629	0.003123582	0.00314319866666667	0.004573152	0.007697505	0.005484184	0.00591828033333333	0.005460801	0.007219122	0.012372895	0.00835093933333333	0.006725977	0.007133436	0.020730875	0.011530096	0.013066728	0.004661205	0.005810498	0.00784614366666667	0.019317015	0.030789967	0.024121605	0.0247428623333333	0.026236085	0.030017933	0.023768010	0.029930223	0.033689490	0.023635401	0.0278795236666667
823	3beta-Hydroxypregn-5-en-20-one sulfate	HMDB0060382	396.197	C21H32O5S	105074	35420	C18044	None	None	Lipids and lipid-like molecules	Steroids and steroid derivatives	Sulfated steroids	0.012913039	0.011099176	0.012343106	0.0121184403333333	0.009879063	0.008688150	0.008920437	0.00916255	0.006933615	0.007624948	0.006211317	0.00692329333333333	0.006636121	0.005786613	0.005012142	0.00581162533333333	0.006882605	0.007108174	0.005442166	0.00647764833333333	0.012325186	0.011391169	0.012685464	0.0121339396666667	0.013685743	0.015948762	0.015360123	0.018145632	0.015836233	0.015765018	0.0157902518333333
924	Dehydroepiandrosterone sulfate	HMDB0001032	368.165744696	C19H28O5S	12594	16814	C04555	4095	651-48-9	Lipids and lipid-like molecules	Steroids and steroid derivatives	Sulfated steroids	0.03165674	0.04666424	0.04152604	0.0399490066666667	0.02920561	0.03076753	0.03495185	0.0316416633333333	0.03616220	0.07104100	0.02851454	0.0452392466666667	0.03200321	0.04171360	0.03253067	0.0354158266666667	0.03139362	0.03584526	0.03592242	0.0343871	0.04348420	0.04682761	0.00908085	0.0331308866666667	0.03397918	0.03380830	0.03649615	0.04089573	0.03681482	0.03594755	0.0363236216666667
957	Ercalcitriol	HMDB0006225	428.329045274	C28H44O3	9547243	86320	None	None	60133-18-8	Lipids and lipid-like molecules	Steroids and steroid derivatives	Vitamin D and derivatives	0.6519386	0.6583060	0.8360751	0.7154399	0.8660228	0.7784610	0.7635957	0.802693166666667	0.7589473	0.7073001	0.8385973	0.768281566666667	0.4025023	0.4860102	0.4795463	0.4560196	0.5251182	0.4666567	0.4797840	0.490519633333333	0.4599555	0.4909246	0.6136976	0.5215259	0.5422528	0.6650315	0.5308107	0.6417765	0.5711860	0.5246111	0.5792781
897	Calcitroic acid	HMDB0006472	374.245709576	C23H34O4	12918533	None	None	None	71204-89-2	Lipids and lipid-like molecules	Steroids and steroid derivatives	Vitamin D and derivatives	2.252379	2.110999	3.211545	2.52497433333333	2.217234	2.331230	2.169193	2.239219	2.070772	2.779338	2.113406	2.321172	2.451367	2.259121	2.298652	2.33638	2.021409	1.997696	4.922985	2.98069666666667	2.783511	3.186216	3.487554	3.152427	1.941265	2.155929	2.361948	2.630808	2.450197	2.339897	2.31334066666667
1104	Octadecanamide	HMDB0034146	283.287514811	C18H37NO	31292	34900	C13846	None	124-26-5	Organic acids and derivatives	Carboximidic acids and derivatives	Carboximidic acids	3.201341	3.826184	3.561679	3.52973466666667	2.133714	2.741392	3.529126	2.80141066666667	3.427914	3.902781	3.937477	3.75605733333333	3.881464	3.826546	4.994316	4.23410866666667	3.350261	3.224207	4.246614	3.60702733333333	5.156045	4.479707	2.248634	3.961462	3.265157	3.761444	3.001557	3.606406	3.711260	3.393662	3.456581
819	3,3,5-triiodo-L-thyronine-beta-D-glucuronoside	HMDB0010346	826.822	C21H20I3NO10	3080759	None	C03033	None	29919-72-0	Organic acids and derivatives	Carboxylic acids and derivatives	Amino acids, peptides, and analogues	3.0994777	3.0979511	3.4429754	3.21346806666667	2.2622934	2.3176855	2.0959699	2.22531626666667	2.5283789	2.6274951	2.5911349	2.5823363	1.9276537	1.8019958	1.6983843	1.8093446	2.1986734	2.1415759	2.1725970	2.17094876666667	4.0191839	4.0445830	4.6407630	4.2348433	3.0214199	4.8363411	4.4809087	3.4101682	3.2058605	3.3871459	3.72364071666667
1024	L-Arginine	HMDB0000517	174.111675712	C6H14N4O2	6322	16467	C00062	5502	74-79-3	Organic acids and derivatives	Carboxylic acids and derivatives	Amino acids, peptides, and analogues	2.5620939	2.5333580	2.9353931	2.67694833333333	2.2873124	2.3483645	2.2611408	2.29893923333333	2.4680406	2.3801283	2.4713357	2.43983486666667	0.7937210	0.7823824	0.7973319	0.7911451	1.0437301	0.9207894	0.7268082	0.897109233333333	0.4104696	0.3564934	0.1381835	0.3017155	1.3209961	1.3338646	1.2889303	1.3108735	1.3607568	1.3132642	1.32144758333333
1108	Oleoyl glycine	HMDB0013631	339.277344055	C20H37NO3	6436908	73723	None	None	2601-90-3	Organic acids and derivatives	Carboxylic acids and derivatives	Amino acids, peptides, and analogues	0.2623557	0.2973794	0.3175109	0.292415333333333	0.3241945	0.3099210	0.4040932	0.346069566666667	0.2807123	0.2232730	0.2204953	0.241493533333333	0.2381403	0.2202625	0.2583053	0.2389027	0.2268657	0.2046927	0.2457586	0.225772333333333	0.2433839	0.2766741	0.5221068	0.347388266666667	0.2257279	0.2486452	0.2171796	0.3038153	0.3039329	0.2929992	0.26538335
1096	N-gamma-Glutamyl-S-propylcysteine	HMDB0039096	292.109	C11H20N2O5S	21201348	169188	None	None	91212-00-9	Organic acids and derivatives	Carboxylic acids and derivatives	Amino acids, peptides, and analogues	0.01982060	0.01536493	0.01773744	0.01764099	0.01594077	0.01679976	0.01707753	0.01660602	0.01288881	0.01381021	0.01340767	0.0133688966666667	0.01364917	0.01395561	0.01537288	0.0143258866666667	0.01660887	0.01465492	0.01332323	0.01486234	0.01231900	0.01109101	0.01212184	0.01184395	0.02334300	0.02230344	0.02052926	0.01886716	0.01786439	0.01642018	0.019887905
946	DL-2-Aminooctanoic acid	HMDB0000991	159.125928793	C8H17NO2	69522	75145	None	5923	644-90-6	Organic acids and derivatives	Carboxylic acids and derivatives	Amino acids, peptides, and analogues	0.07124120	0.05833204	0.06658525	0.0653861633333333	0.11985103	0.09788760	0.12201700	0.113251876666667	0.10250659	0.11714347	0.11651271	0.112054256666667	0.07727609	0.05989007	0.07245385	0.0698733366666667	0.08753808	0.08470894	0.09934374	0.0905302533333333	0.19012230	0.12705142	0.13546964	0.15088112	0.14350142	0.11565741	0.09375520	0.11305443	0.11869524	0.10649317	0.115192811666667
965	gamma-Aminobutyric acid	HMDB0000112	103.063328537	C4H9NO2	119	16865	C00334	None	56-12-2	Organic acids and derivatives	Carboxylic acids and derivatives	Amino acids, peptides, and analogues	0.50793064	0.48186597	0.60345836	0.53108499	2.06978887	0.12121186	1.40854984	1.19985019	0.41919935	0.44372026	0.40397322	0.42229761	0.09883250	1.07306303	0.08818390	0.420026476666667	0.06060443	0.03906908	1.55463252	0.551435343333333	0.49933131	0.44898608	0.52997243	0.492763273333333	1.11505634	0.36039930	0.32547450	0.32640423	0.37420811	1.79303961	0.715763681666667
55	5-Aminopentanoic acid	HMDB0003355	117.078978601	C5H11NO2	138	15887	C00431	6902	660-88-8	Organic acids and derivatives	Carboxylic acids and derivatives	Amino acids, peptides, and analogues	2.7702566	2.2845462	2.9424276	2.66574346666667	3.4499751	3.4604194	3.3677008	3.42603176666667	3.3175081	3.2365888	3.2524518	3.26884956666667	1.1542519	1.1507976	1.1521538	1.1524011	1.4119893	1.3090722	1.2277377	1.3162664	1.1167977	0.9748582	1.0643760	1.05201063333333	2.0719677	1.8752542	1.5258240	1.7382087	1.8720216	1.9011079	1.83073068333333
47	4-Acetamidobutanoic acid	HMDB0003681	145.073893223	C6H11NO3	18189	17645	C02946	None	3025-96-5	Organic acids and derivatives	Carboxylic acids and derivatives	Amino acids, peptides, and analogues	0.20371746	0.20524868	0.23766597	0.215544036666667	0.29953769	0.33094653	0.29890055	0.309794923333333	0.26944523	0.25425129	0.26390027	0.262532263333333	0.09777725	0.08759356	0.09765596	0.0943422566666667	0.10240943	0.10533388	0.10070578	0.102816363333333	0.03949857	0.03578649	0.03960510	0.03829672	0.11535149	0.11979942	0.10740914	0.11222244	0.10476173	0.10483717	0.110730231666667
959	Ergothioneine	HMDB0003045	229.088497429	C9H15N3O2S	5351619	4828	C05570	53	497-30-3	Organic acids and derivatives	Carboxylic acids and derivatives	Amino acids, peptides, and analogues	0.13664107	0.10940611	0.13978654	0.12861124	0.24296816	0.26569407	0.22652299	0.24506174	0.14834671	0.14320261	0.17112035	0.154223223333333	0.26517724	0.24529951	0.27148850	0.260655083333333	0.21960062	0.23052806	0.29237500	0.247501226666667	0.15580512	0.12282602	0.10063834	0.12642316	0.17446068	0.15750597	0.13394145	0.13832899	0.14181749	0.13153287	0.146264575
148	Glycyltyrosine	HMDB0028853	238.095	C11H14N2O4	92829	73517	None	None	658-79-7	Organic acids and derivatives	Carboxylic acids and derivatives	Amino acids, peptides, and analogues	0.3190890	0.6865380	0.6370332	0.5475534	0.7294322	0.6726648	0.5869653	0.663020766666667	0.3431995	0.2531811	0.3051902	0.3005236	0.2612833	0.8207282	0.2071116	0.4297077	0.2572038	0.3420506	0.3410392	0.3134312	0.2845771	0.5361568	0.5583412	0.4596917	0.5953194	0.2933931	0.4808078	0.2962721	0.2828057	0.9573176	0.484319283333333
1165	Proline betaine	HMDB0004827	143.094628665	C7H13NO2	115244	35280	C10172	7089	471-87-4	Organic acids and derivatives	Carboxylic acids and derivatives	Amino acids, peptides, and analogues	0.02531980	0.02281022	0.02812786	0.0254192933333333	0.01616337	0.01218432	0.01288612	0.0137446033333333	0.01208146	0.01544026	0.00972479	0.0124155033333333	0.10270934	0.09543525	0.09404600	0.0973968633333333	0.09570795	0.09801493	0.11377647	0.102499783333333	0.05613383	0.05555253	0.06199938	0.0578952466666667	0.05909369	0.06065716	0.05612440	0.05915973	0.06154270	0.05925545	0.0593055216666667
206	N-Acetyl-L-alanine	HMDB0000766	131.058243159	C5H9NO3	88064	40992	None	5733	97-69-8	Organic acids and derivatives	Carboxylic acids and derivatives	Amino acids, peptides, and analogues	0.17687459	0.14505263	0.17928126	0.167069493333333	0.18388523	0.16928585	0.17505902	0.1760767	0.17517085	0.16238316	0.18995682	0.175836943333333	0.04462203	0.03888612	0.04329709	0.0422684133333333	0.05119467	0.04538096	0.03774961	0.04477508	0.08342129	0.08323620	0.08897775	0.0852117466666667	0.11265945	0.12702036	0.11494150	0.11392541	0.10527511	0.10991113	0.113955493333333
76	Aminoadipic acid	HMDB0000510	161.068807845	C6H11NO4	92136	37023	C00956	5496	1118-90-7	Organic acids and derivatives	Carboxylic acids and derivatives	Amino acids, peptides, and analogues	0.052507401	0.047629812	0.002307015	0.034148076	0.053959312	0.077441074	0.042334789	0.057911725	0.061960790	0.054309581	0.041328575	0.052532982	0.047459687	0.045201122	0.052728257	0.048463022	0.039639060	0.054893413	0.050229514	0.0482539956666667	0.024325966	0.024744584	0.026426503	0.0251656843333333	0.051732794	0.040646058	0.039157421	0.040780345	0.035728978	0.038406191	0.0410752978333333
727	(2R,3R,4R)-2-Amino-4-hydroxy-3-methylpentanoic acid	HMDB0029449	147.089543287	C6H13NO3	354197	435538	None	None	None	Organic acids and derivatives	Carboxylic acids and derivatives	Amino acids, peptides, and analogues	0.020082974	0.017744150	0.016283885	0.018037003	0.016930139	0.020674795	0.017514742	0.0183732253333333	0.014718129	0.016832576	0.018228853	0.016593186	0.040197529	0.018280523	0.020035657	0.0261712363333333	0.016154683	0.017814862	0.042798595	0.02558938	0.035335547	0.045412017	0.056453311	0.045733625	0.036538721	0.026735690	0.027533746	0.032439504	0.032077831	0.035118299	0.0317406318333333
1166	Prolylphenylalanine	HMDB0011179	262.131742452	C14H18N2O3	6351946	74795	None	None	13589-02-1	Organic acids and derivatives	Carboxylic acids and derivatives	Amino acids, peptides, and analogues	0.035660779	0.005243851	0.086856656	0.0425870953333333	0.086695757	0.008000607	0.005617695	0.0334380196666667	0.111512479	0.093173137	0.006244270	0.070309962	0.008416076	0.007514768	0.007627739	0.007852861	0.012558919	0.008636878	0.007824973	0.00967359	0.027492002	0.025852602	0.024858254	0.0260676193333333	0.035223298	0.032258661	0.034349793	0.031302184	0.030119819	0.030630455	0.032314035
868	Argininosuccinic acid	HMDB0000052	290.122634328	C10H18N4O6	16950	15682	C03406	5115	2387-71-5	Organic acids and derivatives	Carboxylic acids and derivatives	Amino acids, peptides, and analogues	0.148608401	0.132526199	0.166505467	0.149213355666667	0.236900457	0.215818179	0.209553627	0.220757421	0.174659054	0.001874142	0.001351368	0.0592948546666667	0.185267714	0.171884633	0.181624631	0.179592326	0.150865075	0.146840465	0.184268362	0.160657967333333	0.039085904	0.039200602	0.038360358	0.038882288	0.105688568	0.113878122	0.101356848	0.114810413	0.104818757	0.126195435	0.1111246905
105	D-Glutamine	HMDB0003423	146.069142196	C5H10N2O3	145815	17061	C00819	6926	5959-95-5	Organic acids and derivatives	Carboxylic acids and derivatives	Amino acids, peptides, and analogues	3.1010603	2.8287533	3.3628686	3.09756073333333	3.3242092	3.3675862	3.2619352	3.3179102	3.8866236	3.9575624	3.7915763	3.87858743333333	2.3107482	2.1386585	2.2462564	2.2318877	2.3917109	2.4417840	2.5904652	2.47465336666667	1.1754343	1.0396929	1.2607062	1.15861113333333	2.2781924	2.2391318	2.0974561	2.0991629	2.1414356	0.5826697	1.90634141666667
1177	Pyroglutamic acid	HMDB0000267	129.042593095	C5H7NO3	7405	18183	C01879	3251	98-79-3	Organic acids and derivatives	Carboxylic acids and derivatives	Amino acids, peptides, and analogues	1.7348692	1.6025710	1.8627464	1.73339553333333	1.6683433	1.5822255	1.6606277	1.6370655	1.7398739	1.8239903	1.7712547	1.77837296666667	1.6111228	1.3691916	1.5372208	1.50584506666667	1.4904237	1.3579762	1.6270181	1.491806	0.7273373	0.6688163	0.7423185	0.712824033333333	1.2093545	1.3130002	1.2273258	1.2385837	1.2211758	1.2311091	1.24009151666667
1094	N1-(2,4-Dimethoxybenzyl)-n2-(2-(pyridin-2-yl) ethyl)oxalamide	HMDB0032224	343.153206175	C18H21N3O4	11739408	None	None	None	745047-53-4	Organic acids and derivatives	Carboxylic acids and derivatives	Amino acids, peptides, and analogues	0.012746042	0.014852610	0.017264046	0.0149542326666667	0.011086207	0.011702946	0.008979018	0.0105893903333333	0.008700676	0.007139105	0.008320264	0.00805334833333333	0.010629591	0.014801965	0.041995494	0.0224756833333333	0.046541062	0.021604639	0.014234886	0.0274601956666667	0.025456082	0.036824296	0.029602178	0.0306275186666667	0.026729958	0.029111670	0.031904058	0.029807022	0.035167213	0.031302451	0.0306703953333333
1066	Lysyl-Hydroxyproline	HMDB0028952	259.153206175	C11H21N3O4	68578696	None	None	None	None	Organic acids and derivatives	Carboxylic acids and derivatives	Amino acids, peptides, and analogues	0.09081012	0.08998377	0.09714634	0.0926467433333333	0.08268023	0.08064749	0.07524785	0.07952519	0.06645946	0.08385847	0.07097178	0.0737632366666667	0.03607528	0.03840652	0.03779347	0.03742509	0.05663993	0.04523482	0.02559435	0.0424897	0.06123171	0.05794092	0.06673087	0.0619678333333333	0.09466268	0.09357963	0.09291371	0.09658279	0.09352792	0.09413063	0.0942328933333333
136	gamma-Glutamylleucine	HMDB0011171	260.13722176	C11H20N2O5	151023	68433	None	None	2566-39-4	Organic acids and derivatives	Carboxylic acids and derivatives	Amino acids, peptides, and analogues	0.021833473	0.017993500	0.021246587	0.0203578533333333	0.023338529	0.020243438	0.011364581	0.018315516	0.016100650	0.022007756	0.010321511	0.0161433056666667	0.003107964	0.008959772	0.009261524	0.00710975333333333	0.012448375	0.009080853	0.009085549	0.0102049256666667	0.034250660	0.029928257	0.029094129	0.0310910153333333	0.031356491	0.039116829	0.037631978	0.030839491	0.027495512	0.029895366	0.0327226111666667
228	Racemethionine	HMDB0033951	149.051049291	C5H11NO2S	876	16811	C01733	None	59-51-8	Organic acids and derivatives	Carboxylic acids and derivatives	Amino acids, peptides, and analogues	0.054734569	0.058493464	0.066282849	0.0598369606666667	0.022728082	0.019841866	0.026222274	0.0229307406666667	0.032883805	0.035475678	0.034928539	0.0344293406666667	0.057413936	0.055286409	0.058562028	0.0570874576666667	0.106131289	0.089027311	0.088209827	0.0944561423333333	0.071515620	0.062081325	0.068307860	0.0673016016666667	0.097319194	0.093604413	0.092144374	0.085235816	0.133620293	0.086534520	0.098076435
1101	N-methyl-L-glutamic Acid	HMDB0062660	161.068807845	C6H11NO4	439377	16440	C01046	None	35989-16-3	Organic acids and derivatives	Carboxylic acids and derivatives	Amino acids, peptides, and analogues	0.15823619	0.13395499	0.16261970	0.151603626666667	0.23186448	0.18974842	0.19609828	0.205903726666667	0.14731777	0.16171686	0.14607660	0.151703743333333	0.14786496	0.10800016	0.14406339	0.133309503333333	0.14084025	0.14284303	0.15413782	0.145940366666667	0.18426262	0.14581600	0.17342656	0.16783506	0.09946744	0.14793843	0.12260069	0.13952338	0.09729179	0.13455212	0.123562308333333
187	L-Threonine	HMDB0000167	119.058243159	C4H9NO3	6288	16857	C00188	32	72-19-5	Organic acids and derivatives	Carboxylic acids and derivatives	Amino acids, peptides, and analogues	0.8346288	0.8364795	0.9382123	0.869773533333333	0.7777375	0.9839428	0.7712703	0.844316866666667	0.9901700	0.9806654	1.0039521	0.991595833333333	0.4632189	0.4828088	0.4913273	0.479118333333333	0.5539788	0.5018253	0.5828121	0.5462054	0.4712890	0.4760875	0.5148806	0.487419033333333	0.7167187	0.7098288	0.6677352	0.6564087	0.6929262	0.2338726	0.612915033333333
183	L-Norleucine	HMDB0001645	131.094628665	C6H13NO2	21236	18347	C01933	6334	327-57-1	Organic acids and derivatives	Carboxylic acids and derivatives	Amino acids, peptides, and analogues	3.2193643	3.2643486	3.3946810	3.29279796666667	2.5707862	2.2560773	2.2434402	2.3567679	2.8158474	2.8849802	2.5418015	2.74754303333333	1.5445315	1.5860281	1.5906967	1.5737521	3.2639627	2.1146948	1.7647840	2.38114716666667	3.3058989	3.0082684	3.4706408	3.2616027	2.8458072	4.0770394	3.9793700	3.9505974	2.6893456	2.6055797	3.35795655
787	2-(3-carboxy-3-(trimethylammonio)propyl)-L-histidine	HMDB0059617	299.172	C13H23N4O4	71464657	None	None	None	None	Organic acids and derivatives	Carboxylic acids and derivatives	Amino acids, peptides, and analogues	0.15143771	0.17440050	0.16187789	0.162572033333333	0.10476457	0.11928327	0.11937802	0.114475286666667	0.10894662	0.09759685	0.11077934	0.10577427	0.09050565	0.10044206	0.09510865	0.09535212	0.14901086	0.12807259	0.07368209	0.116921846666667	0.16482780	0.18864604	0.19522955	0.18290113	0.22541003	0.24426607	0.22512269	0.24180532	0.23950420	0.23622822	0.235389421666667
66	Acetylglycine	HMDB0000532	117.042593095	C4H7NO3	10972	40410	None	5517	543-24-8	Organic acids and derivatives	Carboxylic acids and derivatives	Amino acids, peptides, and analogues	0.04298513	0.04823890	0.03895912	0.0433943833333333	0.01298852	0.03692427	0.01793407	0.02261562	0.04068231	0.03965539	0.04238515	0.0409076166666667	0.02461235	0.04294559	0.03312463	0.0335608566666667	0.03884210	0.02273978	0.02799506	0.02985898	0.04942800	0.06434628	0.03727894	0.0503510733333333	0.04682755	0.04064245	0.05617764	0.04328001	0.04207528	0.03746627	0.0444115333333333
124	Epsilon-(gamma-Glutamyl)-lysine	HMDB0003869	275.148120797	C11H21N3O5	7015684	88494	None	None	17105-15-6	Organic acids and derivatives	Carboxylic acids and derivatives	Amino acids, peptides, and analogues	0.016184438	0.026039256	0.015092609	0.0191054343333333	0.015255114	0.024629691	0.013696863	0.017860556	0.026853279	0.027727840	0.012393031	0.0223247166666667	0.006505289	0.005538763	0.006335437	0.00612649633333333	0.010133621	0.008118268	0.005728359	0.007993416	0.014470217	0.011033847	0.016181653	0.013895239	0.014632208	0.031299300	0.017656752	0.015548774	0.013380618	0.015313336	0.0179718313333333
873	Asymmetric dimethylarginine	HMDB0001539	202.14297584	C8H18N4O2	123831	17929	C03626	6309	30315-93-6	Organic acids and derivatives	Carboxylic acids and derivatives	Amino acids, peptides, and analogues	0.79742439	0.69467217	0.74266832	0.744921626666667	0.93992227	0.92674376	0.91165922	0.926108416666667	0.65031027	0.67383889	0.57880910	0.63431942	0.66985865	0.65225331	0.68638003	0.66949733	0.67408215	0.61644260	0.75496008	0.681828276666667	0.23730483	0.17850734	0.13600584	0.183939336666667	0.49556066	0.49402731	0.50899527	0.51308095	0.58894491	0.52153451	0.520357268333333
172	L-Aspartic acid	HMDB0000191	133.037507717	C4H7NO4	5960	17053	C00049	5206	56-84-8	Organic acids and derivatives	Carboxylic acids and derivatives	Amino acids, peptides, and analogues	4.0096683	3.7250728	4.0909425	3.94189453333333	4.4645124	4.2535813	4.1511599	4.2897512	3.6185800	3.5051787	3.3509460	3.49156823333333	1.9824158	1.8357290	2.2486679	2.0222709	3.4303941	3.4248596	3.7169096	3.52405443333333	0.6422648	0.6226145	0.6536139	0.639497733333333	2.4105724	2.2033675	2.0450509	2.1969702	2.0621317	2.2324822	2.19176248333333
1030	Leucyl-Arginine	HMDB0028923	287.195739691	C12H25N5O3	3800205	None	None	None	None	Organic acids and derivatives	Carboxylic acids and derivatives	Amino acids, peptides, and analogues	0.390824414	0.446366813	0.440920042	0.426037089666667	0.292209386	0.339577543	0.324869591	0.318885506666667	0.188856821	0.361950128	0.373230921	0.308012623333333	0.233050031	0.225181592	0.199143042	0.219124888333333	0.490046915	0.300031276	0.141348854	0.310475681666667	0.002944483	0.004170986	0.006894668	0.00467004566666667	0.301571585	0.338071460	0.434226180	0.471101285	0.328108218	0.330795124	0.367312308666667
1038	L-Tyrosine	HMDB0000158	181.073893223	C9H11NO3	6057	17895	C00082	34	60-18-4	Organic acids and derivatives	Carboxylic acids and derivatives	Amino acids, peptides, and analogues	2.0719723	2.0640093	2.2082407	2.11474076666667	2.1828413	2.1940209	2.2315253	2.20279583333333	2.2589030	2.3003699	2.3191792	2.29281736666667	1.2572069	1.2504257	1.2633355	1.25698936666667	1.6044173	1.4496909	1.2405186	1.43154226666667	0.7363212	1.0750255	1.2775307	1.0296258	1.9013772	1.8773298	1.8638946	1.9506671	1.9890301	1.9042091	1.91441798333333
1220	Valyl-Leucine	HMDB0029131	230.16304258	C11H22N2O3	6993117	75013	None	None	None	Organic acids and derivatives	Carboxylic acids and derivatives	Amino acids, peptides, and analogues	0.1671441	0.1437805	0.1619881	0.157637566666667	0.1843233	0.1274785	0.1332254	0.1483424	0.1017491	0.1426048	0.1091319	0.1178286	0.1488163	0.1333179	0.1519013	0.1446785	0.1835163	0.1550424	0.1295598	0.1560395	0.3130653	0.3013081	0.3293306	0.314568	0.4279501	0.3680751	0.3512427	0.3526612	0.3827772	0.3551515	0.3729763
1035	L-Glutamine	HMDB0000641	146.069142196	C5H10N2O3	5961	18050	C00064	5614	56-85-9	Organic acids and derivatives	Carboxylic acids and derivatives	Amino acids, peptides, and analogues	2.1066765	2.0167024	2.5374591	2.22027933333333	2.4365411	0.1450880	0.1045360	0.895388366666667	2.5428797	2.7270735	2.4829912	2.5843148	1.5380204	1.4793450	1.5565971	1.52465416666667	1.5048838	1.4901929	1.8352998	1.6101255	0.8858543	0.9464085	1.0900987	0.9741205	1.6286591	1.6944660	1.5586368	1.5641097	1.7200629	1.5580108	1.62065755
186	L-Serine	HMDB0000187	105.042593095	C3H7NO3	5951	17115	C00065	5203	56-45-1	Organic acids and derivatives	Carboxylic acids and derivatives	Amino acids, peptides, and analogues	0.5478955	0.5286412	0.6234672	0.566667966666667	0.7249899	0.6770203	0.6541015	0.685370566666667	0.6516607	0.7073985	0.6318489	0.663636033333333	0.3560462	0.3421255	0.3211712	0.339780966666667	0.3453859	0.3387762	0.3995406	0.361234233333333	0.3867725	0.3553781	0.4448545	0.395668366666667	0.4771031	0.4696538	0.4389489	0.4667918	0.5064930	0.4579331	0.469487283333333
79	Aspartylphenylalanine	HMDB0000706	280.105921632	C13H16N2O5	93078	73830	None	5674	13433-09-5	Organic acids and derivatives	Carboxylic acids and derivatives	Amino acids, peptides, and analogues	2.269039e-02	2.510074e-02	2.431030e-02	0.02403381	2.420894e-02	2.689054e-02	2.640728e-02	0.0258355866666667	3.013370e-02	2.473506e-02	3.055661e-02	0.0284751233333333	7.852403e-03	1.118469e-02	1.046231e-02	0.00983313433333333	1.901140e-02	1.676249e-02	7.763862e-03	0.014512584	6.959896e-05	2.977312e-03	2.990807e-03	0.00201257265333333	1.421864e-02	1.368125e-02	1.387343e-02	1.405797e-02	1.304224e-02	1.330119e-02	0.0136957866666667
230	Saccharopine	HMDB0000279	276.132136382	C11H20N2O6	160556	16927	C00449	383	997-68-2	Organic acids and derivatives	Carboxylic acids and derivatives	Amino acids, peptides, and analogues	0.070812751	0.065343163	0.074651551	0.070269155	0.099960169	0.090286288	0.092872908	0.0943731216666667	0.082940960	0.060996380	0.068157842	0.070698394	0.137049117	0.107094036	0.128424580	0.124189244333333	0.093545953	0.077395279	0.111135814	0.094025682	0.058675317	0.050209608	0.069852470	0.0595791316666667	0.080314821	0.081641907	0.071090172	0.081460582	0.081542196	0.077627316	0.0789461656666667
1141	Phenylalanylproline	HMDB0011177	262.131742448	C14H18N2O3	7020641	74750	None	None	7669-65-0	Organic acids and derivatives	Carboxylic acids and derivatives	Amino acids, peptides, and analogues	0.117678425	0.114747999	0.136016107	0.122814177	0.099294881	0.107435481	0.143182730	0.116637697333333	0.130048557	0.152707443	0.128336935	0.137030978333333	0.027239864	0.027836792	0.027402195	0.0274929503333333	0.051347013	0.037137891	0.024582683	0.0376891956666667	0.021892348	0.020114610	0.024420556	0.0221425046666667	0.074605193	0.072915195	0.063325351	0.062419780	0.053943042	0.061722345	0.0648218176666667
1144	Phosphocreatinine	HMDB0041624	193.025	C4H8N3O4P	71214	None	None	None	None	Organic acids and derivatives	Carboxylic acids and derivatives	Amino acids, peptides, and analogues	1.866614e-01	1.849110e-01	2.120214e-01	0.194531266666667	2.138470e-01	2.192678e-01	2.007640e-01	0.211292933333333	3.771912e-03	2.608972e-01	2.085184e-01	0.157729170666667	1.765004e-01	1.743458e-01	1.699612e-01	0.173602466666667	1.594405e-01	1.565133e-01	1.894172e-01	0.168457	5.890852e-03	7.119537e-05	7.303961e-05	0.00201169566	6.859097e-02	7.590520e-02	6.828770e-02	7.223959e-02	7.660429e-02	7.253965e-02	0.0723612333333333
71	Alanyl-Leucine	HMDB0028691	202.131742452	C9H18N2O3	96801	73770	None	None	None	Organic acids and derivatives	Carboxylic acids and derivatives	Amino acids, peptides, and analogues	8.887134e-02	9.430625e-02	9.534048e-02	0.0928393566666667	8.091248e-02	7.933629e-02	8.783084e-02	0.0826932033333333	7.842627e-02	6.871340e-02	8.787308e-02	0.0783375833333333	1.019339e-02	1.127042e-02	5.402814e-05	0.00717261271333333	6.804240e-02	4.904697e-02	6.335174e-05	0.0390509072466667	6.959896e-05	3.332444e-02	3.792166e-02	0.0237718996533333	1.019050e-01	9.944741e-02	7.840292e-02	8.693606e-02	1.044538e-01	9.306946e-02	0.094035775
185	L-Proline	HMDB0000162	115.063328537	C5H9NO2	145742	17203	C00148	29	147-85-3	Organic acids and derivatives	Carboxylic acids and derivatives	Amino acids, peptides, and analogues	0.44702873	0.41012823	0.40676486	0.421307273333333	0.60794837	0.53554302	0.52828755	0.557259646666667	0.58768354	0.46569335	0.48127757	0.511551486666667	0.26795872	0.26797039	0.24945004	0.26179305	0.27173471	0.29008089	0.27406395	0.278626516666667	0.34749158	0.32289825	0.34211411	0.337501313333333	0.41633340	0.38551591	0.41628619	0.42606211	0.35470285	0.42475803	0.403943081666667
1135	Perindoprilat	HMDB0060574	340.2	C17H28N2O5	72022	132041	None	None	None	Organic acids and derivatives	Carboxylic acids and derivatives	Amino acids, peptides, and analogues	0.007799694	0.011899028	0.010833662	0.0101774613333333	0.011162146	0.013980361	0.015429489	0.0135239986666667	0.006945835	0.006200989	0.009779218	0.007642014	0.013378152	0.014323850	0.006089605	0.011263869	0.011220769	0.011863356	0.009055484	0.010713203	0.046743871	0.079792842	0.041466828	0.0560011803333333	0.009220157	0.015865228	0.024631997	0.028922897	0.032578623	0.036076395	0.0245492161666667
173	L-Cystathionine	HMDB0000099	222.067427636	C7H14N2O4S	439258	17482	C02291	39	56-88-2	Organic acids and derivatives	Carboxylic acids and derivatives	Amino acids, peptides, and analogues	0.08423220	0.07070101	0.09367976	0.08287099	0.09821307	0.09211714	0.09758937	0.0959731933333333	0.08880607	0.08428824	0.07894173	0.0840120133333333	0.06959657	0.07591410	0.07432115	0.0732772733333333	0.05339811	0.05326660	0.06500812	0.0572242766666667	0.28403448	0.26609143	0.26881703	0.27298098	0.12776992	0.14568331	0.12510550	0.12928129	0.12294853	0.13567816	0.131077785
1109	Oxypinnatanine	HMDB0029403	260.100836254	C10H16N2O6	14779021	174406	None	None	52329-55-2	Organic acids and derivatives	Carboxylic acids and derivatives	Amino acids, peptides, and analogues	0.2397467	0.2410310	0.2949466	0.258574766666667	0.2794564	0.2787002	0.2594689	0.272541833333333	0.2224652	0.2366665	0.1682764	0.209136033333333	0.2325163	0.2038798	0.2244762	0.220290766666667	0.1949573	0.1910621	0.2947589	0.2269261	0.2825182	0.3053526	0.2979470	0.2952726	0.1823061	0.2067219	0.2061355	0.2293834	0.2410598	0.2709302	0.22275615
989	Glutaminylisoleucine	HMDB0028800	259.153206168	C11H21N3O4	57315376	None	None	None	86416-45-7	Organic acids and derivatives	Carboxylic acids and derivatives	Amino acids, peptides, and analogues	0.04299363	0.08046259	0.04354806	0.0556680933333333	0.08879768	0.08091296	0.08417691	0.0846291833333333	0.04589017	0.00498180	0.08467153	0.0451811666666667	0.03632366	0.02854803	0.04067882	0.0351835033333333	0.04260628	0.03437993	0.03211961	0.0363686066666667	0.04087887	0.05586743	0.05296997	0.0499054233333333	0.08089325	0.04507038	0.07552170	0.09195607	0.09678599	0.09687862	0.081184335
1142	Phenylalanyl-Valine	HMDB0029008	264.147392516	C14H20N2O3	7359121	73638	None	None	3918-90-9	Organic acids and derivatives	Carboxylic acids and derivatives	Amino acids, peptides, and analogues	1.090451e-01	1.280347e-01	1.207940e-01	0.119291266666667	9.711896e-02	1.025698e-01	1.021222e-01	0.100603653333333	1.100115e-01	1.135375e-01	1.305994e-01	0.118049466666667	5.444155e-05	2.118862e-02	1.187487e-02	0.0110393105166667	6.315846e-02	4.622435e-02	6.335174e-05	0.0364820539133333	3.264577e-02	3.217943e-02	3.607618e-02	0.0336337933333333	8.553443e-02	8.082637e-02	8.127375e-02	7.006887e-02	6.523068e-02	7.538257e-02	0.0763861116666667
1031	Leucyl-Glycine	HMDB0028929	188.116092388	C8H16N2O3	79070	None	None	None	None	Organic acids and derivatives	Carboxylic acids and derivatives	Amino acids, peptides, and analogues	0.08869585	0.09795868	0.10055338	0.09573597	0.09049127	0.09605846	0.10083500	0.09579491	0.10639152	0.11089766	0.11714360	0.111477593333333	0.01531833	0.01868000	0.01688776	0.01696203	0.02821105	0.02367961	0.01577057	0.0225537433333333	0.03360965	0.03096370	0.03840744	0.03432693	0.05629225	0.05977638	0.05254253	0.05951055	0.05769381	0.05443919	0.0567091183333333
782	1-Methylhistidine	HMDB0000001	169.085126611	C7H11N3O2	92105	50599	C01152	3741	332-80-9	Organic acids and derivatives	Carboxylic acids and derivatives	Amino acids, peptides, and analogues	0.212288987	0.168876194	0.219984127	0.200383102666667	0.276858988	0.256229446	0.270457096	0.26784851	0.246129361	0.223273757	0.195041271	0.221481463	0.148709250	0.138116635	0.138682618	0.141836167666667	0.149325709	0.142378773	0.157933420	0.149879300666667	0.152561969	0.141303964	0.101241246	0.131702393	0.119080078	0.131885620	0.121924516	0.124666429	0.111509751	0.119171059	0.121372908833333
205	N-Acetylglutamine	HMDB0006029	188.079706882	C7H12N2O4	182230	21553	None	None	2490-97-3	Organic acids and derivatives	Carboxylic acids and derivatives	Amino acids, peptides, and analogues	0.5611787	0.5115170	0.3179538	0.463549833333333	0.2983432	0.4921775	0.2861498	0.358890166666667	0.1962642	0.2108143	0.3814953	0.262857933333333	0.2459448	0.3887549	0.1449443	0.259881333333333	0.1400763	0.2844857	0.3891505	0.2712375	0.2369579	0.3441681	0.3587991	0.313308366666667	0.4386109	0.2431080	0.6377100	0.2972809	0.2178143	0.4363234	0.378474583333333
178	L-Histidine	HMDB0000177	155.069476547	C6H9N3O2	6274	15971	C00135	21	71-00-1	Organic acids and derivatives	Carboxylic acids and derivatives	Amino acids, peptides, and analogues	2.14062751	2.14282361	2.29174675	2.19173262333333	3.06575773	2.73278206	2.90781255	2.90211744666667	2.77681520	2.65634911	2.62500290	2.68605573666667	1.60339397	1.50074612	1.72725493	1.61046500666667	1.66824529	1.60695027	1.74962389	1.67493981666667	0.12535339	0.11908777	0.07783937	0.107426843333333	1.08228849	1.08201000	1.04014852	1.01202653	1.01540274	1.02404915	1.04265423833333
147	Glycylleucine	HMDB0000759	188.116092388	C8H16N2O3	92843	73514	C02155	5727	869-19-2	Organic acids and derivatives	Carboxylic acids and derivatives	Amino acids, peptides, and analogues	0.09820212	0.11710018	0.10737215	0.10755815	0.10734050	0.11152458	0.11756756	0.112144213333333	0.12261384	0.11247993	0.12681734	0.120637036666667	0.03647686	0.04231831	0.03879344	0.0391962033333333	0.06686282	0.05636927	0.03141090	0.0515476633333333	0.04114965	0.03929758	0.04435641	0.0416012133333333	0.08181871	0.07906794	0.07491623	0.07505462	0.07336031	0.07565110	0.0766448183333333
858	Alanyl-Valine	HMDB0028700	188.116092383	C8H16N2O3	96799	73809	None	None	None	Organic acids and derivatives	Carboxylic acids and derivatives	Amino acids, peptides, and analogues	0.10320969	0.14521377	0.15940550	0.135942986666667	0.14281426	0.14164042	0.14492343	0.143126036666667	0.08935974	0.14447533	0.13366180	0.122498956666667	0.08569561	0.05225152	0.08775384	0.0752336566666667	0.07664668	0.08522780	0.08984076	0.08390508	0.17206955	0.18292611	0.20914829	0.188047983333333	0.14859744	0.15345425	0.16015983	0.18456161	0.16762387	0.14585270	0.160041616666667
1221	Valyl-Valine	HMDB0029140	216.147392516	C10H20N2O3	107475	73704	None	None	None	Organic acids and derivatives	Carboxylic acids and derivatives	Amino acids, peptides, and analogues	0.06431817	0.04125943	0.04900522	0.0515276066666667	0.05499329	0.03630012	0.04110793	0.04413378	0.02233499	0.03652264	0.01843016	0.0257625966666667	0.05001990	0.04412498	0.04886089	0.04766859	0.06070367	0.04575978	0.04885379	0.0517724133333333	0.17256053	0.17412946	0.20747278	0.184720923333333	0.17505484	0.17582105	0.16168444	0.17071753	0.15492409	0.15604174	0.165707281666667
1140	Phenylalanyl-Gamma-glutamate	HMDB0029009	293.137556111	C14H19N3O4	131750780	None	None	None	None	Organic acids and derivatives	Carboxylic acids and derivatives	Amino acids, peptides, and analogues	0.07587166	0.08982429	0.11489962	0.0935318566666666	0.06870922	0.06913389	0.07931954	0.07238755	0.05760092	0.05671695	0.04457195	0.0529632733333333	0.06922034	0.03960398	0.09078834	0.0665375533333333	0.06715948	0.06025731	0.06714324	0.0648533433333333	0.17530199	0.19600006	0.20770691	0.193002986666667	0.10512888	0.13133787	0.13332279	0.12852912	0.16935327	0.15333744	0.136834895
869	Arginyl-Phenylalanine	HMDB0028716	321.180089627	C15H23N5O3	150964	73818	None	None	None	Organic acids and derivatives	Carboxylic acids and derivatives	Amino acids, peptides, and analogues	9.908590e-02	1.288631e-01	1.154865e-01	0.1144785	1.021463e-01	1.138236e-01	1.112124e-01	0.109060766666667	1.417073e-01	1.290540e-01	1.464786e-01	0.139079966666667	3.691581e-02	4.712237e-02	4.757593e-02	0.04387137	9.016728e-02	7.534341e-02	4.021483e-02	0.0685751733333333	6.959896e-05	7.119537e-05	7.303961e-05	7.127798e-05	6.604399e-02	6.744142e-02	6.040989e-02	6.615497e-02	6.912313e-02	6.180999e-02	0.0651638983333333
887	Betaine	HMDB0000043	117.078978601	C5H12NO2	247	41139	C00719	287	6915-17-9	Organic acids and derivatives	Carboxylic acids and derivatives	Amino acids, peptides, and analogues	0.7251000	0.7303360	0.7020078	0.719147933333333	0.7476142	0.9449379	0.6656242	0.786058766666667	0.8564282	0.7697569	0.7307751	0.7856534	0.7062978	0.9099299	0.6986077	0.7716118	0.6373601	0.8138515	0.6685535	0.706588366666667	0.8830468	0.9200591	0.8784377	0.893847866666667	0.8888615	0.6711015	0.6074869	0.6390373	0.7220722	0.6634890	0.698674733333333
899	Ceanothine D	HMDB0029341	484.304955788	C27H40N4O4	131750854	175769	None	None	23926-97-8	Organic acids and derivatives	Carboxylic acids and derivatives	Amino acids, peptides, and analogues	3.042324e-02	3.715662e-02	3.363764e-02	0.0337391666666667	2.144940e-02	2.262875e-02	1.902097e-02	0.02103304	2.518539e-02	2.777241e-02	2.524917e-02	0.02606899	2.062902e-02	2.579284e-02	2.717136e-02	0.0245310733333333	2.956865e-02	2.668405e-02	1.875808e-02	0.0250035933333333	1.702067e-04	7.119537e-05	7.303961e-05	0.000104813893333333	1.805489e-02	1.971853e-02	1.584477e-02	2.120923e-02	1.589241e-02	1.732005e-02	0.0180066466666667
219	Phosphoserine	HMDB0000272	185.008923505	C3H8NO6P	68841	15811	C01005	5270	407-41-0	Organic acids and derivatives	Carboxylic acids and derivatives	Amino acids, peptides, and analogues	0.077811270	0.071391022	0.071325301	0.0735091976666667	0.073035081	0.061892727	0.008486824	0.0478048773333333	0.073853325	0.065183870	0.064490693	0.0678426293333333	0.095989573	0.084104816	0.088993636	0.0896960083333333	0.087889499	0.083890776	0.085191163	0.085657146	0.020869950	0.020399202	0.010399097	0.0172227496666667	0.058224854	0.050870419	0.050929443	0.053232967	0.045008870	0.048451217	0.0511196283333333
1218	Tyrosyl-Lysine	HMDB0029110	309.168856239	C15H23N3O4	19786231	None	None	None	None	Organic acids and derivatives	Carboxylic acids and derivatives	Amino acids, peptides, and analogues	0.10305643	0.09581697	0.11001216	0.102961853333333	0.08599228	0.08422857	0.07426449	0.0814951133333333	0.06651730	0.05723498	0.05705982	0.0602707	0.11825159	0.12371009	0.11283232	0.118264666666667	0.14314191	0.12372287	0.12687755	0.131247443333333	0.15985419	0.17825498	0.18895713	0.175688766666667	0.16022744	0.19542769	0.17324948	0.19374235	0.20787331	0.20804782	0.189761348333333
1077	Merodesmosine	HMDB0030407	402.24783484	C18H34N4O6	131751013	168656	None	None	17096-97-8	Organic acids and derivatives	Carboxylic acids and derivatives	Amino acids, peptides, and analogues	3.999782e-02	5.394847e-02	4.598853e-02	0.04664494	2.664923e-02	3.061693e-02	3.217727e-02	0.0298144766666667	3.334236e-02	3.241820e-02	3.697241e-02	0.0342443233333333	3.389276e-02	4.300683e-02	3.918386e-02	0.0386944833333333	6.212431e-02	5.520605e-02	3.518701e-02	0.0508391233333333	6.959896e-05	7.119537e-05	7.303961e-05	7.127798e-05	3.098592e-02	3.094512e-02	3.039885e-02	3.041560e-02	3.170518e-02	3.078402e-02	0.0308724483333333
237	Succinic acid	HMDB0000254	118.02660868	C4H6O4	1110	15741	C00042	114	110-15-6	Organic acids and derivatives	Carboxylic acids and derivatives	Amino acids, peptides, and analogues	0.11621250	0.49141402	0.12959772	0.245741413333333	0.11481305	0.30368679	0.12954968	0.182683173333333	0.12006906	0.12308404	0.46178349	0.234978863333333	0.10314305	0.36235742	0.08584563	0.183782033333333	0.18448411	0.36338333	0.09481866	0.2142287	0.38200100	0.15290501	0.37581081	0.303572273333333	0.12204548	0.42094999	0.42878849	0.34104041	0.11096374	0.47011516	0.315650545
1219	Valyl-Arginine	HMDB0304792	273.180089627	C11H23N5O3	4266827	None	None	None	None	Organic acids and derivatives	Carboxylic acids and derivatives	Amino acids, peptides, and analogues	9.706965e-02	1.144100e-01	1.085196e-01	0.106666416666667	1.144996e-01	9.344369e-02	1.181154e-01	0.10868623	1.372950e-01	1.280827e-01	1.594982e-01	0.1416253	4.174793e-02	4.660208e-02	4.547219e-02	0.0446074	6.238908e-02	7.231119e-02	5.050402e-02	0.0617347633333333	6.959896e-05	7.119537e-05	7.303961e-05	7.127798e-05	7.574396e-02	6.401757e-02	6.991947e-02	8.691628e-02	8.142762e-02	9.173221e-02	0.0782928516666667
1023	L-Alanine	HMDB0000161	89.047678473	C3H7NO2	5950	16977	C00041	None	56-41-7	Organic acids and derivatives	Carboxylic acids and derivatives	Amino acids, peptides, and analogues	0.7112237	0.7872765	0.8548567	0.7844523	0.8402414	0.7415610	0.8492532	0.810351866666667	0.9404406	0.8932900	0.8687849	0.9008385	0.6608862	0.6603694	0.6360840	0.652446533333333	0.5574438	0.4634106	0.5907824	0.537212266666667	0.4285751	0.4391105	0.5624107	0.476698766666667	0.6069128	0.6119449	0.6140459	0.5496986	0.5676154	0.6135071	0.593954116666667
184	L-Phenylalanine	HMDB0000159	165.078978601	C9H11NO2	6140	17295	C00079	28	63-91-2	Organic acids and derivatives	Carboxylic acids and derivatives	Amino acids, peptides, and analogues	2.3662286	2.5159828	2.4499544	2.44405526666667	1.6491090	1.5053395	1.6433205	1.59925633333333	1.8265262	1.7515648	1.9609775	1.84635616666667	1.9044621	1.7870102	1.9162278	1.86923336666667	2.4554033	2.1825931	1.8227552	2.15358386666667	1.6322379	1.6090128	1.7370005	1.65941706666667	2.6692496	2.3433324	2.3087954	2.2252066	2.3892008	2.2829070	2.36978196666667
98	Cysteinylglycine	HMDB0000078	178.041212886	C5H10N2O3S	439498	4047	C01419	5134	19246-18-5	Organic acids and derivatives	Carboxylic acids and derivatives	Amino acids, peptides, and analogues	0.023338963	0.027787148	0.030146977	0.0270910293333333	0.035933419	0.036969849	0.038580682	0.0371613166666667	0.026493851	0.025524019	0.027126086	0.0263813186666667	0.171787914	0.161474723	0.166176791	0.166479809333333	0.158092996	0.160596953	0.153782115	0.157490688	0.006541284	0.006071451	0.006115753	0.00624282933333333	0.046863141	0.048883759	0.044189244	0.042366400	0.045021148	0.047150768	0.0457457433333333
1224	VPGPR Enterostatin	HMDB0003577	524.307081052	C23H40N8O6	9914775	None	None	None	144964-56-7	Organic acids and derivatives	Carboxylic acids and derivatives	Amino acids, peptides, and analogues	0.40753493	0.37915129	0.41495158	0.400545933333333	0.46137165	0.42119333	0.39299277	0.425185916666667	0.56969484	0.62002338	0.54142274	0.577046986666667	0.54840374	0.57770649	0.55479458	0.560301603333333	0.41061957	0.39154033	0.43313712	0.411765673333333	0.29094258	0.28669911	0.25269991	0.276780533333333	0.34626388	0.37124216	0.36563824	0.31058066	0.31707273	0.33159303	0.34039845
113	DL-Dopa	HMDB0000609	197.068807845	C9H11NO4	836	49168	C00355	None	63-84-3	Organic acids and derivatives	Carboxylic acids and derivatives	Amino acids, peptides, and analogues	0.019896980	0.022224911	0.019787110	0.0206363336666667	0.023386541	0.021440180	0.025072488	0.0232997363333333	0.023831877	0.021055080	0.026827544	0.0239048336666667	0.011537505	0.012443107	0.013244059	0.0124082236666667	0.016940221	0.014632491	0.013511856	0.0150281893333333	0.009626847	0.009104719	0.010792204	0.00984125666666667	0.021677853	0.019957272	0.018994448	0.019168628	0.020204264	0.020387449	0.0200649856666667
1156	Pipecolic acid	HMDB0000070	129.078978601	C6H11NO2	849	17964	C00408	50	535-75-1	Organic acids and derivatives	Carboxylic acids and derivatives	Amino acids, peptides, and analogues	0.13874694	0.10741096	0.12563841	0.123932103333333	0.14363646	0.12295823	0.13135059	0.132648426666667	0.13099069	0.12881389	0.11200603	0.12393687	0.11676961	0.10617424	0.11394233	0.112295393333333	0.09809511	0.10141486	0.12796450	0.109158156666667	0.18853756	0.19154299	0.21107703	0.197052526666667	0.12706840	0.13238825	0.13105222	0.11820893	0.11648586	0.13299403	0.126366281666667
1046	L-Valine	HMDB0000883	117.078978601	C5H11NO2	6287	16414	C00183	5842	72-18-4	Organic acids and derivatives	Carboxylic acids and derivatives	Amino acids, peptides, and analogues	2.436751	4.032223	2.604843	3.02460566666667	4.589586	4.719182	4.889260	4.732676	3.602114	2.571214	3.476112	3.21648	1.009574	1.046520	1.089440	1.04851133333333	1.576856	1.377209	1.123642	1.35923566666667	2.177137	1.034237	1.237178	1.48285066666667	1.650875	1.755484	3.265149	1.696334	1.237643	1.750827	1.89271866666667
1034	L-Glutamic acid	HMDB0000148	147.053157781	C5H9NO4	33032	16015	C00025	5174	56-86-0	Organic acids and derivatives	Carboxylic acids and derivatives	Amino acids, peptides, and analogues	5.81930791	5.39390880	6.12136919	5.7781953	5.41698424	4.87280859	5.04896202	5.11291828333333	5.08672856	0.07997241	5.06541281	3.41070459333333	6.15235165	5.10335815	5.73968530	5.6651317	5.26682703	4.93271959	5.75363178	5.31772613333333	2.44018302	2.28566189	2.44171071	2.38918520666667	3.69057988	4.25177830	4.01838763	4.17330112	0.06105729	4.26124074	3.40939082666667
1025	L-Asparagine	HMDB0000168	132.053492132	C4H8N2O3	6267	17196	C00152	14	70-47-3	Organic acids and derivatives	Carboxylic acids and derivatives	Amino acids, peptides, and analogues	0.22477628	0.26722432	0.25217844	0.24805968	0.20578202	0.18645330	0.22163580	0.204623706666667	0.24260403	0.23477676	0.21067995	0.22935358	0.10039662	0.09522526	0.08569612	0.0937726666666667	0.11350929	0.11040677	0.11772646	0.11388084	0.13329591	0.14558472	0.17890025	0.152593626666667	0.16260248	0.16021244	0.14798034	0.16010043	0.15168394	0.18083629	0.16056932
1091	N-(gamma-Glutamyl)ethanolamine	HMDB0039222	190.095	C7H14N2O4	10198007	None	None	None	2650-74-0	Organic acids and derivatives	Carboxylic acids and derivatives	Amino acids, peptides, and analogues	0.26847203	0.25523328	0.27745558	0.26705363	0.34083599	0.31117978	0.31619105	0.322735606666667	0.26850012	0.28101691	0.24557437	0.265030466666667	0.24925308	0.25542232	0.25430205	0.252992483333333	0.28312936	0.27443251	0.33896053	0.2988408	0.10824832	0.10804963	0.10835107	0.10821634	0.20495217	0.21401346	0.19794923	0.20783590	0.19850068	0.20694972	0.205033526666667
144	Glutaric acid	HMDB0000661	132.042258744	C5H8O4	743	17859	C00489	3254	110-94-1	Organic acids and derivatives	Carboxylic acids and derivatives	Dicarboxylic acids and derivatives	0.05807054	0.04856766	0.04771948	0.05145256	0.05522752	0.05624992	0.07036770	0.0606150466666667	0.06760880	0.05180354	0.07542191	0.06494475	0.04487915	0.03764706	0.04383387	0.0421200266666667	0.05388958	0.04831886	0.04594529	0.0493845766666667	0.04353110	0.04314801	0.03251704	0.03973205	0.07331368	0.06585919	0.06497386	0.06016337	0.04897492	0.05108019	0.060727535
195	Malonic acid	HMDB0000691	104.010958616	C3H4O4	867	30794	C00383	3237	141-82-2	Organic acids and derivatives	Carboxylic acids and derivatives	Dicarboxylic acids and derivatives	0.9137307	0.6632473	0.6936762	0.756884733333333	0.7421010	0.6043111	0.6448270	0.663746366666667	0.6728385	1.0210942	0.6379503	0.777294333333333	1.2892356	0.7270495	1.2051062	1.0737971	1.0051983	0.1764605	1.1944833	0.792047366666667	0.8648733	1.0683903	0.8771245	0.936796033333333	0.4877230	0.3308700	0.8195792	1.1620953	0.2040508	0.7602525	0.627428466666667
111	Dimethylmalonic acid	HMDB0002001	132.042258744	C5H8O4	11686	111517	None	6425	595-46-0	Organic acids and derivatives	Carboxylic acids and derivatives	Dicarboxylic acids and derivatives	14.024941	9.198719	18.536521	13.9200603333333	1.486602	14.469943	5.420196	7.12558033333333	11.097581	13.395550	7.633185	10.708772	11.493348	34.172935	13.122312	19.5961983333333	5.006550	10.868565	25.082704	13.6526063333333	7.251523	10.847588	8.035103	8.71140466666667	37.106765	10.032654	7.356122	18.254092	17.757235	10.828046	16.8891523333333
239	Succinic anhydride	HMDB0032523	100.016043994	C4H4O3	7922	36595	C19524	None	108-30-5	Organic acids and derivatives	Carboxylic acids and derivatives	Dicarboxylic acids and derivatives	0.16749692	0.19199489	0.18209671	0.180529506666667	0.16294451	0.15588639	0.15888392	0.159238273333333	0.11515134	0.15994444	0.15086126	0.14198568	0.12854899	0.13355846	0.12333359	0.128480346666667	0.14851520	0.11076246	0.13091174	0.130063133333333	0.15580206	0.16752401	0.15776903	0.160365033333333	0.16169000	0.14965531	0.15287362	0.15659058	0.15120279	0.16504324	0.156175923333333
193	Maleic acid	HMDB0000176	116.010958616	C4H4O4	444266	18300	C01384	4198	110-16-7	Organic acids and derivatives	Carboxylic acids and derivatives	Dicarboxylic acids and derivatives	3.821346e-01	2.632860e-01	7.375133e-01	0.460977966666667	3.101162e-01	2.334797e-01	3.677398e-01	0.303778566666667	2.959940e-01	3.493215e-01	1.258166e-01	0.257044033333333	9.311186e-01	4.566334e-01	3.184971e-01	0.5687497	2.333809e-01	7.294771e-01	4.149707e-01	0.459276233333333	7.857696e-02	6.483730e-02	1.309899e-01	0.0914680533333333	5.739963e-05	2.907127e-01	1.793093e-01	3.565424e-01	2.974314e-01	3.366477e-01	0.243450149938333
160	Isocitric acid	HMDB0000193	192.02700261	C6H8O7	1198	30887	C00311	3328	320-77-4	Organic acids and derivatives	Carboxylic acids and derivatives	Tricarboxylic acids and derivatives	0.05335711	0.05170248	0.05392395	0.0529945133333333	0.04937006	0.05471863	0.04312253	0.0490704066666667	0.05183087	0.05859842	0.04214705	0.05085878	0.08485690	0.08507725	0.08559980	0.0851779833333333	0.08799587	0.08961180	0.10110149	0.0929030533333333	0.04532053	0.04342264	0.06369063	0.0508112666666667	0.06555176	0.06816303	0.07484300	0.07438763	0.06651369	0.07023546	0.069949095
904	Citric acid	HMDB0000094	192.02700261	C6H8O7	311	30769	C00158	124	77-92-9	Organic acids and derivatives	Carboxylic acids and derivatives	Tricarboxylic acids and derivatives	0.05852808	0.06395465	0.06853585	0.06367286	0.06259071	0.05897467	0.05574437	0.05910325	0.05431186	0.06212709	0.04484612	0.05376169	0.09936386	0.09631363	0.09728524	0.0976542433333333	0.07955198	0.07399309	0.09340558	0.0823168833333333	0.03259623	0.03533677	0.03157487	0.03316929	0.04600144	0.06919313	0.07196486	0.07246105	0.07454634	0.06813079	0.0670496016666667
73	Alpha-Hydroxyisobutyric acid	HMDB0000729	104.047344122	C4H8O3	11671	50129	None	3750	594-61-6	Organic acids and derivatives	Hydroxy acids and derivatives	Alpha hydroxy acids and derivatives	0.05454027	0.04724301	0.05674292	0.0528420666666667	0.05979477	0.06084260	0.06595947	0.0621989466666667	0.06309750	0.06297746	0.05925897	0.0617779766666667	0.06515938	0.05332723	0.06137158	0.05995273	0.05913601	0.06726063	0.08179617	0.0693976033333333	0.14391508	0.09473974	0.10597609	0.11487697	0.10148970	0.10320716	0.07065518	0.09923367	0.09068644	0.07114938	0.0894035883333333
114	D-Malic acid	HMDB0031518	134.021523302	C4H6O5	92824	30796	C00497	None	636-61-3	Organic acids and derivatives	Hydroxy acids and derivatives	Beta hydroxy acids and derivatives	3.171098e-02	6.252999e-02	8.169001e-04	0.0316859567	3.015041e-02	5.823321e-05	2.892536e-02	0.0197113344033333	1.045048e-02	1.042727e-02	8.392058e-03	0.00975660266666667	9.114196e-03	4.017083e-03	1.216114e-02	0.00843080633333333	2.938139e-02	8.433774e-03	2.971887e-02	0.0225113446666667	2.368107e-02	3.211840e-02	1.488952e-03	0.0190961406666667	3.833763e-02	1.126445e-02	1.109008e-01	5.734072e-02	4.166584e-02	2.357938e-02	0.04718147
194	Malic acid	HMDB0000156	134.021523302	C4H6O5	525	6650	C00711	118	6915-15-7	Organic acids and derivatives	Hydroxy acids and derivatives	Beta hydroxy acids and derivatives	0.33762924	0.17783609	0.18622836	0.233897896666667	0.15130637	0.24370990	0.21395266	0.202989643333333	0.44727463	0.23661874	1.13780058	0.607231316666667	0.13529552	0.10425639	0.14208527	0.127212393333333	0.19351255	0.13577777	0.12306406	0.150784793333333	0.21270962	0.09752419	1.13374413	0.48132598	1.55489121	0.22594606	0.19926722	0.12128034	0.16237206	0.12760761	0.39856075
182	L-Malic acid	HMDB0000156	134.021523302	C4H6O5	222656	30797	C00149	None	97-67-6	Organic acids and derivatives	Hydroxy acids and derivatives	Beta hydroxy acids and derivatives	21.789431	20.597329	22.781815	21.7228583333333	27.163240	25.472291	24.465072	25.700201	23.723208	23.205659	20.988016	22.638961	22.512642	21.472269	22.241258	22.0753896666667	22.145698	20.668837	23.415109	22.076548	13.953929	12.778564	14.062532	13.5983416666667	18.267272	19.851230	18.631069	20.179608	18.197747	19.960445	19.1812285
45	3-Hydroxysebacic acid	HMDB0000350	218.115423686	C10H18O5	124350389	89182	None	5339	446881-43-2	Organic acids and derivatives	Hydroxy acids and derivatives	Medium-chain hydroxy acids and derivatives	0.04158735	0.03945605	0.03941785	0.04015375	0.04288782	0.04116983	0.04314958	0.04240241	0.04620989	0.04911054	0.04327786	0.04619943	0.03918233	0.04157346	0.04936369	0.04337316	0.07541941	0.05329186	0.03794408	0.0555517833333333	0.01829545	0.01521616	0.01982059	0.0177774	0.05361879	0.05281134	0.05798123	0.05533685	0.05365276	0.05028908	0.0539483416666667
42	3-Hydroxycapric acid	HMDB0002203	188.141244506	C10H20O3	5312799	37371	None	6544	19526-23-9	Organic acids and derivatives	Hydroxy acids and derivatives	Medium-chain hydroxy acids and derivatives	2.2989613	2.2038228	2.4404061	2.31439673333333	2.0357344	1.9249478	1.7752221	1.9119681	1.7989142	1.9754492	1.8128142	1.86239253333333	4.1940720	3.1867831	3.2281691	3.5363414	2.6026880	2.7136252	3.2926062	2.8696398	1.9047232	1.8236106	2.1072073	1.94518036666667	2.6279733	2.5676270	2.4834858	2.5297588	2.5832469	2.4875756	2.54661123333333
945	Diplodiatoxin	HMDB0031471	308.198759384	C18H28O4	12309246	None	None	None	41060-01-9	Organic acids and derivatives	Keto acids and derivatives	Gamma-keto acids and derivatives	0.27405222	0.25467720	0.27965561	0.269461676666667	0.33371347	0.14068429	0.14165464	0.2053508	0.31476479	0.21959897	0.31963608	0.284666613333333	0.24965669	0.23974518	0.26021746	0.24987311	0.22131220	0.23245753	0.28042320	0.244730976666667	0.04769869	0.04540361	0.04729688	0.0467997266666667	0.13019559	0.13994529	0.22189028	0.13974364	0.13952829	0.13652020	0.151303881666667
240	Succinylacetone	HMDB0000635	158.057908808	C7H10O4	5312	87897	None	5608	51568-18-4	Organic acids and derivatives	Keto acids and derivatives	Medium-chain keto acids and derivatives	1.0456779	5.4274437	1.2362795	2.56980036666667	1.1621583	2.6368517	0.9644531	1.58782103333333	1.2173195	1.0558267	3.0831369	1.7854277	0.8811996	1.5099425	1.1636444	1.18492883333333	0.6073633	1.1210325	1.2282220	0.985539266666667	1.2610684	2.7088495	1.8325846	1.9341675	2.6459952	0.6160463	1.3949034	1.9212618	2.2201918	4.3374582	2.18930945
213	Oxoadipic acid	HMDB0000225	160.037173366	C6H8O5	71	15753	C00322	5234	3184-35-8	Organic acids and derivatives	Keto acids and derivatives	Medium-chain keto acids and derivatives	0.11271300	0.10925564	0.09513839	0.105702343333333	0.11723524	0.09624577	0.09297758	0.102152863333333	0.11339521	0.09919274	0.09381327	0.10213374	0.11780415	0.09638234	0.11256496	0.10891715	0.13662661	0.13100864	0.13951267	0.135715973333333	0.26229201	0.27686659	0.26880488	0.26932116	0.28052888	0.26003282	0.26738144	0.26098393	0.27294202	0.26578280	0.267941981666667
31	2-Ketobutyric acid	HMDB0000005	102.031694058	C4H6O3	58	30831	C00109	None	600-18-0	Organic acids and derivatives	Keto acids and derivatives	Short-chain keto acids and derivatives	0.4618765	0.4714146	0.3495091	0.427600066666667	0.6979658	0.4058870	0.3999978	0.501283533333333	0.4303895	0.4183817	0.4167447	0.421838633333333	0.3428925	0.3379407	0.3610792	0.347304133333333	0.4026032	0.2994736	0.2361242	0.312733666666667	0.4224925	0.5565224	0.5693945	0.516136466666667	0.3489966	0.3533525	0.4112147	0.4215592	0.3418250	0.4328742	0.384970366666667
35	2-Oxovaleric acid	HMDB0001865	116.047344122	C5H8O3	74563	33033	C06255	None	1821-02-9	Organic acids and derivatives	Keto acids and derivatives	Short-chain keto acids and derivatives	0.05028481	0.03804330	0.04300083	0.0437763133333333	0.04805968	0.04355174	0.04742382	0.04634508	0.05707270	0.04830315	0.05707155	0.0541491333333333	0.04792231	0.02960759	0.04684060	0.0414568333333333	0.04853027	0.04644884	0.05207549	0.0490182	0.05277105	0.04287396	0.05867818	0.0514410633333333	0.23662996	0.05840451	0.05652815	0.04525560	0.05181300	0.04746673	0.0826829916666667
167	Ketoleucine	HMDB0000695	130.062994186	C6H10O3	70	48430	C00233	5663	816-66-0	Organic acids and derivatives	Keto acids and derivatives	Short-chain keto acids and derivatives	0.9174843	0.8927455	0.9779355	0.929388433333333	0.9249051	0.9369772	0.9362432	0.9327085	0.9740656	1.1088703	0.9660729	1.01633626666667	1.0157992	0.9470742	0.9750003	0.979291233333333	1.1876357	1.0549043	1.3299313	1.19082376666667	0.3740553	0.3820584	0.3988873	0.385000333333333	0.8874169	0.8557149	0.8624272	0.8330784	0.8919768	0.9225620	0.875529366666667
74	alpha-Ketoisovaleric acid	HMDB0000019	116.047344122	C5H8O3	49	16530	C00141	5091	759-05-7	Organic acids and derivatives	Keto acids and derivatives	Short-chain keto acids and derivatives	0.05603326	0.06813974	0.05259298	0.0589219933333333	0.04806269	0.03612085	0.07166616	0.0519499	0.08334752	0.07989926	0.07997483	0.08107387	0.05898719	0.05189899	0.05501190	0.05529936	0.04879601	0.04242367	0.13866907	0.0766295833333333	0.06243054	0.17600134	0.11053207	0.116321316666667	0.05324832	0.04851776	0.05596924	0.06996207	0.05605675	0.07446577	0.0597033183333333
198	Mesylate	HMDB0240280	95.9881	CH4O3S	6395	27376	C11145	None	75-75-2	Organic acids and derivatives	Organic sulfonic acids and derivatives	Organosulfonic acids and derivatives	0.4363995	0.4129571	0.4271223	0.425492966666667	0.4167943	0.3835462	0.3962171	0.398852533333333	0.4198016	0.4246698	0.4814036	0.441958333333333	0.4044897	0.3747140	0.4686693	0.415957666666667	0.4209397	0.3736846	0.4823005	0.4256416	0.4264577	0.4147532	0.3792562	0.406822366666667	0.5173091	0.3848977	0.3909840	0.3549578	0.3545959	0.3545779	0.392887066666667
1136	Perindoprilat glucuronide	HMDB0060863	516.232	C23H36N2O11	179962	None	None	None	None	Organic acids and derivatives	Peptidomimetics	Depsipeptides	0.02428121	0.02588025	0.02585893	0.02534013	0.02459166	0.02146296	0.02578128	0.0239453	0.01727817	0.02215632	0.02078603	0.0200735066666667	0.02314863	0.01982592	0.02407536	0.02234997	0.02323592	0.01578524	0.02800807	0.0223430766666667	0.03455925	0.03643593	0.04849696	0.0398307133333333	0.02802629	0.02909591	0.02949702	0.03006523	0.03249944	0.02718867	0.0293954266666667
1028	L-beta-aspartyl-L-phenylalanine	HMDB0011167	280.105921632	C13H16N2O5	19365658	None	None	None	None	Organic acids and derivatives	Peptidomimetics	Hybrid peptides	0.055688351	0.065885050	0.065503796	0.0623590656666667	0.062907196	0.069928742	0.065729297	0.0661884116666667	0.069073753	0.063834021	0.070420274	0.067776016	0.022069712	0.028259847	0.025519330	0.025282963	0.052141419	0.043044267	0.021168949	0.0387848783333333	0.008810160	0.007870329	0.010075778	0.00891875566666667	0.035090580	0.034944173	0.034381973	0.036127679	0.036634688	0.035937615	0.0355194513333333
1027	L-beta-aspartyl-L-leucine	HMDB0011166	246.121571696	C10H18N2O5	3549397	None	None	None	None	Organic acids and derivatives	Peptidomimetics	Hybrid peptides	0.033123285	0.023738255	0.033788613	0.0302167176666667	0.025194543	0.020516934	0.018516132	0.021409203	0.009980784	0.026551304	0.021194698	0.019242262	0.028940812	0.024393864	0.024617142	0.0259839393333333	0.019732218	0.017227259	0.027752272	0.021570583	0.056393713	0.056438801	0.064178243	0.0590035856666667	0.060842098	0.055798461	0.036853087	0.048856802	0.047959113	0.046826532	0.0495226821666667
990	Glutamylaspartic acid	HMDB0028815	262.080100799	C9H14N2O7	99716	73503	None	None	3918-84-1	Organic acids and derivatives	Peptidomimetics	Hybrid peptides	0.062908744	0.061208337	0.090650179	0.0715890866666667	0.122819383	0.038274793	0.104790735	0.0886283036666667	0.091095947	0.094848807	0.075753574	0.087232776	0.032481025	0.035471215	0.034393332	0.0341151906666667	0.038421355	0.028122671	0.039641744	0.0353952566666667	0.031006454	0.034770721	0.037491585	0.03442292	0.036492085	0.046562707	0.045767447	0.056489842	0.044364686	0.045554098	0.0458718108333333
1007	Humulinic acid A	HMDB0030104	266.151809192	C15H22O4	None	None	None	None	24184-12-1	Organic acids and derivatives	Vinylogous acids	None	0.09381368	0.11612861	0.11643761	0.1087933	0.10173690	0.12056607	0.10443991	0.108914293333333	0.14371600	0.15830585	0.08922216	0.13041467	0.07520126	0.10203647	0.11250421	0.0965806466666667	0.20916177	0.20913281	0.16945195	0.19591551	0.03357624	0.05162458	0.08997113	0.05839065	0.13447699	0.16251420	0.16576677	0.18451645	0.18535938	0.21022508	0.173809811666667
1010	Imidazole-4-acetaldehyde	HMDB0003905	110.048012824	C5H6N2O	150841	27398	C05130	None	645-14-7	Organoheterocyclic compounds	Azoles	Imidazoles	0.14343351	0.23036166	0.07561288	0.149802683333333	0.18154711	0.08974081	0.05755232	0.109613413333333	0.16468581	0.08505201	0.17927735	0.143005056666667	0.34154035	0.27406851	0.25430107	0.289969976666667	0.12023977	0.12901095	0.09367662	0.114309113333333	0.04281055	0.02614376	0.07865247	0.04920226	0.11714341	0.11151500	0.08456988	0.20945854	0.12754108	0.11605625	0.127714026666667
1082	Methylimidazole acetaldehyde	HMDB0004181	124.063662888	C6H8N2O	193545	28104	C05827	None	19639-03-3	Organoheterocyclic compounds	Azoles	Imidazoles	0.093528415	0.079936696	0.077043958	0.083503023	0.031423699	0.043947425	0.019302918	0.031558014	0.041314080	0.072837847	0.019526220	0.0445593823333333	0.086092037	0.066738557	0.077536583	0.076789059	0.077072339	0.056196960	0.061687838	0.0649857123333333	0.044945668	0.043633215	0.042222368	0.043600417	0.061390588	0.083728032	0.081470856	0.053101162	0.063121116	0.052550192	0.0658936576666667
255	Urocanic acid	HMDB0000301	138.042927446	C6H6N2O2	736715	30817	C00785	298	3465-72-3	Organoheterocyclic compounds	Azoles	Imidazoles	0.03229292	0.02709669	0.03227068	0.03055343	0.03618209	0.02854559	0.03371657	0.03281475	0.03675029	0.03800744	0.03600750	0.0369217433333333	0.02354569	0.02120786	0.02302395	0.0225925	0.02976170	0.03257014	0.03318408	0.03183864	0.02260776	0.02740985	0.01958913	0.0232022466666667	0.03849272	0.03466618	0.03555576	0.03237580	0.03544878	0.04178824	0.0363879133333333
796	2,5-Dihydro-2,4,5-trimethyloxazole	HMDB0031199	113.084063979	C6H11NO	31492	None	None	None	22694-96-8	Organoheterocyclic compounds	Azolines	Oxazolines	0.02287194	0.02864969	0.03829322	0.0299382833333333	0.02954375	0.07837861	0.02004979	0.0426573833333333	0.02673732	0.02465681	0.03853207	0.0299754	0.02515965	0.01542322	0.02667703	0.0224199666666667	0.02747465	0.07626760	0.02073857	0.0414936066666667	0.04007047	0.03486187	0.03576277	0.03689837	0.04973444	0.02886166	0.02917997	0.02983831	0.03610291	0.02620083	0.0333196866666667
242	Temazepam	HMDB0014376	300.066555377	C16H13ClN2O2	5391	195909	C07125	None	846-50-4	Organoheterocyclic compounds	Benzodiazepines	1,4-benzodiazepines	0.021387715	0.009438051	0.014953424	0.01525973	0.003938586	0.003410430	0.003928753	0.00375925633333333	0.016869422	0.009504508	0.010335836	0.0122365886666667	0.005203170	0.006310982	0.007791507	0.00643521966666667	0.006829134	0.007940004	0.011109177	0.008626105	0.019960054	0.009835398	0.005511186	0.0117688793333333	0.005392941	0.005917400	0.005477855	0.005007080	0.004978542	0.005856811	0.00543843816666667
944	Dipiperamide D	HMDB0040521	596.289	C36H40N2O6	131752844	None	None	None	None	Organoheterocyclic compounds	Benzodioxoles	None	0.25874049	0.25729867	0.28310462	0.26638126	0.25679823	0.22247432	0.25814250	0.245805016666667	0.24696355	0.29591217	0.24111717	0.261330963333333	0.13925101	0.13070050	0.12495040	0.13163397	0.11622781	0.11025323	0.13524384	0.12057496	0.42854714	0.41513749	0.37931110	0.407665243333333	0.23760820	0.04877229	0.25533591	0.25249526	0.08410123	0.28021972	0.193088768333333
1184	Safrole	HMDB0033591	162.068079564	C10H10O2	5144	8994	C10490	None	94-59-7	Organoheterocyclic compounds	Benzodioxoles	None	3.053745	2.582072	3.054408	2.89674166666667	3.201940	2.984324	2.997245	3.06116966666667	2.930263	2.988182	2.595274	2.83790633333333	2.999167	2.714760	2.891874	2.86860033333333	2.611229	2.531814	3.309156	2.81739966666667	3.616984	3.499772	3.641774	3.58617666666667	2.702729	3.004197	2.718830	2.829218	2.790926	2.868408	2.81905133333333
40	3-Butyl-1(3H)-isobenzofuranone	HMDB0032064	190.099	C12H14O2	61361	None	C17854	None	3413-15-8	Organoheterocyclic compounds	Benzofurans	Benzofuranones	1.261731e-03	6.762230e-04	6.331332e-05	0.000667089106666667	6.132220e-05	1.685673e-03	5.524620e-04	0.000766485733333333	5.925035e-05	7.021598e-04	6.287622e-04	0.000463390783333333	8.574841e-04	2.010021e-03	1.911832e-03	0.00159311236666667	8.153939e-04	5.972902e-04	6.335174e-05	0.000492011946666667	1.354781e-03	1.592204e-03	2.122323e-03	0.00168976933333333	5.739963e-05	1.484806e-03	1.872103e-03	1.497555e-03	1.422755e-03	1.681033e-03	0.00133594193833333
1071	Mangostinone	HMDB0041292	380.162	C23H24O5	6478778	175012	None	None	166197-40-6	Organoheterocyclic compounds	Benzopyrans	1-benzopyrans	0.24917516	0.19237628	0.23520919	0.225586876666667	0.09073152	0.06863047	0.07460507	0.07798902	0.18107205	0.21437435	0.12670556	0.174050653333333	0.74067150	0.71993557	0.74823030	0.736279123333333	0.81449907	0.73566190	1.03861309	0.862924686666667	0.19855518	0.18480796	0.17798835	0.187117163333333	0.52853653	0.62329053	0.60577110	0.60545565	0.61801702	0.63802291	0.60318229
135	gamma-CEHC	HMDB0001931	264.136159124	C15H20O4	15887183	None	None	None	178167-75-4	Organoheterocyclic compounds	Benzopyrans	1-benzopyrans	0.0003723455	0.0014700645	0.0007655038	0.0008693046	0.0010236680	0.0014030198	0.0008860101	0.00110423263333333	0.0002042153	0.0011131597	0.0008913100	0.000736228333333333	0.0048375036	0.0047359718	0.0022092140	0.00392756313333333	0.0048069934	0.0053239256	0.0065214292	0.00555078273333333	0.0096349770	0.0094830983	0.0097612702	0.0096264485	0.0209090143	0.0205183661	0.0200199235	0.0196917065	0.0176723445	0.0202387670	0.0198416869833333
844	6,8-Dihydroxy-1,7-diprenylxanthone-2-carboxylic acid	HMDB0037299	408.157	C24H24O6	67261975	None	None	None	None	Organoheterocyclic compounds	Benzopyrans	1-benzopyrans	1.0651994	1.5216441	1.4486989	1.3451808	1.0129566	1.2120219	1.2736804	1.16621963333333	1.2632499	1.9974035	1.0546359	1.43842976666667	1.2297004	1.3597272	1.1914546	1.26029406666667	1.1031677	1.1960416	1.3616887	1.22029933333333	1.4481312	1.5901818	0.5263506	1.1882212	1.1436552	1.3386380	1.2760214	1.3886401	1.4466214	1.4381506	1.33862111666667
1105	O-Demethylforbexanthone	HMDB0036343	326.079	C18H14O6	45269778	None	None	None	92609-77-3	Organoheterocyclic compounds	Benzopyrans	1-benzopyrans	2.728703e-02	2.607999e-02	2.580706e-02	0.02639136	3.258040e-02	2.865205e-02	2.778658e-02	0.02967301	3.936753e-02	4.420756e-02	4.306736e-02	0.04221415	5.098261e-02	4.960762e-02	4.964280e-02	0.0500776766666667	8.799734e-02	1.048491e-01	1.284502e-01	0.10709888	1.744303e-03	2.107936e-03	1.820412e-03	0.00189088366666667	2.724279e-02	2.671759e-02	3.041165e-02	2.833624e-02	3.055877e-02	2.762264e-02	0.0284816133333333
940	Dictyoquinazol C	HMDB0040442	342.122	C18H18N2O5	11099949	166519	None	None	None	Organoheterocyclic compounds	Diazanaphthalenes	Benzodiazines	0.012369990	0.012205301	0.014375880	0.0129837236666667	0.009647836	0.008657110	0.004544044	0.00761633	0.005465521	0.004831950	0.003329252	0.004542241	0.237022820	0.234697473	0.232738519	0.234819604	0.266214088	0.229629434	0.281320772	0.259054764666667	0.085073492	0.078310997	0.090382478	0.084588989	0.103904352	0.122689588	0.116286594	0.128954307	0.005632646	0.141539977	0.103167910666667
1211	Trimethylpyrazine	HMDB0031844	122.08439833	C7H10N2	26808	None	None	None	14667-55-1	Organoheterocyclic compounds	Diazines	Pyrazines	0.1781849	0.1754219	0.1834653	0.179024033333333	0.1953758	0.1739369	0.1743652	0.181225966666667	0.2098377	0.1984052	0.2273609	0.211867933333333	0.1805634	0.1564878	0.2281942	0.188415133333333	0.1360364	0.1542130	0.1727565	0.1543353	0.2192714	0.2295405	0.2457824	0.231531433333333	0.2857260	0.2198265	0.1751449	0.1720665	0.1954716	0.1563834	0.200769816666667
250	Uracil	HMDB0000300	112.027277382	C4H4N2O2	1174	17568	C00106	258	66-22-8	Organoheterocyclic compounds	Diazines	Pyrimidines and pyrimidine derivatives	0.83740934	0.76226187	0.90215215	0.83394112	1.63380998	1.45318313	2.34410613	1.81036641333333	1.42348359	1.47193772	1.34779387	1.41440506	0.16212277	0.15164049	0.26800369	0.193922316666667	0.14010452	0.13102089	0.14101971	0.137381706666667	0.16279899	0.12003040	0.13007600	0.13763513	0.34215436	0.38148610	0.35359041	0.36746315	0.61973384	0.36013671	0.404094095
921	Cytosine	HMDB0000630	111.043261797	C4H5N3O	597	16040	C00380	283	71-30-7	Organoheterocyclic compounds	Diazines	Pyrimidines and pyrimidine derivatives	0.04780737	0.08794771	0.06725780	0.06767096	0.03795504	0.06147189	0.04924628	0.0495577366666667	0.05840390	0.03591654	0.05879806	0.0510395	0.03031669	0.04569932	0.03937673	0.0384642466666667	0.10528804	0.09494852	0.03787454	0.0793703666666667	0.07910746	0.06870111	0.08220783	0.0766721333333333	0.07954841	0.07557136	0.10167351	0.07130069	0.07118353	0.06804667	0.0778873616666667
1203	Thiamine	HMDB0000235	265.112306876	C12H17N4OS	1130	18385	C00378	5242	70-16-6	Organoheterocyclic compounds	Diazines	Pyrimidines and pyrimidine derivatives	0.4677813543	0.4104156678	0.1960595815	0.358085534533333	0.2360856352	0.1993754796	0.2260341911	0.2204984353	0.2437585393	0.2365386655	0.4131240497	0.297807084833333	0.2313452975	0.1973006556	0.2251504628	0.217932138633333	0.4707691598	0.4355601645	0.4615419134	0.455957079233333	0.0012633341	0.0017583423	0.0004059538	0.0011425434	0.2373783080	0.1399793107	0.1392673279	0.1909972667	0.1968912491	0.1822346726	0.181124689166667
1208	Tokinolide A	HMDB0040707	380.199	C24H28O4	10326164	None	None	None	112899-62-4	Organoheterocyclic compounds	Dihydrofurans	Furanones	0.05778946	0.05400576	0.05789011	0.0565617766666667	0.04064319	0.03643792	0.04464752	0.04057621	0.05401677	0.05853100	0.05296709	0.05517162	0.08081454	0.08253487	0.09310175	0.08548372	0.09487918	0.08089035	0.09370806	0.0898258633333333	0.04720942	0.05784763	0.05105179	0.05203628	0.07074969	0.07315182	0.06472536	0.06588447	0.07170697	0.08307175	0.0715483433333333
6	(R)-lipoic acid	HMDB0001451	206.043521072	C8H15NOS2	6112	30314	C16241	126	1200-22-2	Organoheterocyclic compounds	Dithiolanes	Lipoamides	0.002897614	0.123050950	0.127801791	0.0845834516666667	0.114447896	0.137262612	0.080538741	0.110749749666667	0.140815484	0.169035426	0.121705158	0.143852022666667	0.134452413	0.132314766	0.145556402	0.137441193666667	0.173672366	0.156091939	0.216388182	0.182050829	0.184141266	0.162803341	0.176883919	0.174609508666667	0.132493337	0.151322555	0.121815755	0.153283456	0.244884720	0.167231137	0.161838493333333
41	3-Furoic acid	HMDB0000444	112.016043994	C5H4O3	10268	30846	None	5433	488-93-7	Organoheterocyclic compounds	Furans	Furoic acid and derivatives	0.23721964	0.20049577	0.24335000	0.227021803333333	0.02178751	0.20293671	0.16705067	0.13059163	0.21767758	0.24615998	0.19817243	0.220669996666667	0.32713349	0.33087311	0.29871617	0.31890759	0.26835609	0.27749661	0.37301797	0.306290223333333	0.15204653	0.11684768	0.23049754	0.166463916666667	0.16088645	0.20949366	0.20627374	0.29432554	0.24478807	0.20708810	0.220475926666667
876	Avocadenofuran	HMDB0030932	248.214015518	C17H28O	6857792	1132714	None	None	25346-24-1	Organoheterocyclic compounds	Heteroaromatic compounds	None	0.1892394	0.1985979	0.2094382	0.199091833333333	0.2148003	0.2333100	0.2198904	0.2226669	0.2339203	0.2082734	0.2214118	0.221201833333333	0.4850547	0.4388537	0.4128266	0.445578333333333	0.4389163	0.4593968	0.4948430	0.464385366666667	0.1842105	0.1577377	0.1938474	0.178598533333333	0.3167383	0.2822301	0.3018133	0.2628014	0.3043337	0.2843965	0.292052216666667
808	2-Furanmethanol	HMDB0013742	98.036779436	C5H6O2	7361	207496	C20441	None	98-00-0	Organoheterocyclic compounds	Heteroaromatic compounds	None	0.08238055	0.06949186	0.11260371	0.0881587066666667	0.08754008	0.05950288	0.07947411	0.07550569	0.08029702	0.08208576	0.07495845	0.0791137433333333	0.12668804	0.09963821	0.09190858	0.106078276666667	0.07884577	0.07018485	0.11334472	0.0874584466666667	0.18165090	0.18703520	0.24174275	0.203476283333333	0.14431376	0.12856223	0.10761290	0.12025782	0.11223572	0.12088466	0.122311181666667
1012	Isoavocadienofuran	HMDB0030927	246.198365454	C17H26O	90471631	None	None	None	34227-09-3	Organoheterocyclic compounds	Heteroaromatic compounds	None	0.4324376	0.3897943	0.4956366	0.4392895	0.5736872	0.5131773	0.5089371	0.531933866666667	0.3956796	0.4356088	0.4036135	0.411633966666667	0.4410741	0.4910336	0.3972582	0.443121966666667	0.3970509	0.3253289	0.5759062	0.432762	0.5306162	0.6374646	0.7316975	0.633259433333333	0.4934769	0.4698882	0.4677636	0.4857980	0.5070663	0.5027759	0.487794816666667
817	3-(5-Methyl-2-furanyl)butanal	HMDB0036169	152.084	C9H12O2	3578033	None	None	None	31704-80-0	Organoheterocyclic compounds	Heteroaromatic compounds	None	0.028015369	0.027461113	0.028317656	0.0279313793333333	0.023362412	0.019539290	0.013035281	0.018645661	0.014674526	0.029555433	0.016140209	0.0201233893333333	0.012460954	0.016413561	0.016431984	0.0151021663333333	0.008530652	0.017355802	0.021399866	0.0157621066666667	0.038910250	0.025769289	0.042767844	0.0358157943333333	0.041331967	0.048019280	0.047577847	0.046661151	0.043067419	0.053948373	0.0467676728333333
158	Hypoxanthine	HMDB0000157	136.03851077	C5H4N4O	135398638	17368	C00262	83	68-94-0	Organoheterocyclic compounds	Imidazopyrimidines	Purines and purine derivatives	0.76798015	0.73814172	0.77117277	0.759098213333333	1.10952759	1.12394951	1.05249465	1.09532391666667	0.98534144	0.92533461	0.87610908	0.928928376666667	0.13840564	0.12354814	0.13717732	0.1330437	0.14020226	0.11552094	0.12540006	0.127041086666667	0.01876067	0.01934549	0.01974351	0.0192832233333333	0.23713727	0.21538559	0.21628451	0.20938144	0.22790453	0.21896005	0.220842231666667
1121	Paraxanthine	HMDB0001860	180.06472552	C7H8N4O2	4687	25858	C13747	1457	611-59-6	Organoheterocyclic compounds	Imidazopyrimidines	Purines and purine derivatives	0.6012660	0.6088823	0.6637377	0.624628666666667	0.4134581	0.4631366	0.4540934	0.4435627	0.5152647	0.5667632	0.4967286	0.526252166666667	0.5421776	0.5553920	0.5874322	0.561667266666667	0.7795248	0.5723415	0.4669769	0.606281066666667	0.7829395	0.8131871	0.7466985	0.7809417	0.5670084	0.6894207	0.6425721	0.6031743	0.7581540	0.6328560	0.64886425
8	1,3,7-Trimethyluric acid	HMDB0002123	210.075290206	C8H10N4O3	79437	691622	C16361	None	5415-44-1	Organoheterocyclic compounds	Imidazopyrimidines	Purines and purine derivatives	0.08951333	0.08046857	0.09503053	0.0883374766666667	0.10659391	0.10982425	0.10531833	0.107245496666667	0.09429104	0.10574288	0.10359647	0.10121013	0.08448184	0.08038477	0.08213599	0.0823342	0.08330564	0.07793931	0.08622101	0.0824886533333333	0.12187947	0.11508662	0.12816732	0.121711136666667	0.13016554	0.12715944	0.10915779	0.11100199	0.11759029	0.11298408	0.118009855
259	Xanthine	HMDB0000292	152.033425392	C5H4N4O2	1188	17712	C00385	82	69-89-6	Organoheterocyclic compounds	Imidazopyrimidines	Purines and purine derivatives	3.729093e-01	3.098294e-01	4.077717e-01	0.363503466666667	6.996540e-01	5.614201e-01	6.797972e-01	0.6469571	4.964803e-01	5.804011e-01	5.183660e-01	0.531749133333333	1.087081e-01	9.892770e-02	9.628685e-02	0.10130755	9.142132e-02	9.722528e-02	1.223905e-01	0.103679033333333	7.342717e-02	7.645028e-02	9.930855e-02	0.083062	1.737782e-01	1.866283e-01	1.683514e-01	2.029539e-01	2.061681e-01	2.089133e-01	0.1911322
999	Guanine	HMDB0000132	151.049409807	C5H5N5O	764	16235	C00242	315	73-40-5	Organoheterocyclic compounds	Imidazopyrimidines	Purines and purine derivatives	0.341452950	0.486708265	0.402421227	0.410194147333333	0.242169429	0.267424224	0.307955810	0.272516487666667	0.328774687	0.307927291	0.413984166	0.350228714666667	0.338501024	0.383317095	0.340314555	0.354044224666667	0.675019252	0.574173665	0.360942432	0.536711783	0.348803928	0.330048123	0.366521048	0.348457699666667	0.459645811	0.430603527	0.402702539	0.006473857	0.428798111	0.428130348	0.3593923655
67	Adenine	HMDB0000034	135.054495185	C5H5N5	190	16708	C00147	85	73-24-5	Organoheterocyclic compounds	Imidazopyrimidines	Purines and purine derivatives	0.02739103	0.02135831	0.02775146	0.0255002666666667	0.02845603	0.02147235	0.02489120	0.02493986	0.02334019	0.03699702	0.02418181	0.0281730066666667	0.04814108	0.03964189	0.03677824	0.0415204033333333	0.03087361	0.02448126	0.05314765	0.0361675066666667	0.13533709	0.11991117	0.13193416	0.129060806666667	0.08464953	0.08883801	0.08544961	0.08975375	0.09650270	0.09461699	0.0899684316666667
893	Bismahanine	HMDB0040773	692.361	C46H48N2O4	10327320	168805	None	None	155519-87-2	Organoheterocyclic compounds	Indoles and derivatives	Carbazoles	0.112584668	0.139273819	0.117969939	0.123276142	0.128045911	0.133148475	0.150247126	0.137147170666667	0.092842235	0.104670919	0.067018639	0.0881772643333333	0.133453156	0.127795825	0.141111946	0.134120309	0.139362208	0.098229065	0.128136193	0.121909155333333	0.135116985	0.154473904	0.188577522	0.159389470333333	0.007866880	0.125900007	0.137428019	0.137349892	0.145186336	0.154457080	0.118031369
1087	Mukoenine B	HMDB0040788	347.189	C23H25NO2	131752937	None	None	None	155519-82-7	Organoheterocyclic compounds	Indoles and derivatives	Carbazoles	0.04924157	0.05816340	0.04636612	0.05125703	0.03260346	0.03782356	0.03875422	0.0363937466666667	0.02790884	0.02245620	0.03405861	0.0281412166666667	0.04331823	0.06302947	0.05162762	0.05265844	0.09741361	0.08037902	0.03288159	0.07022474	0.05214213	0.05640966	0.05402479	0.0541921933333333	0.07037199	0.09869938	0.08833806	0.07101800	0.07633729	0.07512299	0.079981285
1212	Tryptophan	HMDB0000929	204.09	C11H12N2O3	6305	16828	C00078	5879	73-22-3	Organoheterocyclic compounds	Indoles and derivatives	Indolyl carboxylic acids and derivatives	0.047942819	0.043223152	0.065905878	0.052357283	0.058005537	0.046140536	0.060401557	0.05484921	0.064296195	0.028998361	0.043936920	0.0457438253333333	0.068282440	0.022225673	0.042594693	0.044367602	0.037292409	0.031929124	0.033988370	0.034403301	0.043897540	0.053833749	0.068266290	0.0553325263333333	0.061954014	0.062821641	0.061752517	0.063870394	0.058956884	0.059245869	0.0614335531666667
862	Ampicillin	HMDB0014559	349.109626801	C16H19N3O4S	6249	28971	C06574	None	69-53-4	Organoheterocyclic compounds	Lactams	Beta lactams	0.018083335	0.008925053	0.012516734	0.0131750406666667	0.008026507	0.006557619	0.002971932	0.00585201933333333	0.014934658	0.015188207	0.019206693	0.016443186	0.030426082	0.019241288	0.031790912	0.0271527606666667	0.022469530	0.021000043	0.032240211	0.0252365946666667	0.026082129	0.028361103	0.028318547	0.0275872596666667	0.057197478	0.026729598	0.022796633	0.020772022	0.019957635	0.017326442	0.0274633013333333
956	Epsilon-caprolactam	HMDB0062769	113.084	C6H11NO	7768	28579	C06593	None	105-60-2	Organoheterocyclic compounds	Lactams	Caprolactams	0.09364737	0.07566177	0.08735493	0.08555469	0.09112182	0.08663012	0.09286582	0.09020592	0.08054099	0.11529799	0.08671574	0.0941849066666667	0.09632516	0.11360230	0.08885647	0.0995946433333333	0.08844806	0.07652180	0.15182815	0.105599336666667	0.19139469	0.16641857	0.21013636	0.18931654	0.11905550	0.10482978	0.12367944	0.09761233	0.16581396	0.10875513	0.11995769
1188	Simvastatin	HMDB0005007	418.271924326	C25H38O5	54454	9150	None	2443	79902-63-9	Organoheterocyclic compounds	Lactones	Delta valerolactones	3.533440	3.464527	4.026091	3.674686	3.492222	3.606336	3.785385	3.627981	3.117197	3.348723	2.890790	3.11890333333333	3.621128	3.748637	3.595948	3.65523766666667	3.479745	2.808428	4.657696	3.648623	4.341410	5.250163	6.085816	5.22579633333333	3.494057	3.811693	3.918407	4.138818	4.017164	4.343760	3.95398316666667
126	Erythrono-1,4-lactone	HMDB0000349	118.02660868	C4H6O4	5325915	87625	None	5338	17675-99-9	Organoheterocyclic compounds	Lactones	Gamma butyrolactones	3.839872e-01	3.170544e-01	6.331332e-05	0.233701637773333	6.132220e-05	5.823321e-05	4.222813e-01	0.140800285136667	9.045616e-02	6.402429e-02	6.502135e-02	0.0731672666666667	6.174614e-02	5.099001e-05	1.594287e-01	0.0737419433366667	4.328680e-01	7.059732e-02	5.700216e-01	0.357828973333333	4.071703e-01	1.690919e+00	7.303961e-05	0.699387446536667	6.864514e-01	5.648412e-02	1.346466e+00	5.628222e-05	4.700001e-01	4.563398e-01	0.50263295037
1120	Pantolactone	HMDB0059876	128.084	C7H12O2	58719317	None	None	None	599-04-2	Organoheterocyclic compounds	Lactones	Gamma butyrolactones	0.1207709	0.1225899	0.1780680	0.140476266666667	0.1538348	0.1243432	0.1652236	0.147800533333333	0.1630468	0.1335093	0.1202100	0.138922033333333	0.2124047	0.1446372	0.1327740	0.163271966666667	0.1298882	0.1135938	0.1709811	0.138154366666667	0.2656236	0.2722771	0.3562540	0.298051566666667	0.1968229	0.2239676	0.2084172	0.2054000	0.1945004	0.1904556	0.203260616666667
253	Uridine diphosphate glucuronic acid	HMDB0000935	580.034284934	C15H22N2O18P2	17473	17200	C00167	5884	2616-64-0	Organoheterocyclic compounds	Lactones	Gamma butyrolactones	0.0089548828	0.0105509887	0.0100382162	0.00984802923333333	0.0112532114	0.0100310789	0.0096230826	0.0103024576333333	0.0107465069	0.0125316123	0.0105921075	0.0112900755666667	0.0138284052	0.0147333291	0.0159031589	0.0148216310666667	0.0125975140	0.0156051694	0.0144057053	0.0142027962333333	0.0048629760	0.0035470783	0.0048815028	0.00443051903333333	0.0069482269	0.0096585567	0.0095351065	0.0099021134	0.0094057360	0.0079951626	0.00890748368333333
895	Cafestol	HMDB0035710	316.203844762	C20H28O3	2516	None	C09066	None	469-83-0	Organoheterocyclic compounds	Naphthofurans	None	2.551497	3.114310	3.252321	2.97270933333333	3.534718	3.905484	3.467614	3.63593866666667	3.479679	3.117857	3.093090	3.23020866666667	4.000788	4.125666	3.437784	3.854746	4.238596	4.509498	3.693529	4.14720766666667	2.255448	2.398496	2.986913	2.54695233333333	2.970182	3.354744	3.306877	3.416111	3.658832	3.778523	3.4142115
731	(3b,6b,8b,12a)-8,12-Epoxy-7(11)-eremophilene-6-angeloyloxy-8,12-dimethoxy-3-ol	HMDB0031964	394.23553882	C22H34O6	131751226	172633	None	None	None	Organoheterocyclic compounds	Naphthofurans	None	0.080820001	0.080000454	0.074103915	0.0783081233333333	0.096922790	0.088217358	0.068727775	0.084622641	0.109443348	0.097959213	0.099240379	0.102214313333333	0.117337324	0.139185945	0.121082337	0.125868535333333	0.228163839	0.216495198	0.114659163	0.1864394	0.016819858	0.014841736	0.004994554	0.012218716	0.074481068	0.081323271	0.069081066	0.071452687	0.066686308	0.064598929	0.0712705548333333
789	2,2,6,6-Tetramethyl-4-piperidinone	HMDB0031179	155.131014171	C9H17NO	13220	292773	None	None	826-36-8	Organoheterocyclic compounds	Piperidines	Piperidinones	0.06536418	0.05663197	0.04553071	0.0558422866666667	0.05362454	0.03826604	0.04772157	0.0465373833333333	0.04525103	0.05110470	0.05328637	0.0498807	0.08465743	0.04122247	0.05967885	0.0618529166666667	0.05868895	0.05903535	0.04690699	0.0548770966666667	0.10778368	0.05767584	0.03213399	0.0658645033333333	0.04590802	0.04821607	0.04904501	0.05735159	0.04556514	0.05642236	0.0504180316666667
1181	Riboflavin	HMDB0000244	376.138284392	C17H20N4O6	493570	17015	C00255	5249	83-88-5	Organoheterocyclic compounds	Pteridines and derivatives	Alloxazines and isoalloxazines	0.17373439	0.17630377	0.17758403	0.175874063333333	0.12438059	0.12090304	0.06003717	0.1017736	0.14731089	0.12123351	0.19696471	0.155169703333333	0.09159437	0.09192909	0.09288679	0.09213675	0.11192848	0.09433553	0.09466899	0.100311	0.09084554	0.06954036	0.02392730	0.0614377333333333	0.05487018	0.04501411	0.03945585	0.03426383	0.03235397	0.02866143	0.0391032283333333
1200	Tetrahydropteridine	HMDB0001216	136.074896276	C6H8N4	156	28889	C05650	6086	10593-78-9	Organoheterocyclic compounds	Pteridines and derivatives	Pterins and derivatives	0.6684295	1.9183366	1.2074954	1.26475383333333	1.3995873	1.7498472	1.2725363	1.47399026666667	0.4219540	1.1862635	0.4820671	0.696761533333333	1.0249112	1.6435094	1.0967662	1.25506226666667	0.3974220	1.2057323	1.3516744	0.9849429	1.3240703	0.8593919	1.6538547	1.27910563333333	1.7108331	1.5073355	1.9554485	1.4374784	1.2790013	1.4902805	1.56339621666667
998	Grevilline A	HMDB0029535	324.063388116	C18H12O6	None	None	None	None	41744-32-5	Organoheterocyclic compounds	Pyrans	Pyranones and derivatives	5.567544e-02	6.274875e-02	5.881105e-02	0.0590784133333333	4.240145e-02	4.286928e-02	4.569308e-02	0.0436546033333333	5.630434e-02	5.614223e-02	5.765904e-02	0.05670187	2.490145e-01	2.445965e-01	2.266021e-01	0.240071033333333	2.987831e-01	3.879769e-01	5.011099e-01	0.395956633333333	1.247135e-02	1.033570e-02	1.210743e-02	0.01163816	1.435306e-01	1.595786e-01	1.456759e-01	1.609528e-01	1.589985e-01	1.575605e-01	0.154382816666667
168	Kojic acid	HMDB0032923	142.02660868	C6H6O4	3840	43572	C14516	None	501-30-4	Organoheterocyclic compounds	Pyrans	Pyranones and derivatives	1.7051852	1.0206462	0.4629982	1.0629432	0.3345685	0.9059250	0.5531433	0.597878933333333	0.3245084	0.4084019	0.7999454	0.5109519	0.3162515	2.7601375	0.3991122	1.1585004	0.3115252	0.7291506	0.7666343	0.6024367	0.4385471	1.0765343	0.4154751	0.643518833333333	1.1095430	0.2823489	1.4459840	0.7539127	0.4563595	0.7901456	0.806382283333333
922	D-1-Piperideine-2-carboxylic acid	HMDB0001084	127.063328537	C6H9NO2	1194	30912	C04092	5992	2756-89-0	Organoheterocyclic compounds	Pyridines and derivatives	Hydropyridines	0.86059644	0.98949483	1.00008410	0.950058456666667	1.24525626	1.34519117	1.28694708	1.29246483666667	1.12360323	0.72559811	0.98257338	0.943924906666667	0.12483644	0.10968080	0.11610813	0.116875123333333	0.14801341	0.13413245	0.11460643	0.132250763333333	0.03687796	0.02812118	0.03907177	0.0346903033333333	0.26793359	0.33697926	0.31117021	0.31287438	0.25800580	0.30818528	0.29919142
749	1,1'-(1,4-Dihydro-4-nonyl-3,5-pyridinediyl)bis[1-decanone]	HMDB0035517	515.470230201	C34H61NO2	129711227	None	None	None	158528-00-8	Organoheterocyclic compounds	Pyridines and derivatives	Hydropyridines	0.019856670	0.014352683	0.027297595	0.020502316	0.019774932	0.009714232	0.018243195	0.0159107863333333	0.029618005	0.027452490	0.035647749	0.0309060813333333	0.027259426	0.048284401	0.048701246	0.0414150243333333	0.035261821	0.035829512	0.044224345	0.0384385593333333	0.010753765	0.016834667	0.018194413	0.0152609483333333	0.029184432	0.024099895	0.009904614	0.028094897	0.021353065	0.006103279	0.0197900303333333
755	1-[1,4-Dihydro-4-nonyl-5-(1-oxodecyl)-3-pyridinyl]-1-dodecanone	HMDB0035518	543.501530329	C36H65NO2	131751787	None	None	None	158528-01-9	Organoheterocyclic compounds	Pyridines and derivatives	Hydropyridines	2.561353e-02	2.394132e-02	2.510231e-02	0.02488572	2.995756e-02	1.499535e-02	2.188841e-02	0.02228044	2.058729e-02	1.356454e-02	5.423563e-05	0.0114020218766667	2.585284e-02	5.231819e-03	5.402814e-05	0.01037956238	1.574185e-02	7.839897e-03	2.940420e-02	0.0176619823333333	2.406391e-02	5.730903e-03	7.303961e-05	0.00995595087	1.852018e-02	2.578461e-02	2.769309e-02	2.509206e-02	3.028163e-02	2.202680e-02	0.0248997283333333
44	3-Hydroxypicolinic acid	HMDB0013188	139.026943031	C6H5NO3	13401	64342	C18620	None	874-24-8	Organoheterocyclic compounds	Pyridines and derivatives	Pyridinecarboxylic acids and derivatives	0.04174468	0.03538059	0.03889621	0.0386738266666667	0.03346774	0.03023645	0.03145953	0.03172124	0.03629173	0.03755178	0.03429573	0.0360464133333333	0.03346971	0.03368703	0.03419789	0.0337848766666667	0.03505794	0.03305332	0.03651819	0.0348764833333333	0.05765003	0.06143667	0.05772548	0.0589373933333333	0.04622980	0.04235143	0.04026076	0.03955296	0.03752250	0.03928165	0.0408665166666667
52	4-Pyridoxic acid	HMDB0000017	183.053157781	C8H9NO4	6723	17405	C00847	239	82-82-6	Organoheterocyclic compounds	Pyridines and derivatives	Pyridinecarboxylic acids and derivatives	0.20922931	0.54538574	0.16353141	0.30604882	0.65893752	0.33244003	0.17427466	0.388550736666667	0.18784491	0.19299607	0.25763359	0.212824856666667	0.10225505	0.14614842	0.14454116	0.130981543333333	0.08072174	0.27878464	0.45966719	0.273057856666667	0.32914060	0.42930856	0.25488424	0.3377778	0.53885402	0.05708164	0.19291536	0.14351777	0.08644691	0.90986761	0.321447218333333
1098	Niacinamide	HMDB0001406	122.048012824	C6H6N2O	936	17154	C00153	1497	98-92-0	Organoheterocyclic compounds	Pyridines and derivatives	Pyridinecarboxylic acids and derivatives	0.29737849	0.27916248	0.28290526	0.286482076666667	0.39298963	0.45535501	0.52860750	0.458984046666667	0.29897735	0.31186747	0.35335288	0.321399233333333	0.33744435	0.34226240	0.31942315	0.3330433	0.24123963	0.31692632	0.37328530	0.31048375	0.22554583	0.16924836	0.20547219	0.200088793333333	0.30893644	0.20223266	0.21818997	0.29493929	0.21643810	0.31960227	0.260056455
1015	Isoniazid alpha-ketoglutaric acid	HMDB0060663	265.07	C11H11N3O5	9576951	80619	C16625	None	None	Organoheterocyclic compounds	Pyridines and derivatives	Pyridinecarboxylic acids and derivatives	0.10706084	0.13040712	0.14891368	0.12879388	0.10193578	0.08198506	0.12999303	0.104637956666667	0.05643432	0.06949887	0.10544790	0.07712703	0.17782524	0.24985707	0.20460441	0.21076224	0.30263137	0.33058550	0.26726881	0.300161893333333	0.21760359	0.32054069	0.41333303	0.317159103333333	0.22552679	0.22269493	0.22800609	0.33401088	0.43249118	0.42305751	0.310964563333333
162	Isonicotinic acid	HMDB0060665	123.032028409	C6H5NO2	5922	6032	C07446	None	55-22-1	Organoheterocyclic compounds	Pyridines and derivatives	Pyridinecarboxylic acids and derivatives	0.07183758	0.06268815	0.07514157	0.0698891	0.07142663	0.06748035	0.09349280	0.0774665933333333	0.08203607	0.08490170	0.07825391	0.08173056	0.04676200	0.03332403	0.05200919	0.04403174	0.05418028	0.04978910	0.04029175	0.0480870433333333	0.04786458	0.07070040	0.06519966	0.06125488	0.07721230	0.06192288	0.06465871	0.05223122	0.06667367	0.06483907	0.0645896416666667
209	Nicotinic acid	HMDB0001488	123.032028409	C6H5NO2	938	15940	C00253	6272	59-67-6	Organoheterocyclic compounds	Pyridines and derivatives	Pyridinecarboxylic acids and derivatives	0.04524797	0.04396498	0.04888854	0.04603383	0.04849462	0.04450704	0.08721336	0.0600716733333333	0.06884386	0.04940165	0.04852080	0.05558877	0.04044260	0.03405066	0.03491705	0.0364701033333333	0.03709370	0.03457469	0.04192813	0.0378655066666667	0.07851190	0.07469615	0.07846885	0.0772256333333333	0.05535548	0.05391858	0.08780058	0.04751527	0.06970553	0.05135216	0.0609412666666667
1102	N-Methylnicotinium	HMDB0001009	177.139173554	C11H17N2	430	None	None	1533	24554-05-0	Organoheterocyclic compounds	Pyridines and derivatives	Pyrrolidinylpyridines	0.13552799	0.10983884	0.24025098	0.161872603333333	0.14539103	0.20746541	0.21060798	0.187821473333333	0.12693511	0.23915661	0.21381347	0.19330173	0.12819365	0.10818884	0.13059725	0.12232658	0.08980852	0.11206931	0.13859269	0.113490173333333	0.36385905	0.17821647	0.19159215	0.24455589	0.13798559	0.23917837	0.12412444	0.13987936	0.14635822	0.12401708	0.151923843333333
1100	Nicotine-1'-N-oxide	HMDB0001497	178.11061308	C10H14N2O	409	30734	None	None	63551-14-4	Organoheterocyclic compounds	Pyridines and derivatives	Pyrrolidinylpyridines	0.11994657	0.08308358	0.09926050	0.10076355	0.10355673	0.09466109	0.09317396	0.0971305933333333	0.09920174	0.10124173	0.09319179	0.09787842	0.09705646	0.08284049	0.09883283	0.0929099266666667	0.08360319	0.07650875	0.11887042	0.09299412	0.13971643	0.13878722	0.13527021	0.13792462	0.10745120	0.09651417	0.09729207	0.09914447	0.09846276	0.09944719	0.0997186433333333
1089	N-(14-Methylhexadecanoyl)pyrrolidine	HMDB0034373	323.318814939	C21H41NO	6430518	None	None	None	260058-83-1	Organoheterocyclic compounds	Pyrrolidines	N-acylpyrrolidines	0.03265317	0.03640705	0.03982485	0.0362950233333333	0.03170222	0.03024439	0.03671133	0.03288598	0.04190982	0.04603616	0.04496846	0.0443048133333333	0.03983206	0.03103602	0.04954768	0.0401385866666667	0.02631344	0.02465794	0.03097106	0.0273141466666667	0.04084553	0.03721186	0.02918923	0.0357488733333333	0.03252287	0.03781619	0.02545647	0.03463992	0.03507909	0.02678191	0.0320494083333333
1097	N-Hexadecanoylpyrrolidine	HMDB0032740	309.303164875	C20H39NO	247220	None	None	None	70974-48-0	Organoheterocyclic compounds	Pyrrolidines	N-acylpyrrolidines	0.280591240	0.226747717	0.208546249	0.238628402	0.176193533	0.183429233	0.146225265	0.168616010333333	0.145402972	0.177856951	0.131297472	0.151519131666667	0.167029932	0.169809708	0.165148196	0.167329278666667	0.171946423	0.148898165	0.165303660	0.162049416	0.064309194	0.029470628	0.009095175	0.0342916656666667	0.117675987	0.127638329	0.122101062	0.139935096	0.168589797	0.134024051	0.134994053666667
720	(+)-2,3-Dihydro-3-methyl-1H-pyrrole	HMDB0033529	83.073499293	C5H9N	22419314	None	None	None	None	Organoheterocyclic compounds	Pyrrolines	None	1.891162e+00	1.301258e+00	1.942959e+00	1.711793	1.917011e+00	1.584310e+00	1.891574e+00	1.79763166666667	1.632281e+00	1.442139e+00	2.109865e+00	1.728095	4.425148e-01	4.855465e-01	4.496022e-01	0.459221166666667	4.242693e-01	1.063646e+00	4.135052e-01	0.633806833333333	6.959896e-05	7.119537e-05	4.548772e-04	0.000198557176666667	9.768744e-01	3.679370e-01	7.499113e-01	4.421214e-01	8.371092e-01	8.421814e-01	0.702689116666667
791	2,3-Dihydro-5-(3-hydroxypropanoyl)-1H-pyrrolizine	HMDB0040021	179.095	C10H13NO2	6428976	173504	None	None	97073-09-1	Organoheterocyclic compounds	Pyrrolizines	None	0.07290248	0.04692334	0.04559121	0.05513901	0.03742063	0.05985664	0.04248637	0.04658788	0.04052777	0.04668776	0.05395327	0.0470562666666667	0.05636900	0.05742320	0.09710831	0.07030017	0.14360652	0.07770484	0.06879301	0.0967014566666667	0.02533067	0.04190470	0.02250370	0.0299130233333333	0.07492398	0.07787117	0.07791987	0.07309160	0.08029362	0.07791240	0.0770021066666667
1021	Kynurenic acid	HMDB0000715	189.042593095	C10H7NO3	3845	18344	C01717	5683	492-27-3	Organoheterocyclic compounds	Quinolines and derivatives	Quinoline carboxylic acids	0.0012464777	0.0015776110	0.0015545769	0.0014595552	0.0010779949	0.0007720196	0.0006312245	0.000827079666666667	0.0010791030	0.0011843404	0.0012550083	0.00117281723333333	0.0069720915	0.0057037066	0.0041735462	0.0056164481	0.0039128391	0.0054896823	0.0066624696	0.005354997	0.0903393788	0.0861708143	0.0903100884	0.0889400938333333	0.0354084596	0.0304272437	0.0323950435	0.0295701883	0.0322395637	0.0287709346	0.0314685722333333
1014	Isolinderanolide	HMDB0038105	336.266	C21H36O3	24991154	166559	None	None	139559-06-1	Organoheterocyclic compounds	Tetrahydrofurans	None	0.9851680	0.5960785	0.7645671	0.781937866666667	1.4049951	0.9039490	0.9973655	1.1021032	0.8474371	1.4085030	0.9052701	1.05373673333333	1.3305438	1.3101571	1.1613310	1.26734396666667	0.7561847	0.6776155	1.5083730	0.9807244	0.5670776	0.2369426	0.2598640	0.354628066666667	1.0254361	0.6618966	0.6267633	0.6600739	0.6569929	0.9017501	0.755485483333333
1078	Mesobilirubinogen	HMDB0001898	592.32608516	C33H44N4O6	26818	29026	C05790	None	14684-37-8	Organoheterocyclic compounds	Tetrapyrroles and derivatives	Bilirubins	0.025722249	0.019849964	0.021405417	0.0223258766666667	0.014601285	0.015998100	0.014371019	0.0149901346666667	0.015211736	0.010505959	0.013488730	0.0130688083333333	0.017830847	0.015914801	0.016768281	0.0168379763333333	0.020173923	0.019424527	0.011379725	0.016992725	0.009100282	0.009126514	0.008471872	0.008899556	0.012170432	0.014107188	0.012611369	0.013911236	0.013263153	0.013355751	0.0132365215
948	D-Urobilin	HMDB0004161	588.294785032	C33H40N4O6	6276321	None	C05795	None	3947-38-4	Organoheterocyclic compounds	Tetrapyrroles and derivatives	Bilirubins	1.1246986	1.1795614	1.2187915	1.1743505	1.2066599	1.1733430	1.1575484	1.17918376666667	1.2220432	1.2626867	1.1648398	1.21652323333333	2.1615583	1.9692345	1.9846703	2.0384877	2.1736157	2.0703244	2.2692962	2.17107876666667	0.5298295	0.5343464	0.5142107	0.526128866666667	2.0701625	1.9914405	2.1952889	1.9984164	2.1319062	1.9975981	2.06413543333333
949	D-Urobilinogen	HMDB0004158	590.310435096	C33H42N4O6	440784	4260	C05791	7021	17208-65-0	Organoheterocyclic compounds	Tetrapyrroles and derivatives	Bilirubins	0.08156715	0.08921246	0.09284310	0.0878742366666667	0.08988728	0.09059673	0.08794571	0.0894765733333333	0.09133483	0.09562815	0.08670346	0.0912221466666667	0.15675980	0.14385832	0.14485130	0.148489806666667	0.15965059	0.14571257	0.16971192	0.15835836	0.04039251	0.04010162	0.03920788	0.03990067	0.15356670	0.15224800	0.15329209	0.14751897	0.15610378	0.14913129	0.151976805
891	Biliverdin	HMDB0001008	582.247834831	C33H34N4O6	5353439	17033	C00500	5938	114-25-0	Organoheterocyclic compounds	Tetrapyrroles and derivatives	Bilirubins	0.07040125	0.05015058	0.05772719	0.05942634	0.02393033	0.01999737	0.01905334	0.02099368	0.04880730	0.04952120	0.05784224	0.0520569133333333	0.04841753	0.04279222	0.04635453	0.04585476	0.04151469	0.03654349	0.05453251	0.0441968966666667	0.29682092	0.26947856	0.15522093	0.240506803333333	0.08058613	0.07777357	0.08501042	0.07503150	0.06806770	0.06431981	0.0751315216666667
1178	Pyrophaeophorbide a	HMDB0031150	534.263090974	C33H34N4O3	None	48398	C18064	None	24533-72-0	Organoheterocyclic compounds	Tetrapyrroles and derivatives	Chlorins	0.44783165	0.45505486	0.52300314	0.47529655	0.46034425	0.44066438	0.41795780	0.439655476666667	0.42750810	0.44412509	0.37264373	0.414758973333333	0.89012279	0.91107633	0.90990755	0.903702223333333	0.97918550	0.93207938	1.22505027	1.04543838333333	0.37962826	0.41050241	0.38102580	0.39038549	0.60840039	0.68932076	0.64997217	0.65007128	0.69711217	0.70498980	0.666644428333333
908	Coproporphyrin III	HMDB0000570	654.268964212	C36H38N4O8	None	27609	C05770	5553	14643-66-4	Organoheterocyclic compounds	Tetrapyrroles and derivatives	Porphyrins	1.3525762	1.1599150	1.3599014	1.29079753333333	1.0274762	1.0449141	1.0121482	1.0281795	1.0811574	1.2572252	1.0775343	1.13863896666667	0.3650127	0.3363223	0.4113287	0.3708879	0.3521396	0.3017458	0.3709107	0.3415987	1.5466362	1.6194316	1.4965940	1.5542206	0.6310937	0.7036082	0.7698333	0.7628256	0.7290509	0.7051908	0.71693375
1134	Pentacarboxylporphyrin I	HMDB0000789	698.258793456	C37H38N4O10	None	None	None	5755	28100-78-9	Organoheterocyclic compounds	Tetrapyrroles and derivatives	Porphyrins	0.014253603	0.013826056	0.015631084	0.0145702476666667	0.009539357	0.011996247	0.010180634	0.0105720793333333	0.013714383	0.013354526	0.006617396	0.0112287683333333	0.004507810	0.005320714	0.005593179	0.00514056766666667	0.005146170	0.005224547	0.006532677	0.00563446466666667	0.041158496	0.039577901	0.037082853	0.0392730833333333	0.012422078	0.018387426	0.016208676	0.016026090	0.017838625	0.018198107	0.0165135003333333
836	5,7-Dihydro-2-methylthieno[3,4-d]pyrimidine	HMDB0041565	152.041	C7H8N2S	61951	None	None	None	36267-71-7	Organoheterocyclic compounds	Thienopyrimidines	None	0.05789247	0.04860042	0.06199950	0.05616413	0.06777860	0.05778269	0.05455568	0.06003899	0.05364590	0.05627075	0.04268885	0.0508685	0.05877940	0.05236159	0.06209920	0.05774673	0.04965463	0.05140894	0.06323321	0.0547655933333333	0.07125384	0.07079974	0.07156379	0.07120579	0.06302516	0.06056204	0.05720044	0.05479693	0.06321124	0.06009107	0.05981448
1079	Metenamine	HMDB0029598	140.106196404	C6H12N4	4101	6824	None	None	100-97-0	Organoheterocyclic compounds	Triazinanes	1,3,5-triazinanes	0.2108073	0.1824413	0.2964497	0.229899433333333	0.1317339	0.2315521	0.1173099	0.160198633333333	0.2386915	0.1472537	0.1845217	0.190155633333333	0.2455889	0.2407341	0.1455826	0.2106352	0.1696833	0.1498583	0.2774008	0.1989808	0.2878450	0.3146746	0.3053971	0.3026389	0.2011220	0.1848206	0.1718402	0.2393111	0.2009420	0.2134811	0.2019195
845	6-Chloro-N-(1-methylethyl)-1,3,5-triazine-2,4-diamine	HMDB0033249	187.062473052	C6H10ClN5	22563	28212	C06559	None	6190-65-4	Organoheterocyclic compounds	Triazines	Aminotriazines	0.04864362	0.05241163	0.05733396	0.0527964033333333	0.03171996	0.03488400	0.03146142	0.03268846	0.03849505	0.04139389	0.03073895	0.0368759633333333	0.05381649	0.05069006	0.04570032	0.0500689566666667	0.05102104	0.04618626	0.05791524	0.0517075133333333	0.05884416	0.05992331	0.06795640	0.06224129	0.04714752	0.05037187	0.05164840	0.05584740	0.05757043	0.06091665	0.053917045
1001	Heliocide B2	HMDB0040747	424.225	C26H32O5	25201118	176063	None	None	69734-89-0	Benzenoids	Anthracenes	Anthraquinones	0.03383532	0.03025286	0.03369849	0.0325955566666667	0.02726157	0.02775989	0.02968394	0.0282351333333333	0.03666500	0.03922036	0.03042478	0.0354367133333333	0.01554211	0.01386162	0.01588202	0.01509525	0.01415758	0.01327519	0.01298088	0.0134712166666667	0.02145686	0.02097973	0.01621612	0.0195509033333333	0.02377593	0.02554582	0.02533552	0.02819750	0.02643889	0.02972653	0.026503365
896	Cajaquinone	HMDB0039166	284.068	C16H12O5	85977017	174710	None	None	71241-94-6	Benzenoids	Anthracenes	Anthraquinones	1.783372e-02	1.881712e-02	1.729859e-02	0.0179831433333333	1.666589e-02	1.274828e-02	1.645284e-02	0.0152890033333333	1.850930e-02	2.925636e-02	1.833290e-02	0.0220328533333333	9.488423e-02	8.738110e-02	8.994139e-02	0.0907355733333333	1.442297e-01	1.716070e-01	2.093441e-01	0.175060266666667	8.535275e-03	7.024221e-03	6.974045e-03	0.00751118033333333	7.208480e-02	6.367500e-02	6.294213e-02	5.944775e-02	5.666698e-02	5.487896e-02	0.0616159366666667
964	Fusaroskyrin	HMDB0034314	598.111126168	C32H22O12	102146096	None	None	None	None	Benzenoids	Anthracenes	Anthraquinones	1.705681e-02	1.510588e-02	1.835617e-02	0.01683962	1.631318e-02	1.280362e-02	1.423145e-02	0.0144494166666667	2.120576e-02	2.246056e-02	1.888601e-02	0.0208507766666667	5.444155e-05	1.886636e-03	8.968114e-04	0.000945962983333333	1.321934e-03	3.397119e-04	1.956392e-03	0.00120601263333333	7.836013e-03	6.701356e-03	7.595507e-03	0.00737762533333333	2.026545e-02	1.898118e-02	1.719266e-02	1.875683e-02	2.119764e-02	2.024100e-02	0.0194391266666667
49	4-Dodecylbenzenesulfonic Acid	HMDB0059915	326.192	C18H30O3S	8485	None	None	None	None	Benzenoids	Benzene and substituted derivatives	Benzenesulfonic acids and derivatives	0.11615452	0.12003177	0.10148434	0.112556876666667	0.17884800	0.12207276	0.10065916	0.133859973333333	0.09438222	0.14430352	0.15334930	0.130678346666667	0.11908468	0.10430272	0.09901338	0.107466926666667	0.16535617	0.10148399	0.12698551	0.131275223333333	0.13507823	0.11284707	0.13617283	0.12803271	0.25809844	0.14190835	0.11870757	0.12206170	0.11634584	0.13007943	0.147866888333333
86	Butylparaben	HMDB0032575	194.094294314	C11H14O3	7184	None	None	None	94-26-8	Benzenoids	Benzene and substituted derivatives	Benzoic acids and derivatives	0.04715791	0.06348620	0.04105327	0.0505657933333333	0.06812536	0.06072682	0.06618943	0.06501387	0.07640739	0.08078396	0.03741720	0.0648695166666667	0.02924145	0.04686311	0.04985381	0.0419861233333333	0.03256742	0.03426885	0.06009612	0.0423107966666667	0.10433864	0.11238835	0.09672505	0.104484013333333	0.05655553	0.06114791	0.04036026	0.04127635	0.05045472	0.05809581	0.0513150966666667
131	Eudesmic acid	HMDB0033839	212.068473494	C10H12O5	8357	454991	None	None	118-41-2	Benzenoids	Benzene and substituted derivatives	Benzoic acids and derivatives	0.01216931	0.01176260	0.01122431	0.01171874	0.01579245	0.01603876	0.01602513	0.0159521133333333	0.01430355	0.01378054	0.01320608	0.01376339	0.03224396	0.02638916	0.02768984	0.02877432	0.03110138	0.02902562	0.02887902	0.0296686733333333	0.05008767	0.04589554	0.05020027	0.0487278266666667	0.05688576	0.05576134	0.05667805	0.05474655	0.05317620	0.05591521	0.055527185
50	4-Hydroxybenzoic acid	HMDB0000500	138.031694053	C7H6O3	135	30763	C00156	5486	99-96-7	Benzenoids	Benzene and substituted derivatives	Benzoic acids and derivatives	0.2431219	0.2103354	0.2457167	0.233058	0.3637562	0.3539846	0.3051729	0.340971233333333	0.2612916	0.3301927	0.2783250	0.289936433333333	0.1840794	0.1541448	0.1776458	0.171956666666667	0.2165423	0.2042074	0.2227975	0.214515733333333	1.3540572	1.3909286	1.5857576	1.44358113333333	0.7650698	0.8799846	0.7831176	0.8564427	0.8489506	0.8576084	0.831862283333333
892	Bis(4-methoxybenzoyl)-3a,29-dihydroxy-8-multifloren-7-one	HMDB0039970	724.434	C46H60O7	131752773	176301	None	None	361475-68-5	Benzenoids	Benzene and substituted derivatives	Benzoic acids and derivatives	0.3159812837	0.2498967674	0.3217927429	0.295890264666667	0.3833842850	0.2969316655	0.3401621428	0.340159364433333	0.2991484077	0.3284801456	0.2161486472	0.281259066833333	0.0280847855	0.0221118085	0.0168267378	0.0223411106	0.0140186885	0.0204375823	0.0307095161	0.0217219289666667	0.0842630313	0.0485683407	0.0636904876	0.0655072865333333	0.0532976438	0.1036319752	0.0589486795	0.0516757216	0.1184589175	0.1035607658	0.0815956172333333
138	Gentisic acid	HMDB0000152	154.026608673	C7H6O4	3469	17189	C00628	618	490-79-9	Benzenoids	Benzene and substituted derivatives	Benzoic acids and derivatives	0.03476327	0.02626398	0.03734043	0.0327892266666667	0.02014841	0.01637639	0.01857525	0.0183666833333333	0.02849779	0.02375756	0.02704133	0.0264322266666667	0.30757123	0.22437766	0.26443656	0.265461816666667	0.26725440	0.24794677	0.31722765	0.277476273333333	1.41594289	1.40195083	1.19826571	1.33871981	0.38927282	0.45682590	0.44100338	0.43802430	0.40039582	0.43398664	0.42658481
220	Phthalic acid	HMDB0002107	166.02660868	C8H6O4	1017	29069	C01606	6489	88-99-3	Benzenoids	Benzene and substituted derivatives	Benzoic acids and derivatives	0.02119664	0.02638222	0.02403253	0.0238704633333333	0.04487622	0.03169400	0.03239684	0.0363223533333333	0.03775056	0.03028040	0.02966751	0.0325661566666667	0.03899154	0.01904887	0.02530783	0.0277827466666667	0.01715423	0.02474875	0.03050288	0.0241352866666667	0.04411096	0.03320465	0.04610573	0.0411404466666667	0.04655443	0.03339449	0.02160606	0.02391378	0.03181160	0.02579713	0.030512915
108	Dibutyl phthalate	HMDB0033244	278.151809192	C16H22O4	3026	34687	C14214	None	84-74-2	Benzenoids	Benzene and substituted derivatives	Benzoic acids and derivatives	0.006228543	0.005024449	0.005778345	0.00567711233333333	0.005721578	0.005126932	0.006114461	0.00565432366666667	0.005854867	0.004787609	0.005234531	0.00529233566666667	0.005547236	0.004864014	0.004805441	0.00507223033333333	0.005765531	0.004146591	0.006523400	0.00547850733333333	0.007938931	0.006973364	0.009226569	0.008046288	0.004533275	0.008324160	0.006862916	0.006376276	0.007105381	0.006516372	0.00661973
832	4-Methylbenzaldehyde	HMDB0029638	120.057514878	C8H8O	7725	28617	C06758	None	104-87-0	Benzenoids	Benzene and substituted derivatives	Benzoyl derivatives	0.11639854	0.18160706	0.15663907	0.151548223333333	0.10763950	0.12066003	0.14513179	0.124477106666667	0.14692592	0.27704312	0.13039651	0.184788516666667	0.13103612	0.16044347	0.12284616	0.138108583333333	0.11988985	0.13650053	0.15301450	0.136468293333333	0.16871532	0.16805026	0.03651671	0.12442743	0.14619330	0.14917519	0.14724903	0.15330850	0.14206960	0.15197409	0.148328285
812	2-Methylbenzaldehyde	HMDB0029636	120.057514878	C8H8O	10722	27434	C07214	None	529-20-4	Benzenoids	Benzene and substituted derivatives	Benzoyl derivatives	4.284632	2.957145	3.511460	3.58441233333333	3.493051	4.148241	4.853205	4.16483233333333	3.171344	2.964014	2.911172	3.01551	3.074793	4.302217	3.945506	3.774172	2.695643	2.266981	3.640053	2.867559	3.700954	3.982310	5.211609	4.298291	4.779694	4.409150	3.467730	3.715978	3.596320	3.770900	3.95662866666667
880	Benzeneacetonitrile	HMDB0034171	117.057849229	C8H7N	8794	25979	C16074	None	140-29-4	Benzenoids	Benzene and substituted derivatives	Benzyl cyanides	2.163047	1.721949	2.068443	1.98447966666667	1.944524	2.407397	2.047654	2.13319166666667	1.872977	1.868998	1.760992	1.83432233333333	1.789537	2.354443	2.132269	2.092083	1.609260	1.392233	2.169510	1.72366766666667	2.216397	3.029363	2.843736	2.69649866666667	1.968081	2.461279	2.115229	2.059836	2.013755	2.141323	2.12658383333333
811	2-Isopropylphenyl methylcarbamate	HMDB0031797	193.110278729	C11H15NO2	17517	38505	C18418	None	2631-40-5	Benzenoids	Benzene and substituted derivatives	Cumenes	0.16016930	0.04598391	0.11203556	0.106062923333333	0.08862479	0.04620944	0.02460377	0.053146	0.20060427	0.03883911	0.10244221	0.113961863333333	0.18984535	0.10502515	0.05732791	0.11739947	0.15721893	0.09719210	0.15452593	0.13631232	0.09492733	0.05695082	0.13592501	0.0959343866666667	0.27096792	0.14462458	0.13472379	0.15833217	0.07383046	0.14776817	0.155041181666667
200	Methylgingerol	HMDB0029852	308.198759384	C18H28O4	71391212	None	None	None	None	Benzenoids	Benzene and substituted derivatives	Methoxybenzenes	0.011430425	0.017257039	0.014325357	0.014337607	0.011086654	0.027206428	0.024890779	0.021061287	0.020606714	0.018871513	0.023297856	0.020925361	0.021467063	0.019788095	0.014926800	0.0187273193333333	0.017123084	0.015745265	0.003909939	0.0122594293333333	0.014419235	0.014004443	0.016827836	0.015083838	0.019000997	0.020565249	0.018944518	0.020197350	0.013501180	0.020656308	0.0188109336666667
814	2-Phenylethanol	HMDB0033944	122.073164942	C8H10O	6054	49000	C05853	None	60-12-8	Benzenoids	Benzene and substituted derivatives	None	0.26516506	0.39754888	0.33759981	0.333437916666667	0.23607925	0.24525084	0.30779756	0.26304255	0.34001318	0.61366754	0.30864116	0.42077396	0.28375471	0.34578116	0.28400298	0.30451295	0.26337787	0.31357071	0.32885270	0.30193376	0.36476063	0.40213054	0.03925055	0.268713906666667	0.31255104	0.32398970	0.30770221	0.32194069	0.31394815	0.31551946	0.315941875
1143	Phenylethylamine	HMDB0012275	121.089149357	C8H11N	1001	18397	C05332	None	64-04-0	Benzenoids	Benzene and substituted derivatives	Phenethylamines	5.38762833	4.99575338	5.39983475	5.26107215333333	9.12092363	8.77795475	7.96818509	8.62235449	7.44389953	7.42609811	7.11296353	7.32765372333333	1.00998574	0.92923562	0.98405679	0.97442605	1.00074351	0.85551640	0.88200636	0.912755423333333	0.06460466	0.06038642	0.06024689	0.06174599	2.91783251	2.70851762	2.65815656	2.69373522	2.63651316	2.79829032	2.735507565
1139	Phenylacetaldehyde	HMDB0006236	120.057514878	C8H8O	998	16424	C00601	None	122-78-1	Benzenoids	Benzene and substituted derivatives	Phenylacetaldehydes	0.5957662	0.5436253	0.6357927	0.591728066666667	0.6094226	1.5490722	1.7261835	1.29489276666667	0.5471080	0.5460978	0.5136474	0.535617733333333	1.3530864	0.6190857	1.3096359	1.093936	1.1117897	0.9894029	1.5901597	1.23045076666667	0.6588001	0.6669182	2.3276272	1.21778183333333	1.4949854	1.4275472	1.4480484	1.6094579	0.6255454	0.6070943	1.2021131
27	2,6-Di-tert-butyl-4-methylphenol	HMDB0033826	220.18271539	C15H24O	31404	34247	C14693	None	128-37-0	Benzenoids	Benzene and substituted derivatives	Phenylpropanes	0.004542819	0.003840340	0.008169080	0.005517413	0.006853387	0.004737824	0.012260707	0.00795063933333333	0.005124778	0.048649654	0.002994950	0.0189231273333333	0.039629572	0.030986376	0.003400729	0.0246722256666667	0.002619390	0.003399619	0.036837483	0.0142854973333333	0.034614538	0.042589389	0.078466796	0.051890241	0.034773668	0.031268659	0.027596861	0.026804166	0.028483379	0.032314724	0.0302069095
798	2,6-Di-tert-butyl-1,4-benzenediol	HMDB0040178	222.162	C14H22O2	75550	None	None	None	2444-28-2	Benzenoids	Benzene and substituted derivatives	Phenylpropanes	0.168898436	0.155695816	0.165372206	0.163322152666667	0.131542986	0.122656129	0.114837366	0.123012160333333	0.234564957	0.228800209	0.223624120	0.228996428666667	0.038499723	0.032434111	0.035200093	0.0353779756666667	0.041851510	0.040504570	0.042617521	0.041657867	0.069760957	0.058091679	0.062998130	0.063616922	0.072031069	0.074952551	0.072811830	0.070534325	0.068300072	0.069196967	0.071304469
778	1-Methoxy-1-(2,4,5-trimethoxyphenyl)-2-propanol	HMDB0031772	256.13107375	C13H20O5	131751190	172498	None	None	98205-47-1	Benzenoids	Benzene and substituted derivatives	Phenylpropanes	0.08174282	0.08347234	0.08921812	0.0848110933333333	0.14056997	0.14279061	0.15295484	0.145438473333333	0.05392296	0.04970428	0.04984175	0.05115633	0.07695026	0.07665191	0.07003958	0.07454725	0.10340743	0.09507498	0.08510373	0.0945287133333333	0.26933778	0.26272173	0.28070329	0.270920933333333	0.22230374	0.27447946	0.26565396	0.26451974	0.26635311	0.27968840	0.262166401666667
962	Fenpropimorph	HMDB0037270	303.256	C20H33NO	11833620	50146	None	None	76492-90-5	Benzenoids	Benzene and substituted derivatives	Phenylpropanes	0.05178911	0.06763856	0.06912671	0.06285146	0.04146585	0.04344337	0.06211244	0.04900722	0.04230894	0.05608741	0.03624392	0.04488009	0.05211189	0.06076369	0.06755250	0.0601426933333333	0.05480310	0.03469713	0.06959462	0.0530316166666667	0.07968956	0.08260708	0.06476691	0.07568785	0.05142866	0.04676840	0.06272642	0.06227834	0.06155290	0.07287798	0.05960545
1196	Styrene	HMDB0034240	104.062600256	C8H8	7501	27452	C07083	None	100-42-5	Benzenoids	Benzene and substituted derivatives	Styrenes	4.984966e+00	4.392715e+00	4.871318e+00	4.74966633333333	8.282068e+00	7.962041e+00	7.305037e+00	7.84971533333333	6.796855e+00	6.760136e+00	6.718397e+00	6.75846266666667	8.941727e-01	8.525802e-01	9.068946e-01	0.884549166666667	8.709350e-01	7.804826e-01	7.485597e-01	0.799992433333333	2.107592e-02	1.959658e-02	7.303961e-05	0.0135818465366667	2.732448e+00	2.537389e+00	2.448513e+00	2.470022e+00	2.359618e+00	2.384206e+00	2.48869933333333
797	2,5-Dimethylphenol	HMDB0030540	122.073164942	C8H10O	7267	421375	None	None	95-87-4	Benzenoids	Benzene and substituted derivatives	Xylenes	0.2930930	0.2990426	0.4357122	0.342615933333333	0.4386940	0.2537143	0.3722350	0.3548811	0.8202252	0.5823894	0.2861017	0.562905433333333	0.4402223	0.1995516	0.4385836	0.3594525	0.3342115	0.7133886	0.9944858	0.6806953	0.3055921	0.2955393	0.4149678	0.338699733333333	0.2019826	0.4396033	0.2167577	0.4523541	0.3503057	0.2651903	0.321032283333333
877	Azorubine	HMDB0036795	458.024	C20H14N2O7S2	None	None	None	None	3567-69-9	Benzenoids	Naphthalenes	Naphthalene sulfonic acids and derivatives	0.0020669497	0.0011473938	0.0011603860	0.00145824316666667	0.0035435167	0.0037282383	0.0030118150	0.00342785666666667	0.0020290530	0.0023931333	0.0009542934	0.0017921599	0.0089304707	0.0085067457	0.0080792546	0.00850549033333333	0.0078781045	0.0065824871	0.0089239806	0.0077948574	0.0157898260	0.0177620498	0.0174823288	0.0170114015333333	0.0058001047	0.0067253556	0.0065375541	0.0066930794	0.0074303330	0.0080381824	0.0068707682
752	1,2-Dihydro-1,1,6-trimethylnaphthalene	HMDB0040284	172.125	C13H16	121677	None	None	None	30364-38-6	Benzenoids	Naphthalenes	None	0.046370318	0.030776470	0.049339824	0.042162204	0.030745824	0.047978918	0.047933547	0.0422194296666667	0.049891984	0.056284284	0.045612430	0.0505962326666667	0.028095732	0.024585071	0.026657174	0.0264459923333333	0.024517433	0.024777322	0.059258952	0.036184569	0.034866526	0.043199903	0.072995834	0.0503540876666667	0.073675365	0.084308974	0.052192315	0.080388311	0.078682118	0.074618984	0.0739776778333333
1103	Norbuprenorphine	HMDB0060546	413.257	C25H35NO4	114976	None	None	None	None	Benzenoids	Phenanthrenes and derivatives	None	0.275948367	0.229891267	0.278687068	0.261508900666667	0.590543452	0.626023936	0.564711573	0.593759653666667	0.477105551	0.454557214	0.424064528	0.451909097666667	0.033754712	0.053629382	0.055460632	0.0476149086666667	0.088304897	0.081594190	0.080577099	0.083492062	0.021721647	0.023817864	0.026056768	0.0238654263333333	0.142846930	0.165341416	0.152330219	0.145092817	0.152222529	0.150091352	0.151320877166667
955	Epoxyanethole	HMDB0034615	164.083729628	C10H12O2	148535	None	None	None	None	Benzenoids	Phenol ethers	Anisoles	0.11230912	0.25895119	0.12556227	0.165607526666667	0.13837876	0.10969143	0.14221585	0.130095346666667	0.11327574	0.10899945	0.10214929	0.108141493333333	0.11438916	0.12487646	0.11403062	0.117765413333333	0.10174571	0.08331797	0.28608444	0.157049373333333	0.13249427	0.13264004	0.45130177	0.238812026666667	0.12653423	0.11178429	0.31449320	0.31605003	0.30509360	0.13125380	0.217534858333333
37	3,4-Dihydroxyphenylglycol	HMDB0000318	170.057908808	C8H10O4	91528	1387	C05576	5307	28822-73-3	Benzenoids	Phenols	Benzenediols	0.4560131	1.4661765	0.4807801	0.8009899	0.5076585	0.8057443	0.3351667	0.549523166666667	0.2401252	0.2954391	0.3170964	0.284220233333333	0.2857122	0.7775638	0.5462252	0.5365004	0.1842409	0.4267996	0.4791163	0.3633856	0.5129583	0.5831816	0.3492395	0.481793133333333	0.7351955	0.3838451	0.3971429	0.2915001	0.3106776	1.0836921	0.53367555
840	5-Nonadecyl-1,3-benzenediol	HMDB0030956	376.334130652	C25H44O2	161858	None	None	None	35176-46-6	Benzenoids	Phenols	Benzenediols	0.015494600	0.015044558	0.018322391	0.016287183	0.005315461	0.007548824	0.008443597	0.00710262733333333	0.012971659	0.014077508	0.013434761	0.0134946426666667	0.005515371	0.006209773	0.005361168	0.00569543733333333	0.008507016	0.007038839	0.007964460	0.00783677166666667	0.027178842	0.021052685	0.020981484	0.0230710036666667	0.011256193	0.013682737	0.012384801	0.013671448	0.011547266	0.013391591	0.0126556726666667
750	1,2,3-Trihydroxybenzene	HMDB0013674	126.031694058	C6H6O3	1057	16164	C01108	None	87-66-1	Benzenoids	Phenols	Benzenetriols and derivatives	0.199685509	0.182643834	0.274035370	0.218788237666667	0.139700941	0.251747544	0.173605331	0.188351272	0.165530732	0.158452451	0.140656920	0.154880034333333	0.145489489	0.120668742	0.132453626	0.132870619	0.127067834	0.108447406	0.144607640	0.126707626666667	0.087972485	0.105033971	0.089979304	0.0943285866666667	0.158779012	0.166557419	0.130101931	0.111704147	0.138881212	0.122674178	0.1381163165
258	Vanillin	HMDB0012308	152.047344122	C8H8O3	1183	18346	C00755	None	121-33-5	Benzenoids	Phenols	Methoxyphenols	6.122810e-05	5.507164e-05	6.331332e-05	5.987102e-05	1.152494e-03	5.823321e-05	5.746975e-05	0.00042273232	4.474800e-03	1.055163e-02	3.024288e-03	0.006016906	5.043691e-03	9.901036e-03	5.703193e-03	0.00688264	9.002716e-03	6.419405e-03	1.493097e-02	0.010117697	8.988987e-03	9.946730e-03	1.224528e-02	0.0103936656666667	3.644363e-02	6.807920e-02	9.545001e-02	1.092400e-01	1.140226e-01	1.203668e-01	0.0906003733333333
139	Gingerol	HMDB0005783	294.18310932	C17H26O4	3473	None	C10462	None	58253-27-3	Benzenoids	Phenols	Methoxyphenols	0.5184350	0.3534924	0.4651511	0.445692833333333	0.5353541	0.4381004	0.5823822	0.518612233333333	0.4795371	0.5225566	0.4496069	0.4839002	0.4530040	0.3822164	0.4824299	0.439216766666667	0.4820033	0.4253349	0.6016915	0.5030099	0.5092733	0.6669493	0.6748559	0.617026166666667	0.4296497	0.4862997	0.4335953	0.4506184	0.4704610	0.4582547	0.454813133333333
746	[7]-Paradol	HMDB0040806	292.204	C18H28O3	13733135	174779	None	None	53172-04-6	Benzenoids	Phenols	Methoxyphenols	0.16170132	0.20576020	0.18931596	0.185592493333333	0.17437968	0.46546153	0.20713374	0.282324983333333	0.23891575	0.18996840	0.42162652	0.283503556666667	0.53098090	0.22048032	0.55945801	0.436973076666667	0.35411546	0.29714348	0.17180834	0.27435576	0.16161509	0.15272753	0.31194248	0.2087617	0.45896399	0.24001558	0.24018125	0.43972939	0.22678314	0.23756432	0.307206278333333
1204	threo-Syringoylglycerol	HMDB0031237	244.094688244	C11H16O6	14237629	None	None	None	121748-11-6	Benzenoids	Phenols	Methoxyphenols	2.243635	2.159828	3.142230	2.515231	2.435388	2.102286	2.383209	2.306961	2.279802	2.373690	1.778263	2.14391833333333	2.806428	2.344893	2.116073	2.42246466666667	2.069860	1.841533	2.910009	2.27380066666667	3.797042	4.171799	4.689567	4.21946933333333	2.663516	2.827868	2.607549	2.846143	2.907604	2.908803	2.7935805
745	[10]-Gingerdione	HMDB0029475	348.230059512	C21H32O4	14440539	175457	None	None	None	Benzenoids	Phenols	Methoxyphenols	0.08124106	0.07771415	0.09098780	0.0833143366666667	0.11407953	0.12417234	0.11020427	0.116152046666667	0.09503964	0.08531152	0.07946948	0.08660688	0.48524069	0.39390751	0.38015433	0.41976751	0.27636231	0.30936016	0.36344535	0.316389273333333	0.09134776	0.08770106	0.13214785	0.103732223333333	0.13189372	0.15729253	0.16933379	0.15175407	0.13812588	0.17774920	0.154358198333333
917	Curcumin I	HMDB0039611	396.157	C23H24O6	131752691	None	None	None	91884-86-5	Benzenoids	Phenols	Methoxyphenols	0.04819253	0.03836633	0.04180820	0.04278902	0.03073378	0.02361374	0.02136470	0.0252374066666667	0.03515397	0.04212536	0.02886937	0.0353829	0.03648142	0.04095374	0.03075134	0.0360621666666667	0.03505688	0.03496376	0.03652098	0.0355138733333333	0.04041817	0.03991157	0.05545541	0.0452617166666667	0.06069786	0.08939467	0.08845417	0.08520316	0.08837265	0.09754420	0.0849444516666667
747	1-(3-Methoxy-4-hydroxy)-phenyl-6,7-dihydroxy-isochroman	HMDB0029303	288.099773622	C16H16O5	131750845	174747	None	None	None	Benzenoids	Phenols	Methoxyphenols	0.011103084	0.011607862	0.011746779	0.0114859083333333	0.014915884	0.013935881	0.014767940	0.0145399016666667	0.023441455	0.030216550	0.021894624	0.0251842096666667	0.095827669	0.085893820	0.092998624	0.091573371	0.172482494	0.156468199	0.181092371	0.170014354666667	0.008393961	0.006200370	0.005931532	0.00684195433333333	0.051599791	0.050709332	0.050497911	0.050996416	0.047806338	0.058783463	0.0517322085
51	4-Nitrophenol	HMDB0001232	139.026943031	C6H5NO3	980	16836	C00870	4100	100-02-7	Benzenoids	Phenols	Nitrophenols	0.10054357	0.09348205	0.11084586	0.101623826666667	0.10804569	0.10336584	0.10665960	0.10602371	0.09475006	0.08568971	0.08136365	0.0872678066666667	0.09307710	0.08219913	0.09385382	0.0897100166666667	0.08243378	0.06291795	0.10881948	0.0847237366666667	0.15372454	0.15676714	0.17150258	0.160664753333333	0.10849582	0.10716428	0.09722392	0.09627609	0.09858202	0.12519776	0.105489981666667
4	2-(1-Methylpropyl)-4,6-dinitrophenol	HMDB0032559	240.075	C10H12N2O5	6950	83632	C14302	None	88-85-7	Benzenoids	Phenols	Nitrophenols	0.013344037	0.011562154	0.014827339	0.01324451	0.013061292	0.013161213	0.012810608	0.0130110376666667	0.011555354	0.013374041	0.002965045	0.00929814666666667	0.010693296	0.011970430	0.011472095	0.011378607	0.011191435	0.010691991	0.014558182	0.0121472026666667	0.015276738	0.015422426	0.015088236	0.0152624666666667	0.011682274	0.011072718	0.011443012	0.011514375	0.013468636	0.013604536	0.0121309251666667
1005	Hordatine A	HMDB0030461	566.296516366	C28H38N8O5	131751023	None	C08307	None	7073-64-5	Phenylpropanoids and polyketides	2-arylbenzofuran flavonoids	None	3.099557e-02	2.284226e-02	2.937502e-02	0.0277376166666667	1.336280e-02	1.436793e-02	1.277474e-02	0.0135018233333333	3.346227e-02	3.065617e-02	3.212026e-02	0.0320795666666667	7.566195e-04	5.099001e-05	5.402814e-05	0.00028721255	5.040445e-05	4.744303e-05	6.335174e-05	5.37330733333333e-05	1.418856e-02	1.621177e-02	1.644966e-02	0.0156166633333333	7.775256e-03	8.649950e-03	8.113711e-03	7.192087e-03	8.787549e-03	8.588638e-03	0.00818453183333333
966	Gancaonin I	HMDB0038756	354.147	C21H22O5	480777	69099	None	None	126716-36-7	Phenylpropanoids and polyketides	2-arylbenzofuran flavonoids	None	0.058119144	0.045515106	0.050669015	0.0514344216666667	0.008563927	0.007723370	0.007501647	0.007929648	0.046248579	0.041959363	0.042088283	0.043432075	0.012271245	0.012152953	0.013402097	0.012608765	0.016625787	0.013271911	0.020909066	0.016935588	0.024580083	0.020485757	0.020046071	0.0217039703333333	0.017324279	0.023559604	0.021557924	0.021811997	0.019902723	0.020676471	0.0208054996666667
1019	Kanzonol V	HMDB0029788	376.167459256	C24H24O4	102444980	175838	None	None	184584-65-4	Phenylpropanoids and polyketides	2-arylbenzofuran flavonoids	None	0.012104889	0.011304048	0.012239616	0.011882851	0.010107077	0.009452689	0.009537803	0.00969918966666667	0.010920529	0.010149471	0.010775313	0.0106151043333333	0.025335546	0.021605773	0.023966733	0.0236360173333333	0.026800100	0.024143396	0.029418436	0.0267873106666667	0.002875084	0.003298805	0.003294143	0.00315601066666667	0.015506467	0.016176150	0.016696317	0.015251060	0.014334267	0.016525567	0.0157483046666667
860	alpha-Terpinyl cinnamate	HMDB0038050	284.178	C19H24O2	6435837	None	None	None	10024-56-3	Phenylpropanoids and polyketides	Cinnamic acids and derivatives	Cinnamic acid esters	0.057095981	0.054231566	0.060588920	0.057305489	0.028396996	0.023900292	0.027104316	0.0264672013333333	0.054490902	0.052155354	0.050445655	0.0523639703333333	0.021824425	0.023667201	0.026609831	0.024033819	0.026717727	0.025413578	0.032919030	0.0283501116666667	0.018044638	0.016457699	0.003017217	0.012506518	0.026325207	0.028602225	0.027672035	0.030063722	0.027280823	0.029834933	0.0282964908333333
245	trans-Cinnamic acid	HMDB0000930	148.0524295	C9H8O2	444539	35697	C10438	5880	140-10-3	Phenylpropanoids and polyketides	Cinnamic acids and derivatives	Cinnamic acids	0.05749133	0.07104730	0.06882912	0.06578925	0.04680653	0.04184485	0.04583951	0.0448302966666667	0.04620854	0.05039850	0.05221873	0.04960859	0.04502394	0.05030431	0.04963536	0.0483212033333333	0.06452276	0.05921992	0.04783434	0.05719234	0.04095374	0.04096904	0.04771746	0.0432134133333333	0.06780766	0.06545169	0.06190068	0.06178387	0.06689225	0.06923583	0.0655119966666667
810	2-Hydroxycinnamic acid	HMDB0002641	164.047344122	C9H8O3	637540	18125	C01772	6727	583-17-5	Phenylpropanoids and polyketides	Cinnamic acids and derivatives	Hydroxycinnamic acids and derivatives	0.24087984	0.27384236	0.27934047	0.264687556666667	0.28461560	0.29442113	0.30532790	0.29478821	0.28640258	0.27781316	0.30165787	0.288624536666667	0.13818656	0.14539970	0.13624214	0.1399428	0.19019923	0.17092418	0.15380625	0.17164322	0.14554449	0.13522309	0.16255737	0.147774983333333	0.24310950	0.25841166	0.23594313	0.25340683	0.24050446	0.26670856	0.24968069
867	Archangelin	HMDB0030846	338.151809192	C21H22O4	177156	None	None	None	21174-75-4	Phenylpropanoids and polyketides	Coumarins and derivatives	Furanocoumarins	1.452078e-02	1.006620e-02	1.460591e-02	0.0130642966666667	6.132220e-05	5.823321e-05	5.746975e-05	5.90083866666667e-05	1.102486e-02	1.236408e-02	5.275363e-03	0.00955476766666667	2.771021e-02	2.412447e-02	2.882277e-02	0.0268858166666667	2.667484e-02	2.602894e-02	3.777756e-02	0.0301604466666667	1.719934e-02	1.804362e-02	1.992538e-02	0.0183894466666667	3.419370e-02	3.512637e-02	3.737563e-02	3.554332e-02	3.574286e-02	3.827672e-02	0.0360431
1068	Mammea B/AD cyclo D	HMDB0033879	356.162373878	C21H24O5	131751499	175582	None	None	34107-36-3	Phenylpropanoids and polyketides	Coumarins and derivatives	Pyranocoumarins	0.025038578	0.022666428	0.025811596	0.024505534	0.015366761	0.017511990	0.016412759	0.0164305033333333	0.025706176	0.024879408	0.023325882	0.0246371553333333	0.015317735	0.017780226	0.021248151	0.0181153706666667	0.025180905	0.021468865	0.018542770	0.0217308466666667	0.024440316	0.022716245	0.023563552	0.023573371	0.035157015	0.027374706	0.030799826	0.033834673	0.036794848	0.033676987	0.0329396758333333
816	3-(1,1-Dimethyl-2-propenyl)-8-(3-methyl-2-butenyl)xanthyletin	HMDB0030730	364.203844762	C24H28O3	14604074	174872	None	None	30310-55-5	Phenylpropanoids and polyketides	Coumarins and derivatives	Pyranocoumarins	0.5195118	0.4630511	0.5095310	0.497364633333333	0.4507342	0.4497745	0.4706283	0.457045666666667	0.5598799	0.5702657	0.5402942	0.556813266666667	0.2671410	0.2700142	0.2870647	0.274739966666667	0.2643894	0.2298572	0.2807569	0.2583345	0.3571386	0.3449624	0.3741455	0.358748833333333	0.4258265	0.4483212	0.4181581	0.4178554	0.4139227	0.4331683	0.4262087
786	2-(3,4-Dihydroxybenzoyloxy)-4,6-dihydroxybenzoate	HMDB0059651	306.038	C14H10O8	440370	16068	C04524	None	None	Phenylpropanoids and polyketides	Depsides and depsidones	None	0.07216107	0.04680565	0.07463114	0.06453262	0.03931507	0.02017572	0.03520224	0.0315643433333333	0.05259247	0.06209761	0.03499705	0.04989571	0.12036254	0.10939145	0.11212102	0.113958336666667	0.09012806	0.07006997	0.14924650	0.103148176666667	0.16380255	0.15839073	0.14084258	0.154345286666667	0.06004296	0.06963697	0.06276289	0.08288127	0.06920766	0.07347910	0.069668475
243	Tetrahydrocurcumin	HMDB0005789	372.1572885	C21H24O6	124072	67263	None	None	36062-04-1	Phenylpropanoids and polyketides	Diarylheptanoids	Linear diarylheptanoids	0.050365530	0.042067648	0.054890772	0.0491079833333333	0.009340534	0.009317296	0.010631643	0.00976315766666667	0.043147686	0.047077156	0.041147232	0.0437906913333333	0.017912028	0.015932059	0.019511968	0.0177853516666667	0.022467616	0.016396823	0.024415627	0.0210933553333333	0.022480420	0.020688529	0.019556756	0.0209085683333333	0.018320829	0.028731810	0.025305382	0.027755142	0.026122048	0.029516129	0.0259585566666667
847	7-(4-Hydroxy-3-methoxyphenyl)-5-methoxy-1-phenyl-3-heptanone	HMDB0029525	342.18310932	C21H26O4	5319454	66032	None	None	83161-95-9	Phenylpropanoids and polyketides	Diarylheptanoids	Linear diarylheptanoids	0.0064915384	0.0036593805	0.0062467298	0.0054658829	0.0017769039	0.0005416066	0.0003511782	0.000889896233333333	0.0068236476	0.0040426526	0.0061527284	0.00567300953333333	0.0876268735	0.0754484302	0.0941828502	0.0857527179666667	0.0728965735	0.0754751792	0.1422512164	0.0968743230333333	0.0091836519	0.0076359307	0.0049105628	0.0072433818	0.0123319887	0.0089181777	0.0058641062	0.0055956803	0.0047767274	0.0045528232	0.00700658391666667
1013	Isogingerenone B	HMDB0035404	386.172938564	C22H26O6	5318568	175922	None	None	128700-99-2	Phenylpropanoids and polyketides	Diarylheptanoids	Linear diarylheptanoids	0.0047418448	0.0061107499	0.0059930846	0.00561522643333333	0.0048128711	0.0048441057	0.0047626245	0.00480653376666667	0.0036801624	0.0049377099	0.0031210140	0.0039129621	0.0200136575	0.0259020486	0.0195902681	0.0218353247333333	0.0167388843	0.0152400246	0.0208678078	0.0176155722333333	0.0559402472	0.0630620682	0.0590034047	0.0593352400333333	0.0469741529	0.0530871754	0.0469461977	0.0631455048	0.0627062850	0.0674193750	0.0567131151333333
207	Naringenin	HMDB0002670	272.068473494	C15H12O5	439246	17846	C00509	3401	480-41-1	Phenylpropanoids and polyketides	Flavonoids	Flavans	0.029660402	0.029135970	0.030732671	0.0298430143333333	0.029838796	0.029102782	0.027899604	0.0289470606666667	0.044909638	0.044637091	0.032753165	0.0407666313333333	0.007390475	0.007710924	0.007817266	0.007639555	0.010543361	0.010553776	0.009774905	0.0102906806666667	0.008100656	0.007483525	0.010119463	0.00856788133333333	0.015011269	0.017016969	0.017793755	0.016708818	0.018146291	0.019406927	0.0173473381666667
953	Epicatechin 3-O-(4-methylgallate)	HMDB0039328	456.106	C23H20O10	467297	None	None	None	108907-44-4	Phenylpropanoids and polyketides	Flavonoids	Flavans	0.023540808	0.019233980	0.023237485	0.022004091	0.034864015	0.028277865	0.026256074	0.029799318	0.020702311	0.021217801	0.023931863	0.0219506583333333	0.046853785	0.046445983	0.051212955	0.0481709076666667	0.034482981	0.035162789	0.053133150	0.0409263066666667	0.012009499	0.010919617	0.004676702	0.00920193933333333	0.011192785	0.010266248	0.010242506	0.010120145	0.009144408	0.008457133	0.00990387083333333
1	(+)-Epicatechin	HMDB0037954	290.079	C15H14O6	182232	76125	C09728	3420	35323-91-2	Phenylpropanoids and polyketides	Flavonoids	Flavans	0.006000474	0.005939802	0.004594343	0.00551153966666667	0.002437419	0.002418737	0.003349717	0.002735291	0.006396803	0.004149320	0.004712279	0.005086134	0.002658679	0.002230786	0.002001540	0.00229700166666667	0.002870297	0.002842659	0.004139924	0.00328429333333333	0.002719225	0.002478659	0.002780564	0.00265948266666667	0.004051482	0.004532374	0.004432834	0.004568588	0.004774188	0.004799860	0.00452655433333333
799	2',7-Dihydroxy-4'-methoxy-8-prenylflavan	HMDB0036399	340.167	C21H24O4	9819315	175319	None	None	None	Phenylpropanoids and polyketides	Flavonoids	Flavans	0.04719328	0.02917631	0.04026125	0.0388769466666667	0.02103631	0.01007227	0.01731030	0.0161396266666667	0.02691323	0.04068751	0.02840599	0.0320022433333333	0.12541182	0.11644446	0.12857448	0.12347692	0.12477878	0.11098863	0.16351156	0.13309299	0.03984462	0.03987664	0.03889815	0.0395398033333333	0.14556292	0.15287798	0.14811454	0.15595603	0.15025378	0.16772585	0.153415183333333
794	2',4'-Dihydroxy-7-methoxy-8-prenylflavan	HMDB0036401	340.167	C21H24O4	10759602	None	None	None	None	Phenylpropanoids and polyketides	Flavonoids	Flavans	2.369679e-03	1.063126e-03	6.331332e-05	0.00116537277333333	6.132220e-05	5.823321e-05	5.746975e-05	5.90083866666667e-05	7.293815e-04	4.348796e-03	1.954156e-03	0.00234411116666667	2.715592e-02	3.206038e-02	6.128427e-03	0.0217815756666667	3.239132e-02	3.561677e-02	2.810012e-02	0.03203607	6.205895e-02	4.727384e-02	7.490906e-02	0.06141395	8.041683e-02	8.711985e-02	8.038981e-02	9.039934e-02	8.635637e-02	8.236858e-02	0.0845084633333333
1183	Rubraflavone C	HMDB0030630	490.23553882	C30H34O6	10255010	None	None	None	54835-67-5	Phenylpropanoids and polyketides	Flavonoids	Flavones	0.01883909	0.02190579	0.01985420	0.0201996933333333	0.01310624	0.01202223	0.01384173	0.0129900666666667	0.02066171	0.02104583	0.01735160	0.01968638	0.04840186	0.04335635	0.04784027	0.0465328266666667	0.06164679	0.05752172	0.06527080	0.06147977	0.01181724	0.01275841	0.01144323	0.0120062933333333	0.05524500	0.05408845	0.05588298	0.04886626	0.05898964	0.05234251	0.0542358066666667
166	Kaempferol	HMDB0005801	286.047738052	C15H10O6	5280863	28499	C05903	None	520-18-3	Phenylpropanoids and polyketides	Flavonoids	Flavones	0.041543463	0.032079502	0.044683757	0.039435574	0.053046507	0.051404957	0.013864591	0.039438685	0.047544995	0.054335535	0.049856171	0.0505789003333333	0.062555812	0.046925594	0.047041580	0.0521743286666667	0.043957344	0.046629482	0.055775766	0.0487875306666667	0.016125864	0.014998496	0.011169077	0.0140978123333333	0.031906901	0.004574446	0.024613657	0.030982064	0.028586267	0.024260380	0.0241539525
154	Hesperetin	HMDB0005782	302.07903818	C16H14O6	72281	28230	C01709	None	520-33-2	Phenylpropanoids and polyketides	Flavonoids	O-methylated flavonoids	0.03431239	0.03006701	0.03097530	0.0317849	0.01900440	0.01617098	0.02225441	0.0191432633333333	0.02584925	0.02894327	0.02476839	0.0265203033333333	0.02146294	0.02176341	0.02546128	0.0228958766666667	0.02546945	0.02360006	0.03149929	0.0268562666666667	0.02846988	0.02583220	0.02737231	0.0272247966666667	0.02855113	0.03131587	0.02721931	0.03084711	0.03322974	0.03285450	0.03066961
112	Diosmetin	HMDB0029676	300.063388116	C16H12O6	5281612	4630	C10038	None	520-34-3	Phenylpropanoids and polyketides	Flavonoids	O-methylated flavonoids	0.04255338	0.03851466	0.05228599	0.0444513433333333	0.01757271	0.01429149	0.01879472	0.0168863066666667	0.04209266	0.03719810	0.03442295	0.03790457	0.01800815	0.01824518	0.02328983	0.01984772	0.02465419	0.02186218	0.02602442	0.0241802633333333	0.07481909	0.05623792	0.05476590	0.06194097	0.04092997	0.03779259	0.03773879	0.03139975	0.03621507	0.03566823	0.0366240666666667
885	Betagarin	HMDB0030727	328.094688244	C18H16O6	3482905	None	C09479	None	60132-69-6	Phenylpropanoids and polyketides	Flavonoids	O-methylated flavonoids	6.122810e-05	5.507164e-05	6.331332e-05	5.987102e-05	6.132220e-05	5.823321e-05	5.746975e-05	5.90083866666667e-05	5.925035e-05	6.085981e-05	5.423563e-05	5.81152633333333e-05	2.418662e-04	5.446716e-04	6.456024e-04	0.000477380066666667	5.040445e-05	3.153843e-04	6.335174e-05	0.00014304683	4.982569e-04	7.119537e-05	7.303961e-05	0.00021416396	2.111161e-02	1.960205e-02	2.005199e-02	1.808618e-02	1.966412e-02	1.926364e-02	0.0196299316666667
795	2',5,6-Trimethoxyflavone	HMDB0037331	312.1	C18H16O5	14484690	None	None	None	16266-97-0	Phenylpropanoids and polyketides	Flavonoids	O-methylated flavonoids	0.03257953	0.02316983	0.03320331	0.02965089	0.04092019	0.02464614	0.02898564	0.0315173233333333	0.02319715	0.03222172	0.01608090	0.0238332566666667	0.22392565	0.19023450	0.20669458	0.206951576666667	0.17250661	0.18325070	0.29893574	0.218231016666667	0.07906382	0.09318122	0.11126074	0.0945019266666667	0.12776313	0.12997614	0.13602216	0.15293702	0.15685281	0.16034883	0.143983348333333
829	4',5,6,7-Tetramethoxyflavone	HMDB0030575	342.110338308	C19H18O6	96118	34357	C14472	None	1168-42-9	Phenylpropanoids and polyketides	Flavonoids	O-methylated flavonoids	6.122810e-05	5.507164e-05	6.331332e-05	5.987102e-05	6.132220e-05	5.823321e-05	5.746975e-05	5.90083866666667e-05	5.925035e-05	6.085981e-05	5.423563e-05	5.81152633333333e-05	5.369606e-03	5.134546e-03	4.868258e-03	0.00512413666666667	2.574532e-03	3.100096e-03	2.479483e-03	0.002718037	7.258140e-03	6.517684e-03	7.071725e-03	0.006949183	3.403008e-01	3.168745e-01	3.097844e-01	3.078722e-01	3.043551e-01	3.131161e-01	0.31538385
779	1-Methoxyficifolinol	HMDB0038109	422.209	C26H30O5	131752306	None	None	None	129280-35-9	Phenylpropanoids and polyketides	Isoflavonoids	Furanoisoflavonoids	0.015430041	0.013743951	0.017733577	0.0156358563333333	0.014176936	0.010439710	0.012264307	0.012293651	0.013487927	0.013974995	0.014597689	0.0140202036666667	0.021273631	0.023240861	0.022633445	0.0223826456666667	0.022094489	0.018642814	0.027632350	0.0227898843333333	0.011738492	0.010889703	0.009945268	0.010857821	0.017765813	0.019465934	0.019256886	0.017696386	0.016095529	0.017930734	0.0180352136666667
146	Glycitein	HMDB0005781	284.068473486	C16H12O5	5317750	34778	C14536	None	40957-83-3	Phenylpropanoids and polyketides	Isoflavonoids	Isoflav-2-enes	0.029768100	0.025757831	0.030752771	0.0287595673333333	0.007847502	0.009167991	0.009193311	0.008736268	0.024563953	0.028128796	0.024039441	0.0255773966666667	0.006644611	0.011009972	0.012135619	0.00993006733333333	0.015943353	0.012394404	0.011112338	0.0131500316666667	0.081840173	0.072054827	0.057577194	0.0704907313333333	0.030559674	0.028809823	0.028548733	0.024626258	0.025058161	0.027238125	0.0274734623333333
874	Austalide K	HMDB0030157	412.224974134	C25H32O5	13942822	None	None	None	87833-53-2	Phenylpropanoids and polyketides	Isoflavonoids	Isoflavans	0.05872675	0.04223389	0.06640977	0.0557901366666667	0.05899776	0.04584035	0.07379043	0.0595428466666667	0.05307763	0.21727405	0.03590662	0.1020861	0.06270852	0.14133039	0.05240943	0.08548278	0.03088947	0.03009601	0.13971850	0.0669013266666667	0.11000947	0.18122688	0.33221401	0.207816786666667	0.08257703	0.08624397	0.09393889	0.09493096	0.09404507	0.09309423	0.090805025
1017	Kanzonol K	HMDB0041212	436.189	C26H28O6	131753069	175519	None	None	156281-30-0	Phenylpropanoids and polyketides	Isoflavonoids	Isoflavans	0.6564727	1.1134496	0.9491360	0.906352766666667	0.6175549	0.7154482	0.7848495	0.705950866666667	0.7221287	1.5409546	0.6664000	0.976494433333333	0.7319261	0.9263137	0.7589930	0.805744266666667	0.6372477	0.7746835	0.8628673	0.758266166666667	0.9947194	1.1436445	0.2300513	0.789471733333333	0.7145109	0.8072093	0.8311271	0.8388438	0.8950212	0.9087413	0.8325756
1018	Kanzonol M	HMDB0041101	398.173	C23H26O6	131753029	171678	None	None	156250-70-3	Phenylpropanoids and polyketides	Isoflavonoids	O-methylated isoflavonoids	0.3897533	0.3033207	0.4005736	0.3645492	0.2111154	0.1650441	0.1768310	0.184330166666667	0.2896386	0.3582285	0.2278873	0.291918133333333	1.0928406	1.0290327	1.0707735	1.0642156	0.9985357	0.9501522	1.4729821	1.14055666666667	0.4312131	0.4233783	0.4845951	0.4463955	1.1123928	1.1875543	1.1509401	1.2389077	1.2746531	1.4001476	1.2274326
1182	Rotenone	HMDB0034436	394.141638436	C23H22O6	6758	28201	C07593	None	83-79-4	Phenylpropanoids and polyketides	Isoflavonoids	Rotenoids	0.060322106	0.049346967	0.056710656	0.0554599096666667	0.007863436	0.007320307	0.007794360	0.00765936766666667	0.042376773	0.038674313	0.033091824	0.0380476366666667	0.013010487	0.015501414	0.017504603	0.0153388346666667	0.021895596	0.018941079	0.030171690	0.023669455	0.027137200	0.026619231	0.027775467	0.0271772993333333	0.021042493	0.025438432	0.021191616	0.023280907	0.023724341	0.024129177	0.0231344943333333
179	Licochalcone B	HMDB0037320	286.084	C16H14O5	5318999	None	None	None	58749-23-8	Phenylpropanoids and polyketides	Linear 1,3-diarylpropanoids	Chalcones and dihydrochalcones	0.010964163	0.010233677	0.012331087	0.011176309	0.006666043	0.005809612	0.008207017	0.006894224	0.009997768	0.011303364	0.009866113	0.0103890816666667	0.018841308	0.016010247	0.018212250	0.017687935	0.018459149	0.019042788	0.024972478	0.020824805	0.004081844	0.003925040	0.003489948	0.00383227733333333	0.013249709	0.016290450	0.003849770	0.015088747	0.016167681	0.003805604	0.0114086601666667
1067	Mammea A/AB cyclo F	HMDB0030713	422.172938564	C25H26O6	21579161	546083	None	None	30390-13-7	Phenylpropanoids and polyketides	Neoflavonoids	Prenylated neoflavonoids	0.02691167	0.02116053	0.02387059	0.02398093	0.02515766	0.02418829	0.02611811	0.0251546866666667	0.01887461	0.01967429	0.01842581	0.01899157	0.01900857	0.02057595	0.02219747	0.0205939966666667	0.02423690	0.01976763	0.01715901	0.0203878466666667	0.01666093	0.01546989	0.01634160	0.0161574733333333	0.02958516	0.03013609	0.02657543	0.02551344	0.02505533	0.02194529	0.0264684566666667
170	L-3-Phenyllactic acid	HMDB0000748	166.062994186	C9H10O3	643327	32978	C05607	None	20312-36-1	Phenylpropanoids and polyketides	Phenylpropanoic acids	None	0.01577791	0.01415392	0.01567913	0.0152036533333333	0.01922061	0.01853008	0.01871476	0.0188218166666667	0.01855178	0.02032257	0.01862700	0.0191671166666667	0.04405974	0.02407699	0.04267963	0.0369387866666667	0.04130605	0.04012910	0.03031873	0.0372512933333333	0.03649231	0.03659023	0.04454589	0.0392094766666667	0.07279389	0.07011750	0.07477876	0.08027475	0.08256729	0.07646260	0.0761657983333333
199	Methyldopa	HMDB0011754	211.084457909	C10H13NO4	38853	61058	C07194	None	555-30-6	Phenylpropanoids and polyketides	Phenylpropanoic acids	None	0.24445760	0.30234775	0.19622594	0.247677096666667	0.24148952	0.28227810	0.16323436	0.22900066	0.13816241	0.10260722	0.25436306	0.16504423	0.21290044	0.21780994	0.13161756	0.187442646666667	0.11543759	0.18064603	0.24461661	0.18023341	0.31379792	0.22182729	0.25960393	0.26507638	0.50108282	0.06600187	0.25051368	0.09905659	0.16920426	0.35154718	0.239567733333333
951	Endoxifen	HMDB0060666	373.204179113	C25H27NO2	10090750	None	C16547	None	None	Phenylpropanoids and polyketides	Stilbenes	None	0.008143304	0.006041933	0.007968464	0.007384567	0.007395320	0.005135081	0.003804510	0.00544497033333333	0.002082447	0.002063230	0.001265004	0.00180356033333333	0.009241667	0.011542001	0.010496951	0.010426873	0.014182342	0.010544236	0.009340224	0.0113556006666667	0.019365411	0.019924225	0.018988913	0.019426183	0.017670760	0.018534122	0.017073589	0.019977016	0.018110626	0.021361574	0.0187879478333333
122	Ellagic acid	HMDB0002899	302.006267153	C14H6O8	5281855	4775	C10788	3430	476-66-4	Phenylpropanoids and polyketides	Tannins	Hydrolyzable tannins	0.008474272	0.007045006	0.008474264	0.00799784733333333	0.006079034	0.005432871	0.005660351	0.00572408533333333	0.007514756	0.007368929	0.006088770	0.00699081833333333	0.012982779	0.010285971	0.011059821	0.011442857	0.009011673	0.007952402	0.010117509	0.00902719466666667	0.067398527	0.063985631	0.068521014	0.0666350573333333	0.024323069	0.028809299	0.027725876	0.026102943	0.027381657	0.026399372	0.0267903693333333
215	Pantothenic acid	HMDB0000210	219.110672659	C9H17NO5	6613	46905	C00864	None	79-83-4	Organic oxygen compounds	Organooxygen compounds	Alcohols and polyols	6.122810e-05	4.532854e-03	6.331332e-05	0.00155246514	6.579913e-02	6.708341e-02	6.569321e-02	0.0661919166666667	5.134271e-02	4.970076e-02	1.431646e-02	0.03845331	3.735892e-02	3.376121e-02	5.832365e-02	0.0431479266666667	6.036904e-02	5.087855e-02	2.507865e-02	0.04544208	6.959896e-05	7.119537e-05	7.303961e-05	7.127798e-05	2.755233e-02	2.991515e-02	2.466710e-02	1.908366e-02	5.776299e-05	7.159366e-03	0.0180725614983333
1093	N,O-Didesmethylvenlafaxine	HMDB0060852	249.173	C15H23NO2	3451347	83529	None	None	135308-74-6	Organic oxygen compounds	Organooxygen compounds	Alcohols and polyols	1.0535552	0.9140388	1.1323673	1.03332043333333	1.1766853	1.1605742	1.1206110	1.1526235	0.8993484	1.0285667	0.7365180	0.888144366666667	1.0571507	1.0189524	1.0133827	1.0298286	0.8867219	0.8347250	1.2820312	1.00115936666667	0.8793776	1.2004918	1.3696096	1.14982633333333	0.7376687	0.9669779	0.9851089	0.9965547	1.0769955	1.1551274	0.986405516666667
161	Isokobusone	HMDB0036791	222.162	C14H22O2	3860435	None	None	None	24173-72-6	Organic oxygen compounds	Organooxygen compounds	Alcohols and polyols	0.00345677	0.01139391	0.01536971	0.0100734633333333	0.01537192	0.01372948	0.01283893	0.01398011	0.01476547	0.01608353	0.01012824	0.01365908	0.02018247	0.01948977	0.01750604	0.0190594266666667	0.01665677	0.01563472	0.02985048	0.02071399	0.01702419	0.01963450	0.01978998	0.0188162233333333	0.01295310	0.02036714	0.02109235	0.02267972	0.02219771	0.02355387	0.0204739816666667
906	Cohumulone	HMDB0033981	348.193674006	C20H28O5	None	None	None	None	511-25-1	Organic oxygen compounds	Organooxygen compounds	Alcohols and polyols	0.31561103	0.32344470	0.38008960	0.33971511	0.31298944	0.39312846	0.30310418	0.33640736	0.44448925	0.52888147	0.42176191	0.46504421	0.27021226	0.24953723	0.25429769	0.258015726666667	0.30390320	0.26531783	0.38592441	0.318381813333333	0.13647645	0.15381117	0.16890102	0.15306288	0.19395509	0.20697072	0.20602252	0.21325059	0.24461067	0.24959435	0.219067323333333
119	D-Xylulose	HMDB0001644	150.05282343	C5H10O5	12358757	17140	C00310	6333	551-84-8	Organic oxygen compounds	Organooxygen compounds	Carbohydrates and carbohydrate conjugates	0.5299218	0.5623597	0.5748586	0.555713366666667	0.2444475	0.5453702	0.4783131	0.422710266666667	0.3979221	0.3655205	0.5291165	0.430853033333333	0.3165982	0.3591364	0.4085413	0.3614253	0.3188551	0.5077453	0.3124918	0.3796974	0.5105551	0.6984758	0.2776500	0.4955603	0.6751971	0.3296765	0.4275351	0.4296232	0.3787358	0.5826356	0.470567216666667
987	Glucose 6-phosphate	HMDB0001401	260.029718526	C6H13O9P	5958	4170	C00092	145	56-73-5	Organic oxygen compounds	Organooxygen compounds	Carbohydrates and carbohydrate conjugates	0.11527075	0.11184472	0.14571885	0.124278106666667	0.18856867	0.03547768	0.17415672	0.132734356666667	0.14736376	0.15813316	0.08910119	0.131532703333333	0.06027535	0.06674224	0.06873477	0.0652507866666667	0.06583645	0.05938717	0.11292137	0.0793816633333333	0.14136795	0.06142402	0.06622047	0.0896708133333333	0.11671956	0.08462099	0.07068085	0.09610851	0.10492928	0.08039794	0.092242855
232	Sedoheptulose	HMDB0003219	210.073952802	C7H14O7	441483	27520	C02076	3344	3019-74-7	Organic oxygen compounds	Organooxygen compounds	Carbohydrates and carbohydrate conjugates	0.12076402	0.12015289	0.12516827	0.122028393333333	0.06480287	0.06181989	0.09956679	0.0753965166666667	0.10456498	0.11810675	0.11330371	0.111991813333333	0.10653272	0.13671639	0.06199812	0.101749076666667	0.05552856	0.05469975	0.16401660	0.09141497	0.06145390	0.11368808	0.13009280	0.101744926666667	0.11121308	0.06003259	0.10078742	0.06781774	0.10180586	0.05130179	0.0821597466666667
142	Glucosamine 6-phosphate	HMDB0001254	259.045702941	C8H16NO9P	439217	15873	C00352	6111	18191-20-3	Organic oxygen compounds	Organooxygen compounds	Carbohydrates and carbohydrate conjugates	0.13877397	0.13006193	0.14616887	0.138334923333333	0.16638427	0.17122169	0.16370283	0.16710293	0.14468402	0.13926646	0.13970755	0.141219343333333	0.26099265	0.22498084	0.26061560	0.24886303	0.33127708	0.32941523	0.26083549	0.307175933333333	0.13979730	0.14033816	0.15251037	0.144215276666667	0.19352235	0.21383060	0.18780664	0.22431359	0.18646129	0.19333286	0.199877888333333
132	Fructose 1,6-bisphosphate	HMDB0001058	339.996048936	C6H14O12P2	10267	28013	C00354	147	34693-15-7	Organic oxygen compounds	Organooxygen compounds	Carbohydrates and carbohydrate conjugates	0.069685812	0.068939745	0.078478434	0.072367997	0.131506567	0.108129216	0.113352703	0.117662828666667	0.119517480	0.141472598	0.071110887	0.110700321666667	0.040475027	0.038430879	0.037540229	0.0388153783333333	0.032361766	0.034190153	0.044486557	0.0370128253333333	0.017337807	0.016350367	0.018096594	0.0172615893333333	0.025692980	0.035406567	0.036591965	0.032566912	0.030273305	0.035960707	0.0327487393333333
900	Cellulose triacetate	HMDB0032198	None	(C12H16O8)nC28H38O19	44263853	53498	None	None	9012-09-3	Organic oxygen compounds	Organooxygen compounds	Carbohydrates and carbohydrate conjugates	0.23911495	0.21313304	0.19318498	0.215144323333333	0.21693019	0.17852942	0.19881119	0.198090266666667	0.17168054	0.19739974	0.14069315	0.169924476666667	0.16763913	0.15621882	0.17120594	0.165021296666667	0.16585681	0.13785329	0.17300046	0.15890352	0.11793119	0.13547709	0.12507812	0.126162133333333	0.16006274	0.15742657	0.15472147	0.11095343	0.17678346	0.13876145	0.149784853333333
841	6-(Methylsulfonyl)hexyl glucosinolate	HMDB0038411	481.075	C14H27NO11S3	131752359	None	None	None	74542-18-0	Organic oxygen compounds	Organooxygen compounds	Carbohydrates and carbohydrate conjugates	0.06549620	0.05978679	0.07389495	0.0663926466666667	0.16958476	0.16645811	0.14510294	0.160381936666667	0.11509739	0.13565670	0.08846614	0.11307341	0.67889395	0.62760116	0.57355195	0.626682353333333	0.52005562	0.54455564	0.59874436	0.554451873333333	1.35159107	1.30000919	1.35040682	1.33400236	0.34174411	0.41723030	0.41023602	0.46713924	0.45149468	0.48088592	0.428121711666667
118	D-Xylose	HMDB0000098	150.05282343	C5H10O5	135191	53455	C00181	314	58-86-6	Organic oxygen compounds	Organooxygen compounds	Carbohydrates and carbohydrate conjugates	0.1926497	0.1248559	0.2116158	0.1763738	0.1856966	0.2013934	0.1583804	0.181823466666667	0.1877762	0.2252553	0.2086581	0.207229866666667	0.1606838	0.1307083	0.1476083	0.146333466666667	0.1838463	0.1780226	0.1671246	0.176331166666667	0.2051074	0.1926890	0.2241578	0.207318066666667	0.1921056	0.2007284	0.1966252	0.1962773	0.2027353	0.1969486	0.197570066666667
1033	L-Galactose	HMDB0033704	180.063388116	C6H12O6	439583	42905	C01825	134	15572-79-9	Organic oxygen compounds	Organooxygen compounds	Carbohydrates and carbohydrate conjugates	1.1003273	1.0797877	1.0860012	1.0887054	0.6984319	0.8084013	0.9190242	0.808619133333333	0.7477801	0.8473233	0.7464753	0.780526233333333	0.7828363	0.7184485	0.8404465	0.7805771	1.1714379	0.8031955	0.6319098	0.868847733333333	1.7288919	2.0783528	1.8843586	1.8972011	1.3401244	1.2861703	1.3158157	1.0844348	1.4195463	1.0593244	1.25090265
24	2,3-Dihydroxybutanedioic acid	HMDB0000956	150.016	C4H6O6	444305	15671	C00898	None	87-69-4	Organic oxygen compounds	Organooxygen compounds	Carbohydrates and carbohydrate conjugates	0.012473868	0.017558695	0.012298293	0.0141102853333333	0.086826510	0.007695339	0.060535312	0.0516857203333333	0.014087509	0.017095296	0.013783190	0.014988665	0.016499289	0.012648373	0.013552417	0.0142333596666667	0.016184934	0.016030139	0.019472741	0.0172292713333333	0.012851476	0.010992839	0.031083912	0.018309409	0.078778518	0.085024947	0.082816291	0.079097579	0.084287012	0.078771235	0.081462597
100	D-2,3-Dihydroxypropanoic acid	HMDB0031818	106.02660868	C3H6O4	439194	32398	C00258	280	6000-40-4	Organic oxygen compounds	Organooxygen compounds	Carbohydrates and carbohydrate conjugates	0.22248148	0.14452703	0.23140195	0.199470153333333	0.11055246	0.08499908	0.07796353	0.09117169	0.13426057	0.24767461	0.23474147	0.205558883333333	0.15159668	0.09765183	0.11012093	0.119789813333333	0.13458618	0.11860523	0.18705741	0.146749606666667	0.14058656	0.13036509	0.11595956	0.128970403333333	0.22545220	0.10522193	0.11909885	0.13870977	0.15637397	0.16865933	0.152252675
140	Gluconic acid	HMDB0000625	196.058302738	C6H12O7	10690	33198	C00257	345	526-95-4	Organic oxygen compounds	Organooxygen compounds	Carbohydrates and carbohydrate conjugates	8.7888102	7.7563807	8.6857983	8.41032973333333	6.4826844	5.9814001	6.2150840	6.2263895	8.5841749	8.7716872	8.5069665	8.62094286666667	4.1359189	3.4495640	4.0553064	3.8802631	3.2702667	3.3076233	3.8383079	3.47206596666667	2.4797738	2.3668470	2.8015298	2.54938353333333	4.7665904	4.7723982	4.3422266	4.6408128	4.3198909	4.4306471	4.54542766666667
104	D-Glucuronic acid	HMDB0000127	194.042652674	C6H10O7	444791	42717	C00191	161	70021-34-0	Organic oxygen compounds	Organooxygen compounds	Carbohydrates and carbohydrate conjugates	0.1896110	0.1916994	0.1602656	0.180525333333333	0.1234089	0.1582256	0.1882879	0.1566408	0.1760213	0.1937247	0.1743879	0.181377966666667	0.1568472	0.1354783	0.1027310	0.1316855	0.1703997	0.1528430	0.1771898	0.166810833333333	0.2441487	0.2177106	0.2239077	0.228589	0.2723485	0.2369694	0.2485833	0.2372593	0.2420634	0.2698975	0.2511869
1009	Hydroxytyrosol 1-O-glucoside	HMDB0041024	316.116	C14H20O8	13845930	167980	None	None	76873-99-9	Organic oxygen compounds	Organooxygen compounds	Carbohydrates and carbohydrate conjugates	0.10389334	0.07674903	0.12529387	0.101978746666667	0.11460567	0.09229836	0.11659256	0.107832196666667	0.10107286	0.09954913	0.08939778	0.0966732566666667	0.31329338	0.25489385	0.19884712	0.255678116666667	0.11691513	0.15312969	0.30429302	0.191445946666667	0.44297792	0.51028127	0.75029409	0.567851093333333	0.23670141	0.21603843	0.23229584	0.25989727	0.24777895	0.28225331	0.245827535
1189	Sorbitol	HMDB0000247	182.07903818	C6H14O6	5780	17924	C00794	143	50-70-4	Organic oxygen compounds	Organooxygen compounds	Carbohydrates and carbohydrate conjugates	2.0679605	1.8996253	2.1773033	2.04829636666667	4.5198497	4.3169071	4.1353377	4.3240315	2.0445267	1.9622560	1.7024738	1.9030855	1.0269403	1.0235915	1.0070470	1.01919293333333	0.6290651	0.5861567	0.6805445	0.6319221	0.9118964	0.9052260	0.8079655	0.8750293	1.1411310	1.1682389	1.1059603	1.1833693	1.1946274	1.2411394	1.17241105
22	1-Kestose	HMDB0011729	504.169034976	C18H32O16	440080	16885	C03661	None	470-69-9	Organic oxygen compounds	Organooxygen compounds	Carbohydrates and carbohydrate conjugates	0.028177807	0.023434895	0.025592055	0.025734919	0.030214179	0.028917265	0.027999353	0.029043599	0.027618134	0.022803894	0.025045131	0.0251557196666667	0.009727203	0.009253251	0.011093651	0.0100247016666667	0.015586345	0.010288351	0.010802101	0.012225599	0.008350984	0.012572723	0.012441301	0.0111216693333333	0.013753713	0.014788304	0.013919429	0.011926174	0.014678868	0.016459589	0.0142543461666667
84	beta-D-Glucosamine	HMDB0030091	179.079372531	C6H13NO5	441477	28393	C08349	None	14257-69-3	Organic oxygen compounds	Organooxygen compounds	Carbohydrates and carbohydrate conjugates	1.622457	1.594020	1.760048	1.65884166666667	2.380513	2.238758	2.152694	2.25732166666667	1.933279	1.750228	1.743668	1.80905833333333	1.920335	1.919548	1.991831	1.94390466666667	2.269671	2.155999	1.833415	2.08636166666667	1.629666	1.543835	1.887866	1.68712233333333	2.026173	2.002789	1.907611	1.935190	1.880526	2.032313	1.96410033333333
103	Deoxyribose 5-phosphate	HMDB0001031	214.024239218	C5H11O7P	45934311	16132	C00673	5956	102916-66-5	Organic oxygen compounds	Organooxygen compounds	Carbohydrates and carbohydrate conjugates	0.016633211	0.011823539	0.016192251	0.0148830003333333	0.002427431	0.002830636	0.003999375	0.003085814	0.009116136	0.009463558	0.009013967	0.009197887	0.018349076	0.020995718	0.029155247	0.022833347	0.022591725	0.027564488	0.017953408	0.022703207	0.025327035	0.024251764	0.028337107	0.0259719686666667	0.022638719	0.027728758	0.026361383	0.030195861	0.029665467	0.025438226	0.0270047356666667
1069	Mangalkanyl glucoside	HMDB0036015	386.266838948	C21H38O6	131751899	168982	None	None	259144-63-3	Organic oxygen compounds	Organooxygen compounds	Carbohydrates and carbohydrate conjugates	8.890059e-02	8.334947e-02	5.561904e-02	0.0759563666666667	8.740244e-02	8.913038e-02	8.610652e-02	0.0875464466666667	7.719020e-02	8.014333e-02	8.003383e-02	0.0791224533333333	6.878517e-02	8.095559e-02	7.135355e-02	0.0736981033333333	1.173730e-01	1.084611e-01	6.065168e-02	0.09549526	6.959896e-05	7.119537e-05	7.303961e-05	7.127798e-05	5.888060e-02	6.599373e-02	6.485894e-02	6.365733e-02	6.888463e-02	6.333063e-02	0.0642676433333333
106	D-Glycero-D-galacto-heptitol	HMDB0033750	212.089602866	C7H16O7	101748	None	C08255	None	527-06-0	Organic oxygen compounds	Organooxygen compounds	Carbohydrates and carbohydrate conjugates	0.22140832	0.19128534	0.23469579	0.215796483333333	0.16777779	0.15451390	0.13957504	0.153955576666667	0.15953923	0.17743698	0.17341021	0.170128806666667	0.11282474	0.10532853	0.11100545	0.109719573333333	0.12574034	0.12744613	0.12254837	0.125244946666667	0.27272198	0.25580571	0.27911107	0.26921292	0.18090565	0.17698285	0.16206458	0.17341170	0.17868889	0.17702100	0.174845778333333
117	D-Xylitol	HMDB0002917	152.068473494	C5H12O5	6912	17151	C00379	None	87-99-0	Organic oxygen compounds	Organooxygen compounds	Carbohydrates and carbohydrate conjugates	0.170781010	0.182928880	0.038913650	0.130874513333333	0.022170413	0.087359031	0.048529570	0.052686338	0.083935136	0.009428723	0.021102677	0.038155512	0.069826827	0.057348485	0.017508557	0.0482279563333333	0.050117105	0.065490117	0.047983405	0.054530209	0.210942748	0.176700536	0.038983572	0.142208952	0.022588198	0.021121339	0.020898348	0.018307214	0.019290564	0.003271311	0.0175794956666667
83	Beta-D-Galactose	HMDB0003449	180.063388116	C6H12O6	439353	27667	C00962	6933	7296-64-2	Organic oxygen compounds	Organooxygen compounds	Carbohydrates and carbohydrate conjugates	1.907826	1.792265	1.941572	1.88055433333333	1.612540	1.605029	1.536290	1.58461966666667	1.751403	1.689506	1.705139	1.71534933333333	1.434479	1.325971	1.475772	1.412074	1.730124	1.538211	1.307322	1.525219	2.629813	2.491071	2.685196	2.60202666666667	2.105781	1.968114	1.902823	1.890444	2.011783	1.852170	1.95518583333333
141	Gluconolactone	HMDB0000150	178.047738052	C6H10O6	7027	16217	C00198	353	90-80-2	Organic oxygen compounds	Organooxygen compounds	Carbohydrates and carbohydrate conjugates	0.3131747	0.3947811	0.3822901	0.3634153	0.3404153	0.2544983	0.3364221	0.310445233333333	0.3540215	0.3641956	0.3317302	0.349982433333333	0.3600734	0.2010181	0.3764863	0.312525933333333	0.2853564	0.2377262	0.2587764	0.260619666666667	0.4855767	0.4498026	0.4602263	0.465201866666667	0.4956394	0.2952001	0.4533933	0.4606580	0.4419035	0.4523479	0.433190366666667
204	N-Acetyl-glucosamine 1-phosphate	HMDB0001367	301.056267627	C8H16NO9P	440272	7125	C04501	6194	6866-69-9	Organic oxygen compounds	Organooxygen compounds	Carbohydrates and carbohydrate conjugates	0.175259336	0.172480333	0.165564365	0.171101344666667	0.192640079	0.160870435	0.108451151	0.153987221666667	0.128003794	0.115811854	0.003097754	0.0823044673333333	0.154745796	0.143289114	0.152325271	0.150120060333333	0.187198979	0.160939690	0.167005851	0.17171484	0.108046608	0.102232987	0.114982593	0.108420729333333	0.100607363	0.115022845	0.095391145	0.096306538	0.102084450	0.108555556	0.1029946495
1072	Mannitol	HMDB0000765	182.07903818	C6H14O6	6251	16899	C00392	142	69-65-8	Organic oxygen compounds	Organooxygen compounds	Carbohydrates and carbohydrate conjugates	2.6806930	2.5543850	2.9556091	2.73022903333333	6.2593780	6.2280451	6.7525316	6.41331823333333	2.3315385	2.6412950	2.1946377	2.38915706666667	1.0459957	1.0021841	1.0620313	1.03673703333333	0.6851357	0.5451124	0.6887380	0.639662033333333	1.4201019	1.5635033	1.5679072	1.5171708	1.6984375	1.7312803	1.6922042	1.6362770	1.9229041	1.6111481	1.7153752
133	Galactaric acid	HMDB0000639	210.037567296	C6H10O8	3037582	30852	C00879	5612	526-99-8	Organic oxygen compounds	Organooxygen compounds	Carbohydrates and carbohydrate conjugates	0.019353431	0.012243878	0.016630284	0.0160758643333333	0.028614079	0.010229699	0.013949706	0.017597828	0.010774591	0.017146977	0.010370354	0.012763974	0.007267804	0.011501976	0.009574859	0.009448213	0.007473515	0.020435242	0.025164287	0.0176910146666667	0.022186442	0.018832687	0.041050675	0.0273566013333333	0.027484561	0.017836712	0.026831073	0.018462670	0.021019558	0.034977324	0.0244353163333333
1167	Propylene glycol alginate	HMDB0039860	440.153	C17H28O13	131752735	None	None	None	None	Organic oxygen compounds	Organooxygen compounds	Carbohydrates and carbohydrate conjugates	0.028002360	0.026800346	0.033501270	0.0294346586666667	0.014942642	0.019034115	0.015936959	0.0166379053333333	0.023928427	0.024323640	0.016755799	0.0216692886666667	0.040285937	0.041119922	0.037186110	0.0395306563333333	0.041898252	0.037621099	0.051766874	0.043762075	0.037321192	0.037584324	0.036147660	0.0370177253333333	0.022584182	0.031511400	0.027134207	0.028899529	0.030871946	0.035900030	0.029483549
241	Sucrose	HMDB0000258	342.116211546	C12H22O11	5988	17992	C00089	137	57-50-1	Organic oxygen compounds	Organooxygen compounds	Carbohydrates and carbohydrate conjugates	4.69191446	4.43648683	5.20465221	4.7776845	4.86733172	4.76586013	4.66492475	4.76603886666667	4.01884649	4.12447861	3.87652957	4.00661822333333	3.43704069	3.23802352	3.33379877	3.33628766	2.84458381	2.73585074	3.47269725	3.0177106	0.40410577	0.32739576	0.34686894	0.359456823333333	1.96368253	1.97789690	1.77451214	1.89854833	1.89167413	1.94251645	1.90813841333333
9	1,5-Anhydrosorbitol	HMDB0002712	164.068473494	C6H12O5	64960	16070	C07326	3775	154-58-5	Organic oxygen compounds	Organooxygen compounds	Carbohydrates and carbohydrate conjugates	0.4974837	0.4969869	0.5893342	0.527934933333333	1.0183477	0.9658269	0.9736756	0.985950066666667	0.4828672	0.5057355	0.4966266	0.495076433333333	0.3136460	0.2562108	0.3123200	0.294058933333333	0.1839611	0.1970968	0.2412313	0.207429733333333	0.3392654	0.3298428	0.4278393	0.365649166666667	0.4620985	0.4754595	0.4348140	0.4395746	0.4512983	0.4634309	0.454445966666667
174	L-Erythrulose	HMDB0006293	120.042258744	C4H8O4	5460032	27913	C02045	None	533-50-6	Organic oxygen compounds	Organooxygen compounds	Carbohydrates and carbohydrate conjugates	0.2163182	0.9412555	1.4724346	0.876669433333333	1.1559649	0.8895691	1.1076745	1.0510695	1.4785707	1.7963629	1.1261364	1.46702333333333	0.7607348	1.1560023	1.8475427	1.25475993333333	2.1864836	0.7514549	1.0953662	1.3444349	1.1767234	0.3631273	2.1148220	1.21822423333333	1.1966443	1.0181956	0.8529812	1.5319872	1.0871558	1.5748970	1.21031018333333
145	Glyceric acid	HMDB0000139	106.02660868	C3H6O4	439194	32398	C00258	280	473-81-4	Organic oxygen compounds	Organooxygen compounds	Carbohydrates and carbohydrate conjugates	0.11427838	0.06393519	0.21260089	0.130271486666667	0.22768452	0.03606126	0.07466315	0.112802976666667	0.24922142	0.15126940	0.37821751	0.259569443333333	0.11072232	0.04348723	0.15167087	0.10196014	0.05198829	0.06363173	0.08730270	0.0676409066666667	0.08077079	0.09199413	0.09626715	0.0896773566666667	0.12168669	0.04370228	0.24792157	0.06730047	0.08971288	0.08673055	0.109509073333333
203	N-Acetyl-D-glucosamine	HMDB0000215	221.089937217	C8H15NO6	439174	506227	C00140	3356	7512-17-6	Organic oxygen compounds	Organooxygen compounds	Carbohydrates and carbohydrate conjugates	0.01782974	0.02574698	0.01887991	0.0208188766666667	0.01906832	0.02387115	0.02894722	0.02396223	0.02444740	0.01136133	0.01350046	0.0164363966666667	0.02137527	0.01605246	0.02434928	0.0205923366666667	0.03062704	0.02902330	0.01479100	0.02481378	0.02730287	0.02599917	0.02893484	0.0274122933333333	0.02930231	0.02636215	0.02375653	0.02987249	0.02339930	0.03051374	0.0272010866666667
229	Ribitol	HMDB0000508	152.068473494	C5H12O5	6912	15963	C00474	316	488-81-3	Organic oxygen compounds	Organooxygen compounds	Carbohydrates and carbohydrate conjugates	1.0130614	1.1059321	1.0458094	1.0549343	0.4883041	0.4295501	0.4066625	0.441505566666667	0.5357081	0.4399913	0.4337780	0.4698258	0.4331876	0.4310900	0.4057034	0.423327	0.3296022	0.3387491	0.4028162	0.357055833333333	1.5328146	1.3298021	1.5252732	1.46262996666667	0.6612975	0.5980580	0.6321291	0.6035233	0.5919510	0.6687398	0.625949783333333
244	Threonic acid	HMDB0000943	136.037173366	C4H8O5	5460407	15908	C01620	5891	3909-12-4	Organic oxygen compounds	Organooxygen compounds	Carbohydrates and carbohydrate conjugates	0.716142976	0.423280642	0.007323151	0.382248923	0.442952200	0.008734169	0.337782309	0.263156226	0.283251415	0.626802543	0.888556098	0.599536685333333	0.370291383	0.763600858	0.308672728	0.480854989666667	0.209816408	0.216749520	0.007609629	0.144725185666667	0.426474636	1.026575694	0.362608095	0.605219475	0.038638878	0.297986075	0.587207539	0.332226894	0.326181110	0.965601817	0.4246403855
36	3,4-Dihydroxybenzaldehyde	HMDB0059965	138.032	C8H6O3	8768	50205	C16700	None	139-85-5	Organic oxygen compounds	Organooxygen compounds	Carbonyl compounds	0.01262675	0.01415640	0.01376960	0.0135175833333333	0.01443804	0.01516977	0.01797479	0.0158608666666667	0.01479287	0.01384567	0.01287518	0.0138379066666667	0.01385690	0.01446488	0.01542206	0.01458128	0.01795213	0.01605070	0.02411274	0.0193718566666667	0.21610187	0.22398994	0.06057247	0.166888093333333	0.03865759	0.03769451	0.11436342	0.03793360	0.04077448	0.04360318	0.05217113
939	DHAP(18:0e)	HMDB0011142	422.27972562	C21H43O6P	49791756	78163	None	None	None	Organic oxygen compounds	Organooxygen compounds	Carbonyl compounds	0.004689535	0.003087220	0.004304165	0.00402697333333333	0.003385160	0.002705616	0.002377797	0.00282285766666667	0.003474847	0.005249863	0.004130057	0.00428492233333333	0.006223754	0.005974222	0.005677325	0.00595843366666667	0.006154314	0.006685430	0.006950786	0.00659684333333333	0.037336209	0.039668133	0.029475993	0.035493445	0.015909788	0.016545835	0.016643463	0.018054216	0.018988788	0.017601505	0.0172905991666667
744	(Z)-2-(5-Tetradecenyl)cyclobutanone	HMDB0037543	264.245	C18H32O	10825540	172506	None	None	173074-85-6	Organic oxygen compounds	Organooxygen compounds	Carbonyl compounds	0.8727837	0.9753439	0.7773263	0.8751513	0.6753864	0.7316432	0.8904897	0.765839766666667	0.7255674	0.8701414	0.9145607	0.8367565	0.9241843	0.8307784	1.0201140	0.925025566666667	0.6609524	0.7041136	0.9239548	0.763006933333333	1.4471663	1.2545640	0.9134617	1.205064	0.8199421	0.8646770	0.8387010	0.8465981	0.8727809	0.9373775	0.8633461
107	Diacetone alcohol	HMDB0031511	116.083729628	C6H12O2	31256	55381	None	None	123-42-2	Organic oxygen compounds	Organooxygen compounds	Carbonyl compounds	0.09642304	0.08257982	0.16679735	0.115266736666667	0.09798490	0.09573435	0.09709589	0.09693838	0.09822429	0.09895312	0.08720350	0.0947936366666667	0.07498407	0.07769624	0.13140538	0.09469523	0.06802269	0.11244520	0.14712491	0.1091976	0.11318752	0.09321119	0.09859124	0.101663316666667	0.13427717	0.08344618	0.07800882	0.07997859	0.08143170	0.08407749	0.090203325
831	4-Deoxycohumulone	HMDB0036623	332.199	C20H28O4	25203730	134353	None	None	5880-42-2	Organic oxygen compounds	Organooxygen compounds	Carbonyl compounds	0.3746751	0.5337058	0.5070724	0.471817766666667	0.4756334	0.5850857	0.5158445	0.5255212	0.5095038	0.4008014	0.4450445	0.451783233333333	0.5243808	0.6042258	0.4995034	0.542703333333333	0.7508926	0.7505333	0.4873719	0.6629326	0.5012274	0.4991762	0.6326523	0.544351966666667	0.4680469	0.5771217	0.5656527	0.6021705	0.6340205	0.6619820	0.584832383333333
838	5-Ethoxysorgoleone 358	HMDB0032784	372.230059512	C23H32O4	101949527	174958	None	None	210708-13-7	Organic oxygen compounds	Organooxygen compounds	Carbonyl compounds	0.04839307	0.05072178	0.06380853	0.0543077933333333	0.04856444	0.04687032	0.05349349	0.04964275	0.05244784	0.04731948	0.03943821	0.0464018433333333	0.05187674	0.05158750	0.04900727	0.0508238366666667	0.05313712	0.04417812	0.06037794	0.0525643933333333	0.04821001	0.06003142	0.09968597	0.0693091333333333	0.04224367	0.04795276	0.04988024	0.05614055	0.06432126	0.06291065	0.0539081883333333
907	Colupone	HMDB0039615	468.324	C30H44O4	6482366	None	None	None	16658-23-4	Organic oxygen compounds	Organooxygen compounds	Carbonyl compounds	0.173802924	0.246829673	0.175388010	0.198673535666667	0.039206262	0.040091197	0.121322619	0.0668733593333333	0.085843008	0.082960488	0.077265125	0.0820228736666667	0.008591148	0.015466288	0.015132870	0.0130634353333333	0.019723381	0.023341130	0.016582801	0.0198824373333333	0.093326715	0.089062206	0.094081766	0.0921568956666667	0.040635096	0.046214555	0.037249509	0.049852000	0.052091602	0.047558928	0.0456002816666667
834	4-Oxo-2-nonenal	HMDB0060285	154.099	C9H14O2	6445537	58972	None	None	None	Organic oxygen compounds	Organooxygen compounds	Carbonyl compounds	0.03406240	0.04192734	0.03107531	0.03568835	0.04746423	0.04168239	0.03877740	0.04264134	0.02485882	0.02577813	0.03469072	0.0284425566666667	0.02020277	0.03926376	0.03495138	0.0314726366666667	0.01695292	0.04472931	0.02582554	0.0291692566666667	0.04010649	0.04234232	0.06224486	0.0482312233333333	0.04824382	0.03253005	0.05177509	0.03202489	0.05448127	0.05521343	0.045711425
790	2,2,6,7-Tetramethylbicyclo[4.3.0]nona-1(9),4-dien-8-one	HMDB0036685	190.136	C13H18O	85517881	168238	None	None	99901-22-1	Organic oxygen compounds	Organooxygen compounds	Carbonyl compounds	0.111428761	0.042774503	0.127597386	0.09393355	0.105753841	0.084510265	0.144135825	0.111466643666667	0.097508990	0.098660030	0.086849316	0.0943394453333333	0.117910028	0.078083349	0.138835747	0.111609708	0.105250479	0.245843046	0.066940802	0.139344775666667	0.132881736	0.115139018	0.181786883	0.143269212333333	0.115799089	0.174661994	0.130231718	0.146089895	0.144886691	0.151922809	0.143932032666667
156	Hydroxykynurenine	HMDB0000732	224.079706882	C10H12N2O4	89	1547	C02794	5700	484-78-6	Organic oxygen compounds	Organooxygen compounds	Carbonyl compounds	0.3768500	1.2472738	0.4049802	0.676368	0.3327313	0.6781517	0.2927951	0.434559366666667	0.3415524	0.2899230	0.7047210	0.4453988	0.4119479	0.8330078	0.4480661	0.5643406	0.1594337	0.3646748	0.7807270	0.434945166666667	0.3191170	0.5572521	0.2868542	0.3877411	0.6217819	0.2869979	0.3480923	0.2639268	0.1644507	0.9842784	0.444921333333333
1002	Hexylamine	HMDB0032323	101.120449485	C6H15N	8102	5712	C08306	None	111-26-2	Organic nitrogen compounds	Organonitrogen compounds	Amines	0.177990588	0.154264890	0.167664639	0.166640039	0.230439859	0.198796372	0.128588814	0.185941681666667	0.151479963	0.173323630	0.180129251	0.168310948	0.042827203	0.046220919	0.050380211	0.046476111	0.036447119	0.043130294	0.042658524	0.0407453123333333	0.006861636	0.005728695	0.004769829	0.00578672	0.072931008	0.074466788	0.070170931	0.075274444	0.076028771	0.065436420	0.072384727
1004	Histidinal	HMDB0012234	139.074561925	C6H9N3O	152657	27676	C01929	None	23784-15-8	Organic nitrogen compounds	Organonitrogen compounds	Amines	1.0581001	1.0066822	0.5567525	0.873844933333333	0.9163111	1.3610872	1.3017502	1.1930495	0.5470087	0.7580757	0.9535452	0.752876533333333	0.6413051	1.0036447	1.5371456	1.06069846666667	0.5342212	1.4469157	0.6987025	0.8932798	1.2738497	1.0070320	2.2613406	1.5140741	0.5813075	2.0565252	1.1540865	0.7731398	0.7139507	0.9624073	1.04023616666667
776	1-Butylamine	HMDB0031321	73.089149357	C4H11N	8007	43799	None	None	109-73-9	Organic nitrogen compounds	Organonitrogen compounds	Amines	0.12718281	0.12504495	0.24132498	0.16451758	0.21506897	0.18858449	0.16492407	0.189525843333333	0.12291511	0.19473317	0.50485287	0.27416705	0.14069058	0.15194839	0.14054576	0.14439491	0.11198248	0.07193638	0.30719774	0.163705533333333	0.10592949	0.23119845	0.23987579	0.192334576666667	0.68434763	0.09919985	0.09656308	0.12934439	0.26419267	0.32290908	0.266092783333333
1092	N,N-Dimethylsphingosine	HMDB0013645	327.313729561	C20H41NO2	5282309	78759	C13914	None	122314-67-4	Organic nitrogen compounds	Organonitrogen compounds	Amines	0.249240991	0.278540430	0.205524235	0.244435218666667	0.176384265	0.207559461	0.148283770	0.177409165333333	0.187685816	0.170987258	0.232366712	0.197013262	0.112692776	0.151454619	0.178517466	0.147554953666667	0.160935677	0.172335670	0.131036289	0.154769212	0.064520642	0.027673343	0.006008223	0.0327340693333333	0.210754160	0.206033050	0.185012600	0.197731288	0.228530989	0.179435389	0.201249579333333
813	2-Methylbutylamine	HMDB0032392	87.104799421	C5H13N	7283	None	None	None	96-15-1	Organic nitrogen compounds	Organonitrogen compounds	Amines	7.1277919	7.2080352	7.8309720	7.38893303333333	8.4061991	8.8448519	8.2015308	8.48419393333333	9.5037275	8.1295458	9.1300337	8.92110233333333	2.2484401	2.6049292	2.5477135	2.4670276	2.9882918	2.6474435	2.1723829	2.60270606666667	0.2032147	0.2014144	0.1887389	0.197789333333333	3.7919038	3.8183036	3.4947004	3.6529570	3.8462462	4.1368540	3.79016083333333
827	3-Methylhistamine	HMDB0001861	125.095297367	C6H11N3	69520	114444	None	6355	644-42-8	Organic nitrogen compounds	Organonitrogen compounds	Amines	0.8014336	0.6821601	0.3867750	0.623456233333333	1.1783736	1.3793393	1.0569605	1.20489113333333	0.9939094	0.6334957	0.3023123	0.643239133333333	0.6525201	0.7455913	0.4976445	0.631918633333333	0.5226830	0.9838168	0.3388237	0.615107833333333	0.3604324	2.3261698	0.5645988	1.08373366666667	0.6970328	0.3000827	1.8757381	0.3842663	0.4373106	0.4566886	0.691853183333333
925	Dehydrophytosphingosine	HMDB0038057	315.277	C18H37NO3	14757419	None	None	None	3687-54-5	Organic nitrogen compounds	Organonitrogen compounds	Amines	0.447511775	0.472137634	0.425619691	0.448423033333333	0.539794543	0.547398862	0.475022788	0.520738731	0.369139507	0.397996867	0.410984500	0.392706958	0.209676372	0.216328701	0.198152268	0.208052447	0.201290606	0.185101422	0.191914064	0.192768697333333	0.053745509	0.045668702	0.005336737	0.0349169826666667	0.168611394	0.171379130	0.166639171	0.179580480	0.197775215	0.187241931	0.178537886833333
1191	Sphingosine	HMDB0000252	299.282429433	C18H37NO2	5280335	16393	C00319	392	123-78-4	Organic nitrogen compounds	Organonitrogen compounds	Amines	5.5498970	6.3265521	5.7475054	5.8746515	6.1189788	5.9092740	5.2115805	5.7466111	3.8359983	4.0545792	5.2794070	4.38999483333333	2.5044949	3.8309475	3.8279566	3.38779966666667	3.9880597	3.2362557	2.9026346	3.37565	1.3037029	1.2514251	0.2140533	0.923060433333333	2.6437474	3.9023502	3.6257729	3.9011917	2.8353004	2.7221377	3.27175005
222	Porphobilinogen	HMDB0000245	226.095356946	C10H14N2O4	1021	17381	C00931	76	487-90-1	Organic nitrogen compounds	Organonitrogen compounds	Amines	0.2417627	0.3188957	0.3741911	0.3116165	0.2785730	0.4327589	0.1190574	0.276796433333333	0.1309105	0.1258380	0.3371521	0.197966866666667	0.1371829	0.1982715	0.1283497	0.154601366666667	0.1680918	0.1091636	0.8376937	0.3716497	0.3693678	0.2743470	0.3550046	0.332906466666667	0.7032693	0.0600227	0.3724917	0.3188957	0.2543149	0.6461754	0.392528283333333
1152	Phytosphingosine	HMDB0004610	317.292994119	C18H39NO3	122121	46961	C12144	7066	554-62-1	Organic nitrogen compounds	Organonitrogen compounds	Amines	12.424541	12.449401	12.699554	12.5244986666667	18.526786	17.675660	17.341938	17.848128	14.147007	14.016969	12.999493	13.7211563333333	17.502666	17.864825	18.350258	17.9059163333333	19.228573	19.045034	19.007931	19.093846	5.277726	4.318595	1.481958	3.69275966666667	11.621769	11.478788	11.347494	11.228788	11.668814	11.859724	11.5342295
857	Adrenoyl ethanolamide	HMDB0013626	375.313729561	C24H41NO2	5282273	269625	C13829	None	150314-35-5	Organic nitrogen compounds	Organonitrogen compounds	Amines	0.10605898	0.13282707	0.08985750	0.109581183333333	0.06982788	0.10977402	0.10419152	0.0945978066666667	0.07291132	0.09021846	0.08950792	0.0842125666666667	0.16875118	0.15681662	0.26114435	0.195570716666667	0.10127050	0.11985821	0.17815014	0.13309295	0.15244480	0.20522712	0.08319420	0.146955373333333	0.08426454	0.11915455	0.10915571	0.13117505	0.13319803	0.10936463	0.114385418333333
1190	Sphinganine	HMDB0000269	301.298079497	C18H39NO2	91486	16566	C00836	5268	764-22-7	Organic nitrogen compounds	Organonitrogen compounds	Amines	1.2853227	1.1664956	1.5177111	1.32317646666667	1.5722379	1.2279756	1.9216075	1.57394033333333	1.2620041	1.0402974	1.1285754	1.14362563333333	0.8199579	0.5101244	0.9617697	0.763950666666667	0.8789700	0.5358977	1.0541993	0.823022333333333	0.8483501	0.8358215	1.9795907	1.2212541	0.7982340	0.7747653	0.8413884	0.7653603	0.8614070	1.4381239	0.91321315
1003	Histamine	HMDB0000870	111.079647303	C5H9N3	774	18295	C00388	68	51-45-6	Organic nitrogen compounds	Organonitrogen compounds	Amines	1.1797098	1.3733019	1.1526463	1.23521933333333	2.8305530	2.1839072	1.8669143	2.2937915	1.0210378	1.1144062	1.4535917	1.19634523333333	0.8599913	1.1417668	1.5002709	1.167343	0.8246680	0.8017402	0.9463479	0.857585366666667	1.8112323	2.3894824	2.8578356	2.3528501	1.3848328	0.7348202	2.3302242	0.8097451	1.1227329	1.1146710	1.24950436666667
919	Cyclohexylamine	HMDB0031404	99.104799421	C6H13N	7965	15773	C00571	None	108-91-8	Organic nitrogen compounds	Organonitrogen compounds	Cyclohexylamines	0.077128332	0.068399830	0.079545240	0.0750244673333333	0.162174894	0.150889695	0.141665041	0.151576543333333	0.085575394	0.098485364	0.085521443	0.0898607336666667	0.017852225	0.019150913	0.022587789	0.0198636423333333	0.018417015	0.017199273	0.023220394	0.0196122273333333	0.010875081	0.010872606	0.012147093	0.01129826	0.034832867	0.032493343	0.030404223	0.031955650	0.032196199	0.035935352	0.0329696056666667
902	Choline	HMDB0000097	104.107539075	C5H14NO	305	15354	C00114	56	62-49-7	Organic nitrogen compounds	Organonitrogen compounds	Quaternary ammonium salts	0.5643961	2.5709239	0.9163305	1.35055016666667	1.1728483	0.9243539	0.9184404	1.0052142	0.9567767	0.8227954	0.2868087	0.6887936	0.5553477	1.0572415	0.4841624	0.6989172	0.3881349	0.4062435	1.1342971	0.642891833333333	0.3702630	1.1456636	0.8940623	0.803329633333333	0.1878119	0.5526018	0.4369981	0.7042138	0.9804023	0.9559775	0.636334233333333
1146	Phosphorylcholine	HMDB0001565	184.073869485	C5H15NO4P	1014	18132	C00588	6326	3616-04-4	Organic nitrogen compounds	Organonitrogen compounds	Quaternary ammonium salts	0.15261581	0.08649358	0.20407102	0.147726803333333	0.16790657	0.14916274	0.15139114	0.156153483333333	0.18977036	0.33425105	0.25052166	0.258181023333333	0.18998533	0.11625602	0.16178811	0.15600982	0.13845590	0.15608493	0.18523666	0.15992583	0.06503064	0.04651174	0.04852892	0.0533571	0.11641640	0.15479527	0.10383970	0.13864080	0.15427269	0.13026525	0.133038351666667
855	Acetylcholine	HMDB0000895	146.118103761	C7H16NO2	187	15355	C01996	57	51-84-3	Organic nitrogen compounds	Organonitrogen compounds	Quaternary ammonium salts	0.4111142	0.3618057	0.3709605	0.381293466666667	0.3248334	0.3047937	0.3197059	0.316444333333333	0.3824138	0.3877753	0.3634391	0.377876066666667	0.6728462	0.5957457	0.6486335	0.639075133333333	0.7412451	0.6844503	0.7642274	0.729974266666667	0.4617155	0.4486332	0.4577827	0.4560438	0.5867941	0.5277878	0.5453863	0.5633003	0.5779634	0.5196623	0.553482366666667
888	Betaine aldehyde	HMDB0001252	102.091889011	C5H12NO	249	15710	C00576	278	7418-61-3	Organic nitrogen compounds	Organonitrogen compounds	Quaternary ammonium salts	0.08781098	0.08427024	0.31309082	0.161724013333333	0.27649006	0.19975627	0.08572944	0.187325256666667	0.09797952	0.18846535	0.07195208	0.11946565	0.13020748	0.15698453	0.11101453	0.132735513333333	0.08679089	0.06168291	0.22904421	0.125839336666667	0.08520305	0.29009532	0.27204545	0.215781273333333	0.05923193	0.05507537	0.08678942	0.17290416	0.25361835	0.22203886	0.141609681666667
1029	L-Carnitine	HMDB0000062	161.105193351	C7H16NO3	10917	16347	C00487	52	541-15-1	Organic nitrogen compounds	Organonitrogen compounds	Quaternary ammonium salts	1.251026	1.253902	1.378980	1.294636	1.348994	1.368046	1.477091	1.39804366666667	1.386859	1.435843	1.281042	1.36791466666667	1.236158	1.144811	1.029410	1.136793	1.112978	1.000690	1.094178	1.069282	2.397829	2.532276	3.206425	2.71217666666667	1.462711	1.474977	1.318191	1.308084	1.623698	1.400633	1.43138233333333
70	AICAR	HMDB0001517	338.062749988	C9H15N4O8P	65110	18406	C04677	6294	3031-94-5	Nucleosides, nucleotides, and analogues	Imidazole ribonucleosides and ribonucleotides	1-ribosyl-imidazolecarboxamides	0.06164890	0.05413117	0.05760939	0.0577964866666667	0.05298068	0.04378409	0.03510861	0.0439577933333333	0.05842298	0.04504687	0.05188790	0.0517859166666667	0.04824999	0.04261905	0.04553443	0.0454678233333333	0.05859108	0.05554095	0.04044906	0.05152703	0.07461010	0.06817584	0.06747275	0.07008623	0.05575547	0.05919398	0.05218063	0.05465249	0.05199556	0.02186587	0.049274
34	2-Methylguanosine	HMDB0005862	297.107318615	C11H15N5O5	3035422	19702	None	None	2140-77-4	Nucleosides, nucleotides, and analogues	Purine nucleosides	None	0.005630627	0.006562966	0.005595355	0.00592964933333333	0.004316829	0.006072865	0.005623597	0.00533776366666667	0.005885141	0.005621008	0.005795420	0.00576718966666667	0.001449375	0.002687098	0.001781944	0.00197280566666667	0.007623566	0.005487811	0.002140266	0.005083881	0.003203683	0.003032318	0.003260719	0.00316557333333333	0.005693064	0.005351700	0.005614330	0.005025310	0.005595862	0.005607919	0.00548136416666667
781	1-Methylguanosine	HMDB0001563	297.107318615	C11H15N5O5	96373	19062	C04545	6324	2140-65-0	Nucleosides, nucleotides, and analogues	Purine nucleosides	None	0.022838763	0.022787640	0.003891627	0.01650601	0.017725247	0.021923254	0.023125819	0.0209247733333333	0.022015585	0.021404450	0.022837730	0.0220859216666667	0.006693421	0.011393061	0.010782594	0.00962302533333333	0.003369337	0.019445720	0.008345496	0.010386851	0.011516474	0.012333446	0.011715944	0.011855288	0.023366665	0.024089379	0.021682017	0.020466224	0.021462068	0.019606742	0.0217788491666667
159	Inosine	HMDB0000195	268.080769514	C10H12N4O5	135398641	17596	C00294	84	58-63-9	Nucleosides, nucleotides, and analogues	Purine nucleosides	None	1.4180864	1.4764347	1.4877912	1.46077076666667	0.8823046	0.8444576	0.9344089	0.887057033333333	1.2245736	1.2066683	1.2210801	1.21744066666667	2.2632559	2.0316663	2.1223435	2.13908856666667	2.6360403	2.4367317	2.5046750	2.52581566666667	1.4075088	1.3771489	1.4400772	1.40824496666667	1.7904957	1.8006763	1.7429677	1.6940514	1.7298722	1.7195920	1.74627588333333
150	Guanosine	HMDB0000133	283.091668551	C10H13N5O5	135398635	16750	C00387	87	118-00-3	Nucleosides, nucleotides, and analogues	Purine nucleosides	None	0.38363787	0.54893808	0.49006582	0.474213923333333	0.27022355	0.31459283	0.33575167	0.306856016666667	0.43100797	0.33865730	0.42933051	0.39966526	0.37202042	0.42979076	0.40200231	0.401271163333333	0.81088121	0.73582736	0.41409373	0.653600766666667	0.32840967	0.31455720	0.34860488	0.330523916666667	0.51868903	0.50266805	0.48272820	0.49034736	0.49905770	0.47632179	0.494968688333333
102	Deoxyadenosine	HMDB0000101	251.101839307	C10H13N5O3	13730	17256	C00559	3382	958-09-8	Nucleosides, nucleotides, and analogues	Purine nucleosides	Purine 2'-deoxyribonucleosides	1.069096e-03	5.507164e-05	1.753926e-03	0.000959364546666667	2.439533e-03	5.723938e-03	1.317822e-03	0.003160431	5.316444e-03	4.413853e-03	5.141131e-03	0.00495714266666667	6.002095e-03	5.840011e-03	4.505159e-03	0.00544908833333333	5.191249e-03	3.854256e-03	3.981239e-03	0.004342248	1.054520e-02	9.755666e-03	1.157282e-02	0.010624562	9.731040e-03	1.133936e-02	8.726027e-03	8.455306e-03	7.027154e-03	5.909619e-05	0.00755633053166667
928	Deoxyguanosine	HMDB0000085	267.096753929	C10H13N5O4	187790	17172	C00330	3395	961-07-9	Nucleosides, nucleotides, and analogues	Purine nucleosides	Purine 2'-deoxyribonucleosides	0.09947529	0.06599677	0.09141698	0.08562968	0.09385335	0.06211456	0.07582731	0.0772650733333333	0.07804419	0.12685809	0.08216255	0.0956882766666667	0.22612448	0.14832263	0.18398447	0.18614386	0.09942296	0.08401547	0.24118691	0.14154178	0.73981801	0.65379714	0.68782206	0.693812403333333	0.38394338	0.34353174	0.38649519	0.35986615	0.38615512	0.36776100	0.371292096666667
97	Cyclic GMP	HMDB0001314	345.047434275	C10H12N5O7P	24316	16356	C00942	6152	7665-99-8	Nucleosides, nucleotides, and analogues	Purine nucleotides	Cyclic purine nucleotides	0.030500600	0.078754304	0.041226167	0.050160357	0.019463799	0.044595686	0.034507731	0.0328557386666667	0.034452570	0.014347900	0.039893110	0.0295645266666667	0.012589976	0.023909577	0.016320028	0.017606527	0.070397262	0.061862765	0.010486902	0.0475823096666667	0.027750040	0.046982122	0.050061194	0.0415977853333333	0.042718183	0.040757070	0.053871594	0.043050265	0.043624383	0.044857497	0.0448131653333333
918	Cyclic AMP	HMDB0000058	329.052519653	C10H12N5O6P	6076	17489	C00575	5120	60-92-4	Nucleosides, nucleotides, and analogues	Purine nucleotides	Cyclic purine nucleotides	0.01528081	0.01218872	0.01599044	0.0144866566666667	0.00992120	0.01496233	0.01532404	0.0134025233333333	0.01419513	0.01500694	0.02218386	0.0171286433333333	0.01756608	0.01519449	0.01837156	0.0170440433333333	0.02694001	0.01193604	0.01599730	0.0182911166666667	0.03247647	0.07309475	0.11624218	0.0739378	0.04040640	0.04426210	0.04216037	0.04252641	0.04581897	0.04603547	0.0435349533333333
1225	Xanthosine	HMDB0000299	284.075684136	C10H12N4O6	64959	18107	C01762	3408	146-80-5	Nucleosides, nucleotides, and analogues	Purine nucleotides	None	0.973276945	0.852871122	0.954296196	0.926814754333333	1.410155906	1.435265844	1.390761821	1.41206119033333	1.173162312	1.257063746	1.079672551	1.169966203	0.142786410	0.132758396	0.140382266	0.138642357333333	0.141762384	0.123211499	0.122421583	0.129131822	0.048949052	0.031175645	0.050417995	0.0435142306666667	0.268709322	0.245752322	0.241566653	0.262165264	0.268758744	0.263786335	0.25845644
856	ADP-Ribosyl-L-arginine	HMDB0001260	715.172784519	C21H35N9O15P2	493	None	None	6115	103960-56-1	Nucleosides, nucleotides, and analogues	Purine nucleotides	Purine nucleotide sugars	4.326398e-04	7.412997e-04	4.862902e-04	0.0005534099	1.368472e-03	1.530922e-03	2.816287e-03	0.001905227	4.182443e-04	1.637599e-03	5.423563e-05	0.000703359643333333	5.444155e-05	5.099001e-05	5.402814e-05	5.31532333333333e-05	6.599923e-04	4.744303e-05	6.335174e-05	0.000256929023333333	1.131273e-02	8.527886e-03	1.651263e-02	0.0121177486666667	3.822209e-03	5.994276e-03	2.968972e-03	2.223037e-03	3.590934e-03	4.699609e-03	0.00388317283333333
1099	Nicotinamide ribotide	HMDB0000229	334.056601978	C11H16N2O8P	14181	14648	C00455	5238	75414-16-3	Nucleosides, nucleotides, and analogues	Pyridine nucleotides	Nicotinamide nucleotides	0.43110153	0.41537076	0.43504144	0.427171243333333	0.66900792	0.75750584	0.75296175	0.726491836666667	0.45789034	0.61579069	0.40568393	0.493121653333333	0.56139553	0.62833706	0.50836139	0.566031326666667	0.45378050	0.45341972	0.67366946	0.52695656	0.19917396	0.16132925	0.17211882	0.177540676666667	0.37219811	0.30862944	0.29265079	0.28215451	0.34476369	0.31081146	0.318534666666667
99	Cytidine	HMDB0000089	243.085520541	C9H13N3O5	6175	17562	C00475	3376	65-46-3	Nucleosides, nucleotides, and analogues	Pyrimidine nucleosides	None	0.77389540	0.69129260	0.05059674	0.50526158	1.02489606	0.94268232	0.85213477	0.939904383333333	0.91684647	0.92046207	0.86365231	0.900320283333333	0.52079637	0.49412717	0.53905319	0.517992243333333	0.58632236	0.55485020	0.55844494	0.566539166666667	0.75712990	0.75458577	0.92261051	0.81144206	0.67206029	0.70878748	0.65432626	0.04873916	0.68192010	0.68669794	0.575421871666667
251	Uridine	HMDB0000296	244.069536126	C9H12N2O6	6029	16704	C00299	90	58-96-8	Nucleosides, nucleotides, and analogues	Pyrimidine nucleosides	None	0.7942353	0.7335872	0.8042640	0.777362166666667	0.3114033	0.7921793	0.5602452	0.554609266666667	0.9832184	0.6541924	0.4028288	0.680079866666667	0.3764952	0.4050794	0.4024874	0.394687333333333	1.3753417	0.4746184	0.3106476	0.720202566666667	0.9946897	0.6269205	1.0628845	0.894831566666667	0.4993011	0.8176977	0.7411866	0.7920366	0.4983885	0.8306619	0.6965454
248	UDP-N-acetyl-alpha-D-galactosamine	HMDB0060522	607.082	C17H27N3O17P2	23700	67168	None	None	None	Nucleosides, nucleotides, and analogues	Pyrimidine nucleotides	Pyrimidine nucleotide sugars	2.476676e-02	1.854734e-02	2.045255e-02	0.02125555	7.250388e-03	1.279734e-02	9.592443e-03	0.009880057	7.550354e-03	1.359610e-02	1.262915e-02	0.0112585346666667	6.422001e-02	5.314574e-02	5.966269e-02	0.05900948	6.964272e-02	6.433983e-02	9.662132e-02	0.0768679566666667	6.167992e-03	3.392070e-03	3.050728e-03	0.00420359666666667	1.744887e-02	2.205868e-02	1.814749e-02	2.034037e-02	2.111523e-02	2.179307e-02	0.0201506183333333
254	Uridine diphosphategalactose	HMDB0000302	566.055020376	C15H24N2O17P2	18068	67119	C00052	5291	2956-16-3	Nucleosides, nucleotides, and analogues	Pyrimidine nucleotides	Pyrimidine nucleotide sugars	0.10335786	0.09096320	0.09559705	0.09663937	0.12069787	0.09797128	0.06089733	0.0931888266666667	0.11592797	0.11539255	0.08120852	0.104176346666667	0.15268622	0.13714098	0.14887892	0.146235373333333	0.11760019	0.13276912	0.18118901	0.143852773333333	0.08863795	0.07811017	0.09748192	0.08807668	0.10142144	0.10411521	0.06907473	0.10420350	0.08276071	0.10145368	0.0938382116666667
[truncated: 11 more rows]
