# Supplementary material for: Combined Transcriptomic and Metabolomic Analyses of the Response of Ganoderma lucidum to Elevated CO2
Source: J Fungi (Basel). 2025 Dec 20;12(1):5. doi: 10.3390/jof12010005 (PMC12842923; doi:10.3390/jof12010005)
Supplement: Supplementary file 1 [file jof-12-00005-s001.zip › Table S2.xlsx]

## Sheet: J vs. K
Table S2A. The differentially accumulated metabolites in J vs. K.
ID	name	mzmed	rtmed	Mean J	Mean K	VIP	P_VALUE	Q_VALUE	FOLD_CHANGE	LOG_FOLDCHANGE	regulated
215	Pantothenic acid	218.1028533	126.906	0.00155748704	0.0661919366666667	1.57722207894924	1.9938e-06	0.001315	42.4992	5.40936	up
115	Dodecanedioic acid	229.1442362	377.139	0.0346053766666667	0.13390086	1.48994740454526	0.0049686	0.042493	3.86937	1.9521	up
933	DG(18:2/18:2/0:0)	617.5143755	757.396	0.00798029794666667	0.0287546066666667	1.43690405413371	0.011424	0.072847	3.6032	1.84928	up
760	11-Hydroxyprogesterone 11-glucuronide	507.2541674	231.2785	0.00173176566666667	0.00616400133333333	1.50691158695489	0.0031164	0.031225	3.55937	1.83162	up
856	ADP-Ribosyl-L-arginine	716.1922578	368.514	0.000553410133333333	0.0019052276	1.29755054368254	0.044556	0.17447	3.4427	1.78354	up
841	6-(Methylsulfonyl)hexyl glucosinolate	482.0778589	33.3413	0.0663926766666667	0.160381996666667	1.55207135117024	0.00041933	0.010204	2.41566	1.27242	up
877	Azorubine	502.9990008	32.54625	0.001458244	0.00342785766666667	1.47789077021287	0.006139	0.04885	2.35067	1.23307	up
1072	Mannitol	183.0863578	43.70215	2.73023033333333	6.41332033333333	1.56831554443123	5.8702e-05	0.0049994	2.349	1.23205	up
753	"1,2-Di-O-(8-hexadecenoyl)-3-O-(6-sulfoquinovopyranosyl)glycerol"	791.5098418	577.931	0.00248834833333333	0.005655485	1.35990039418198	0.027223	0.12421	2.27279	1.18446	up
1103	Norbuprenorphine	414.2608613	231.293	0.261509033333333	0.593759866666667	1.5624241613451	0.00015269	0.0061568	2.27051	1.18302	up
825	3-Deoxyfructose	165.0758231	43.7017	0.968863933333333	2.18679686666667	1.56702782274744	7.7088e-05	0.0051861	2.25707	1.17445	up
1058	LysoPE(0:0/18:0)	482.3244769	591.3	0.0472085933333333	0.104140326666667	1.55399919226047	0.00035473	0.0090985	2.20596	1.14141	up
1060	LysoPE(0:0/20:5)	500.2763464	505.487	0.0973969	0.214535433333333	1.30940124697068	0.040488	0.16388	2.20269	1.13927	up
250	Uracil	111.0190299	73.1015	0.8339415	1.81036706666667	1.37462425922384	0.023758	0.11241	2.17086	1.11827	up
1126	PC(P-18:0/20:5)	792.5986524	777.81	0.00990568866666667	0.021253034	1.32467731126455	0.037445	0.15556	2.14554	1.10134	up
1189	Sorbitol	221.0420717	42.8168	2.048297	4.32403266666667	1.56728687325155	7.7638e-05	0.0051861	2.11104	1.07795	up
919	Cyclohexylamine	100.1124921	233.322	0.0750245	0.151576596666667	1.55425521409942	0.00036056	0.0090985	2.02036	1.01461	up
1222	"Vanillin 3-(L-menthoxy)propane-1,2-diol acetal"	365.2297446	435.599	0.05681499	0.11456564	1.40476903901477	0.017819	0.09387	2.01647	1.01183	up
827	3-Methylhistamine	126.1025329	719.1845	0.623456533333333	1.20489153333333	1.39588373249532	0.019928	0.10085	1.9326	0.95054	up
959	Ergothioneine	230.096174	57.5385	0.1286113	0.245061866666667	1.52872177723906	0.0014464	0.02025	1.90545	0.93013	up
846	6-Deoxohomodolichosterone	463.3789499	700.468	0.00314320066666667	0.005918282	1.3095317456896	0.040809	0.16485	1.88288	0.91294	up
1064	LysoPE(18:2/0:0)	478.2922268	506.183	1.882002	3.52929	1.4121886256925	0.015907	0.089065	1.87528	0.90711	up
9	"1,5-Anhydrosorbitol"	163.060527	44.5151	0.527935166666667	0.985950433333333	1.56012081747034	0.00019218	0.0064508	1.86756	0.90115	up
1003	Histamine	112.0871567	721.95	1.23522	2.29379233333333	1.38456114557891	0.022239	0.10759	1.85699	0.89297	up
1063	LysoPE(16:0/0:0)	454.2928627	533.089	1.28130166666667	2.35329	1.50852759199221	0.0029309	0.030257	1.83664	0.87707	up
1052	LysoPC(16:0)	496.3405232	535.9765	0.162351133333333	0.290703966666667	1.54077019676846	0.00090507	0.015546	1.79059	0.84044	up
259	Xanthine	151.0252522	102.1255	0.363503633333333	0.6469573	1.48216243126399	0.0054278	0.045284	1.77978	0.8317	up
68	Adipic acid	145.0496204	73.037	0.138000733333333	0.243089533333333	1.51520637519819	0.0023107	0.026764	1.76151	0.81681	up
946	DL-2-Aminooctanoic acid	160.1331575	79.0698	0.0653861933333333	0.113251916666667	1.48624768450069	0.0050658	0.042696	1.73205	0.79248	up
778	"1-Methoxy-1-(2,4,5-trimethoxyphenyl)-2-propanol"	257.1357249	256.029	0.0848111333333333	0.145438526666667	1.56140973843527	0.00016536	0.0061568	1.71485	0.77808	up
1099	Nicotinamide ribotide	335.0637103	48.2499	0.427171433333333	0.7264921	1.54842380068638	0.00052377	0.011389	1.7007	0.76613	up
1059	LysoPE(0:0/18:3)	476.2763452	532.8505	0.0774002266666667	0.131265796666667	1.491528105797	0.0045254	0.040043	1.69594	0.76209	up
1154	PI(20:4/16:0)	859.5325162	642.399	0.0264037533333333	0.0446579066666667	1.43175058841515	0.012062	0.074583	1.69135	0.75818	up
1196	Styrene	105.0701602	239.199	4.74966833333333	7.849718	1.54225814728237	0.00080313	0.014527	1.65269	0.72482	up
1143	Phenylethylamine	122.0965098	239.2315	5.26107433333333	8.62235733333333	1.54270713884596	0.00078566	0.014338	1.6389	0.71273	up
132	"Fructose 1,6-bisphosphate"	338.9889864	36.5018	0.0723680266666667	0.117662873333333	1.49435463879857	0.0042097	0.038243	1.6259	0.70124	up
221	PI(16:0/16:0)	809.5205025	585.385	0.02018264	0.0326026033333333	1.31911273474703	0.037718	0.15581	1.61538	0.69187	up
1098	Niacinamide	123.0553426	48.2863	0.2864822	0.4589842	1.43389081050537	0.012081	0.074583	1.60214	0.68	up
1046	L-Valine	118.08643	48.1591	3.024607	4.732678	1.3548366778208	0.02921	0.13008	1.56472	0.6459	up
1056	LysoPC(18:3)	518.3232762	535.686	0.0282313366666667	0.0436913866666667	1.43871515140699	0.011489	0.072847	1.54762	0.63005	up
725	"(2beta,3alpha,9alpha,24R)-Ergosta-7,22-diene-2,3,9-triol"	431.3524739	637.925	0.0299386133333333	0.04613904	1.4782752856718	0.0061421	0.04885	1.54112	0.62398	up
1209	Torvoside G	609.3973477	617.1385	0.0590037133333333	0.0906183433333333	1.55575404566105	0.00031023	0.0086865	1.53581	0.619	up
801	20-Hydroxyeicosatetraenoic acid	321.2429202	651.51	0.1099211	0.1685855	1.33383706548818	0.033857	0.146	1.5337	0.61702	up
889	beta-Terpineol	154.1338199	48.20255	0.623030433333333	0.953267933333333	1.50272981718236	0.0034358	0.033283	1.53005	0.61358	up
1225	Xanthosine	285.0831731	183.74	0.926815166666667	1.41206166666667	1.5577534880763	0.00025304	0.0075963	1.52356	0.60745	up
236	Suberic acid	173.0813609	230.724	0.108620366666667	0.165363133333333	1.48749207175202	0.0048123	0.041598	1.5224	0.60635	up
905	Cohibin B	577.5195095	657.836	0.285557233333333	0.431944433333333	1.45209669924969	0.0093117	0.064528	1.51264	0.59707	up
868	Argininosuccinic acid	291.1296312	39.153	0.149213433333333	0.220757466666667	1.48490181182462	0.0050759	0.042696	1.47947	0.56508	up
50	4-Hydroxybenzoic acid	137.023503	259.8075	0.2330581	0.340971333333333	1.46733481539269	0.0072689	0.055907	1.46303	0.54896	up
1114	PA(18:2/18:3)	695.4650402	637.82	0.112253566666667	0.164188433333333	1.31083534346517	0.041223	0.1654	1.46266	0.54859	up
793	"2,4,7-Decatrienoic acid"	167.1067431	256.222	0.0123020166666667	0.01794166	1.42959983496292	0.012954	0.077875	1.45843	0.54442	up
1050	LysoPC(14:0/0:0)	468.3089366	561.805	0.0515909333333333	0.07508643	1.43694252956993	0.011486	0.072847	1.45542	0.54144	up
158	Hypoxanthine	135.030216	194.089	0.759098533333333	1.0953243	1.56256034924835	0.00015609	0.0061568	1.44293	0.529	up
47	4-Acetamidobutanoic acid	144.0656314	46.4202	0.215544133333333	0.309795033333333	1.49953968213294	0.0035336	0.034069	1.43727	0.52333	up
1054	LysoPC(18:1)	522.3570249	550.7555	0.115035066666667	0.1652822	1.38551280805169	0.021607	0.10591	1.4368	0.52286	up
1152	Phytosphingosine	318.300126	531.706	12.5245066666667	17.8481333333333	1.56448875356477	0.00012647	0.006155	1.42506	0.51102	up
1119	Panaquinquecol 1	293.2110337	498.397	0.2694675	0.381800466666667	1.4096070997197	0.015992	0.089065	1.41687	0.50271	up
985	Geijerone	179.1430115	524.9835	0.182296833333333	0.256758833333333	1.51488890699599	0.0024335	0.027481	1.40847	0.49413	up
1062	LysoPE(15:0/0:0)	440.2773439	505.578	0.3269558	0.457435233333333	1.36867481444726	0.02551	0.11905	1.39907	0.48447	up
745	[10]-Gingerdione	349.2363018	518.113	0.0833143733333333	0.116152086666667	1.48812428100609	0.0046563	0.040774	1.39414	0.47938	up
1160	Polyporusterone E	461.326658	568.6265	0.0161863066666667	0.0224006766666667	1.42714892980053	0.013115	0.078556	1.38393	0.46877	up
98	Cysteinylglycine	177.0332774	310.037	0.02709104	0.03716133	1.45071307357881	0.0092588	0.064528	1.37172	0.45599	up
131	Eudesmic acid	211.0605322	240.629	0.0117187466666667	0.0159521233333333	1.56547202207643	0.00011979	0.006155	1.36125	0.44493	up
84	beta-D-Glucosamine	214.0482297	41.8313	1.65884233333333	2.257322	1.51957629145787	0.0020425	0.025126	1.36078	0.44443	up
922	D-1-Piperideine-2-carboxylic acid	128.0707735	49.1193	0.950058866666667	1.2924653	1.50591593637439	0.0030367	0.030855	1.36041	0.44404	up
1101	N-methyl-L-glutamic Acid	162.0760213	39.15745	0.1516037	0.205903833333333	1.36320673792115	0.026653	0.1227	1.35817	0.44166	up
839	5'-Methylthioadenosine	298.0972983	258.829	0.0468572633333333	0.0634683433333333	1.37886841344728	0.023727	0.11241	1.3545	0.43776	up
230	Saccharopine	275.1249959	39.1132	0.0702691866666667	0.0943731566666667	1.49931648276462	0.0036719	0.03487	1.34302	0.42548	up
772	17-HETE	321.2428943	520.204	0.08428032	0.113028396666667	1.43583511502067	0.012151	0.074583	1.3411	0.42342	up
782	1-Methylhistidine	170.0925611	48.0915	0.2003832	0.2678486	1.40736687668097	0.01668	0.090916	1.33668	0.41865	up
15	"13,14-Dihydro PGF2a"	355.2492049	454.728	0.0200744466666667	0.0265955966666667	1.51314411300825	0.0025657	0.027833	1.32485	0.40583	up
178	L-Histidine	154.0613659	43.6571	2.19173366666667	2.90211866666667	1.50971759283439	0.0028027	0.029683	1.32412	0.40503	up
185	L-Proline	114.0550152	47.24085	0.421307466666667	0.557259866666667	1.45772935004957	0.0088539	0.062621	1.32269	0.40347	up
1195	Sterebin A	311.2216399	498.415	0.0971631933333333	0.128457736666667	1.29142868682214	0.04665	0.17991	1.32208	0.40281	up
735	"(9S,10E,12Z,15Z)-9-Hydroxy-10,12,15-octadecatrienoic acid"	277.2162611	363.6575	0.345602433333333	0.455963333333333	1.38112850299272	0.022801	0.10992	1.31933	0.39981	up
123	Epiandrosterone	289.21756	617.62	0.010030334	0.0131872726666667	1.45098691472969	0.009313	0.064528	1.31474	0.39478	up
58	6beta-Hydroxytestosterone	303.1965254	352.133	0.0265265466666667	0.0347942533333333	1.41801667036587	0.015183	0.086734	1.31168	0.39142	up
1153	PI(18:1/16:1)	835.5351354	649.7425	0.2496062	0.327397533333333	1.40611305485501	0.017219	0.09203	1.31166	0.39139	up
726	"(2E,4Z,8E)-Colneleic acid"	295.2265589	456.666	0.466332533333333	0.610524466666667	1.36192492807799	0.026885	0.12349	1.3092	0.38869	up
55	5-Aminopentanoic acid	116.0707832	49.0135	2.66574466666667	3.42603266666667	1.39588673193648	0.018814	0.096725	1.28521	0.362	up
859	Alpha-dimorphecolic acid	279.2320791	569.2745	0.0180533233333333	0.02303505	1.46350889667185	0.0078758	0.058116	1.27595	0.35157	up
1168	Prostaglandin E2	335.2195992	433.49	0.734908366666667	0.9330685	1.34069822249423	0.032889	0.14303	1.26964	0.34442	up
747	"1-(3-Methoxy-4-hydroxy)-phenyl-6,7-dihydroxy-isochroman"	289.1068301	281.479	0.0114859133333333	0.0145399066666667	1.53595798146986	0.0010849	0.016673	1.26589	0.34015	up
1088	Myrianthic acid	505.3515061	589.276	0.04405217	0.0552662566666667	1.31605359677599	0.038257	0.15734	1.25456	0.32718	up
873	Asymmetric dimethylarginine	203.1504501	48.18185	0.744921966666667	0.926108733333333	1.49500070709809	0.0041665	0.038019	1.24323	0.31409	up
993	Glycerylphosphorylethanolamine	216.0632248	41.9177	0.891634466666667	1.10844503333333	1.4440886603109	0.010126	0.067203	1.24316	0.31401	up
170	L-3-Phenyllactic acid	165.054976	221.058	0.0152036633333333	0.0188218266666667	1.50629046592044	0.0030484	0.030855	1.23798	0.30799	up
975	Ganoderic acid N	531.2944521	344.951	2.656722	3.27453	1.51877440593885	0.0020967	0.025359	1.23255	0.30165	up
992	Glycerophosphocholine	258.1101528	42.8085	6.31056733333333	7.73822666666667	1.40195661767177	0.017379	0.09203	1.22623	0.29423	up
1149	Physalolactone B	501.3198925	337.4295	4.82038466666667	5.87116066666667	1.43167172727211	0.012312	0.074676	1.21799	0.2845	up
8	"1,3,7-Trimethyluric acid"	209.0664054	43.63005	0.0883375166666667	0.107245533333333	1.42564990428915	0.013182	0.078556	1.21404	0.27982	up
186	L-Serine	104.0343541	41.8186	0.5666682	0.685370833333333	1.3507228308415	0.029211	0.13008	1.20947	0.27437	up
1091	N-(gamma-Glutamyl)ethanolamine	191.1027355	46.3893	0.267053733333333	0.322735733333333	1.46409252282415	0.0076659	0.056978	1.2085	0.27322	up
142	Glucosamine 6-phosphate	258.0386426	39.1125	0.138334966666667	0.167102966666667	1.48430709027564	0.0050325	0.042696	1.20796	0.27257	up
182	L-Malic acid	133.0132587	39.13965	21.72287	25.70021	1.40703692478044	0.016943	0.091136	1.18309	0.24256	up
129	Ethyl oleate	309.2805414	726.504	0.398963566666667	0.4663976	1.37058197975454	0.024641	0.11552	1.16902	0.2253	up
806	2-Deoxybrassinolide	465.3591498	650.6305	0.217767133333333	0.254503766666667	1.36831695536263	0.026173	0.12186	1.1687	0.2249	up
53	"5,6-DHET"	337.2385355	519.881	0.0499244366666667	0.0583098233333333	1.39320037672151	0.019615	0.10012	1.16796	0.22399	up
1137	Perulactone	519.3324152	337.191	0.640870166666667	0.7420244	1.3014135893437	0.042952	0.16949	1.15784	0.21144	up
813	2-Methylbutylamine	88.11259028	205.681	7.38893633333333	8.484197	1.39002065842108	0.019982	0.10085	1.14823	0.19941	up
818	3-(Methylthio)-1-propene	89.04242056	109.085	0.963574133333333	1.0945962	1.35252873830892	0.028869	0.13008	1.13598	0.18394	up
876	Avocadenofuran	249.2216569	530.327	0.199091933333333	0.222666966666667	1.30111295241815	0.042619	0.16887	1.11841	0.16145	up
214	Palmitoleic acid	253.2173668	624.87	3.507757	3.89458666666667	1.32050028186161	0.037749	0.15581	1.11028	0.15092	up
1162	Prednisolone	459.2749415	351.871	1.30596333333333	1.40047133333333	1.32326230460883	0.036608	0.15428	1.07237	0.1008	up
71	Alanyl-Leucine	201.1241646	106.6295	0.0928393933333333	0.0826932333333333	1.32654851593111	0.036827	0.15457	0.89071	-0.16697	down
239	Succinic anhydride	99.00776944	45.41885	0.1805296	0.159238333333333	1.29585251478767	0.045199	0.17564	0.88206	-0.18105	down
973	Ganoderic acid J	515.3015698	400.6395	0.466907866666667	0.406878333333333	1.57280527235288	2.7535e-05	0.0039425	0.87143	-0.19854	down
1001	Heliocide B2	425.2324473	365.955	0.03259557	0.0282351433333333	1.3352268198663	0.034593	0.14824	0.86623	-0.20718	down
878	Bakkenolide C	349.1981829	344.8105	0.3759377	0.324922533333333	1.44704887317667	0.010536	0.068968	0.8643	-0.2104	down
1036	Linoleamide	280.2635448	594.0645	0.4659766	0.4002245	1.51513149568606	0.0025388	0.027833	0.85889	-0.21945	down
1024	L-Arginine	175.1188324	43.6939	2.67694933333333	2.29894	1.29878952915862	0.0458	0.1773	0.85879	-0.21962	down
1066	Lysyl-Hydroxyproline	260.1608739	91.6451	0.09264678	0.0795252166666667	1.42348186646513	0.014356	0.083598	0.85837	-0.22033	down
1041	Lucidenic acid L	475.2704708	325.313	0.116797676666667	0.0996008233333333	1.43875759102889	0.011512	0.072847	0.85276	-0.22979	down
742	"(R)-2-Acetoxy-p-mentha-1,8-diene"	195.1380124	364.1705	0.0549890666666667	0.0464544466666667	1.5375359114651	0.00094712	0.0158	0.84479	-0.24334	down
1142	Phenylalanyl-Valine	265.1545109	223.356	0.119291333333333	0.100603666666667	1.34196119792554	0.032259	0.14145	0.84334	-0.24581	down
83	Beta-D-Galactose	179.0553982	43.63	1.88055533333333	1.58462033333333	1.49309823123493	0.0044839	0.039849	0.84263	-0.24703	down
32	2-Methoxyestradiol	301.1810554	383.4915	0.0432170033333333	0.0359355033333333	1.31548374874391	0.039976	0.16237	0.83151	-0.26619	down
855	Acetylcholine	146.1174429	76.1863	0.3812936	0.316444466666667	1.4095928796575	0.016395	0.090146	0.82992	-0.26896	down
42	3-Hydroxycapric acid	187.1333945	326.693	2.31439766666667	1.91196866666667	1.40936856272566	0.01693	0.091136	0.82612	-0.27558	down
44	3-Hydroxypicolinic acid	138.0186913	250.813	0.0386738466666667	0.03172125	1.35685540933938	0.028233	0.12824	0.82022	-0.28592	down
235	Stearidonic acid	275.2021344	577.464	0.03106539	0.02544003	1.28815201157776	0.048602	0.18534	0.81892	-0.28821	down
1019	Kanzonol V	377.1743733	284.788	0.011882856	0.00969919333333333	1.50146403592893	0.0036182	0.034559	0.81623	-0.29295	down
766	13-L-Hydroperoxylinoleic acid	295.2265722	404.462	0.2529105	0.206361233333333	1.37987707463001	0.023487	0.11217	0.81595	-0.29345	down
1170	Prostaglandin G2	351.2142688	372.2955	1.71672266666667	1.39398633333333	1.43022819126931	0.013371	0.078991	0.812	-0.30045	down
78	Arachidonic acid	303.2329219	644.599	0.0338754666666667	0.0274975066666667	1.41207986438005	0.01645	0.090146	0.81172	-0.30095	down
1150	Physapubenolide	529.2805044	363.299	0.633384933333333	0.510212	1.44250112440479	0.011134	0.072025	0.80553	-0.31199	down
1148	Physagulin F	545.2760181	344.058	0.0483087166666667	0.0388844733333333	1.36351301323681	0.026398	0.12263	0.80492	-0.31308	down
908	Coproporphyrin III	655.276582	347.3305	1.29079833333333	1.02818	1.41212793946049	0.016543	0.090412	0.79655	-0.32816	down
910	Corchorifatty acid F	329.2329193	353.703	0.3138249	0.249402733333333	1.51738464261865	0.0021669	0.025902	0.79472	-0.33148	down
1218	Tyrosyl-Lysine	310.1732936	285.6755	0.1029619	0.0814951466666667	1.40750467323537	0.017376	0.09203	0.79151	-0.33732	down
848	7-Aminoflunitrazepam	284.121752	183.584	0.08846732	0.0681490966666667	1.40199901932273	0.018248	0.095151	0.77033	-0.37645	down
14	"12-Oxo-2,3-dinor-10,15-phytodienoic acid"	263.1651946	345.154	0.00953974633333333	0.007256221	1.52579650098703	0.0016714	0.022041	0.76063	-0.39473	down
969	Ganoderic acid F	571.288053	397.877	6.80325966666667	5.17175233333333	1.46592612171675	0.0077865	0.057665	0.76019	-0.39557	down
823	3beta-Hydroxypregn-5-en-20-one sulfate	397.2060724	279.352	0.012118446	0.00916255366666667	1.44612577068766	0.010315	0.068235	0.75608	-0.40339	down
798	"2,6-Di-tert-butyl-1,4-benzenediol"	223.1694032	394.877	0.163322233333333	0.1230122	1.50818344300693	0.0029468	0.030267	0.75319	-0.40891	down
1030	Leucyl-Arginine	288.2035288	86.3354	0.4260373	0.3188856	1.45675934406489	0.0089559	0.063124	0.74849	-0.41795	down
971	Ganoderic acid H	573.305902	337.854	2.198289	1.64332866666667	1.45018040418243	0.0099674	0.067099	0.74755	-0.41976	down
1039	Lucidenic acid E2	517.2787211	362.78	3.463089	2.582013	1.51596935519516	0.0024496	0.027511	0.74558	-0.42356	down
1084	MG(0:0/18:4/0:0)	351.2531126	530.29	0.284578466666667	0.211676433333333	1.43876357200347	0.012025	0.074583	0.74382	-0.42697	down
1033	L-Galactose	198.0971292	43.6939	1.08870586666667	0.808619366666667	1.4372754553437	0.011889	0.07432	0.74273	-0.42909	down
1048	LysoPA(18:0e/0:0)	425.3057091	435.447	0.010830367	0.00804108966666667	1.40234007557665	0.018622	0.096365	0.74246	-0.42961	down
140	Gluconic acid	195.0503708	40.8617	8.41033333333333	6.22639166666667	1.50072386912236	0.0036849	0.03487	0.74033	-0.43376	down
998	Grevilline A	325.0680702	275.34	0.0590784433333333	0.0436546166666667	1.5134862247313	0.0025321	0.027833	0.73893	-0.43649	down
1134	Pentacarboxylporphyrin I	699.2668449	316.514	0.0145702543333333	0.0105720833333333	1.43815980156871	0.011989	0.074583	0.72559	-0.46277	down
984	Ganosporeric acid A	527.2640646	369.945	0.04116463	0.02986259	1.40902515756888	0.017314	0.09203	0.72544	-0.46307	down
1208	Tokinolide A	381.2057609	396.985	0.0565618033333333	0.0405762233333333	1.49697811278389	0.0040376	0.037056	0.71738	-0.47919	down
734	"(3beta,5alpha,9alpha,22E,24R)-5,9-Epidioxy-3-hydroxyergosta-7,22-dien-6-one"	443.3158236	435.391	0.00862760666666667	0.00617845266666667	1.48191842696471	0.00576	0.047094	0.71613	-0.48171	down
122	Ellagic acid	300.9989163	312.014	0.007997851	0.00572408733333333	1.44060026774572	0.011373	0.072847	0.7157	-0.48257	down
183	L-Norleucine	130.0862538	82.7726	3.29279966666667	2.35676866666667	1.53003919186022	0.0014245	0.02022	0.71573	-0.48251	down
106	D-Glycero-D-galacto-heptitol	211.0818801	43.63235	0.215796566666667	0.1539556	1.41843842395418	0.015268	0.086928	0.71343	-0.48716	down
986	Gibberellin A97	365.1938333	335.3235	0.414757633333333	0.295270866666667	1.42779912250059	0.013748	0.080751	0.71191	-0.49023	down
1121	Paraxanthine	219.0267037	42.8057	0.624628933333333	0.4435628	1.52440501107784	0.0019033	0.024015	0.71012	-0.49387	down
1087	Mukoenine B	348.1928172	307.416	0.05125705	0.03639376	1.38578682226658	0.021129	0.10407	0.71002	-0.49407	down
1040	Lucidenic acid F	457.2598332	387.4175	0.5144279	0.3645768	1.53205130304865	0.0013608	0.019462	0.7087	-0.49675	down
1094	"N1-(2,4-Dimethoxybenzyl)-n2-(2-(pyridin-2-yl) ethyl)oxalamide"	344.1588204	299.169	0.0149542393333333	0.010589394	1.29180863146917	0.047482	0.18141	0.70812	-0.49793	down
1097	N-Hexadecanoylpyrrolidine	310.3110842	654.186	0.2386285	0.168616066666667	1.29162737791489	0.045737	0.1773	0.7066	-0.50103	down
787	2-(3-carboxy-3-(trimethylammonio)propyl)-L-histidine	300.1917322	287.5625	0.162572133333333	0.114475333333333	1.49422319572502	0.0042639	0.038564	0.70415	-0.50605	down
819	"3,3,5-triiodo-L-thyronine-beta-D-glucuronoside"	132.1020017	83.93685	3.21346933333333	2.225317	1.52644257519438	0.0017368	0.022673	0.6925	-0.53011	down
1057	LysoPC(20:4)	544.3411662	513.3	0.0341624566666667	0.0236255633333333	1.48321465022394	0.0055536	0.045958	0.69157	-0.53205	down
245	trans-Cinnamic acid	147.044394	191.2755	0.0657892766666667	0.0448303133333333	1.45308425566875	0.0093445	0.064528	0.68142	-0.55338	down
1078	Mesobilirubinogen	593.3285319	288.3255	0.0223258866666667	0.01499014	1.41252460990234	0.015975	0.089065	0.67142	-0.57471	down
1068	Mammea B/AD cyclo D	357.1695041	331.33	0.0245055466666667	0.0164305133333333	1.52207439259897	0.0020348	0.025126	0.67048	-0.57673	down
817	3-(5-Methyl-2-furanyl)butanal	153.0911554	594.952	0.02793139	0.01864567	1.32170855999048	0.037302	0.15556	0.66755	-0.58305	down
999	Guanine	152.0565854	190.261	0.410194333333333	0.272516566666667	1.31027844735962	0.040908	0.16492	0.66436	-0.58996	down
184	L-Phenylalanine	164.0707405	191.28	2.44405666666667	1.599257	1.56089188902988	0.00018933	0.0064508	0.65435	-0.61187	down
773	18-Oxocortisol	377.1953439	364.91	0.0308050033333333	0.0199964066666667	1.42268411408645	0.014755	0.085434	0.64913	-0.62342	down
150	Guanosine	282.0843683	189.403	0.474214133333333	0.306856133333333	1.34131150891402	0.032487	0.14189	0.64708	-0.62798	down
1183	Rubraflavone C	491.2442165	343.202	0.0201997	0.0129900666666667	1.51582178506253	0.0023176	0.026764	0.64308	-0.63693	down
767	16-Acetylpriverogenin A	515.3743034	533.622	0.5568159	0.356957366666667	1.46168616464218	0.0082055	0.059476	0.64107	-0.64145	down
1077	Merodesmosine	403.2558242	229.375	0.04664496	0.0298144866666667	1.40164277611133	0.018182	0.095049	0.63918	-0.64571	down
1112	PA(16:1/22:6)	719.4638067	619.147	0.0521385333333333	0.0332280933333333	1.30333342219572	0.04263	0.16887	0.6373	-0.64996	down
20	16-Hydroxy hexadecanoic acid	271.2277945	506.277	0.297111	0.189323766666667	1.57189838186163	3.5711e-05	0.0039425	0.63722	-0.65014	down
54	"5,7-dihydroxy-2-(4-methoxyphenyl)-3,4-dihydro-2H-1-benzopyran-4-one"	285.0772734	411.822	0.0375655733333333	0.02373232	1.46610764217028	0.0076219	0.056859	0.63176	-0.66255	down
899	Ceanothine D	485.3095472	191.172	0.0337391833333333	0.02103305	1.49038936491049	0.004579	0.040343	0.6234	-0.68177	down
729	"(2xi,3xi)-2,3-Dihydroxy-12,18-ursadien-28-oic acid diacetate"	555.367603	533.472	0.286222766666667	0.177645233333333	1.46978358417505	0.007303	0.055907	0.62065	-0.68815	down
845	"6-Chloro-N-(1-methylethyl)-1,3,5-triazine-2,4-diamine"	188.068263	191.1935	0.0527964266666667	0.03268847	1.52482748841798	0.001851	0.023646	0.61914	-0.69166	down
882	beta-Citraurin	433.3104183	544.872	0.109494463333333	0.0677804233333333	1.48014539049873	0.0059923	0.048221	0.61903	-0.69192	down
232	Sedoheptulose	209.0664295	630.928	0.122028446666667	0.0753965466666667	1.39968218485085	0.018834	0.096725	0.61786	-0.69465	down
179	Licochalcone B	285.0773575	288.578	0.0111763143333333	0.00689422633333333	1.44972195188691	0.010097	0.067203	0.61686	-0.69698	down
1214	Tsugaric acid C	515.3709207	495.776	0.03057601	0.01870472	1.51154313357656	0.0025736	0.027833	0.61174	-0.70901	down
983	Ganosporelactone A	513.2825464	423.808	0.0280497066666667	0.0170410966666667	1.56885895206639	6.6576e-05	0.0051861	0.60753	-0.71897	down
159	Inosine	267.0734016	186.591	1.4607714	0.8870573	1.56834045007865	7.1095e-05	0.0051861	0.60725	-0.71964	down
154	Hesperetin	301.0718076	339.3835	0.0317849133333333	0.01914327	1.49228294458847	0.0044014	0.039286	0.60228	-0.73149	down
30	2-Hydroxystearic acid	299.2596683	559.935	1.27786896666667	0.754260233333333	1.52855820526126	0.0015203	0.020716	0.59025	-0.7606	down
917	Curcumin I	397.1626046	414.196	0.0427890366666667	0.0252374166666667	1.43352540000215	0.012132	0.074583	0.58981	-0.76168	down
940	Dictyoquinazol C	343.1294104	273.478	0.0129837293333333	0.00761633266666667	1.33186951771383	0.034963	0.14951	0.58661	-0.76953	down
995	Glycinoeclepin C	515.2638238	395.159	0.534693766666667	0.309571	1.5622994545858	0.00016996	0.0061568	0.57897	-0.78844	down
1181	Riboflavin	377.1459267	265.597	0.175874143333333	0.10177363	1.3739781893902	0.023979	0.11293	0.57867	-0.78919	down
863	Anabsinthin	497.2889284	501.304	0.0265938366666667	0.0151634433333333	1.53620190844595	0.0011299	0.017235	0.57019	-0.81049	down
1021	Kynurenic acid	190.0498918	218.989	0.00145955586666667	0.000827079966666667	1.39096229986792	0.020336	0.10188	0.56667	-0.81942	down
1167	Propylene glycol alginate	441.1606132	187.386	0.0294346733333333	0.0166379133333333	1.48083123989577	0.0059807	0.048221	0.56525	-0.82304	down
1179	Pyrrhoxanthinol	571.3470506	288.019	0.02048564	0.01150339	1.48809685408641	0.004699	0.040872	0.56153	-0.83256	down
138	Gentisic acid	153.0185755	265.784	0.03278924	0.0183666933333333	1.42091421919338	0.014894	0.086001	0.56014	-0.83614	down
1165	Proline betaine	144.1019798	163.265	0.0254193066666667	0.01374461	1.49751314783198	0.0040274	0.037056	0.54072	-0.88705	down
912	Corticosterone	347.2216547	423.8505	0.00488587	0.00259594966666667	1.54252490109602	0.00083525	0.014976	0.53132	-0.91235	down
1206	Thujyl 19-trachylobanoate	439.3582091	576.274	0.0463944	0.02370063	1.5461712703195	0.00063464	0.012844	0.51085	-0.96903	down
1018	Kanzonol M	399.1780076	364.872	0.3645494	0.184330233333333	1.47986077532269	0.0059154	0.048172	0.50564	-0.98382	down
1037	Liquoric acid	485.3271642	388.5645	0.0815492033333333	0.0407784933333333	1.5559507979755	0.00034709	0.0090985	0.50005	-0.99986	down
1147	Physagulin A	511.2683057	450.9565	0.12338429	0.0612992933333333	1.55242194730856	0.00044454	0.010647	0.49682	-1.0092	down
1	(+)-Epicatechin	289.0722782	346.4445	0.005511542	0.00273529233333333	1.46494715819144	0.0073502	0.056019	0.49628	-1.01077	down
786	"2-(3,4-Dihydroxybenzoyloxy)-4,6-dihydroxybenzoate"	307.0441804	186.655	0.06453265	0.0315643533333333	1.32875926053553	0.036126	0.15288	0.48912	-1.03174	down
1005	Hordatine A	551.3146727	579.585	0.0277376266666667	0.0135018333333333	1.48843454866037	0.0049419	0.042442	0.48677	-1.03869	down
1223	Vitamin A2 aldehyde	283.2059796	462.2855	0.0724428333333333	0.03509379	1.57037443114415	4.4088e-05	0.0040962	0.48443	-1.04564	down
757	"11a,12a-Epoxy-3b-hydroxy-28,13-oleananolide 3-acetate"	513.3575992	519.0105	0.923357066666667	0.442563933333333	1.56805020894669	7.8654e-05	0.0051861	0.4793	-1.061	down
39	3alpha-Acetoxy-11-keto-beta-boswellic acid	511.3426305	607.873	2.07827096666667	0.984904733333333	1.55494208080724	0.00037121	0.0092532	0.47391	-1.07731	down
822	"3alpha,15alpha-Diacetoxy-(22R)-hydroxylanosta-7,9(11),24-trien-26-oic acid"	571.3618818	442.1705	0.0948447233333333	0.0447369166666667	1.56032982670472	0.00023374	0.0071909	0.47169	-1.08409	down
127	Esculentic acid (Diplazium)	487.3427956	530.9735	0.0430783766666667	0.0201421466666667	1.57082525074023	3.84e-05	0.0039425	0.46757	-1.09675	down
870	Armillaric acid	417.18926	336.421	0.189643613333333	0.08818578	1.51583681195078	0.0025015	0.027833	0.46501	-1.10467	down
248	UDP-N-acetyl-alpha-D-galactosamine	606.0758826	41.0239	0.0212555603333333	0.00988005966666667	1.45102052355438	0.0096188	0.065318	0.46482	-1.10526	down
994	Glycinoeclepin B	559.292108	441.4125	0.102125716666667	0.0472858133333333	1.56451402927436	0.00013624	0.0061568	0.46302	-1.11085	down
860	alpha-Terpinyl cinnamate	285.1853179	462.2795	0.0573055133333333	0.0264672133333333	1.56265630673842	0.00017078	0.0061568	0.46186	-1.11447	down
38	"3,5,7-trihydroxy-2-(4-hydroxyphenyl)-3,4-dihydro-2H-1-benzopyran-4-one"	287.056642	332.816	0.03441134	0.01587827	1.55959016332141	0.00023215	0.0071909	0.46143	-1.11582	down
890	Betulinic acid	457.3679755	524.987	0.0838129	0.03859012	1.55017588039624	0.00050682	0.011354	0.46043	-1.11895	down
1075	Medicagenic acid	503.3373819	407.169	0.03432521	0.0157243233333333	1.56851785567035	7.4392e-05	0.0051861	0.4581	-1.12627	down
100	"D-2,3-Dihydroxypropanoic acid"	105.0182592	40.9143	0.19947024	0.0911717233333333	1.39024199208927	0.020939	0.10343	0.45707	-1.12951	down
881	beta-Carotinal	417.3155251	462.324	0.2718336	0.123969166666667	1.56524153426194	0.00012507	0.006155	0.45605	-1.13274	down
960	Erinacine C	435.272772	547.77	0.115968506666667	0.0528327033333333	1.34407194674832	0.031376	0.13822	0.45558	-1.13422	down
996	Glycyrrhetinic acid	471.348041	688.619	0.0267803666666667	0.01209373	1.32448345679174	0.037809	0.15581	0.45159	-1.14691	down
809	2-Hydroxy-3-oxo-12-oleanen-28-oic acid	471.3478699	411.1485	0.0286075266666667	0.0128993	1.57664206391334	2.6584e-06	0.001315	0.45091	-1.14909	down
724	"(24E)-3alpha-Acetoxy-15alpha-hydroxy-23-oxo-7,9(11),24-lanostatrien-26-oic acid"	527.3365599	397.254	0.0709442266666667	0.0317892933333333	1.56933476521619	5.6315e-05	0.0049994	0.44809	-1.15814	down
777	1-eicosanoyl-glycero-3-phosphate	467.3168569	388.533	0.0249492933333333	0.01103521	1.54966182310629	0.00054958	0.011734	0.44231	-1.17687	down
840	"5-Nonadecyl-1,3-benzenediol"	415.2999804	447.047	0.01628719	0.00710263	1.5139246056451	0.0026812	0.028693	0.43609	-1.1973	down
866	Apo-8-lycopenal	417.3155074	519.467	0.178039756666667	0.0775635833333333	1.5670988518386	9.3597e-05	0.0055543	0.43565	-1.19876	down
826	3-Hydroxy-8-apo-epsilon-caroten-8-al	433.3104146	446.941	0.0945855166666667	0.0411762333333333	1.56793533568012	8.4105e-05	0.0053722	0.43533	-1.19982	down
229	Ribitol	151.0604078	44.5251	1.05493473333333	0.441505733333333	1.56737085284857	7.3301e-05	0.0051861	0.41851	-1.25667	down
799	"2,7-Dihydroxy-4-methoxy-8-prenylflavan"	341.1752032	364.762	0.0388769633333333	0.0161396366666667	1.38854129030989	0.020948	0.10343	0.41515	-1.2683	down
1044	Lucyin A	487.3426847	412.3565	0.157605853333333	0.06477369	1.55969725236843	0.00023571	0.0071909	0.41099	-1.28282	down
771	17-HDoHE	327.2318808	462.251	0.0437824933333333	0.0179648733333333	1.55569693511766	0.00035022	0.0090985	0.41032	-1.28518	down
728	"(2xi,20beta)-2,20-Dihydroxy-3-oxo-12-ursen-28-oic acid"	487.3424235	451.969	0.2347606	0.0948685	1.57077023415127	4.0506e-05	0.0039425	0.40411	-1.30718	down
768	"16beta-16-Hydroxy-3-oxo-1,12-oleanadien-28-oic acid"	469.3326071	513.686	0.4510837	0.177657133333333	1.57626253697353	5.47e-06	0.0015972	0.39385	-1.34428	down
1016	Isothankunic acid	505.3526778	416.45	0.0339745966666667	0.0132927433333333	1.56634976578491	0.00010191	0.005719	0.39126	-1.3538	down
976	Ganoderic acid V	529.3526841	497.86	0.185240953333333	0.0716350733333333	1.57133453145173	3.8887e-05	0.0039425	0.38671	-1.37068	down
256	Ursolic acid	455.3543183	576.717	0.0142817536666667	0.00551384	1.55865879903126	0.00022617	0.0071909	0.38608	-1.37303	down
228	Racemethionine	148.0428358	72.1218	0.0598369866666667	0.0229307466666667	1.54659972475855	0.00067436	0.013382	0.38322	-1.38376	down
112	Diosmetin	299.0559828	376.5585	0.0444513666666667	0.01688631	1.50926153811995	0.0030493	0.030855	0.37988	-1.39638	down
1082	Methylimidazole acetaldehyde	125.0710424	76.38255	0.08350306	0.0315580266666667	1.4954653318622	0.004025	0.037056	0.37793	-1.40381	down
788	"2-(4-Allyl-2,6-dimethoxyphenoxy)-1-(4-hydroxy-3-methoxyphenyl)-1-propanol"	397.1626319	360.807	0.00967577066666667	0.00354601066666667	1.51160026688972	0.0025598	0.027833	0.36648	-1.44819	down
979	Ganodermic acid P2	571.3650971	581.749	0.0584475633333333	0.0212074866666667	1.55583249155791	0.00034165	0.0090985	0.36285	-1.46255	down
891	Biliverdin	583.2549886	402.616	0.0594263666666667	0.02099369	1.5046454509932	0.0032302	0.031743	0.35327	-1.50116	down
1071	Mangostinone	381.1673745	419.903	0.225586973333333	0.07798905	1.53274084620547	0.0012884	0.01881	0.34572	-1.53232	down
1006	Hovenidulcigenin A	545.347641	381.1205	0.0148108733333333	0.005052661	1.54159113707458	0.00089171	0.015446	0.34115	-1.55152	down
907	Colupone	469.3326532	451.847	0.198673623333333	0.0668733866666667	1.38173316302481	0.022238	0.10759	0.3366	-1.57089	down
1070	Mangiferonic acid	455.3529479	607.555	0.103429731	0.0330774223333333	1.47894520145924	0.0061245	0.04885	0.31981	-1.64471	down
828	"3-Oxo-12,18-ursadien-28-oic acid"	453.3377138	498.138	0.5653684	0.1773977	1.52788460827332	0.0015122	0.020716	0.31377	-1.67222	down
146	Glycitein	283.0610755	423.026	0.02875958	0.00873627066666667	1.56028568482342	0.00022936	0.0071909	0.30377	-1.71895	down
980	Ganodermic acid TQ	511.3424888	535.448	0.272017806666667	0.0825386766666667	1.57698648858201	2.4671e-06	0.001315	0.30343	-1.72056	down
871	Armillaritin	401.1940753	303.021	0.031161353	0.009290994	1.31051232792763	0.041268	0.1654	0.29816	-1.74584	down
91	Cholesterol sulfate	465.302153	560.65	0.0210669316666667	0.00621087666666667	1.55255195080893	0.00045795	0.010759	0.29482	-1.76209	down
89	Carnosic acid	331.1919643	388.225	0.00951319926666667	0.0024971044	1.5241205552257	0.0018425	0.023646	0.26249	-1.92967	down
730	"(3alphaOH,20S,24S)-3,19:20,24-Diepoxydammarane-3,25-diol"	475.3791476	489.777	0.022562711	0.00590910766666667	1.55305135140951	0.00035887	0.0090985	0.2619	-1.93291	down
883	beta-Citraurol	435.3263565	411.365	0.0051257397	0.00132654503333333	1.47391886257729	0.0066912	0.052401	0.2588	-1.95009	down
242	Temazepam	299.0559424	294.176	0.0152597363333333	0.00375925766666667	1.35325716926842	0.029205	0.13008	0.24635	-2.02122	down
723	"(24E)-15alpha-Acetoxy-3alpha-hydroxy-23-oxo-7,9(11),24-lanostatrien-26-oic acid"	527.3379751	524.047	0.0373652526666667	0.00808706866666667	1.53579218215728	0.0010756	0.016656	0.21643	-2.20803	down
103	Deoxyribose 5-phosphate	213.0168263	51.0211	0.014883007	0.00308581533333333	1.52460553341112	0.0018278	0.023646	0.20734	-2.26993	down
223	Prostaglandin B2	333.2073061	303.5865	0.00175925943333333	0.000356671566666667	1.40950335825072	0.016827	0.09099	0.20274	-2.3023	down
243	Tetrahydrocurcumin	371.1501789	417.382	0.0491080053333333	0.00976316133333333	1.5517537802657	0.00048107	0.011048	0.19881	-2.33054	down
1074	Masticadienonic acid	455.3525471	560.9185	1.56428283333333	0.302799666666667	1.32873831144994	0.036318	0.15337	0.19357	-2.36907	down
94	Cortisone	359.1870827	342.999	0.014591484	0.00260763066666667	1.41397448458109	0.016181	0.089875	0.17871	-2.48431	down
847	7-(4-Hydroxy-3-methoxyphenyl)-5-methoxy-1-phenyl-3-heptanone	343.1909069	342.312	0.0054658853	0.0008898966	1.44521889305019	0.01058	0.068968	0.16281	-2.61874	down
966	Gancaonin I	355.1539178	418.9245	0.051434444	0.007929651	1.55674958752037	0.00029083	0.008355	0.15417	-2.69741	down
1182	Rotenone	395.1475097	418.8965	0.0554599343333333	0.00765937033333333	1.56487965280332	0.00012195	0.006155	0.13811	-2.85611	down
63	9-cis-Retinoic acid	299.2016076	417.734	0.0400076223333333	0.00240041633333333	1.45245941916243	0.0095342	0.065318	0.06	-4.05889	down
867	Archangelin	339.1594101	445.206	0.0130643033333333	6.61456366666667e-05	1.53949616919753	0.00097399	0.0158	0.00506	-7.62665	down

## Sheet: K vs. L
Table S2B. The differentially accumulated metabolites in K vs. L.
ID	name	mzmed	rtmed	Mean K	Mean L	VIP	P_VALUE	Q_VALUE	FOLD_CHANGE	LOG_FOLDCHANGE	regulated
867	Archangelin	339.1594101	445.206	6.216484e-05	0.00955477533333333	1.48988197501906	0.012008	0.087177	153.701	7.26398	up
63	9-cis-Retinoic acid	299.2016076	417.734	0.002400417	0.028022709	1.54891613959416	0.0033624	0.03668	11.6741	3.54524	up
847	7-(4-Hydroxy-3-methoxyphenyl)-5-methoxy-1-phenyl-3-heptanone	343.1909069	342.312	0.000889896966666667	0.00567301373333333	1.50997753924861	0.0072976	0.065572	6.37491	2.6724	up
966	Gancaonin I	355.1539178	418.9245	0.00792965433333333	0.043432108	1.62579420864395	1.6305e-05	0.0032461	5.47718	2.45343	up
723	"(24E)-15alpha-Acetoxy-3alpha-hydroxy-23-oxo-7,9(11),24-lanostatrien-26-oic acid"	527.3379751	524.047	0.008087072	0.0441215686666667	1.44117299968785	0.021439	0.1239	5.45581	2.44779	up
980	Ganodermic acid TQ	511.3424888	535.448	0.0825387133333333	0.437027936666667	1.39297538264385	0.032879	0.16442	5.29482	2.40458	up
1182	Rotenone	395.1475097	418.8965	0.007659374	0.0380476656666667	1.60737859585311	0.00035708	0.0096033	4.96746	2.31251	up
979	Ganodermic acid P2	571.3650971	581.749	0.0212074933333333	0.1043588	1.62708101771327	3.1592e-05	0.0034911	4.92085	2.29891	up
976	Ganoderic acid V	529.3526841	497.86	0.0716351066666667	0.338422473333333	1.63080696076167	4.4361e-06	0.0032461	4.72425	2.24009	up
243	Tetrahydrocurcumin	371.1501789	417.382	0.00976316566666667	0.0437907246666667	1.62554394535151	4.562e-05	0.0036428	4.4853	2.1652	up
94	Cortisone	359.1870827	342.999	0.00260763166666667	0.0108084986666667	1.52243627229268	0.0061437	0.057756	4.14495	2.05135	up
843	"6,15-Diketo,13,14-dihydro-PGF1a"	369.2249195	293.271	0.0776797566666667	0.29874882	1.35292472740736	0.044581	0.19643	3.8459	1.94332	up
883	beta-Citraurol	435.3263565	411.365	0.0013265456	0.0050751535	1.51969724564213	0.0073287	0.065572	3.82584	1.93578	up
89	Carnosic acid	331.1919643	388.225	0.0024971055	0.00894310146666667	1.57823240038625	0.0018357	0.026005	3.58139	1.84052	up
730	"(3alphaOH,20S,24S)-3,19:20,24-Diepoxydammarane-3,25-diol"	475.3791476	489.777	0.00590911	0.020406016	1.61165580250609	0.000335	0.0092353	3.45331	1.78798	up
882	beta-Citraurin	433.3104183	544.872	0.0677804533333333	0.22531927	1.61626956683139	0.0001928	0.0072837	3.32425	1.73303	up
242	Temazepam	299.0559424	294.176	0.003759259	0.0122365983333333	1.42311832449546	0.022159	0.12698	3.25506	1.70268	up
91	Cholesterol sulfate	465.302153	560.65	0.00621087933333333	0.020166633	1.58401136628482	0.0015472	0.023038	3.24699	1.6991	up
223	Prostaglandin B2	333.2073061	303.5865	0.000356671733333333	0.0011086611	1.46955378394663	0.012766	0.090737	3.10835	1.63615	up
103	Deoxyribose 5-phosphate	213.0168263	51.0211	0.00308581666666667	0.00919789366666667	1.61327459746982	0.00023876	0.0081816	2.9807	1.57565	up
146	Glycitein	283.0610755	423.026	0.008736275	0.025577416	1.61456206406287	0.00024399	0.0081816	2.92773	1.54978	up
970	Ganoderic acid G	533.3114194	313.523	0.02080932	0.0607722766666667	1.54923332557684	0.0043389	0.044671	2.92044	1.54619	up
862	Ampicillin	350.1598656	287.9545	0.00585202433333333	0.016443198	1.51925727543798	0.0065715	0.060936	2.80983	1.49048	up
932	DG(16:1/18:4/0:0)	587.467278	753.686	0.00479557	0.0132860383333333	1.33404386876005	0.043421	0.19468	2.77048	1.47014	up
57	6beta-Hydroxyasiatic acid	503.3329919	402.507	0.00725011033333333	0.0200496646666667	1.56246009766159	0.0029392	0.034807	2.76543	1.4675	up
1016	Isothankunic acid	505.3526778	416.45	0.0132927466666667	0.0347498366666667	1.57502457819166	0.0022654	0.029523	2.6142	1.38637	up
960	Erinacine C	435.272772	547.77	0.0528327233333333	0.13523115	1.50739198924093	0.0096685	0.075861	2.55961	1.35592	up
39	3alpha-Acetoxy-11-keto-beta-boswellic acid	511.3426305	607.873	0.9849052	2.47841483333333	1.62834082875473	1.7751e-05	0.0032461	2.5164	1.33136	up
891	Biliverdin	583.2549886	402.616	0.0209937	0.0520569533333333	1.59574203863591	0.00067888	0.013712	2.47965	1.31014	up
771	17-HDoHE	327.2318808	462.251	0.0179648833333333	0.0441123866666667	1.5947797043111	0.0010072	0.017266	2.45548	1.29601	up
1005	Hordatine A	551.3146727	579.585	0.0135018333333333	0.03207959	1.62160144021926	3.7746e-05	0.0034911	2.37594	1.2485	up
777	1-eicosanoyl-glycero-3-phosphate	467.3168569	388.533	0.0110352153333333	0.0261220136666667	1.61734362578626	0.00017132	0.0069898	2.36715	1.24315	up
1075	Medicagenic acid	503.3373819	407.169	0.0157243333333333	0.0362773066666667	1.62730549730759	2.4069e-05	0.0032461	2.30708	1.20607	up
92	Citramalic acid	147.0290357	786.878	0.00449107533333333	0.010291567	1.42438369787615	0.023704	0.13248	2.29156	1.19633	up
1006	Hovenidulcigenin A	545.347641	381.1205	0.00505266333333333	0.0115318326666667	1.52523558533427	0.0070861	0.064169	2.28233	1.19051	up
1147	Physagulin A	511.2683057	450.9565	0.0612993233333333	0.13923793	1.61814764073609	0.00017077	0.0069898	2.27144	1.18361	up
100	"D-2,3-Dihydroxypropanoic acid"	105.0182592	40.9143	0.0911717633333333	0.20555904	1.37604834430267	0.037074	0.1788	2.25463	1.17289	up
112	Diosmetin	299.0559828	376.5585	0.01688632	0.0379045966666667	1.58440044221317	0.0012992	0.020231	2.24469	1.16652	up
1071	Mangostinone	381.1673745	419.903	0.0779890833333333	0.174050793333333	1.43960229820796	0.02196	0.12655	2.23173	1.15816	up
728	"(2xi,20beta)-2,20-Dihydroxy-3-oxo-12-ursen-28-oic acid"	487.3424235	451.969	0.0948685366666667	0.208886513333333	1.62117671505713	0.00010347	0.0052039	2.20185	1.13872	up
256	Ursolic acid	455.3543183	576.717	0.00551384233333333	0.012128103	1.59972560621399	0.00079614	0.014765	2.19957	1.13722	up
996	Glycyrrhetinic acid	471.348041	688.619	0.0120937333333333	0.026526057	1.46112627329628	0.017149	0.10967	2.19337	1.13315	up
828	"3-Oxo-12,18-ursadien-28-oic acid"	453.3377138	498.138	0.1773978	0.3881495	1.60539985222585	0.0004883	0.0117	2.18802	1.12963	up
912	Corticosterone	347.2216547	423.8505	0.00259595066666667	0.00557428766666667	1.60828087126569	0.00043733	0.011293	2.1473	1.10252	up
866	Apo-8-lycopenal	417.3155074	519.467	0.07756362	0.165818033333333	1.62578422067463	3.8753e-05	0.0034911	2.13783	1.09615	up
890	Betulinic acid	457.3679755	524.987	0.0385901333333333	0.0815441266666667	1.60646543084499	0.00047513	0.011678	2.11308	1.07935	up
826	3-Hydroxy-8-apo-epsilon-caroten-8-al	433.3104146	446.941	0.0411762533333333	0.0861785	1.62078412965564	0.00010459	0.0052039	2.09292	1.06552	up
759	11-Hydroxyeicosatetraenoate glyceryl ester	395.2791103	523.363	0.006377534	0.0131380423333333	1.38938390607393	0.033804	0.16656	2.06005	1.04268	up
757	"11a,12a-Epoxy-3b-hydroxy-28,13-oleananolide 3-acetate"	513.3575992	519.0105	0.442564133333333	0.905554633333333	1.62455204979431	5.4338e-05	0.0037132	2.04615	1.03291	up
809	2-Hydroxy-3-oxo-12-oleanen-28-oic acid	471.3478699	411.1485	0.01289931	0.02625078	1.57680816004993	0.0020689	0.027951	2.03505	1.02506	up
822	"3alpha,15alpha-Diacetoxy-(22R)-hydroxylanosta-7,9(11),24-trien-26-oic acid"	571.3618818	442.1705	0.0447369366666667	0.0909436766666667	1.60462740380545	0.00055447	0.012568	2.03285	1.0235	up
768	"16beta-16-Hydroxy-3-oxo-1,12-oleanadien-28-oic acid"	469.3326071	513.686	0.177657233333333	0.358376933333333	1.60641458090328	0.00051825	0.012014	2.01724	1.01238	up
881	beta-Carotinal	417.3155251	462.324	0.1239692	0.249965266666667	1.62318325489154	8.0003e-05	0.004663	2.01635	1.01175	up
799	"2,7-Dihydroxy-4-methoxy-8-prenylflavan"	341.1752032	364.762	0.0161396433333333	0.03200227	1.36121424659192	0.043015	0.19468	1.98284	0.98757	up
860	alpha-Terpinyl cinnamate	285.1853179	462.2795	0.0264672233333333	0.05236401	1.61778494077978	0.00012921	0.0057821	1.97845	0.98437	up
95	Cucurbitacin B	557.3132529	396.6185	0.0571497766666667	0.112743483333333	1.55777903322381	0.0033126	0.036332	1.97277	0.98022	up
1044	Lucyin A	487.3426847	412.3565	0.06477372	0.126739173333333	1.48986423496212	0.010725	0.080753	1.95664	0.96838	up
724	"(24E)-3alpha-Acetoxy-15alpha-hydroxy-23-oxo-7,9(11),24-lanostatrien-26-oic acid"	527.3365599	397.254	0.0317893066666667	0.0620551466666667	1.56762937348508	0.0028036	0.034248	1.95208	0.96501	up
749	"1,1-(1,4-Dihydro-4-nonyl-3,5-pyridinediyl)bis[1-decanone]"	516.477953	768.397	0.0159107993333333	0.0309061043333333	1.44140340370003	0.019576	0.11755	1.94246	0.95788	up
1202	Theasapogenol A	507.36842	740.308	0.0291171533333333	0.0563491633333333	1.47855231562165	0.014778	0.099965	1.93526	0.95253	up
127	Esculentic acid (Diplazium)	487.3427956	530.9735	0.0201421566666667	0.03851065	1.62055685567944	8.3365e-05	0.004724	1.91194	0.93504	up
840	"5-Nonadecyl-1,3-benzenediol"	415.2999804	447.047	0.007102633	0.0134946523333333	1.56176344150489	0.0028954	0.034807	1.89995	0.92596	up
968	Ganoderic acid alpha	575.3230182	431.417	0.0777937833333333	0.14636938	1.62793712528568	1.6768e-05	0.0032461	1.8815	0.91188	up
1223	Vitamin A2 aldehyde	283.2059796	462.2855	0.0350938033333333	0.0657377133333333	1.6000212527863	0.00078819	0.014765	1.8732	0.9055	up
798	"2,6-Di-tert-butyl-1,4-benzenediol"	223.1694032	394.877	0.123012266666667	0.2289966	1.62233939845757	5.1623e-05	0.0037132	1.86158	0.89653	up
1	(+)-Epicatechin	289.0722782	346.4445	0.00273529333333333	0.005086138	1.3738691467034	0.033888	0.16656	1.85945	0.89488	up
1037	Liquoric acid	485.3271642	388.5645	0.0407785133333333	0.0739910166666667	1.61160553262631	0.00028074	0.0081816	1.81446	0.85954	up
758	11-Dehydrocorticosterone	345.2063661	451.596	0.00334902033333333	0.00600602733333333	1.55880596934811	0.0027	0.033181	1.79337	0.84267	up
1095	Nandrolone	275.2004894	371.897	0.144778133333333	0.2589752	1.59346460764626	0.00074367	0.014601	1.78877	0.83897	up
1217	Tyromycic acid	453.3376225	639.0585	0.04511891	0.0794879166666667	1.57203663154626	0.0019429	0.026781	1.76174	0.817	up
942	Dihydrocumambrin A	309.1673034	292.626	0.0140637066666667	0.0246770166666667	1.4972428470828	0.010449	0.07954	1.75466	0.81119	up
1187	Sebiferenic acid	473.3639119	673.9845	0.01376656	0.02406471	1.45636344873955	0.018229	0.11167	1.74806	0.80575	up
1048	LysoPA(18:0e/0:0)	425.3057091	435.447	0.00804109333333333	0.0140503526666667	1.52824542594486	0.0067492	0.06202	1.74732	0.80514	up
38	"3,5,7-trihydroxy-2-(4-hydroxyphenyl)-3,4-dihydro-2H-1-benzopyran-4-one"	287.056642	332.816	0.0158782733333333	0.02773876	1.54337959382776	0.0049744	0.047867	1.74696	0.80485	up
747	"1-(3-Methoxy-4-hydroxy)-phenyl-6,7-dihydroxy-isochroman"	289.1068301	281.479	0.0145399133333333	0.02518423	1.47976437252374	0.014424	0.098743	1.73208	0.79251	up
69	Adrenic acid	331.2678336	651.826	0.101969766666667	0.174266603333333	1.45368324857746	0.016532	0.10639	1.709	0.77315	up
767	16-Acetylpriverogenin A	515.3743034	533.622	0.3569575	0.603244533333333	1.57462732016507	0.0021686	0.028727	1.68996	0.75699	up
1073	Maslinic acid	473.3632672	508.166	0.0434406	0.0728047266666667	1.54830143811891	0.0045147	0.045594	1.67596	0.74499	up
78	Arachidonic acid	303.2329219	644.599	0.0274975166666667	0.0458400866666667	1.44777324072655	0.017283	0.11017	1.66706	0.73731	up
81	Azelaic acid	187.097085	578.498	0.0164407433333333	0.0267965433333333	1.40773450259037	0.030178	0.15694	1.62989	0.70477	up
870	Armillaric acid	417.18926	336.421	0.08818582	0.142608173333333	1.53717859660758	0.0056389	0.054006	1.61713	0.69344	up
910	Corchorifatty acid F	329.2329193	353.703	0.249402833333333	0.3968799	1.60592626538206	0.00046697	0.011617	1.59132	0.67022	up
1206	Thujyl 19-trachylobanoate	439.3582091	576.274	0.02370064	0.0376447266666667	1.55599012735267	0.002888	0.034807	1.58834	0.66752	up
1036	Linoleamide	280.2635448	594.0645	0.400224666666667	0.634859	1.61478335587317	0.00024888	0.0081816	1.58626	0.66563	up
1084	MG(0:0/18:4/0:0)	351.2531126	530.29	0.2116765	0.335759733333333	1.6145438840993	0.00024849	0.0081816	1.58619	0.66557	up
863	Anabsinthin	497.2889284	501.304	0.01516345	0.0239592266666667	1.49716651375474	0.010929	0.081159	1.58006	0.65998	up
54	"5,7-dihydroxy-2-(4-methoxyphenyl)-3,4-dihydro-2H-1-benzopyran-4-one"	285.0772734	411.822	0.02373233	0.0373532866666667	1.51745375367843	0.0083783	0.069762	1.57394	0.65438	up
995	Glycinoeclepin C	515.2638238	395.159	0.3095711	0.4870786	1.55762846958705	0.0036698	0.039218	1.5734	0.65389	up
983	Ganosporelactone A	513.2825464	423.808	0.0170411033333333	0.0267020166666667	1.57404343683524	0.002203	0.028995	1.56692	0.64793	up
974	Ganoderic acid Mj	545.3851809	672.296	0.0630445133333333	0.0971505533333333	1.53840262874207	0.0057606	0.054914	1.54098	0.62385	up
909	Corchorifatty acid D	309.2061728	327.284	0.1438264	0.218205033333333	1.40228833406893	0.030344	0.15711	1.51714	0.60135	up
1183	Rubraflavone C	491.2442165	343.202	0.0129900766666667	0.01968639	1.5294552466	0.0064885	0.06044	1.51549	0.59978	up
61	"9,10-DHOME"	313.2383339	452.889	0.115155166666667	0.173665366666667	1.48546852791102	0.013441	0.094227	1.5081	0.59273	up
179	Licochalcone B	285.0773575	288.578	0.00689422933333333	0.0103890896666667	1.48073559884032	0.014031	0.097527	1.50693	0.59161	up
228	Racemethionine	148.0428358	72.1218	0.0229307566666667	0.0344293666666667	1.54629203967854	0.0045888	0.046114	1.50145	0.58636	up
1068	Mammea B/AD cyclo D	357.1695041	331.33	0.0164305133333333	0.0246371766666667	1.59078688900735	0.00092131	0.016202	1.49948	0.58446	up
232	Sedoheptulose	209.0664295	630.928	0.07539658	0.111991896666667	1.34681340808949	0.045435	0.19847	1.48537	0.57082	up
1185	Saussurea lactone	235.1691878	343.174	0.102696133333333	0.152428533333333	1.59036076977046	0.0012144	0.019355	1.48427	0.56975	up
964	Fusaroskyrin	599.1206705	384.912	0.0144494333333333	0.0208507933333333	1.49224698389855	0.011862	0.086421	1.44302	0.52909	up
138	Gentisic acid	153.0185755	265.784	0.0183667033333333	0.02643225	1.48865294577107	0.01053	0.079853	1.43914	0.52521	up
14	"12-Oxo-2,3-dinor-10,15-phytodienoic acid"	263.1651946	345.154	0.00725622433333333	0.0104345536666667	1.47415016041658	0.014861	0.099965	1.43801	0.52407	up
773	18-Oxocortisol	377.1953439	364.91	0.0199964133333333	0.02857043	1.45069816283601	0.019256	0.11691	1.42878	0.51478	up
1105	O-Demethylforbexanthone	327.083667	258.028	0.0296730333333333	0.04221418	1.55350731668264	0.0037868	0.039705	1.42264	0.50857	up
1170	Prostaglandin G2	351.2142688	372.2955	1.393987	1.97466266666667	1.490864677352	0.011835	0.086421	1.41656	0.50239	up
207	Naringenin	271.061118	291.74	0.0289470833333333	0.04076666	1.35229027383202	0.043224	0.19468	1.40832	0.49398	up
766	13-L-Hydroperoxylinoleic acid	295.2265722	404.462	0.206361333333333	0.287134633333333	1.53153463851557	0.0047018	0.046561	1.39142	0.47656	up
154	Hesperetin	301.0718076	339.3835	0.0191432766666667	0.02652033	1.41978580267536	0.02679	0.14414	1.38536	0.47026	up
140	Gluconic acid	195.0503708	40.8617	6.22639466666667	8.62094966666667	1.61936279211883	0.00013038	0.0057821	1.38458	0.46945	up
906	Cohumulone	349.1990022	360.488	0.336407633333333	0.465044566666667	1.35929209869898	0.041092	0.19008	1.38238	0.46715	up
742	"(R)-2-Acetoxy-p-mentha-1,8-diene"	195.1380124	364.1705	0.0464544666666667	0.0641907666666667	1.56618689755142	0.0029218	0.034807	1.3818	0.46655	up
32	2-Methoxyestradiol	301.1810554	383.4915	0.03593552	0.0493999066666667	1.57617792399928	0.0017696	0.02529	1.37468	0.4591	up
159	Inosine	267.0734016	186.591	0.8870577	1.2174416	1.61219808398002	0.00024318	0.0081816	1.37245	0.45675	up
1208	Tokinolide A	381.2057609	396.985	0.0405762433333333	0.05517166	1.52350397038432	0.0075056	0.066571	1.3597	0.44329	up
879	Barringtogenol C	491.3732157	688.2465	0.0399750766666667	0.0543336133333333	1.47251300841497	0.013854	0.096792	1.35919	0.44275	up
1224	VPGPR Enterostatin	525.318541	388.114	0.425186266666667	0.577047433333333	1.521286503505	0.0074834	0.066571	1.35716	0.44059	up
854	9-HOTE	295.2267915	665.091	0.1792759	0.242506266666667	1.46117313171965	0.01494	0.099965	1.3527	0.43584	up
1089	N-(14-Methylhexadecanoyl)pyrrolidine	324.3266698	716.649	0.0328860066666667	0.0443048466666667	1.51870601882379	0.007872	0.06784	1.34722	0.42999	up
1205	Thromboxane B3	351.2142522	426.617	0.11492051	0.154162303333333	1.41216733510003	0.024839	0.13621	1.34147	0.42381	up
1039	Lucidenic acid E2	517.2787211	362.78	2.58201466666667	3.42689066666667	1.58374707571811	0.0016621	0.024393	1.32722	0.40841	up
30	2-Hydroxystearic acid	299.2596683	559.935	0.754260566666667	0.996509566666667	1.42495418320717	0.0242	0.13379	1.32117	0.40182	up
20	16-Hydroxy hexadecanoic acid	271.2277945	506.277	0.189323833333333	0.2493985	1.4788780437601	0.01424	0.098139	1.31731	0.39759	up
850	8(R)-Hydroperoxylinoleic acid	313.2372328	362.459	0.219757833333333	0.288483166666667	1.55543093354079	0.0030869	0.035234	1.31273	0.39257	up
1150	Physapubenolide	529.2805044	363.299	0.5102122	0.6654956	1.56636997627043	0.002957	0.034807	1.30435	0.38333	up
971	Ganoderic acid H	573.305902	337.854	1.64332966666667	2.141438	1.5618901489721	0.0031548	0.035557	1.30311	0.38196	up
998	Grevilline A	325.0680702	275.34	0.0436546366666667	0.05670191	1.60802110655457	0.00032698	0.0091374	1.29887	0.37726	up
969	Ganoderic acid F	571.288053	397.877	5.17175466666667	6.69640433333333	1.56438358192254	0.0031528	0.035557	1.2948	0.37273	up
1148	Physagulin F	545.2760181	344.058	0.03888449	0.0502802433333333	1.44203001068857	0.021142	0.12287	1.29307	0.3708	up
1040	Lucidenic acid F	457.2598332	387.4175	0.364577	0.468485033333333	1.54675953351595	0.0046991	0.046561	1.28501	0.36178	up
869	Arginyl-Phenylalanine	322.1876835	192.09	0.109060866666667	0.139080066666667	1.49695180059659	0.0088173	0.071949	1.27525	0.35078	up
899	Ceanothine D	485.3095472	191.172	0.02103306	0.02606901	1.43897445308324	0.020858	0.12192	1.23943	0.30968	up
816	"3-(1,1-Dimethyl-2-propenyl)-8-(3-methyl-2-butenyl)xanthyletin"	365.2107646	365.988	0.457046	0.5568137	1.59713937788289	0.00085077	0.015224	1.21829	0.28486	up
249	Undecanoic acid	185.1539269	497.115	0.0331676666666667	0.04021901	1.58259256668181	0.0015228	0.023011	1.2126	0.2781	up
855	Acetylcholine	146.1174429	76.1863	0.3164446	0.377876333333333	1.56439850543674	0.0029688	0.034807	1.19413	0.25596	up
973	Ganoderic acid J	515.3015698	400.6395	0.406878533333333	0.4832259	1.55961205916212	0.00351	0.038087	1.18764	0.2481	up
1121	Paraxanthine	219.0267037	42.8057	0.443563033333333	0.5262526	1.39052237470771	0.033245	0.16541	1.18642	0.24661	up
1211	Trimethylpyrazine	123.0919272	780.503	0.181226133333333	0.2118681	1.31930791334692	0.049514	0.21	1.16908	0.22537	up
105	D-Glutamine	145.0609419	42.7401	3.317913	3.87859066666667	1.6014266403381	0.00060018	0.012819	1.16899	0.22526	up
1031	Leucyl-Glycine	189.1234109	99.3831	0.0957949833333333	0.111477676666667	1.42966671392702	0.022134	0.12698	1.16371	0.21873	up
819	"3,3,5-triiodo-L-thyronine-beta-D-glucuronoside"	132.1020017	83.93685	2.225318	2.582338	1.51135931070836	0.0079577	0.068209	1.16044	0.21467	up
184	L-Phenylalanine	164.0707405	191.28	1.59925766666667	1.84635766666667	1.38038047028671	0.032883	0.16442	1.15451	0.20728	up
982	Ganolucidic acid D	501.3117483	367.571	0.1876861	0.215785233333333	1.35819616530397	0.042142	0.19276	1.14971	0.20127	up
44	3-Hydroxypicolinic acid	138.0186913	250.813	0.0317212666666667	0.03604644	1.39800313784585	0.031776	0.16101	1.13635	0.18441	up
780	"1-Methyl-1,3-cyclohexadiene"	95.08600924	551.338	0.0129189633333333	0.0143289966666667	1.34446240875735	0.041493	0.19064	1.10914	0.14944	up
736	"(9Z,11R,12S,13S,15Z)-12,13-Epoxy-11-hydroxy-9,15-octadecadienoic acid"	311.2215746	396.07	0.290200466666667	0.3216393	1.33588275726005	0.04728	0.20478	1.10833	0.14839	up
1019	Kanzonol V	377.1743733	284.788	0.00969919766666667	0.010615112	1.3391877019626	0.043096	0.19468	1.09443	0.13018	up
1177	Pyroglutamic acid	130.0498677	40.1119	1.637067	1.77837433333333	1.45756524706302	0.018571	0.11343	1.08632	0.11945	up
83	Beta-D-Galactose	179.0553982	43.63	1.58462066666667	1.71535066666667	1.4720276556321	0.012871	0.091172	1.0825	0.11437	up
1024	L-Arginine	175.1188324	43.6939	2.298941	2.43983666666667	1.41146087940617	0.023431	0.13202	1.06129	0.08582	up
1038	L-Tyrosine	182.0810748	84.22895	2.20279766666667	2.29281933333333	1.45556132289441	0.017595	0.11017	1.04087	0.05779	up
55	5-Aminopentanoic acid	116.0707832	49.0135	3.42603433333333	3.26885233333333	1.47386153950868	0.014902	0.099965	0.95412	-0.06776	down
1069	Mangalkanyl glucoside	387.2711938	231.243	0.0875465166666667	0.0791225133333333	1.55848119008164	0.0029604	0.034807	0.90378	-0.14596	down
173	L-Cystathionine	221.0600142	40.9135	0.0959732733333333	0.0840120766666667	1.41088100230046	0.025569	0.1385	0.87537	-0.19204	down
131	Eudesmic acid	211.0605322	240.629	0.0159521266666667	0.0137634	1.56422193268559	0.0025872	0.032245	0.86279	-0.21292	down
1196	Styrene	105.0701602	239.199	7.84972166666667	6.75846766666667	1.44485795320709	0.019388	0.11702	0.86098	-0.21595	down
1188	Simvastatin	419.2769464	601.513	3.627984	3.11890566666667	1.37858655676829	0.031807	0.16101	0.85968	-0.21813	down
1143	Phenylethylamine	122.0965098	239.2315	8.62236133333333	7.32765966666667	1.42872076474482	0.022475	0.12807	0.84984	-0.23474	down
158	Hypoxanthine	135.030216	194.089	1.0953248	0.928929066666667	1.48484803365618	0.012303	0.088685	0.84809	-0.23771	down
47	4-Acetamidobutanoic acid	144.0656314	46.4202	0.309795166666667	0.262532433333333	1.47656587785224	0.014611	0.099354	0.84744	-0.23882	down
142	Glucosamine 6-phosphate	258.0386426	39.1125	0.167103066666667	0.141219433333333	1.5988299223034	0.00076454	0.014601	0.8451	-0.24281	down
241	Sucrose	341.1095197	46.31995	4.76604266666667	4.00662133333333	1.58256051534371	0.0012045	0.019347	0.84066	-0.25041	down
1225	Xanthosine	285.0831731	183.74	1.41206233333333	1.169967	1.48946672069976	0.010163	0.077941	0.82855	-0.27134	down
782	1-Methylhistidine	170.0925611	48.0915	0.2678487	0.221481666666667	1.34118855373292	0.044076	0.19547	0.82689	-0.27423	down
51	4-Nitrophenol	138.0186831	358.418	0.106023796666667	0.08726787	1.49137382442795	0.010941	0.081159	0.8231	-0.28086	down
1091	N-(gamma-Glutamyl)ethanolamine	191.1027355	46.3893	0.322735866666667	0.265030666666667	1.46426943982911	0.014055	0.097527	0.8212	-0.28419	down
1172	PS(16:0/15:0)	722.5067631	590.341	0.109145713333333	0.0892476633333333	1.41361460095914	0.023704	0.13248	0.81769	-0.29037	down
172	L-Aspartic acid	132.029281	39.1176	4.28975466666667	3.491571	1.5621709180804	0.0026958	0.033181	0.81393	-0.29702	down
236	Suberic acid	173.0813609	230.724	0.165363233333333	0.134196166666667	1.3449064640817	0.04132	0.19038	0.81152	-0.3013	down
1096	N-gamma-Glutamyl-S-propylcysteine	293.1163661	231.3175	0.01660603	0.0133689033333333	1.5736439797103	0.0017236	0.024937	0.80506	-0.31283	down
1042	Lucidenic acid M	463.3042082	600.565	3.46500933333333	2.78382433333333	1.44382334503957	0.017812	0.11031	0.80341	-0.31579	down
993	Glycerylphosphorylethanolamine	216.0632248	41.9177	1.1084455	0.889427566666667	1.58657413410737	0.0010535	0.017786	0.80241	-0.31759	down
84	beta-D-Glucosamine	214.0482297	41.8313	2.257323	1.80905966666667	1.51547717983944	0.0078815	0.06784	0.80142	-0.31937	down
1215	Turanose	365.1057978	47.2363	0.271398466666667	0.216970133333333	1.40794466684903	0.025287	0.13756	0.79945	-0.32292	down
1159	Polyporusterone D	461.3245255	584.697	0.0157403366666667	0.01220001	1.47231438476497	0.012535	0.089723	0.77508	-0.36758	down
1012	Isoavocadienofuran	247.2060199	600.559	0.5319343	0.4116343	1.50872525782576	0.0076604	0.067069	0.77384	-0.36989	down
1119	Panaquinquecol 1	293.2110337	498.397	0.381800633333333	0.2942807	1.42562976146503	0.022623	0.12855	0.77077	-0.37563	down
1093	"N,O-Didesmethylvenlafaxine"	250.1774863	434.525	1.15262443333333	0.8881451	1.35805961885434	0.037257	0.17925	0.77054	-0.37606	down
43	3-Hydroxymethylglutaric acid	161.0447741	811.3865	0.0294732833333333	0.0227099333333333	1.44179453353764	0.017794	0.11031	0.77053	-0.37608	down
1152	Phytosphingosine	318.300126	531.706	17.84814	13.7211666666667	1.58355628961722	0.00123	0.019451	0.76877	-0.37938	down
1109	Oxypinnatanine	261.1097958	415.593	0.272542033333333	0.2091362	1.33729308631278	0.043973	0.19547	0.76735	-0.38204	down
839	5-Methylthioadenosine	298.0972983	258.829	0.06346837	0.0483296833333333	1.33269274985826	0.044819	0.19705	0.76148	-0.39312	down
1103	Norbuprenorphine	414.2608613	231.293	0.5937601	0.451909433333333	1.5517253225711	0.0037954	0.039705	0.7611	-0.39384	down
823	3beta-Hydroxypregn-5-en-20-one sulfate	397.2060724	279.352	0.00916255766666667	0.00692329833333333	1.45829341471646	0.014946	0.099965	0.75561	-0.40429	down
848	7-Aminoflunitrazepam	284.121752	183.584	0.06814913	0.0514757666666667	1.34863553497503	0.04336	0.19468	0.75534	-0.4048	down
1067	Mammea A/AB cyclo F	423.1803976	231.359	0.0251547066666667	0.0189915833333333	1.59091920181619	0.00075854	0.014601	0.75499	-0.40547	down
804	25-Cinnamoyl-vulgaroside	567.3303348	597.793	0.2727302	0.205742466666667	1.4118107652698	0.024046	0.13352	0.75438	-0.40664	down
925	Dehydrophytosphingosine	316.2851279	584.772	0.520739166666667	0.392707233333333	1.5132409548463	0.0079921	0.068217	0.75413	-0.40711	down
230	Saccharopine	275.1249959	39.1132	0.0943731966666667	0.0706984466666667	1.40782313487838	0.028713	0.15096	0.74914	-0.41669	down
745	[10]-Gingerdione	349.2363018	518.113	0.11615214	0.0866069466666667	1.51051249330854	0.0086753	0.071074	0.74563	-0.42347	down
1160	Polyporusterone E	461.326658	568.6265	0.0224006866666667	0.0166429833333333	1.37163376973139	0.033966	0.16656	0.74297	-0.42862	down
1218	Tyrosyl-Lysine	310.1732936	285.6755	0.08149518	0.06027075	1.49195845296755	0.011536	0.084651	0.73956	-0.43526	down
1101	N-methyl-L-glutamic Acid	162.0760213	39.15745	0.2059039	0.151703866666667	1.44317724979788	0.018129	0.1114	0.73677	-0.44071	down
953	Epicatechin 3-O-(4-methylgallate)	457.1132434	242.942	0.02979934	0.0219506766666667	1.33192137717269	0.047922	0.20549	0.73662	-0.44101	down
1140	Phenylalanyl-Gamma-glutamate	294.1428413	212.5865	0.0723876066666667	0.0529633133333333	1.41751115618758	0.023493	0.13202	0.73166	-0.45075	down
922	D-1-Piperideine-2-carboxylic acid	128.0707735	49.1193	1.29246586666667	0.9439256	1.35747349144348	0.043981	0.19547	0.73033	-0.45338	down
812	2-Methylbenzaldehyde	121.0650285	601.512	4.164836	3.01551233333333	1.33849812597611	0.045539	0.1985	0.72404	-0.46586	down
735	"(9S,10E,12Z,15Z)-9-Hydroxy-10,12,15-octadecatrienoic acid"	277.2162611	363.6575	0.455963533333333	0.329259466666667	1.62597664022987	2.4845e-05	0.0032461	0.72212	-0.46969	down
98	Cysteinylglycine	177.0332774	310.037	0.0371613466666667	0.0263813366666667	1.61117568643365	0.00027858	0.0081816	0.70991	-0.49429	down
841	6-(Methylsulfonyl)hexyl glucosinolate	482.0778589	33.3413	0.160382066666667	0.1130735	1.35314567535407	0.039255	0.18451	0.70503	-0.50424	down
1047	LysoPA(0:0/18:2)	435.2512931	601.513	0.904815333333333	0.637027333333333	1.56271994426851	0.0024473	0.031203	0.70404	-0.50627	down
1098	Niacinamide	123.0553426	48.2863	0.458984433333333	0.321399466666667	1.38865220695464	0.031724	0.16101	0.70024	-0.51408	down
1108	Oleoyl glycine	340.282348	481.352	0.346069866666667	0.241493766666667	1.35269228991443	0.041341	0.19038	0.69782	-0.51907	down
873	Asymmetric dimethylarginine	203.1504501	48.18185	0.926109166666667	0.6343199	1.59646604603558	0.00060325	0.012819	0.68493	-0.54597	down
1046	L-Valine	118.08643	48.1591	4.73268	3.216482	1.50086926217851	0.010728	0.080753	0.67963	-0.55718	down
1099	Nicotinamide ribotide	335.0637103	48.2499	0.7264924	0.493122033333333	1.39328579959779	0.028239	0.14886	0.67877	-0.55901	down
834	4-Oxo-2-nonenal	155.1067032	288.45	0.0426413733333333	0.0284425766666667	1.42177134119369	0.024635	0.13547	0.66702	-0.5842	down
1209	Torvoside G	609.3973477	617.1385	0.0906183833333333	0.0586619733333333	1.60027859433761	0.00043113	0.011276	0.64735	-0.62738	down
893	Bismahanine	693.3774316	619.987	0.137147283333333	0.0881773333333333	1.43388707204733	0.019591	0.11755	0.64294	-0.63724	down
938	DG(22:6/14:1/0:0)	611.4685288	569.511	0.07981048	0.05085519	1.33225345967485	0.04448	0.19643	0.6372	-0.65018	down
959	Ergothioneine	230.096174	57.5385	0.245061966666667	0.1542233	1.56272614647537	0.0030916	0.035234	0.62932	-0.66813	down
793	"2,4,7-Decatrienoic acid"	167.1067431	256.222	0.01794167	0.0112242066666667	1.5935378494912	0.00076341	0.014601	0.62559	-0.67671	down
919	Cyclohexylamine	100.1124921	233.322	0.151576663333333	0.0898608	1.58504096883543	0.001091	0.01803	0.59284	-0.75429	down
1135	Perindoprilat	341.2061929	555.944	0.0135240093333333	0.00764201966666667	1.42603664306738	0.02397	0.13352	0.56507	-0.8235	down
877	Azorubine	502.9990008	32.54625	0.00342785933333333	0.00179216133333333	1.40085385391189	0.027503	0.14611	0.52282	-0.93561	down
1003	Histamine	112.0871567	721.95	2.29379333333333	1.19634633333333	1.41953989930476	0.024638	0.13547	0.52156	-0.93909	down
9	"1,5-Anhydrosorbitol"	163.060527	44.5151	0.9859509	0.4950768	1.62708041412622	9.9553e-06	0.0032461	0.50213	-0.99387	down
148	Glycyltyrosine	237.089234	769.115	0.663021333333333	0.3005238	1.579424546342	0.0017728	0.02529	0.45326	-1.14159	down
1189	Sorbitol	221.0420717	42.8168	4.32403466666667	1.903087	1.61916358593004	8.9712e-05	0.00489	0.44012	-1.18403	down
825	3-Deoxyfructose	165.0758231	43.7017	2.18679786666667	0.860929466666667	1.6201745189055	5.4605e-05	0.0037132	0.39369	-1.34487	down
1072	Mannitol	183.0863578	43.70215	6.41332333333333	2.38915866666667	1.62080788144289	4.8133e-05	0.0036428	0.37253	-1.42457	down
778	"1-Methoxy-1-(2,4,5-trimethoxyphenyl)-2-propanol"	257.1357249	256.029	0.14543859	0.0511563666666667	1.62605138546651	2.0297e-05	0.0032461	0.35174	-1.50742	down
951	Endoxifen	374.2116762	333.5665	0.00544497466666667	0.00180356166666667	1.40187345243272	0.028174	0.14886	0.33123	-1.59409	down
1133	PE(P-18:1/20:4)	750.5493691	641.404	0.0425538726666667	0.01155818	1.44914847737572	0.016396	0.10584	0.27161	-1.88039	down
115	Dodecanedioic acid	229.1442362	377.139	0.13390092	0.03041433	1.61073392559	0.00025461	0.0081816	0.22714	-2.13835	down

## Sheet: J vs. L
Table S2C. The differentially accumulated metabolites in J vs. L.
ID	MS2.name	mzmed	rtmed	Mean J	Mean L	VIP	P_VALUE	Q_VALUE	FOLD_CHANGE	LOG_FOLDCHANGE	regulated
215	Pantothenic acid	218.1028533	126.906	0.00155468644	0.0384533233333333	1.4910665600961	0.038699	0.29731	24.7338	4.62841	up
1161	Polyporusterone F	463.3421654	318.203	6.30736033333333e-05	0.000560762033333333	1.61030302666058	0.013835	0.20502	8.8906	3.15228	up
102	Deoxyadenosine	250.0933262	46.31995	0.000960347163333333	0.004957145	1.71575014813607	0.0021044	0.074199	5.16183	2.36788	up
747	"1-(3-Methoxy-4-hydroxy)-phenyl-6,7-dihydroxy-isochroman"	289.1068301	281.479	0.0114859166666667	0.0251842233333333	1.6738817885133	0.0059065	0.14325	2.19262	1.13265	up
882	beta-Citraurin	433.3104183	544.872	0.109494473333333	0.2253192	1.73500436303154	0.0011957	0.064876	2.05781	1.04111	up
92	Citramalic acid	147.0290357	786.878	0.005073688	0.010291564	1.53783733985426	0.027441	0.28141	2.02842	1.02036	up
57	6beta-Hydroxyasiatic acid	503.3329919	402.507	0.0104012013333333	0.0200496586666667	1.62101051098105	0.012133	0.18928	1.92763	0.94683	up
1213	Tsugaric acid B	529.389686	664.091	0.04091574	0.0759957766666667	1.49220355557336	0.038962	0.29731	1.85737	0.89326	up
1058	LysoPE(0:0/18:0)	482.3244769	591.3	0.0472086	0.08636566	1.67038079169729	0.0063763	0.14971	1.82945	0.87141	up
976	Ganoderic acid V	529.3526841	497.86	0.185240966666667	0.338422366666667	1.77209979064892	6.728e-05	0.019655	1.82693	0.86942	up
979	Ganodermic acid P2	571.3650971	581.749	0.05844757	0.104358766666667	1.7501998904776	0.00058106	0.047531	1.78551	0.83634	up
1103	Norbuprenorphine	414.2608613	231.293	0.261509033333333	0.451909333333333	1.73803639948749	0.00099123	0.061426	1.72808	0.78917	up
1063	LysoPE(16:0/0:0)	454.2928627	533.089	1.281302	2.21413033333333	1.54331767171234	0.027129	0.28141	1.72803	0.78913	up
942	Dihydrocumambrin A	309.1673034	292.626	0.0143486033333333	0.02467701	1.62996998107705	0.010786	0.17534	1.71982	0.78226	up
946	DL-2-Aminooctanoic acid	160.1331575	79.0698	0.0653862	0.112054306666667	1.72668997412472	0.0015573	0.066051	1.71373	0.77714	up
68	Adipic acid	145.0496204	73.037	0.138000733333333	0.2360957	1.75182225074694	0.00048703	0.045863	1.71083	0.7747	up
841	6-(Methylsulfonyl)hexyl glucosinolate	482.0778589	33.3413	0.0663926833333333	0.113073463333333	1.52813883146182	0.030697	0.28141	1.7031	0.76816	up
250	Uracil	111.0190299	73.1015	0.833941566666667	1.4144057	1.7547049327372	0.00043104	0.044074	1.69605	0.76218	up
725	"(2beta,3alpha,9alpha,24R)-Ergosta-7,22-diene-2,3,9-triol"	431.3524739	637.925	0.0299386133333333	0.0491891	1.73269079902071	0.001269	0.064876	1.643	0.71633	up
1105	O-Demethylforbexanthone	327.083667	258.028	0.0263913733333333	0.04221417	1.7511764176647	0.00049339	0.045863	1.59954	0.67766	up
95	Cucurbitacin B	557.3132529	396.6185	0.07110496	0.112743446666667	1.62966823537136	0.010803	0.17534	1.58559	0.66502	up
1185	Saussurea lactone	235.1691878	343.174	0.0963477	0.1524285	1.73874006178527	0.0010285	0.061859	1.58207	0.66181	up
913	Cortisol	363.2143975	438.3525	0.00336196766666667	0.005290742	1.45627409317162	0.048234	0.33501	1.5737	0.65416	up
1050	LysoPC(14:0/0:0)	468.3089366	561.805	0.0515909333333333	0.0805543666666667	1.50820508002833	0.035267	0.29423	1.56141	0.64285	up
1168	Prostaglandin E2	335.2195992	433.49	0.734908433333333	1.12051753333333	1.56937489541583	0.020204	0.25505	1.5247	0.60853	up
824	3-Dehydroteasterone	447.3474822	650.6365	0.0460485366666667	0.06882962	1.51451721265059	0.033842	0.29162	1.49472	0.57988	up
259	Xanthine	151.0252522	102.1255	0.363503633333333	0.5317494	1.62989032412214	0.011569	0.1834	1.46284	0.54877	up
200	Methylgingerol	307.1918062	399.418	0.0143376166666667	0.0209253666666667	1.49309376769473	0.035875	0.29423	1.45947	0.54544	up
927	Deoxycorticosterone	331.2243653	631.56	0.101175443333333	0.14618436	1.44594476569581	0.049771	0.33915	1.44486	0.53093	up
1224	VPGPR Enterostatin	525.318541	388.114	0.400546133333333	0.577047233333333	1.71682991981505	0.0022676	0.077289	1.44065	0.52672	up
726	"(2E,4Z,8E)-Colneleic acid"	295.2265589	456.666	0.466332533333333	0.6693105	1.55707524636318	0.02167	0.26695	1.43526	0.52131	up
1196	Styrene	105.0701602	239.199	4.749669	6.75846533333333	1.75480285258595	0.00039031	0.044074	1.42293	0.50886	up
798	"2,6-Di-tert-butyl-1,4-benzenediol"	223.1694032	394.877	0.163322233333333	0.228996533333333	1.76238249577985	0.00020266	0.037677	1.40211	0.4876	up
1143	Phenylethylamine	122.0965098	239.2315	5.261075	7.327657	1.76023267809296	0.00026743	0.039064	1.39281	0.478	up
74	alpha-Ketoisovaleric acid	115.0389926	77.4	0.0589220266666667	0.0810739066666667	1.62820017663939	0.01028	0.17231	1.37595	0.46043	up
906	Cohumulone	349.1990022	360.488	0.3397153	0.465044433333333	1.52779935149689	0.030968	0.28141	1.36892	0.45304	up
220	Phthalic acid	165.0185348	782.068	0.0238704766666667	0.0325661733333333	1.4632902207915	0.044169	0.3203	1.36429	0.44815	up
1036	Linoleamide	280.2635448	594.0645	0.465976633333333	0.634858833333333	1.73382697101714	0.001266	0.064876	1.36243	0.44618	up
985	Geijerone	179.1430115	524.9835	0.182296833333333	0.247377066666667	1.50558263467656	0.032497	0.28769	1.357	0.44042	up
123	Epiandrosterone	289.21756	617.62	0.010030335	0.013512906	1.51151797443306	0.034936	0.29423	1.3472	0.42996	up
1219	Valyl-Arginine	274.187219	72.27545	0.106666476666667	0.141625366666667	1.51741806343916	0.030191	0.28141	1.32774	0.40897	up
61	"9,10-DHOME"	313.2383339	452.889	0.131381466666667	0.173665333333333	1.46346060907884	0.047745	0.33419	1.32184	0.40255	up
772	17-HETE	321.2428943	520.204	0.0842803266666667	0.111169866666667	1.49249795212401	0.035962	0.29423	1.31905	0.3995	up
758	11-Dehydrocorticosterone	345.2063661	451.596	0.00459648033333333	0.00600602533333333	1.50306388026969	0.035174	0.29423	1.30666	0.38588	up
731	"(3b,6b,8b,12a)-8,12-Epoxy-7(11)-eremophilene-6-angeloyloxy-8,12-dimethoxy-3-ol"	395.2404547	483.2665	0.0783081633333333	0.10221436	1.67788086250168	0.0047235	0.12633	1.30528	0.38436	up
806	2-Deoxybrassinolide	465.3591498	650.6305	0.217767166666667	0.2817767	1.72854033056318	0.0013074	0.065211	1.29394	0.37177	up
910	Corchorifatty acid F	329.2329193	353.703	0.313824933333333	0.396879766666667	1.72253604937971	0.0018198	0.069293	1.26465	0.33874	up
1225	Xanthosine	285.0831731	183.74	0.926815233333333	1.16996673333333	1.58678178775551	0.018552	0.24477	1.26235	0.33611	up
170	L-3-Phenyllactic acid	165.054976	221.058	0.0152036633333333	0.0191671266666667	1.66369834612727	0.0071181	0.15576	1.26069	0.33421	up
859	Alpha-dimorphecolic acid	279.2320791	569.2745	0.0180533266666667	0.02266987	1.56906452300297	0.019296	0.24975	1.25572	0.32851	up
105	D-Glutamine	145.0609419	42.7401	3.09756233333333	3.87858933333333	1.65198020796223	0.0084275	0.15919	1.25214	0.3244	up
964	Fusaroskyrin	599.1206705	384.912	0.01683963	0.0208507833333333	1.46653767021558	0.046653	0.33242	1.2382	0.30824	up
236	Suberic acid	173.0813609	230.724	0.108620366666667	0.1341961	1.68385153530673	0.004909	0.12725	1.23546	0.30505	up
55	5-Aminopentanoic acid	116.0707832	49.0135	2.66574466666667	3.26885133333333	1.49346141042761	0.038478	0.29694	1.22624	0.29424	up
178	L-Histidine	154.0613659	43.6571	2.191734	2.68605733333333	1.71929208146521	0.0019164	0.069293	1.22554	0.29342	up
158	Hypoxanthine	135.030216	194.089	0.759098633333333	0.928928766666667	1.66046898007159	0.0069747	0.15576	1.22373	0.29129	up
17	13S-hydroxyoctadecadienoic acid	295.2281665	491.592	0.190137633333333	0.2324999	1.50476720351864	0.033668	0.29162	1.2228	0.29019	up
1089	N-(14-Methylhexadecanoyl)pyrrolidine	324.3266698	716.649	0.03629504	0.0443048333333333	1.53116268649366	0.02936	0.28141	1.22069	0.2877	up
47	4-Acetamidobutanoic acid	144.0656314	46.4202	0.215544166666667	0.2625324	1.59083880234383	0.016963	0.23127	1.218	0.28451	up
255	Urocanic acid	137.0346825	83.47125	0.03055345	0.03692176	1.55259803693075	0.025103	0.28052	1.20843	0.27313	up
813	2-Methylbutylamine	88.11259028	205.681	7.38893733333333	8.921106	1.51851341570881	0.030384	0.28141	1.20736	0.27186	up
39	3alpha-Acetoxy-11-keto-beta-boswellic acid	511.3426305	607.873	2.07827133333333	2.478414	1.56345573058164	0.02308	0.27225	1.19254	0.25404	up
850	8(R)-Hydroperoxylinoleic acid	313.2372328	362.459	0.243072233333333	0.2884831	1.55380908906048	0.023293	0.27225	1.18682	0.2471	up
1211	Trimethylpyrazine	123.0919272	780.503	0.179024133333333	0.211868	1.56925657219315	0.019845	0.25206	1.18346	0.24301	up
131	Eudesmic acid	211.0605322	240.629	0.0117187466666667	0.0137633933333333	1.64818608079108	0.0081438	0.15919	1.17448	0.23202	up
226	Prostaglandin F2a	353.2339597	485.731	0.06052876	0.0709209566666667	1.51016061358805	0.033187	0.28879	1.17169	0.22859	up
162	Isonicotinic acid	122.0237993	48.9879	0.06988914	0.0817305966666667	1.46262523952816	0.047622	0.33419	1.16943	0.22581	up
73	Alpha-Hydroxyisobutyric acid	103.0389921	49.0459	0.0528420966666667	0.0617780066666667	1.46573370229946	0.046385	0.33167	1.16911	0.22541	up
742	"(R)-2-Acetoxy-p-mentha-1,8-diene"	195.1380124	364.1705	0.0549890733333333	0.0641907466666667	1.53535373449843	0.028764	0.28141	1.16734	0.22322	up
1031	Leucyl-Glycine	189.1234109	99.3831	0.09573602	0.111477643333333	1.52499000857796	0.029761	0.28141	1.16443	0.21962	up
1114	PA(18:2/18:3)	695.4650402	637.82	0.112253566666667	0.130401633333333	1.69692353747646	0.0037795	0.11711	1.16167	0.2162	up
736	"(9Z,11R,12S,13S,15Z)-12,13-Epoxy-11-hydroxy-9,15-octadecadienoic acid"	311.2215746	396.07	0.278373833333333	0.3216392	1.64249727394623	0.0095706	0.1631	1.15542	0.20842	up
45	3-Hydroxysebacic acid	217.1076271	226.1945	0.0401537733333333	0.0461994466666667	1.53028686328968	0.029832	0.28141	1.15056	0.20234	up
916	Cucurbitacin D	517.3171436	337.188	1.048192	1.19848286666667	1.47182152033642	0.045382	0.32678	1.14338	0.1933	up
818	3-(Methylthio)-1-propene	89.04242056	109.085	0.963574233333333	1.10004653333333	1.59362665598745	0.015739	0.22351	1.14163	0.1911	up
187	L-Threonine	118.0500474	42.72385	0.869774	0.991596266666667	1.5497795260555	0.025074	0.28052	1.14006	0.18911	up
1205	Thromboxane B3	351.2142522	426.617	0.135407233333333	0.154162233333333	1.52230152470178	0.029006	0.28141	1.13851	0.18715	up
975	Ganoderic acid N	531.2944521	344.951	2.656722	2.99643933333333	1.4772874387263	0.043258	0.31594	1.12787	0.1736	up
816	"3-(1,1-Dimethyl-2-propenyl)-8-(3-methyl-2-butenyl)xanthyletin"	365.2107646	365.988	0.4973649	0.5568135	1.49694405722491	0.038021	0.29694	1.11953	0.16289	up
1152	Phytosphingosine	318.300126	531.706	12.5245066666667	13.7211633333333	1.51649716555961	0.032714	0.28805	1.09555	0.13166	up
1038	L-Tyrosine	182.0810748	84.22895	2.11474166666667	2.29281833333333	1.55789696447842	0.023672	0.27225	1.08421	0.11664	up
83	Beta-D-Galactose	179.0553982	43.63	1.88055533333333	1.71535033333333	1.53083291152768	0.027785	0.28141	0.91215	-0.13266	down
127	Esculentic acid (Diplazium)	487.3427956	530.9735	0.0430783866666667	0.03851064	1.63108227242549	0.01055	0.17534	0.89397	-0.1617	down
1019	Kanzonol V	377.1743733	284.788	0.0118828533333333	0.01061511	1.53341718370373	0.027954	0.28141	0.89331	-0.16277	down
728	"(2xi,20beta)-2,20-Dihydroxy-3-oxo-12-ursen-28-oic acid"	487.3424235	451.969	0.2347606	0.208886466666667	1.44690654238631	0.047338	0.33382	0.88979	-0.16846	down
172	L-Aspartic acid	132.029281	39.1176	3.94189666666667	3.49157	1.52268016181916	0.029182	0.28141	0.88576	-0.17501	down
925	Dehydrophytosphingosine	316.2851279	584.772	0.448423266666667	0.392707133333333	1.49405282361693	0.037984	0.29694	0.87575	-0.19141	down
256	Ursolic acid	455.3543183	576.717	0.0142817566666667	0.0121280966666667	1.44877396610423	0.048801	0.33501	0.8492	-0.23582	down
1121	Paraxanthine	219.0267037	42.8057	0.624629	0.526252466666667	1.53103700602679	0.026714	0.28141	0.8425	-0.24725	down
20	16-Hydroxy hexadecanoic acid	271.2277945	506.277	0.297111	0.2493984	1.49879289004316	0.033939	0.29162	0.83941	-0.25255	down
241	Sucrose	341.1095197	46.31995	4.777687	4.00662	1.51136382545692	0.031277	0.28141	0.83861	-0.25393	down
154	Hesperetin	301.0718076	339.3835	0.0317849166666667	0.02652032	1.4658428557573	0.04286	0.31529	0.83437	-0.26124	down
183	L-Norleucine	130.0862538	82.7726	3.29279966666667	2.74754433333333	1.63254125232085	0.009655	0.16318	0.83441	-0.26117	down
159	Inosine	267.0734016	186.591	1.46077133333333	1.21744133333333	1.75334287855167	0.00039894	0.044074	0.83342	-0.26288	down
1020	Kojibiose	325.1135454	46.3931	0.4432542	0.3668866	1.5291886974387	0.027348	0.28141	0.82771	-0.2728	down
1206	Thujyl 19-trachylobanoate	439.3582091	576.274	0.0463944033333333	0.0376447133333333	1.5827995430212	0.01836	0.2438	0.81141	-0.3015	down
38	"3,5,7-trihydroxy-2-(4-hydroxyphenyl)-3,4-dihydro-2H-1-benzopyran-4-one"	287.056642	332.816	0.0344113433333333	0.0277387533333333	1.50512472780764	0.032819	0.28805	0.80609	-0.31099	down
42	3-Hydroxycapric acid	187.1333945	326.693	2.314398	1.86239333333333	1.65208276336828	0.0071101	0.15576	0.8047	-0.31348	down
819	"3,3,5-triiodo-L-thyronine-beta-D-glucuronoside"	132.1020017	83.93685	3.21346966666667	2.58233766666667	1.66481888389506	0.0059541	0.14325	0.8036	-0.31545	down
1066	Lysyl-Hydroxyproline	260.1608739	91.6451	0.09264679	0.0737632733333333	1.51906917982621	0.029298	0.28141	0.79618	-0.32883	down
965	gamma-Aminobutyric acid	104.0709322	41.9181	0.531085266666667	0.4222978	1.44412170454528	0.048379	0.33501	0.79516	-0.33068	down
768	"16beta-16-Hydroxy-3-oxo-1,12-oleanadien-28-oic acid"	469.3326071	513.686	0.451083733333333	0.358376833333333	1.64025909106739	0.0084742	0.15919	0.79448	-0.33192	down
1136	Perindoprilat glucuronide	517.2356738	576.1355	0.02534014	0.0200735133333333	1.53274351556277	0.027115	0.28141	0.79216	-0.33614	down
1067	Mammea A/AB cyclo F	423.1803976	231.359	0.02398094	0.01899158	1.46838878593409	0.042662	0.31529	0.79194	-0.33654	down
106	D-Glycero-D-galacto-heptitol	211.0818801	43.63235	0.215796566666667	0.1701289	1.51471179034301	0.030609	0.28141	0.78838	-0.34304	down
1086	Montecristin	575.5051205	780.113	0.0399523233333333	0.03125194	1.47792622136562	0.042781	0.31529	0.78223	-0.35434	down
30	2-Hydroxystearic acid	299.2596683	559.935	1.2778691	0.9965093	1.75108200308993	0.00042361	0.044074	0.77982	-0.35879	down
1159	Polyporusterone D	461.3245255	584.697	0.0156868766666667	0.0122000033333333	1.60464385391762	0.013572	0.20465	0.77772	-0.36268	down
899	Ceanothine D	485.3095472	191.172	0.0337391833333333	0.026069	1.55903094025729	0.022494	0.27059	0.77266	-0.37209	down
1096	N-gamma-Glutamyl-S-propylcysteine	293.1163661	231.3175	0.017641	0.0133689	1.51397790011973	0.031375	0.28141	0.75783	-0.40005	down
184	L-Phenylalanine	164.0707405	191.28	2.44405666666667	1.846357	1.73137160078481	0.0013458	0.065527	0.75545	-0.40459	down
245	trans-Cinnamic acid	147.044394	191.2755	0.0657892866666667	0.0496086133333333	1.55291315594202	0.023827	0.27225	0.75405	-0.40727	down
1191	Sphingosine	300.2897492	660.5995	5.87465466666667	4.38999666666667	1.47753082633738	0.042643	0.31529	0.74728	-0.42028	down
235	Stearidonic acid	275.2021344	577.464	0.03106539	0.0232024066666667	1.56369550209904	0.022227	0.27021	0.74689	-0.42103	down
1077	Merodesmosine	403.2558242	229.375	0.0466449633333333	0.03424434	1.47235023919709	0.044024	0.3203	0.73415	-0.44585	down
1033	L-Galactose	198.0971292	43.6939	1.08870596666667	0.780526566666667	1.73753887400399	0.00081648	0.056683	0.71693	-0.4801	down
845	"6-Chloro-N-(1-methylethyl)-1,3,5-triazine-2,4-diamine"	188.068263	191.1935	0.0527964333333333	0.03687598	1.58268405583924	0.017165	0.23247	0.69846	-0.51775	down
828	"3-Oxo-12,18-ursadien-28-oic acid"	453.3377138	498.138	0.565368466666667	0.3881494	1.53767446009496	0.027331	0.28141	0.68654	-0.54258	down
1182	Rotenone	395.1475097	418.8965	0.05545994	0.03804765	1.60159347508627	0.014407	0.20895	0.68604	-0.54364	down
787	2-(3-carboxy-3-(trimethylammonio)propyl)-L-histidine	300.1917322	287.5625	0.162572133333333	0.105774333333333	1.72146021857766	0.0019029	0.069293	0.65063	-0.62009	down
1179	Pyrrhoxanthinol	571.3470506	288.019	0.02048564	0.0130684833333333	1.65835415289672	0.0071596	0.15576	0.63793	-0.64853	down
1097	N-Hexadecanoylpyrrolidine	310.3110842	654.186	0.238628533333333	0.151519166666667	1.53328880679567	0.02737	0.28141	0.63496	-0.65526	down
1192	Sphingosine 1-phosphate	380.2519918	359.5135	0.0448023866666667	0.0278834133333333	1.59242355365509	0.016545	0.22708	0.62236	-0.68418	down
103	Deoxyribose 5-phosphate	213.0168263	51.0211	0.0148830083333333	0.00919789133333333	1.56223786127307	0.021034	0.2607	0.61801	-0.6943	down
778	"1-Methoxy-1-(2,4,5-trimethoxyphenyl)-2-propanol"	257.1357249	256.029	0.0848111366666667	0.05115635	1.7599958141821	0.00022125	0.037705	0.60318	-0.72934	down
1078	Mesobilirubinogen	593.3285319	288.3255	0.0223258866666667	0.01306881	1.60786690250221	0.014257	0.20834	0.58537	-0.77258	down
1218	Tyrosyl-Lysine	310.1732936	285.6755	0.102961913333333	0.06027073	1.73130194644897	0.0011586	0.064876	0.58537	-0.77258	down
848	7-Aminoflunitrazepam	284.121752	183.584	0.08846733	0.0514757466666667	1.74206794795694	0.00073162	0.055413	0.58186	-0.78126	down
228	Racemethionine	148.0428358	72.1218	0.0598369933333333	0.0344293566666667	1.71624709330523	0.0018937	0.069293	0.57539	-0.79739	down
823	3beta-Hydroxypregn-5-en-20-one sulfate	397.2060724	279.352	0.0121184466666667	0.00692329633333333	1.72200920993136	0.0015188	0.066051	0.5713	-0.80768	down
1140	Phenylalanyl-Gamma-glutamate	294.1428413	212.5865	0.0935319066666667	0.0529633	1.52391199583578	0.028989	0.28141	0.56626	-0.82046	down
1087	Mukoenine B	348.1928172	307.416	0.05125706	0.02814123	1.64766662645056	0.0090785	0.15919	0.54902	-0.86507	down
1094	"N1-(2,4-Dimethoxybenzyl)-n2-(2-(pyridin-2-yl) ethyl)oxalamide"	344.1588204	299.169	0.0149542406666667	0.008053352	1.65319482580844	0.0076282	0.15893	0.53853	-0.8929	down
1070	Mangiferonic acid	455.3529479	607.555	0.10342974	0.0550652233333333	1.61262458827677	0.012218	0.18928	0.53239	-0.90944	down
248	UDP-N-acetyl-alpha-D-galactosamine	606.0758826	41.0239	0.021255562	0.011258538	1.57420965626443	0.01901	0.24761	0.52967	-0.91683	down
1221	Valyl-Valine	217.1548252	86.53555	0.0515276333333333	0.0257626066666667	1.46954840716659	0.041835	0.31224	0.49998	-1.00006	down
1165	Proline betaine	144.1019798	163.265	0.0254193053333333	0.0124155113333333	1.6780561737004	0.0045266	0.12633	0.48843	-1.03378	down
229	Ribitol	151.0604078	44.5251	1.05493486666667	0.469826033333333	1.76463380588239	0.00016512	0.033768	0.44536	-1.16696	down
907	Colupone	469.3326532	451.847	0.198673643333333	0.08202291	1.64920028818964	0.0085385	0.15919	0.41285	-1.27631	down
940	Dictyoquinazol C	343.1294104	273.478	0.0129837306666667	0.00454224333333333	1.73727349295146	0.00085926	0.056683	0.34984	-1.51523	down
951	Endoxifen	374.2116762	333.5665	0.00738457066666667	0.001803561	1.72226746530487	0.0015329	0.066051	0.24423	-2.03369	down
1133	PE(P-18:1/20:4)	750.5493691	641.404	0.047909322	0.0115581763333333	1.68860417861498	0.0039489	0.12053	0.24125	-2.0514	down

## Sheet: M vs. N
Table S2D. The differentially accumulated metabolites in M vs. N.
ID	name	mzmed	rtmed	Mean M	Mean N	VIP	P_VALUE	Q_VALUE	FOLD_CHANGE	LOG_FOLDCHANGE	regulated
57	6beta-Hydroxyasiatic acid	503.3329919	402.507	6.048254e-05	0.000802462633333333	1.64668337755012	0.049292	0.51189	13.2677	3.72984	up
16	13-OxoODE	293.212641	435.57	0.01961167	0.0471954133333333	1.6572468768478	0.045517	0.51189	2.4065	1.26694	up
977	Ganoderiol D	489.3584525	700.279	0.00398426733333333	0.00864424233333333	1.64285400256421	0.03364	0.48304	2.16959	1.11742	up
1105	O-Demethylforbexanthone	327.083667	258.028	0.0500776966666667	0.107098973333333	1.83143321794385	0.0082986	0.3254	2.13866	1.09671	up
1203	Thiamine	265.1117206	200.6675	0.217932233333333	0.455957366666667	1.98622549515512	8.8743e-05	0.10223	2.0922	1.06502	up
1007	Humulinic acid A	267.1595356	420.0555	0.09658069	0.195915633333333	1.87833344679924	0.0045363	0.23512	2.02852	1.02043	up
1016	Isothankunic acid	505.3526778	416.45	0.00244229666666667	0.00485829733333333	1.89876214467977	0.0062843	0.28475	1.98923	0.99221	up
896	Cajaquinone	285.0756748	275.289	0.0907356133333333	0.17506036	1.80314522475864	0.011359	0.35966	1.92935	0.94811	up
747	"1-(3-Methoxy-4-hydroxy)-phenyl-6,7-dihydroxy-isochroman"	289.1068301	281.479	0.0915734133333333	0.17001446	1.97131092128404	0.00054888	0.11115	1.85659	0.89266	up
1103	Norbuprenorphine	414.2608613	231.293	0.0476149266666667	0.0834921133333333	1.86269885934674	0.0081958	0.3254	1.75349	0.81023	up
172	L-Aspartic acid	132.029281	39.1176	2.02227166666667	3.52405666666667	1.95085918317272	0.00062909	0.11115	1.74262	0.80126	up
236	Suberic acid	173.0813609	230.724	0.0690991466666667	0.116347696666667	1.98033873816465	0.00064281	0.11115	1.68378	0.7517	up
1075	Medicagenic acid	503.3373819	407.169	0.00540004466666667	0.00898427366666667	1.79979685166177	0.014471	0.36525	1.66374	0.73443	up
228	Racemethionine	148.0428358	72.1218	0.0570874833333333	0.0944562066666667	1.92757866905969	0.0032225	0.21902	1.65459	0.72647	up
864	Annoglabasin F	379.2455457	453.8025	0.139330566666667	0.217983733333333	1.75910233255667	0.028371	0.43936	1.56451	0.64571	up
176	Leukotriene B5	333.2052301	446.5555	0.00673814233333333	0.0105367753333333	1.71216070702078	0.023389	0.42085	1.56375	0.64501	up
728	"(2xi,20beta)-2,20-Dihydroxy-3-oxo-12-ursen-28-oic acid"	487.3424235	451.969	0.03154048	0.0486035233333333	1.80301873202981	0.023529	0.42085	1.54099	0.62386	up
1055	LysoPC(18:2)	520.3346529	536.653	0.00485493166666667	0.007400955	1.70403949116458	0.0271	0.43916	1.52442	0.60826	up
1040	Lucidenic acid F	457.2598332	387.4175	0.664351933333333	0.998967733333333	1.95906063076959	0.0010329	0.13178	1.50367	0.58849	up
926	Demethylphylloquinone	437.3424682	718.561	0.04532527	0.0668956166666667	1.89466895688245	0.0057833	0.27424	1.4759	0.56159	up
32	2-Methoxyestradiol	301.1810554	383.4915	0.0557814366666667	0.0814184666666667	1.81070285543815	0.013844	0.3619	1.4596	0.54557	up
226	Prostaglandin F2a	353.2339597	485.731	0.01767866	0.0257541733333333	1.63318374940723	0.04905	0.51189	1.45679	0.54279	up
995	Glycinoeclepin C	515.2638238	395.159	0.604731933333333	0.873940933333333	1.98254218342145	0.00010028	0.10223	1.44517	0.53124	up
39	3alpha-Acetoxy-11-keto-beta-boswellic acid	511.3426305	607.873	0.0636770833333333	0.09075469	1.84482777079261	0.010365	0.34656	1.42523	0.51119	up
1015	Isoniazid alpha-ketoglutaric acid	266.0748958	81.8108	0.210762333333333	0.3001621	1.67903322210287	0.032706	0.47977	1.42417	0.51012	up
255	Urocanic acid	137.0346825	83.47125	0.0225925133333333	0.0318386566666667	1.89706027982513	0.001889	0.14814	1.40926	0.49494	up
982	Ganolucidic acid D	501.3117483	367.571	0.375530766666667	0.528945033333333	1.92922929465467	0.0042859	0.23512	1.40853	0.49419	up
1168	Prostaglandin E2	335.2195992	433.49	0.3695846	0.518524133333333	1.95405249763493	0.0014857	0.13178	1.40299	0.4885	up
973	Ganoderic acid J	515.3015698	400.6395	0.594066533333333	0.832398333333333	1.95733342624672	0.0014098	0.13178	1.40119	0.48665	up
828	"3-Oxo-12,18-ursadien-28-oic acid"	453.3377138	498.138	0.160409433333333	0.224212666666667	1.77659592824133	0.022657	0.42077	1.39775	0.48311	up
840	"5-Nonadecyl-1,3-benzenediol"	415.2999804	447.047	0.00569544033333333	0.00783677666666667	1.86424207410067	0.01298	0.3619	1.37597	0.46045	up
110	Dihydrolipoate	207.0506996	43.6359	0.08916119	0.122032276666667	1.67397689878655	0.037979	0.48875	1.36867	0.45277	up
157	Hydroxyoctanoic acid	159.1016968	261.334	0.0556316933333333	0.07556056	1.60543194651623	0.039329	0.48875	1.35823	0.44173	up
970	Ganoderic acid G	533.3114194	313.523	0.0965410266666667	0.130370683333333	1.95474049905543	0.0010817	0.13178	1.35042	0.43341	up
207	Naringenin	271.061118	291.74	0.00763955866666667	0.0102906873333333	1.94369533327041	0.00077414	0.11275	1.34703	0.42978	up
971	Ganoderic acid H	573.305902	337.854	0.8896881	1.19641876666667	1.95080594387429	0.0011299	0.13178	1.34476	0.42735	up
723	"(24E)-15alpha-Acetoxy-3alpha-hydroxy-23-oxo-7,9(11),24-lanostatrien-26-oic acid"	527.3379751	524.047	0.0130086433333333	0.0174046233333333	1.90036039051059	0.0046124	0.23512	1.33793	0.42	up
730	"(3alphaOH,20S,24S)-3,19:20,24-Diepoxydammarane-3,25-diol"	475.3791476	489.777	0.01123434	0.0148553766666667	1.7719524857246	0.013661	0.3619	1.32232	0.40307	up
826	3-Hydroxy-8-apo-epsilon-caroten-8-al	433.3104146	446.941	0.0297051966666667	0.0392572066666667	1.90193771837086	0.0044707	0.23512	1.32156	0.40224	up
1183	Rubraflavone C	491.2442165	343.202	0.0465328466666667	0.0614798066666667	1.88848683013565	0.0055569	0.26977	1.32121	0.40186	up
883	beta-Citraurol	435.3263565	411.365	0.00239810466666667	0.00315202766666667	1.68888852766163	0.049495	0.51189	1.31438	0.39438	up
946	DL-2-Aminooctanoic acid	160.1331575	79.0698	0.06987337	0.09053031	1.6616902524729	0.039355	0.48875	1.29563	0.37365	up
768	"16beta-16-Hydroxy-3-oxo-1,12-oleanadien-28-oic acid"	469.3326071	513.686	0.371071	0.474227233333333	1.73781956468767	0.027656	0.43936	1.278	0.35389	up
821	"3,7,11,15,23-Pentaoxolanost-8-en-26-oic acid"	513.2851159	320.164	0.614235166666667	0.7802699	1.68664877581143	0.047967	0.51189	1.27031	0.34518	up
778	"1-Methoxy-1-(2,4,5-trimethoxyphenyl)-2-propanol"	257.1357249	256.029	0.07454728	0.0945287733333333	1.74823780264169	0.025489	0.42828	1.26804	0.3426	up
983	Ganosporelactone A	513.2825464	423.808	0.0149663333333333	0.01888156	1.71881255756268	0.038767	0.48875	1.2616	0.33525	up
837	"5,8-Epoxy-5,8-dihydro-3-hydroxy-8-apo-b,y-carotenal"	449.3063977	480.1385	0.0308281733333333	0.0385836766666667	1.84886679864595	0.010374	0.34656	1.25157	0.32374	up
50	4-Hydroxybenzoic acid	137.023503	259.8075	0.171956733333333	0.2145159	1.79194656727287	0.015985	0.38344	1.2475	0.31904	up
213	Oxoadipic acid	159.0289533	47.19945	0.1089172	0.135716056666667	1.77066720570547	0.0179	0.39318	1.24605	0.31736	up
769	"17,18-DiHETE"	337.2377021	570.33	0.0493486466666667	0.0612166	1.72720555539519	0.018801	0.39318	1.24049	0.31091	up
800	"2,9-Bis(3-methyl-2E-pentenoyl)-2b,9a-dihydroxy-4Z,10(14)-oplopadien-3-one"	443.2803346	345.8635	0.0554405266666667	0.06877364	1.78416515954513	0.020953	0.39929	1.24049	0.31091	up
866	Apo-8-lycopenal	417.3155074	519.467	0.0392631766666667	0.0484203133333333	1.68553859139797	0.033379	0.48304	1.23322	0.30243	up
810	2-Hydroxycinnamic acid	165.0548002	84.6384	0.139942866666667	0.171643366666667	1.67603021964042	0.043458	0.51085	1.22652	0.29457	up
972	Ganoderic acid I	533.3110158	349.787	1.61299366666667	1.96822733333333	1.83205337315871	0.01268	0.3619	1.22023	0.28715	up
1061	LysoPE(0:0/24:6)	554.3275885	630.4365	0.0143845866666667	0.0175203033333333	1.78062897591987	0.020418	0.39814	1.21799	0.2845	up
1074	Masticadienonic acid	455.3525471	560.9185	0.314069066666667	0.381880833333333	1.78481507988913	0.020143	0.39814	1.21591	0.28204	up
1025	L-Asparagine	133.0608652	41.9009	0.0937727066666667	0.113880913333333	1.81723743065689	0.013811	0.3619	1.21444	0.28029	up
118	D-Xylose	149.0446967	42.0646	0.146333566666667	0.1763313	1.64619927833192	0.039538	0.48875	1.205	0.26903	up
984	Ganosporeric acid A	527.2640646	369.945	0.3196325	0.3844449	1.79574752280573	0.018286	0.39318	1.20277	0.26636	up
819	"3,3,5-triiodo-L-thyronine-beta-D-glucuronoside"	132.1020017	83.93685	1.80934566666667	2.17095	1.87528251674386	0.0061137	0.28331	1.19985	0.26285	up
881	beta-Carotinal	417.3155251	462.324	0.111401466666667	0.133459133333333	1.67207704042137	0.041203	0.49712	1.198	0.26063	up
1148	Physagulin F	545.2760181	344.058	0.1857686	0.219716766666667	1.72562956289643	0.037432	0.48875	1.18274	0.24213	up
159	Inosine	267.0734016	186.591	2.13908966666667	2.52581733333333	1.833361133595	0.012309	0.3619	1.18079	0.23975	up
798	"2,6-Di-tert-butyl-1,4-benzenediol"	223.1694032	394.877	0.0353779933333333	0.0416578933333333	1.71501240476407	0.027827	0.43936	1.17751	0.23574	up
863	Anabsinthin	497.2889284	501.304	0.02461781	0.0286032633333333	1.87065064535392	0.0064563	0.28618	1.16189	0.21647	up
55	5-Aminopentanoic acid	116.0707832	49.0135	1.15240166666667	1.31626733333333	1.69857143371639	0.037175	0.48875	1.14219	0.1918	up
106	D-Glycero-D-galacto-heptitol	211.0818801	43.63235	0.109719633333333	0.125245033333333	1.86007119098285	0.0043849	0.23512	1.1415	0.19093	up
105	D-Glutamine	145.0609419	42.7401	2.231889	2.474655	1.66026831225581	0.035768	0.48875	1.10877	0.14896	up
99	Cytidine	242.0798016	42.8372	0.5179925	0.5665395	1.67113480769961	0.041574	0.49822	1.09372	0.12924	up
1152	Phytosphingosine	318.300126	531.706	17.9059266666667	19.0938566666667	1.83990456256925	0.0095783	0.34656	1.06634	0.09267	up
824	3-Dehydroteasterone	447.3474822	650.6365	0.06940309	0.05723128	1.72300838482903	0.024288	0.42327	0.82462	-0.2782	down
1023	L-Alanine	90.05535294	42.6041	0.652446866666667	0.537212633333333	1.58546831197161	0.041783	0.49822	0.82338	-0.28037	down
806	2-Deoxybrassinolide	465.3591498	650.6305	0.2871765	0.235781566666667	1.86227189736638	0.0079776	0.32533	0.82103	-0.28449	down
173	L-Cystathionine	221.0600142	40.9135	0.07327731	0.0572243166666667	1.73552745643941	0.020698	0.39814	0.78093	-0.35673	down
850	8(R)-Hydroperoxylinoleic acid	313.2372328	362.459	0.200076033333333	0.151671666666667	1.66447140036083	0.036319	0.48875	0.75807	-0.3996	down
1157	Pipericine	336.3268368	660.56	0.427907566666667	0.320432533333333	1.85230219799781	0.010487	0.34656	0.74884	-0.41727	down
770	"17alpha,20alpha-Dihydroxypregn-4-en-3-one"	333.243245	678.2725	0.00909017733333333	0.00673003366666667	1.79092518717481	0.015121	0.37147	0.74036	-0.4337	down
1224	VPGPR Enterostatin	525.318541	388.114	0.560301866666667	0.411765933333333	1.93544054808087	0.00057702	0.11115	0.7349	-0.44438	down
9	"1,5-Anhydrosorbitol"	163.060527	44.5151	0.294059066666667	0.207429866666667	1.73285247591758	0.027877	0.43936	0.7054	-0.50349	down
792	"2,4,12-Octadecatrienoic acid isobutylamide"	334.3106866	672.726	0.508077366666667	0.330714066666667	1.9720016339944	0.00074053	0.11275	0.65091	-0.61947	down
974	Ganoderic acid Mj	545.3851809	672.296	0.0150583946666667	0.009654816	1.72076606219535	0.027138	0.43916	0.64116	-0.64124	down
1189	Sorbitol	221.0420717	42.8168	1.0191934	0.631922466666667	1.96060508801833	0.00015771	0.10719	0.62002	-0.68961	down
1072	Mannitol	183.0863578	43.70215	1.03673753333333	0.639662433333333	1.90590252302364	0.0014197	0.13178	0.617	-0.69666	down
62	"9,10-epoxyoctadecanoic acid"	297.2439228	586.433	0.2599563	0.150009633333333	1.88013333989528	0.0070404	0.29907	0.57706	-0.79321	down
829	"4,5,6,7-Tetramethoxyflavone"	343.117553	478.376	0.00512413866666667	0.002718039	1.97366133488162	0.00056813	0.11115	0.53044	-0.91474	down
1010	Imidazole-4-acetaldehyde	111.0555027	70.6453	0.289970113333333	0.114309186666667	1.90716379108562	0.0035016	0.23032	0.39421	-1.34296	down

## Sheet: N vs. O
Table S2E. The differentially accumulated metabolites in N vs. O.
ID	name	mzmed	rtmed	Mean N	Mean O	VIP	P_VALUE	Q_VALUE	FOLD_CHANGE	LOG_FOLDCHANGE	regulated
252	Uridine 5-monophosphate	323.0286234	48.2029	6.33109933333333e-05	0.05619502	1.30675851310022	0.00057253	0.0044741	887.603	9.79377	up
1005	Hordatine A	551.3146727	579.585	6.33109933333333e-05	0.0156166466666667	1.32566840834742	2.6772e-05	0.00082075	246.666	7.94641	up
758	11-Dehydrocorticosterone	345.2063661	451.596	0.003862064	0.498535015666667	1.33048006459641	1.8846e-06	0.00025807	129.085	7.01218	up
979	Ganodermic acid P2	571.3650971	581.749	0.000558346923333333	0.0492617266666667	1.32914141193531	4.5717e-06	0.00033537	88.2278	6.46316	up
912	Corticosterone	347.2216547	423.8505	0.00332745733333333	0.212816742666667	1.29429167669678	0.0012847	0.0074122	63.9578	5.99905	up
938	DG(22:6/14:1/0:0)	611.4685288	569.511	0.000646942283333333	0.0379682333333333	1.33031213098102	3.7131e-06	0.00031778	58.6887	5.87501	up
1116	PA(18:3/18:4)	691.4347633	567.811	0.000684360666666667	0.0386400393666667	1.32353101474289	6.8314e-05	0.0014211	56.4615	5.8192	up
740	"(E,E)-Boviquinone 3"	345.206708	718.3685	0.00105756227	0.0535122866666667	1.30352758040499	0.00066688	0.0048062	50.5997	5.66106	up
856	ADP-Ribosyl-L-arginine	716.1922578	368.514	0.00026351201	0.012117736	1.23734990493986	0.0072408	0.025687	45.9855	5.52311	up
1147	Physagulin A	511.2683057	450.9565	0.01539035	0.62940526	1.31893931669968	0.00012569	0.0019267	40.8961	5.35389	up
983	Ganosporelactone A	513.2825464	423.808	0.01888154	0.550005373333333	1.33162729598282	2.4173e-08	4.9651e-05	29.1293	4.8644	up
1161	Polyporusterone F	463.3421654	318.203	0.000959139166666667	0.0254232287	1.32961812035532	5.8854e-06	0.00040393	26.5063	4.72826	up
1006	Hovenidulcigenin A	545.347641	381.1205	0.00274846866666667	0.0726632206666667	1.32960473733284	6.1725e-06	0.00040898	26.4377	4.72453	up
863	Anabsinthin	497.2889284	501.304	0.0286032333333333	0.73237809	1.32977913531665	2.7099e-06	0.0002821	25.6047	4.67834	up
1048	LysoPA(18:0e/0:0)	425.3057091	435.447	0.00462831233333333	0.113216627333333	1.33107218758306	1.0334e-06	0.00020786	24.4617	4.61246	up
57	6beta-Hydroxyasiatic acid	503.3329919	402.507	0.0008024617	0.0178614910666667	1.3306111301964	2.143e-06	0.00027511	22.2584	4.47628	up
976	Ganoderic acid V	529.3526841	497.86	0.00175255586666667	0.0318411193666667	1.27647362609151	0.0024678	0.011626	18.1684	4.18336	up
1021	Kynurenic acid	190.0498918	218.989	0.005354995	0.0889399986666667	1.33123568819922	7.9853e-07	0.00020169	16.6088	4.05388	up
1131	PE(P-16:0/18:3)	698.5223143	656.006	0.0138887716666667	0.181259777	1.31308409466587	0.00031051	0.0031265	13.0508	3.70607	up
861	alpha-Tocopherol succinate	531.4054587	547.679	0.00132872042	0.0152340266666667	1.21625357919409	0.0109	0.034928	11.4652	3.51919	up
1016	Isothankunic acid	505.3526778	416.45	0.004858292	0.0546890503333333	1.32683850098682	2.5909e-05	0.00082075	11.2569	3.49273	up
1053	LysoPC(17:0)	510.3571319	469.7815	0.00595687666666667	0.060557811	1.27792710978831	0.0025314	0.011779	10.166	3.34568	up
1011	Isoacitretin	327.1960057	717.364	0.007542389	0.07496601	1.30917872178236	0.00047491	0.0040142	9.93929	3.31314	up
1075	Medicagenic acid	503.3373819	407.169	0.00898426433333333	0.071341679	1.29861898259004	0.00087899	0.0058053	7.94074	2.98927	up
822	"3alpha,15alpha-Diacetoxy-(22R)-hydroxylanosta-7,9(11),24-trien-26-oic acid"	571.3618818	442.1705	0.00717709666666667	0.0548081256666667	1.32839781965099	1.2651e-05	0.00054137	7.63653	2.93292	up
807	2-Deoxycastasterone	449.3648291	668.696	0.00505980833333333	0.0385065036666667	1.2402165483677	0.0069372	0.024897	7.61027	2.92795	up
129	Ethyl oleate	309.2805414	726.504	0.4928522	3.6946106	1.30766391240234	0.0005146	0.0042621	7.49639	2.9062	up
122	Ellagic acid	300.9989163	312.014	0.00902719	0.0666349866666667	1.33012485763858	2.7468e-06	0.0002821	7.38159	2.88393	up
1134	Pentacarboxylporphyrin I	699.2668449	316.514	0.00563446233333333	0.039273042	1.32863724388174	1.2028e-05	0.00052564	6.97015	2.80119	up
50	4-Hydroxybenzoic acid	137.023503	259.8075	0.2145157	1.44357953333333	1.32229397111162	6.9405e-05	0.0014211	6.72948	2.7505	up
234	Stearic acid	283.2644652	744.413	1.02077543333333	6.70767096666667	1.28865770925293	0.0013328	0.0076256	6.57115	2.71615	up
964	Fusaroskyrin	599.1206705	384.912	0.00120601193333333	0.0073776175	1.30861522285362	0.00045175	0.0038987	6.11737	2.61291	up
39	3alpha-Acetoxy-11-keto-beta-boswellic acid	511.3426305	607.873	0.0907545933333333	0.539734416666667	1.31710154122593	0.00020688	0.0024833	5.94719	2.57221	up
728	"(2xi,20beta)-2,20-Dihydroxy-3-oxo-12-ursen-28-oic acid"	487.3424235	451.969	0.04860347	0.26818253	1.32066767813258	0.00011095	0.0017945	5.51777	2.46409	up
837	"5,8-Epoxy-5,8-dihydro-3-hydroxy-8-apo-b,y-carotenal"	449.3063977	480.1385	0.0385836333333333	0.212902846666667	1.30822474763172	0.00047319	0.0040142	5.51796	2.46413	up
891	Biliverdin	583.2549886	402.616	0.04419688	0.24050657	1.21859323271558	0.010885	0.034928	5.44171	2.44406	up
939	DHAP(18:0e)	423.2901939	430.091	0.006596841	0.035493409	1.30303808402669	0.00072993	0.0050481	5.38036	2.4277	up
146	Glycitein	283.0610755	423.026	0.0131500266666667	0.07049066	1.29251582953137	0.0013427	0.0076345	5.3605	2.42237	up
1135	Perindoprilat	341.2061929	555.944	0.0107131993333333	0.0560011236666667	1.17521085903474	0.019659	0.054274	5.2273	2.38607	up
994	Glycinoeclepin B	559.292108	441.4125	0.0131941933333333	0.0676651033333333	1.31929466247086	0.00013491	0.0019696	5.1284	2.35851	up
762	"12,13-EpOME"	297.2428347	551.453	0.0430461566666667	0.21571079	1.3174722929078	0.0001749	0.0022176	5.01115	2.32514	up
202	Myristoleic acid	225.185733	572.108	0.0365791366666667	0.18087177	1.33062139218691	1.2144e-06	0.00020786	4.94467	2.30587	up
928	Deoxyguanosine	268.1044742	210.701	0.141541713333333	0.693811666666667	1.30657282196296	0.00059002	0.004547	4.90182	2.29332	up
138	Gentisic acid	153.0185755	265.784	0.277476166666667	1.33871843333333	1.31990111021737	0.00013239	0.0019696	4.82462	2.27042	up
173	L-Cystathionine	221.0600142	40.9135	0.0572242533333333	0.272980693333333	1.32975108592095	5.8997e-06	0.00040393	4.77037	2.2541	up
907	Colupone	469.3326532	451.847	0.01988243	0.0921568	1.32895130751605	8.5333e-06	0.00047371	4.63509	2.2126	up
908	Coproporphyrin III	655.276582	347.3305	0.341598533333333	1.55421896666667	1.32861539827126	7.9418e-06	0.00045312	4.54984	2.18582	up
742	"(R)-2-Acetoxy-p-mentha-1,8-diene"	195.1380124	364.1705	0.0452876566666667	0.20533308	1.32542107361186	3.3054e-05	0.00094296	4.53397	2.18077	up
56	5-hydroxy-2-phenyl-4H-chromen-4-one	237.0530715	49.9203	0.06702463	0.294939866666667	1.16227457341187	0.0239	0.063178	4.40047	2.13766	up
1111	PA(16:1/18:2)	671.4659238	635.1635	0.00654395733333333	0.028018282	1.28618391735257	0.0019152	0.0096891	4.28155	2.09813	up
833	4-Nerolidylcatechol	315.2320685	677.6775	0.3599063	1.51296473333333	1.27137461171761	0.0034824	0.014779	4.20377	2.07168	up
214	Palmitoleic acid	253.2173668	624.87	7.835928	32.8751426666667	1.32687205756991	2.3341e-05	0.00079904	4.19544	2.06882	up
109	Dihydrojasmonic acid	211.1336864	435.027	0.00627688266666667	0.0262646563333333	1.31452603038589	0.00022503	0.0025672	4.18435	2.065	up
229	Ribitol	151.0604078	44.5251	0.357055666666667	1.4626284	1.32188885515381	9.565e-05	0.0017161	4.09636	2.03434	up
1110	PA(16:0/20:5)	695.4654259	622.578	0.211615366666667	0.848187333333333	1.28922803187648	0.0015398	0.0084273	4.00816	2.00294	up
95	Cucurbitacin B	557.3132529	396.6185	0.00735143166666667	0.0283710473333333	1.30771029879048	0.0005172	0.0042664	3.85925	1.94832	up
127	Esculentic acid (Diplazium)	487.3427956	530.9735	0.0138558566666667	0.0512766533333333	1.31943241041468	0.00015662	0.0021164	3.70072	1.88781	up
210	Nonadecanoic acid	297.279954	757.6855	0.0542314433333333	0.194186103333333	1.30298410839608	0.00072697	0.0050481	3.58069	1.84024	up
941	Dieporeticenin	573.4888198	780.087	0.00481622266666667	0.0172436613333333	1.23025849088551	0.008874	0.030128	3.58033	1.84009	up
67	Adenine	134.0462369	210.251	0.03616749	0.12906067	1.3036071018681	0.00070986	0.0050247	3.56842	1.83529	up
1221	Valyl-Valine	217.1548252	86.53555	0.0517723933333333	0.18472072	1.30827566363632	0.0004106	0.0036668	3.56794	1.83509	up
980	Ganodermic acid TQ	511.3424888	535.448	0.0796808566666667	0.276545263333333	1.28639155453719	0.0019211	0.0096954	3.47066	1.79521	up
724	"(24E)-3alpha-Acetoxy-15alpha-hydroxy-23-oxo-7,9(11),24-lanostatrien-26-oic acid"	527.3365599	397.254	0.01979221	0.0684831466666667	1.3280121059263	7.8588e-06	0.00045312	3.46011	1.79082	up
40	3-Butyl-1(3H)-isobenzofuranone	409.2217328	396.75	0.000495775923333333	0.00168976733333333	1.17291929111231	0.019436	0.053924	3.40833	1.76907	up
944	Dipiperamide D	597.3040346	360.309	0.120574933333333	0.407664833333333	1.32374512404354	6.428e-05	0.0013928	3.38101	1.75745	up
1013	Isogingerenone B	387.1788625	551.2925	0.0176155666666667	0.0593351733333333	1.32078451781355	9.6796e-05	0.0017161	3.36834	1.75204	up
905	Cohibin B	577.5195095	657.836	0.1735478	0.578231766666667	1.27685326612583	0.0026206	0.012096	3.33183	1.73631	up
725	"(2beta,3alpha,9alpha,24R)-Ergosta-7,22-diene-2,3,9-triol"	431.3524739	637.925	0.0227313166666667	0.07480804	1.27194385412449	0.00315	0.013796	3.29097	1.71851	up
968	Ganoderic acid alpha	575.3230182	431.417	0.00356463233333333	0.0115834813333333	1.31801795138811	0.0001743	0.0022176	3.24956	1.70024	up
775	1-Arachidonoylglycerophosphoinositol	621.3033523	484.166	0.00497271366666667	0.0160100756666667	1.31186866953323	0.00033721	0.003254	3.21959	1.68688	up
62	"9,10-epoxyoctadecanoic acid"	297.2439228	586.433	0.150009466666667	0.480630433333333	1.29956793991845	0.00096076	0.0061476	3.204	1.67987	up
846	6-Deoxohomodolichosterone	463.3789499	700.468	0.007846141	0.0247428353333333	1.18474682028875	0.016349	0.047634	3.1535	1.65695	up
770	"17alpha,20alpha-Dihydroxypregn-4-en-3-one"	333.243245	678.2725	0.00673002666666667	0.020632782	1.32460950851061	4.5599e-05	0.0010916	3.06578	1.61625	up
136	gamma-Glutamylleucine	259.1302685	77.4445	0.0102049213333333	0.0310909833333333	1.30877285633191	0.00043268	0.0038307	3.04667	1.60723	up
793	"2,4,7-Decatrienoic acid"	167.1067431	256.222	0.0123179513333333	0.037465688	1.25429888271748	0.0045042	0.018176	3.04155	1.60481	up
21	16-Methylheptadecanoic acid	283.2644206	720.807	14.66043	44.2811533333333	1.32184379784309	7.0572e-05	0.0014211	3.02045	1.59476	up
892	"Bis(4-methoxybenzoyl)-3a,29-dihydroxy-8-multifloren-7-one"	725.4402573	576.2565	0.02172192	0.06550722	1.18493250782068	0.018603	0.052631	3.01572	1.5925	up
780	"1-Methyl-1,3-cyclohexadiene"	95.08600924	551.338	0.02607157	0.07836015	1.3285520585718	1.1159e-05	0.00050933	3.00558	1.58764	up
1140	Phenylalanyl-Gamma-glutamate	294.1428413	212.5865	0.0648533166666667	0.193002776666667	1.31554322483514	0.0001934	0.0023645	2.97599	1.57337	up
826	3-Hydroxy-8-apo-epsilon-caroten-8-al	433.3104146	446.941	0.03925717	0.11649389	1.31862005424997	0.00016274	0.0021705	2.96746	1.56923	up
1009	Hydroxytyrosol 1-O-glucoside	317.1204257	203.893	0.191445833333333	0.5678504	1.15113377615486	0.026359	0.066925	2.96612	1.56858	up
840	"5-Nonadecyl-1,3-benzenediol"	415.2999804	447.047	0.00783676866666667	0.0230709796666667	1.28511800426574	0.0019111	0.0096891	2.94394	1.55775	up
778	"1-Methoxy-1-(2,4,5-trimethoxyphenyl)-2-propanol"	257.1357249	256.029	0.09452868	0.27092064	1.32649063196341	1.8909e-05	0.00069356	2.86602	1.51905	up
1003	Histamine	112.0871567	721.95	0.857585033333333	2.3528474	1.23060084377603	0.0081217	0.028084	2.74357	1.45605	up
1027	L-beta-aspartyl-L-leucine	247.128866	48.16865	0.0215705733333333	0.05900352	1.30095560097889	0.00079496	0.005389	2.73537	1.45174	up
1213	Tsugaric acid B	529.389686	664.091	0.007584546	0.0205629566666667	1.21815690751651	0.0107	0.034556	2.71117	1.43892	up
1166	Prolylphenylalanine	263.1421275	220.573	0.00967358633333333	0.026067592	1.30399496561247	0.00057757	0.0044936	2.69472	1.43014	up
1090	"N-(2R-Hydroxyhexadecanoyl)-2S-amino-9-methyl-4E,8E-octadecadiene-1,3R-diol"	566.5164823	617.23	0.305859933333333	0.8232268	1.12568380020488	0.034064	0.081264	2.69152	1.42842	up
60	"8,15-DiHETE"	335.2210811	624.813	0.10624031	0.272305503333333	1.2893858269379	0.0014368	0.0080193	2.56311	1.3579	up
112	Diosmetin	299.0559828	376.5585	0.0241802533333333	0.0619409066666667	1.25975676472245	0.0045384	0.018278	2.56163	1.35706	up
829	"4,5,6,7-Tetramethoxyflavone"	343.117553	478.376	0.002718036	0.00694917566666667	1.32025162599302	0.00013626	0.0019696	2.55669	1.35428	up
91	Cholesterol sulfate	465.302153	560.65	0.00578200033333333	0.0147126626666667	1.30350944401836	0.00060289	0.0045864	2.54456	1.34742	up
1029	L-Carnitine	162.1124347	42.8132	1.069282	2.71217366666667	1.27144510215233	0.0028814	0.012995	2.53644	1.34281	up
734	"(3beta,5alpha,9alpha,22E,24R)-5,9-Epidioxy-3-hydroxyergosta-7,22-dien-6-one"	443.3158236	435.391	0.03630269	0.09174858	1.30830384439733	0.00053142	0.0043416	2.52732	1.33761	up
86	Butylparaben	193.0864363	438.783	0.04231078	0.104483903333333	1.26956935627036	0.0033922	0.014486	2.46944	1.30418	up
777	1-eicosanoyl-glycero-3-phosphate	467.3168569	388.533	0.0136041183333333	0.0335049726666667	1.23802602402091	0.0074227	0.026287	2.46286	1.30033	up
723	"(24E)-15alpha-Acetoxy-3alpha-hydroxy-23-oxo-7,9(11),24-lanostatrien-26-oic acid"	527.3379751	524.047	0.0174046066666667	0.0425864333333333	1.32511726659721	3.6929e-05	0.00098509	2.44685	1.29093	up
102	Deoxyadenosine	250.0933262	46.31995	0.00434224666666667	0.0106245503333333	1.30010372295625	0.00074999	0.0051216	2.44679	1.29089	up
1026	Lauroyl diethanolamide	288.2536214	534.496	0.329851733333333	0.802664333333333	1.09549775581968	0.045812	0.099582	2.43341	1.28298	up
729	"(2xi,3xi)-2,3-Dihydroxy-12,18-ursadien-28-oic acid diacetate"	555.367603	533.472	0.00199934926666667	0.0048556302	1.15321266106335	0.026764	0.067617	2.42861	1.28013	up
841	6-(Methylsulfonyl)hexyl glucosinolate	482.0778589	33.3413	0.554451666666667	1.3340009	1.32891202810433	1.1077e-05	0.00050933	2.40598	1.26662	up
1037	Liquoric acid	485.3271642	388.5645	0.04620933	0.111089096666667	1.32063369983492	0.00010297	0.0017196	2.40404	1.26546	up
1072	Mannitol	183.0863578	43.70215	0.639661766666667	1.51716916666667	1.31469791494844	0.00020526	0.00248	2.37183	1.246	up
809	2-Hydroxy-3-oxo-12-oleanen-28-oic acid	471.3478699	411.1485	0.00849982233333333	0.020137977	1.29610896692091	0.0010844	0.0066488	2.36922	1.24441	up
730	"(3alphaOH,20S,24S)-3,19:20,24-Diepoxydammarane-3,25-diol"	475.3791476	489.777	0.01485536	0.0351440066666667	1.32618428777117	4.1573e-05	0.0010542	2.36575	1.2423	up
16	13-OxoODE	293.212641	435.57	0.0471953666666667	0.110823993333333	1.26779181312897	0.0031444	0.013796	2.3482	1.23156	up
808	2-Furanmethanol	99.0444158	197.8925	0.08745841	0.203476056666667	1.23533723568877	0.0075858	0.026772	2.32655	1.21819	up
1155	Pinusolide	369.2042651	363.1655	0.0411419166666667	0.0940973233333333	1.26752902312911	0.0032978	0.01424	2.28714	1.19354	up
817	3-(5-Methyl-2-furanyl)butanal	153.0911554	594.952	0.0157620993333333	0.0358157543333333	1.12748446277058	0.035005	0.083026	2.27227	1.18413	up
858	Alanyl-Valine	189.1233728	48.9858	0.08390505	0.188047776666667	1.29953121995634	0.00087033	0.0057667	2.2412	1.16427	up
1033	L-Galactose	198.0971292	43.6939	0.8688474	1.89719906666667	1.24600068591156	0.0054925	0.021048	2.18358	1.1267	up
877	Azorubine	502.9990008	32.54625	0.007794854	0.017011383	1.30510592544409	0.00054768	0.0044059	2.18239	1.12591	up
1114	PA(18:2/18:3)	695.4650402	637.82	0.0384252866666667	0.0830251166666667	1.15059106909642	0.027398	0.068713	2.16069	1.11149	up
1120	Pantolactone	131.0703314	98.3998	0.1381543	0.298051233333333	1.22575969505018	0.0090946	0.030826	2.15738	1.10928	up
996	Glycyrrhetinic acid	471.348041	688.619	0.03168793	0.0682484166666667	1.2165904200497	0.010544	0.034212	2.15377	1.10686	up
106	D-Glycero-D-galacto-heptitol	211.0818801	43.63235	0.1252449	0.269212633333333	1.3255946120688	3.4909e-05	0.00094346	2.14949	1.10399	up
1044	Lucyin A	487.3426847	412.3565	0.0276586466666667	0.0588237133333333	1.24105230567976	0.0066084	0.023982	2.12677	1.08866	up
69	Adrenic acid	331.2678336	651.826	0.09808568	0.207690493333333	1.11035261139821	0.039948	0.091475	2.11744	1.08232	up
751	"1,2-Di-(9Z,12Z-octadecadienoyl)-sn-glycero-3-phosphate"	697.4813951	636.834	0.0750694533333333	0.158293566666667	1.10612483142249	0.042525	0.094736	2.10863	1.07631	up
20	16-Hydroxy hexadecanoic acid	271.2277945	506.277	0.2866289	0.5978594	1.31912565550519	0.00013534	0.0019696	2.08583	1.06062	up
130	Ethyl tetradecanoate	255.2331491	711.529	0.276492633333333	0.573092666666667	1.07834333705493	0.04897	0.1044	2.07272	1.05153	up
54	"5,7-dihydroxy-2-(4-methoxyphenyl)-3,4-dihydro-2H-1-benzopyran-4-one"	285.0772734	411.822	0.01464154	0.0299804466666667	1.1704272047561	0.021834	0.059243	2.04763	1.03396	up
209	Nicotinic acid	122.0236681	237.836	0.03786549	0.0772255466666667	1.32150284936947	9.5223e-05	0.0017161	2.03947	1.02819	up
974	Ganoderic acid Mj	545.3851809	672.296	0.009654806	0.0195690036666667	1.30852973852458	0.00050706	0.0042429	2.02687	1.01925	up
735	"(9S,10E,12Z,15Z)-9-Hydroxy-10,12,15-octadecatrienoic acid"	277.2162611	363.6575	0.1768733	0.357549533333333	1.31910711879922	0.00013486	0.0019696	2.0215	1.01543	up
1220	Valyl-Leucine	231.1702379	207.487	0.156039433333333	0.314567633333333	1.2981705108527	0.00083652	0.005615	2.01595	1.01146	up
1209	Torvoside G	609.3973477	617.1385	0.01959092	0.0389082733333333	1.12590955139933	0.03334	0.080094	1.98604	0.98989	up
213	Oxoadipic acid	159.0289533	47.19945	0.135715933333333	0.269320833333333	1.32782591775308	1.0751e-05	0.00050933	1.98445	0.98874	up
819	"3,3,5-triiodo-L-thyronine-beta-D-glucuronoside"	132.1020017	83.93685	2.170948	4.23483833333333	1.30577155194185	0.00053478	0.0043416	1.95069	0.96398	up
879	Barringtogenol C	491.3732157	688.2465	0.0218841233333333	0.0426888466666667	1.29800628721219	0.0011267	0.0068466	1.95068	0.96398	up
3	"(10E,12Z)-9-HODE"	295.2281673	553.054	1.67855666666667	3.248578	1.30748608932623	0.00046388	0.00397	1.93534	0.95259	up
794	"2,4-Dihydroxy-7-methoxy-8-prenylflavan"	341.1756442	656.007	0.03203606	0.0614138833333333	1.16055223158589	0.0238	0.062997	1.91702	0.93887	up
206	N-Acetyl-L-alanine	130.0499467	48.9229	0.04477506	0.0852116533333333	1.30028627759967	0.00072866	0.0050481	1.90311	0.92836	up
51	4-Nitrophenol	138.0186831	358.418	0.0847237	0.160664576666667	1.24459468260024	0.0061788	0.022826	1.89634	0.92322	up
43	3-Hydroxymethylglutaric acid	161.0447741	811.3865	0.014896272	0.028182628	1.09016104909604	0.046801	0.10108	1.89192	0.91985	up
882	beta-Citraurin	433.3104183	544.872	0.00652683666666667	0.0122397733333333	1.19778899258999	0.015174	0.045177	1.8753	0.90712	up
823	3beta-Hydroxypregn-5-en-20-one sulfate	397.2060724	279.352	0.006477646	0.0121339263333333	1.29776385794036	0.00095389	0.0061356	1.8732	0.9055	up
1204	threo-Syringoylglycerol	245.0994231	197.892	2.27379966666667	4.219465	1.22429119057649	0.009414	0.031604	1.85569	0.89196	up
211	Oleanolic acid	455.3543258	679.718	0.09904664	0.181029413333333	1.2233483029384	0.009719	0.03225	1.82772	0.87005	up
1156	Pipecolic acid	130.0864371	555.25	0.109158113333333	0.197052313333333	1.28695906639316	0.0017358	0.0092847	1.8052	0.85216	up
78	Arachidonic acid	303.2329219	644.599	0.0191356733333333	0.0343917066666667	1.2332380390045	0.0077248	0.027123	1.79726	0.8458	up
1043	Lucidone C	405.2612648	575.452	1.19795933333333	2.149679	1.13905143878409	0.02951	0.072945	1.79445	0.84354	up
956	Epsilon-caprolactam	114.0916759	246.982	0.105599286666667	0.189316336666667	1.12584293315124	0.034525	0.082077	1.79278	0.8422	up
783	1-Oleoylglycerophosphoinositol	599.3215956	484.175	0.03888794	0.06945673	1.18402114148874	0.018211	0.051953	1.78607	0.83679	up
141	Gluconolactone	177.0396781	41.9043	0.260619566666667	0.465201366666667	1.31195778466945	0.00029934	0.0030669	1.78498	0.83591	up
1136	Perindoprilat glucuronide	517.2356738	576.1355	0.0223430666666667	0.0398306666666667	1.11673734798461	0.036043	0.084899	1.78269	0.83406	up
9	"1,5-Anhydrosorbitol"	163.060527	44.5151	0.207429666666667	0.365648733333333	1.21445623623004	0.011402	0.035976	1.76276	0.81784	up
124	Epsilon-(gamma-Glutamyl)-lysine	274.1413527	79.0955	0.00799341266666667	0.0138952236666667	1.10319239533052	0.040582	0.092106	1.73833	0.7977	up
739	"(E)-2,6-Dimethyl-2,5-heptadienoic acid"	155.1067454	309.613	0.0530463533333333	0.0920539666666667	1.18066935447962	0.019058	0.053284	1.73535	0.79523	up
992	Glycerophosphocholine	258.1101528	42.8085	3.90999066666667	6.784741	1.2848910793315	0.0017841	0.009385	1.73523	0.79513	up
135	gamma-CEHC	263.1289534	336.718	0.00555078066666667	0.00962643833333333	1.29345242002361	0.0013701	0.0077525	1.73425	0.79431	up
1180	Resolvin D5	361.2345055	576.145	1.05590926666667	1.81465656666667	1.10461385466112	0.040861	0.092127	1.71857	0.78121	up
951	Endoxifen	374.2116762	333.5665	0.0113555963333333	0.019426162	1.24614229664951	0.0055036	0.021051	1.71071	0.7746	up
83	Beta-D-Galactose	179.0553982	43.63	1.525218	2.60202433333333	1.28973549012941	0.0013455	0.0076345	1.706	0.77062	up
220	Phthalic acid	165.0185348	782.068	0.0241352766666667	0.0411404	1.11924812656961	0.037906	0.088181	1.70458	0.76942	up
75	Alpha-Linolenic acid	277.2177135	511.4915	0.0939169533333333	0.15921399	1.25934406001362	0.0039835	0.016463	1.69526	0.76151	up
44	3-Hydroxypicolinic acid	138.0186913	250.813	0.03487647	0.05893733	1.31962406209098	0.00011489	0.001821	1.68989	0.75693	up
825	3-Deoxyfructose	165.0758231	43.7017	0.326912233333333	0.550457266666667	1.28190727443914	0.0019383	0.0097142	1.68381	0.75173	up
946	DL-2-Aminooctanoic acid	160.1331575	79.0698	0.09053022	0.150880966666667	1.10936528140158	0.040859	0.092127	1.66664	0.73694	up
859	Alpha-dimorphecolic acid	279.2320791	569.2745	0.0210278433333333	0.0350384366666667	1.15385017578111	0.025098	0.06509	1.66629	0.73664	up
748	"1-(5Z,8Z,11Z,14Z-eicosatetraenoyl)-sn-glycero-3-phosphate"	459.2486992	512.8315	0.0735782966666667	0.121925873333333	1.22580118170071	0.0094905	0.031748	1.65709	0.72865	up
73	Alpha-Hydroxyisobutyric acid	103.0389921	49.0459	0.0693975733333333	0.11487685	1.08828496930124	0.04919	0.1044	1.65534	0.72713	up
31	2-Ketobutyric acid	101.0234265	44.47415	0.312733566666667	0.516135933333333	1.10250676424765	0.039463	0.090567	1.6504	0.72282	up
131	Eudesmic acid	211.0605322	240.629	0.02966866	0.0487277733333333	1.31323105578431	0.00027619	0.0029242	1.6424	0.71581	up
848	7-Aminoflunitrazepam	284.121752	183.584	0.0931415933333333	0.15228624	1.21623949845843	0.010242	0.033553	1.635	0.70929	up
1212	Tryptophan	205.1070792	256.046	0.0344032866666667	0.05533246	1.0904753585837	0.044615	0.098114	1.60835	0.68558	up
38	"3,5,7-trihydroxy-2-(4-hydroxyphenyl)-3,4-dihydro-2H-1-benzopyran-4-one"	287.056642	332.816	0.0158995466666667	0.0251976833333333	1.12374621767751	0.035507	0.084038	1.58481	0.66431	up
880	Benzeneacetonitrile	118.0653012	601.51	1.723667	2.69649533333333	1.09184541097305	0.045021	0.098691	1.56439	0.6456	up
163	Isopalmitic acid	255.2324831	665.294	109.9455	171.985266666667	1.29737172198607	0.0010102	0.0063259	1.56428	0.6455	up
743	(R)-2-Hydroxysterculic acid	311.2583026	648.862	0.0811367966666667	0.125376663333333	1.07598182051616	0.048791	0.10418	1.54525	0.62784	up
7	"1,11-Undecanedicarboxylic acid"	243.1603128	373.478	0.01305439	0.0199745533333333	1.2120017397968	0.011791	0.036974	1.5301	0.61363	up
977	Ganoderiol D	489.3584525	700.279	0.00864423366666667	0.0132035426666667	1.09333791534637	0.045519	0.099429	1.52744	0.61112	up
798	"2,6-Di-tert-butyl-1,4-benzenediol"	223.1694032	394.877	0.0416578533333333	0.0636168533333333	1.27249819770916	0.0030862	0.013662	1.52713	0.61082	up
191	LysoPA(18:1/0:0)	435.2526589	513.299	0.4296441	0.654024366666667	1.15703609113283	0.025281	0.065399	1.52225	0.60621	up
1031	Leucyl-Glycine	189.1234109	99.3831	0.0225537333333333	0.03432689	1.07599321101006	0.049918	0.10559	1.522	0.60597	up
954	Epietiocholanolone	291.231881	600.559	0.411999133333333	0.621484566666667	1.08185633532461	0.049098	0.1044	1.50846	0.59308	up
1211	Trimethylpyrazine	123.0919272	780.503	0.154335233333333	0.231531166666667	1.26282479691572	0.0041612	0.017026	1.50018	0.58514	up
88	Caprylic acid	143.1068558	396.771	0.0898456966666667	0.13412177	1.17736467032664	0.019403	0.053924	1.4928	0.57802	up
1100	Nicotine-1-N-oxide	179.1178375	253.953	0.0929940766666667	0.137924476666667	1.15068528089442	0.026982	0.068085	1.48315	0.56866	up
8	"1,3,7-Trimethyluric acid"	209.0664054	43.63005	0.0824886166666667	0.121711006666667	1.29779101921166	0.0009451	0.0061045	1.47549	0.56119	up
1001	Heliocide B2	425.2324473	365.955	0.01347121	0.01955089	1.161425653253	0.023685	0.062854	1.45131	0.53736	up
99	Cytidine	242.0798016	42.8372	0.566538933333333	0.811441166666667	1.20709662351606	0.012284	0.038173	1.43228	0.51831	up
1039	Lucidenic acid E2	517.2787211	362.78	1.03050923333333	1.4642542	1.27277428004634	0.0029314	0.013172	1.4209	0.50681	up
981	Ganodosterone	409.3101123	683.9015	0.1347063	0.189467033333333	1.25614168733858	0.0047788	0.019022	1.40652	0.49213	up
816	"3-(1,1-Dimethyl-2-propenyl)-8-(3-methyl-2-butenyl)xanthyletin"	365.2107646	365.988	0.258334433333333	0.358748466666667	1.25835452856817	0.0043134	0.017544	1.3887	0.47373	up
1157	Pipericine	336.3268368	660.56	0.3204322	0.444073566666667	1.29580555979054	0.0011444	0.0069009	1.38586	0.47078	up
1189	Sorbitol	221.0420717	42.8168	0.631921833333333	0.875028366666667	1.25543609946341	0.0049346	0.019417	1.38471	0.46958	up
225	Prostaglandin D2	351.2214996	665.427	0.1491087	0.204336066666667	1.14188599923382	0.029512	0.072945	1.37038	0.45458	up
104	D-Glucuronic acid	193.0346259	38.2231	0.166810733333333	0.228588766666667	1.25779155369043	0.0046007	0.018493	1.37035	0.45454	up
70	AICAR	337.0542324	42.8219	0.0515270066666667	0.07008616	1.11356455779702	0.037396	0.087484	1.36018	0.4438	up
1025	L-Asparagine	133.0608652	41.9009	0.1138808	0.152593433333333	1.08202674342619	0.048424	0.10361	1.33994	0.42217	up
1218	Tyrosyl-Lysine	310.1732936	285.6755	0.1312474	0.175688566666667	1.20061928882901	0.012971	0.039825	1.33861	0.42074	up
836	"5,7-Dihydro-2-methylthieno[3,4-d]pyrimidine"	153.0484669	582.713	0.0547655733333333	0.0712057133333333	1.18487218340217	0.018297	0.052052	1.30019	0.37872	up
849	7-Hydroxyaustrobailignan 5	343.1543038	569.453	0.888345333333333	1.1341076	1.13056970297476	0.033065	0.079723	1.27665	0.35236	up
1164	Progesterone	315.2321593	665.0125	0.867090466666667	1.10590616666667	1.1671807609541	0.022757	0.061083	1.27542	0.35097	up
1184	Safrole	163.0754092	569.511	2.81739833333333	3.58617266666667	1.11763718389766	0.037463	0.087542	1.27287	0.34809	up
887	Betaine	118.0864677	829.127	0.7065881	0.8938469	1.14800230112255	0.028659	0.071267	1.26502	0.33916	up
1085	MG(18:3/0:0/0:0)	353.2694638	510.0575	0.0288583866666667	0.0353697233333333	1.08860112791818	0.046934	0.10126	1.22563	0.29352	up
185	L-Proline	114.0550152	47.24085	0.2786264	0.337500966666667	1.2711694101165	0.003358	0.0144	1.2113	0.27656	up
118	D-Xylose	149.0446967	42.0646	0.176331133333333	0.207317866666667	1.10367037450347	0.040537	0.092106	1.17573	0.23356	up
993	Glycerylphosphorylethanolamine	216.0632248	41.9177	1.103043	1.28722666666667	1.10483120436125	0.040035	0.091572	1.16698	0.22278	up
181	Linoleic acid	279.2328181	638.403	232.024266666667	202.807233333333	1.16970764924215	0.021866	0.059251	0.87408	-0.19416	down
55	5-Aminopentanoic acid	116.0707832	49.0135	1.31626586666667	1.0520095	1.18858531355115	0.01734	0.049743	0.79924	-0.3233	down
1096	N-gamma-Glutamyl-S-propylcysteine	293.1163661	231.3175	0.0148623366666667	0.0118439366666667	1.10613896000827	0.042466	0.094706	0.79691	-0.32751	down
768	"16beta-16-Hydroxy-3-oxo-1,12-oleanadien-28-oic acid"	469.3326071	513.686	0.474226733333333	0.365382466666667	1.12717451076734	0.03305	0.079723	0.77048	-0.37617	down
800	"2,9-Bis(3-methyl-2E-pentenoyl)-2b,9a-dihydroxy-4Z,10(14)-oplopadien-3-one"	443.2803346	345.8635	0.0687735733333333	0.0525210333333333	1.22902054776462	0.0087975	0.029917	0.76368	-0.38896	down
58	6beta-Hydroxytestosterone	303.1965254	352.133	0.0171519666666667	0.01299101	1.12783413140292	0.033564	0.080537	0.75741	-0.40085	down
11	12-HEPE	317.2099182	511.11	0.0257837966666667	0.0193534833333333	1.09405294553206	0.045816	0.099582	0.75061	-0.41386	down
140	Gluconic acid	195.0503708	40.8617	3.47206466666667	2.54938066666667	1.19564573706642	0.014834	0.044545	0.73425	-0.44566	down
255	Urocanic acid	137.0346825	83.47125	0.0318386266666667	0.02320222	1.14921109707905	0.026242	0.066709	0.72874	-0.45652	down
771	17-HDoHE	327.2318808	462.251	0.0207651333333333	0.0150689566666667	1.11794306127109	0.036431	0.085618	0.72569	-0.46257	down
228	Racemethionine	148.0428358	72.1218	0.09445611	0.0673015266666667	1.20675282929815	0.013697	0.041618	0.71252	-0.489	down
1223	Vitamin A2 aldehyde	283.2059796	462.2855	0.0359573466666667	0.02543955	1.18568260660298	0.017103	0.049269	0.70749	-0.49922	down
42	3-Hydroxycapric acid	187.1333945	326.693	2.86963833333333	1.94517833333333	1.19003329459395	0.015853	0.046614	0.67785	-0.56096	down
1224	VPGPR Enterostatin	525.318541	388.114	0.4117655	0.276780266666667	1.29084410398965	0.00138	0.0077872	0.67218	-0.57308	down
1082	Methylimidazole acetaldehyde	125.0710424	76.38255	0.0649856866666667	0.0436003733333333	1.15404603097396	0.027375	0.068713	0.67092	-0.57579	down
157	Hydroxyoctanoic acid	159.1016968	261.334	0.0755604866666667	0.0505485766666667	1.15033452639649	0.025856	0.06624	0.66898	-0.57997	down
971	Ganoderic acid H	573.305902	337.854	1.1964175	0.799457	1.3111045366228	0.00035695	0.0033561	0.66821	-0.58163	down
65	Abscisic acid	263.1287337	277.122	0.016116392	0.010612664	1.08606711536534	0.045598	0.099429	0.6585	-0.60274	down
113	DL-Dopa	196.0608982	82.5335	0.0150281836666667	0.009841246	1.22629158671594	0.0099754	0.032783	0.65485	-0.61076	down
975	Ganoderic acid N	531.2944521	344.951	2.49023033333333	1.60680566666667	1.25854349394008	0.0048704	0.019313	0.64524	-0.63209	down
256	Ursolic acid	455.3543183	576.717	0.0266210433333333	0.0171613733333333	1.25250951667501	0.0050441	0.019697	0.64465	-0.63341	down
766	13-L-Hydroperoxylinoleic acid	295.2265722	404.462	0.252027666666667	0.161591233333333	1.116304048926	0.038367	0.088844	0.64116	-0.64124	down
230	Saccharopine	275.1249959	39.1132	0.0940256433333333	0.0595790633333333	1.11516563994102	0.037908	0.088181	0.63365	-0.65824	down
204	N-Acetyl-glucosamine 1-phosphate	300.0493748	40.0096	0.171714766666667	0.1084206	1.28702045857845	0.001939	0.0097142	0.6314	-0.66337	down
855	Acetylcholine	146.1174429	76.1863	0.729973966666667	0.4560433	1.31261825947889	0.00033744	0.003254	0.62474	-0.67867	down
969	Ganoderic acid F	571.288053	397.877	9.71731033333333	6.030032	1.2695844655402	0.0033	0.01424	0.62055	-0.68838	down
182	L-Malic acid	133.0132587	39.13965	22.07654	13.5983266666667	1.30348178482052	0.00068894	0.0049306	0.61596	-0.69909	down
895	Cafestol	317.2081487	529.7955	4.147206	2.54694966666667	1.23357075440979	0.0081787	0.028234	0.61414	-0.70336	down
1036	Linoleamide	280.2635448	594.0645	0.630468866666667	0.386008033333333	1.13604226007272	0.029947	0.073755	0.61226	-0.70778	down
254	Uridine diphosphategalactose	565.0489945	39.1186	0.14385271	0.0880765866666667	1.07852026974588	0.049201	0.1044	0.61227	-0.70776	down
881	beta-Carotinal	417.3155251	462.324	0.13345899	0.08143444	1.29095838443569	0.0013398	0.0076345	0.61018	-0.71269	down
867	Archangelin	339.1594101	445.206	0.0301604366666667	0.01838943	1.10876491180284	0.039152	0.089953	0.60972	-0.71378	down
1119	Panaquinquecol 1	293.2110337	498.397	0.361072466666667	0.218767866666667	1.08800278845931	0.048045	0.10319	0.60588	-0.7229	down
1035	L-Glutamine	147.0764359	42.8031	1.61012486666667	0.9741194	1.23509355443994	0.00764	0.026917	0.605	-0.72499	down
802	20-Hydroxy-PGE2	351.2141005	336.944	1.27679543333333	0.768057266666667	1.17884024535321	0.020113	0.055305	0.60155	-0.73324	down
985	Geijerone	179.1430115	524.9835	0.14931254	0.0886711233333333	1.24395648680281	0.0065578	0.023882	0.59386	-0.75181	down
1149	Physalolactone B	501.3198925	337.4295	2.571621	1.493302	1.29645006021649	0.0010048	0.0063127	0.58069	-0.78416	down
1208	Tokinolide A	381.2057609	396.985	0.08982583	0.0520362233333333	1.2825179045835	0.002278	0.01095	0.5793	-0.78762	down
919	Cyclohexylamine	100.1124921	233.322	0.01961222	0.0112982466666667	1.21222163254109	0.011624	0.036508	0.57608	-0.79566	down
1165	Proline betaine	144.1019798	163.265	0.102499743333333	0.05789518	1.28430756525778	0.0017918	0.009385	0.56483	-0.82411	down
159	Inosine	267.0734016	186.591	2.52581466666667	1.40824366666667	1.32534819961776	5.3085e-05	0.0012251	0.55754	-0.84285	down
160	Isocitric acid	173.0085505	38.2187	0.0929030166666667	0.05081121	1.25112807159525	0.0053645	0.020688	0.54693	-0.87057	down
41	3-Furoic acid	111.0077873	38.2196	0.3062901	0.166463733333333	1.10060613857717	0.042018	0.094216	0.54348	-0.8797	down
1078	Mesobilirubinogen	593.3285319	288.3255	0.016992719	0.00889954666666667	1.09552722828303	0.04561	0.099429	0.52373	-0.9331	down
76	Aminoadipic acid	160.0608644	48.07185	0.04825398	0.0251656566666667	1.2342012149353	0.0071554	0.025427	0.52152	-0.93921	down
1095	Nandrolone	275.2004894	371.897	0.119186083333333	0.0612591433333333	1.29883215464361	0.00085625	0.0057102	0.51398	-0.96022	down
959	Ergothioneine	230.096174	57.5385	0.247501133333333	0.126423033333333	1.20705029024253	0.012036	0.037572	0.5108	-0.96917	down
759	11-Hydroxyeicosatetraenoate glyceryl ester	395.2791103	523.363	0.016086417	0.008079115	1.29166297823564	0.0014332	0.0080193	0.50223	-0.99358	down
721	"(13R,14R)-8-Labdene-13,14,15-triol"	325.2744879	490.893	0.03701982	0.0185505433333333	1.08880847159098	0.045925	0.099694	0.5011	-0.99683	down
773	18-Oxocortisol	377.1953439	364.91	0.03586894	0.01747936	1.28048458098408	0.0020466	0.010176	0.48731	-1.03709	down
226	Prostaglandin F2a	353.2339597	485.731	0.02575415	0.0125090673333333	1.22764654990386	0.0095694	0.031908	0.48571	-1.04183	down
906	Cohumulone	349.1990022	360.488	0.3183817	0.1530627	1.21723628001341	0.010859	0.034928	0.48075	-1.05664	down
235	Stearidonic acid	275.2021344	577.464	0.04816856	0.0230855633333333	1.24868705171383	0.005649	0.021352	0.47927	-1.06109	down
1177	Pyroglutamic acid	130.0498677	40.1119	1.4918054	0.712823233333333	1.30437199985256	0.00064866	0.0047079	0.47783	-1.06543	down
175	Leukotriene B4	335.2229062	571.441	0.017099053	0.00816569933333333	1.29914936073769	0.00098807	0.0062639	0.47755	-1.06628	down
779	1-Methoxyficifolinol	423.2176719	397.8545	0.022789875	0.01085781	1.21544574195189	0.011069	0.035249	0.47643	-1.06966	down
736	"(9Z,11R,12S,13S,15Z)-12,13-Epoxy-11-hydroxy-9,15-octadecadienoic acid"	311.2215746	396.07	0.4414665	0.208002066666667	1.30322598642423	0.0006343	0.0046689	0.47116	-1.08571	down
142	Glucosamine 6-phosphate	258.0386426	39.1125	0.3071758	0.1442151	1.28112617125355	0.0022871	0.01095	0.46949	-1.09083	down
105	D-Glutamine	145.0609419	42.7401	2.47465233333333	1.15861	1.31944161036755	0.00011525	0.001821	0.46819	-1.09483	down
132	"Fructose 1,6-bisphosphate"	338.9889864	36.5018	0.03701281	0.01726157	1.24036693163266	0.0065735	0.023897	0.46637	-1.10045	down
842	"6,10,14-Trimethyl-5,9,13-pentadecatrien-2-one"	263.2374561	485.746	0.374353366666667	0.171644433333333	1.14226506991579	0.028411	0.070816	0.45851	-1.12497	down
1034	L-Glutamic acid	148.0602606	39.16545	5.31772366666667	2.38918266666667	1.31378928928151	0.00027577	0.0029242	0.44929	-1.15428	down
1194	Sporotrichiol	367.2087784	312.638	1.28827293333333	0.5700003	1.26019909443476	0.0040505	0.016673	0.44245	-1.17641	down
860	alpha-Terpinyl cinnamate	285.1853179	462.2795	0.0283501	0.012506508	1.10439511336721	0.040347	0.091774	0.44115	-1.18066	down
795	"2,5,6-Trimethoxyflavone"	313.1048002	334.42	0.218230923333333	0.09450182	1.10336044055699	0.040769	0.092127	0.43304	-1.20743	down
1010	Imidazole-4-acetaldehyde	111.0555027	70.6453	0.114309066666667	0.0492021966666667	1.15475406411007	0.025672	0.065913	0.43043	-1.21615	down
967	Ganoderenic acid C	517.3068831	355.099	0.344728033333333	0.147157433333333	1.25402849568949	0.0055312	0.021117	0.42688	-1.2281	down
231	Sebacic acid	201.1128068	396.897	0.0403623866666667	0.01704436	1.31301232220112	0.00034304	0.0032925	0.42228	-1.24373	down
1163	Pregnanetriol	337.2732123	485.761	5.699147	2.38182533333333	1.1907617180433	0.015863	0.046614	0.41793	-1.25867	down
1215	Turanose	365.1057978	47.2363	0.174555313333333	0.07077784	1.18701205483136	0.016658	0.048397	0.40548	-1.3023	down
904	Citric acid	193.0344023	37.37555	0.0823168466666667	0.0331692566666667	1.29512021065242	0.0011203	0.0068284	0.40295	-1.31133	down
749	"1,1-(1,4-Dihydro-4-nonyl-3,5-pyridinediyl)bis[1-decanone]"	516.477953	768.397	0.0384385433333333	0.01526093	1.26894246422962	0.003286	0.014239	0.39702	-1.33272	down
1202	Theasapogenol A	507.36842	740.308	0.010983106	0.00431746766666667	1.09949260889842	0.042201	0.094364	0.3931	-1.34703	down
1018	Kanzonol M	399.1780076	364.872	1.14055616666667	0.446394966666667	1.19746494723334	0.014443	0.0435	0.39138	-1.35336	down
1049	LysoPA(18:2/0:0)	435.2529262	364.976	0.0417077833333333	0.0162037966666667	1.24445511631452	0.0056698	0.021369	0.38851	-1.36398	down
876	Avocadenofuran	249.2216569	530.327	0.4643852	0.1785983	1.31842293199138	0.00012818	0.0019502	0.38459	-1.37861	down
972	Ganoderic acid I	533.3110158	349.787	1.96822546666667	0.747408966666667	1.32505648676844	4.4789e-05	0.0010916	0.37974	-1.39692	down
1178	Pyrophaeophorbide a	535.2675151	388.472	1.04543796666667	0.390385066666667	1.28220704147795	0.0020054	0.009998	0.37342	-1.42113	down
47	4-Acetamidobutanoic acid	144.0656314	46.4202	0.10281632	0.0382966766666667	1.32943792602552	3.987e-06	0.00032757	0.37248	-1.42477	down
176	Leukotriene B5	333.2052301	446.5555	0.0105367646666667	0.00391864566666667	1.27502971380891	0.002737	0.012521	0.3719	-1.42701	down
982	Ganolucidic acid D	501.3117483	367.571	0.5289445	0.1964663	1.25689727187391	0.004927	0.019417	0.37143	-1.42884	down
801	20-Hydroxyeicosatetraenoic acid	321.2429202	651.51	0.0868956833333333	0.0315400066666667	1.15724297918315	0.025879	0.06624	0.36296	-1.46212	down
1091	N-(gamma-Glutamyl)ethanolamine	191.1027355	46.3893	0.298840666666667	0.108216233333333	1.30222811222599	0.00070531	0.0050247	0.36212	-1.46546	down
875	Austroinulin	323.2585552	465.924	0.0209834816666667	0.00752486666666667	1.13527538070127	0.030423	0.074657	0.35861	-1.47951	down
64	9-OxoODE	293.212635	530.0695	13.9496503333333	4.70355533333333	1.2510146637413	0.0055839	0.021279	0.33718	-1.56841	down
1225	Xanthosine	285.0831731	183.74	0.12913177	0.0435141833333333	1.30589621532133	0.00063646	0.0046689	0.33698	-1.56927	down
1099	Nicotinamide ribotide	335.0637103	48.2499	0.526956366666667	0.177540466666667	1.22363497408134	0.0092523	0.031257	0.33692	-1.56952	down
1024	L-Arginine	175.1188324	43.6939	0.897108833333333	0.3017152	1.23065641323088	0.0087	0.029635	0.33632	-1.57209	down
1146	Phosphorylcholine	184.0732125	40.96225	0.159925766666667	0.0533570433333333	1.28006218236723	0.0019957	0.0099737	0.33364	-1.58364	down
745	[10]-Gingerdione	349.2363018	518.113	0.316389143333333	0.103732106666667	1.28289377803676	0.0018668	0.009562	0.32786	-1.60885	down
940	Dictyoquinazol C	343.1294104	273.478	0.25905466	0.0845889	1.31160744075042	0.00037661	0.0034863	0.32653	-1.61471	down
1170	Prostaglandin G2	351.2142688	372.2955	0.9547157	0.310118166666667	1.31899113390948	0.00013061	0.0019581	0.32483	-1.62224	down
167	Ketoleucine	129.0548122	326.1	1.19082326666667	0.3849999	1.30698387202518	0.00053974	0.0043647	0.32331	-1.62901	down
45	3-Hydroxysebacic acid	217.1076271	226.1945	0.0555517666666667	0.01777738	1.15752359946825	0.026144	0.066625	0.32001	-1.64381	down
217	Pentadecanoic acid	241.216958	640.189	37.5297666666667	11.8360466666667	1.30736411255406	0.00055304	0.00442	0.31538	-1.66484	down
48	4-Acetylbutyrate	129.0548092	304.5945	0.217382143333333	0.0684911333333333	1.31395012987517	0.00023474	0.0026308	0.31507	-1.66626	down
253	Uridine diphosphate glucuronic acid	579.028404	35.6426	0.0142027906666667	0.00443051433333333	1.30336467880812	0.00056691	0.0044614	0.31195	-1.68061	down
763	12-Keto-tetrahydro-leukotriene B4	339.2533422	454.5105	0.8130277	0.248641366666667	1.28273467340219	0.0023714	0.011275	0.30582	-1.70925	down
1045	Lucyobroside	700.5349912	737.903	0.23866015	0.0724807066666667	1.27889456020458	0.0022928	0.010952	0.3037	-1.71928	down
15	"13,14-Dihydro PGF2a"	355.2492049	454.728	0.0332856733333333	0.00994601833333333	1.28636751190081	0.0017973	0.009385	0.29881	-1.7427	down
1007	Humulinic acid A	267.1595356	420.0555	0.195915433333333	0.05839058	1.27456077604394	0.002937	0.013172	0.29804	-1.74642	down
866	Apo-8-lycopenal	417.3155074	519.467	0.0484202633333333	0.01442365	1.31693639590017	0.00016611	0.0022012	0.29788	-1.7472	down
799	"2,7-Dihydroxy-4-methoxy-8-prenylflavan"	341.1752032	364.762	0.133092933333333	0.03953976	1.2619590274613	0.0040049	0.016518	0.29708	-1.75108	down
33	2-Methoxyestrone	299.1654534	368.011	0.0265260866666667	0.00784187166666667	1.30584180358181	0.00051283	0.0042621	0.29563	-1.75814	down
909	Corchorifatty acid D	309.2061728	327.284	0.179417353333333	0.0527563533333333	1.30181207622937	0.00075053	0.0051216	0.29404	-1.76592	down
137	Gamma-Linolenic acid	277.217666	607.789	2.39905926666667	0.695937966666667	1.30234172950704	0.00070841	0.0050247	0.29009	-1.78543	down
927	Deoxycorticosterone	331.2243653	631.56	0.43897427	0.12693192	1.1148664680762	0.040126	0.091576	0.28916	-1.79006	down
166	Kaempferol	271.0226212	48.8951	0.04878751	0.0140977966666667	1.29788607663488	0.00086553	0.0057534	0.28896	-1.79106	down
916	Cucurbitacin D	517.3171436	337.188	0.961443566666667	0.276508433333333	1.31856385973323	0.00013948	0.0019744	0.2876	-1.79786	down
1103	Norbuprenorphine	414.2608613	231.293	0.08349203	0.0238653966666667	1.32763573925376	2.5938e-05	0.00082075	0.28584	-1.80672	down
760	11-Hydroxyprogesterone 11-glucuronide	507.2541674	231.2785	0.00762450366666667	0.00216139333333333	1.18341109562194	0.017337	0.049743	0.28348	-1.81868	down
59	"8,11,14-Eicosatrienoic acid"	305.2486485	652.742	0.0500054066666667	0.0139175333333333	1.2478984570077	0.0058955	0.022017	0.27832	-1.84518	down
1191	Sphingosine	300.2897492	660.5995	3.37564873333333	0.923059666666667	1.24274428231739	0.0068582	0.02467	0.27345	-1.87065	down
873	Asymmetric dimethylarginine	203.1504501	48.18185	0.681827966666667	0.183939166666667	1.30548373951331	0.0005609	0.00445	0.26977	-1.8902	down
922	D-1-Piperideine-2-carboxylic acid	128.0707735	49.1193	0.13225071	0.0346902666666667	1.30516437496618	0.0006804	0.0048865	0.26231	-1.93066	down
942	Dihydrocumambrin A	309.1673034	292.626	0.0222238813333333	0.00582590533333333	1.14676219590025	0.02977	0.073495	0.26215	-1.93154	down
1055	LysoPC(18:2)	520.3346529	536.653	0.007400948	0.001911663	1.27990405925311	0.0023186	0.01105	0.2583	-1.95288	down
949	D-Urobilinogen	591.308544	343.154	0.158358296666667	0.0399006266666667	1.32312862092815	7.0174e-05	0.0014211	0.25196	-1.98873	down
864	Annoglabasin F	379.2455457	453.8025	0.217983523333333	0.0537293733333333	1.26871602179813	0.0037867	0.015745	0.24648	-2.02046	down
995	Glycinoeclepin C	515.2638238	395.159	0.873940033333333	0.2134721	1.33064510543443	2.4677e-06	0.0002821	0.24426	-2.03351	down
948	D-Urobilin	589.2998238	342.904	2.17107793333333	0.5261283	1.32876692496763	9.056e-06	0.00047555	0.24234	-2.0449	down
868	Argininosuccinic acid	291.1296312	39.153	0.160657903333333	0.0388822466666667	1.30660096653273	0.00050816	0.0042429	0.24202	-2.0468	down
53	"5,6-DHET"	337.2385355	519.881	0.0711591833333333	0.01675709	1.31956206483872	0.00014777	0.0020489	0.23549	-2.08626	down
1028	L-beta-aspartyl-L-phenylalanine	281.1132094	92.9872	0.0387848646666667	0.008918746	1.13785783625381	0.031625	0.076965	0.22995	-2.12061	down
953	Epicatechin 3-O-(4-methylgallate)	457.1132434	242.942	0.040926289	0.00920193133333333	1.22946287346655	0.0082447	0.02839	0.22484	-2.15303	down
1151	Physapubescin	531.2966092	326.894	1.4707847	0.3289983	1.31577368277966	0.00022623	0.0025672	0.22369	-2.16043	down
89	Carnosic acid	331.1919643	388.225	0.00742093866666667	0.00162071246666667	1.29025921638665	0.0014165	0.0079495	0.2184	-2.19496	down
852	"8alpha,13R-Epoxy-14-labden-19-oic acid"	321.2427494	454.515	0.155805036666667	0.03382455	1.09228747634934	0.046773	0.10108	0.2171	-2.20357	down
1071	Mangostinone	381.1673745	419.903	0.862924333333333	0.187117	1.28561255932688	0.001751	0.0093176	0.21684	-2.2053	down
1150	Physapubenolide	529.2805044	363.299	2.58941613333333	0.550816766666667	1.31885681838396	0.00014034	0.0019744	0.21272	-2.23297	down
828	"3-Oxo-12,18-ursadien-28-oic acid"	453.3377138	498.138	0.224212403333333	0.04758447	1.31131865319333	0.00035296	0.0033495	0.21223	-2.2363	down
1097	N-Hexadecanoylpyrrolidine	310.3110842	654.186	0.162049351666667	0.0342916383333333	1.28413512124558	0.001878	0.0095955	0.21161	-2.24052	down
1092	"N,N-Dimethylsphingosine"	328.3209716	777.756	0.154769153333333	0.0327340443333333	1.25767218144808	0.0044064	0.017876	0.2115	-2.24127	down
769	"17,18-DiHETE"	337.2377021	570.33	0.061216541	0.0128184156666667	1.30080966952712	0.00072775	0.0050481	0.20939	-2.25574	down
1064	LysoPE(18:2/0:0)	478.2922268	506.183	2.93770576666667	0.607548666666667	1.10259846518786	0.041116	0.092601	0.20681	-2.27362	down
236	Suberic acid	173.0813609	230.724	0.116347583333333	0.02364764	1.32519165621121	5.4207e-05	0.001232	0.20325	-2.29867	down
219	Phosphoserine	184.0012932	40.9136	0.08565711	0.0172227333333333	1.32462584627557	4.5706e-05	0.0010916	0.20107	-2.31423	down
1073	Maslinic acid	473.3632672	508.166	0.147869346666667	0.0297146033333333	1.30986923149642	0.00035783	0.0033561	0.20095	-2.31509	down
889	beta-Terpineol	154.1338199	48.20255	0.316715746666667	0.06344519	1.310985002302	0.00035386	0.0033495	0.20032	-2.31962	down
764	"13,14-Dihydro-15-keto PGF2a"	377.2305938	522.935	0.246581923333333	0.0493770233333333	1.31388623872838	0.00026881	0.0028907	0.20025	-2.32013	down
1183	Rubraflavone C	491.2442165	343.202	0.0614797433333333	0.01200628	1.32655994605168	2.6337e-05	0.00082075	0.19529	-2.35631	down
1040	Lucidenic acid F	457.2598332	387.4175	0.9989667	0.193857333333333	1.32796012411716	1.6883e-05	0.00065429	0.19406	-2.36543	down
1152	Phytosphingosine	318.300126	531.706	19.0938383333333	3.69275633333333	1.31692295289409	0.00017468	0.0022176	0.1934	-2.37034	down
945	Diplodiatoxin	309.2061402	344.505	0.244730873333333	0.0467996766666667	1.30875806491085	0.00040125	0.003609	0.19123	-2.38662	down
772	17-HETE	321.2428943	520.204	0.13530859	0.0258192433333333	1.26047937122962	0.0044874	0.018144	0.19082	-2.38972	down
1206	Thujyl 19-trachylobanoate	439.3582091	576.274	0.0638716203333333	0.0118103996666667	1.22427880230512	0.010003	0.032823	0.18491	-2.4351	down
835	"5,12-dihydroxy-6,8,10,14,17-eicosapentaenoic acid"	335.219468	481.021	1.7684276	0.325595966666667	1.22741495319043	0.0094246	0.031604	0.18412	-2.44128	down
179	Licochalcone B	285.0773575	288.578	0.0208247963333333	0.003832273	1.29191139220791	0.0012408	0.0072047	0.18402	-2.44207	down
172	L-Aspartic acid	132.029281	39.1176	3.52405303333333	0.639497066666667	1.32858366858419	7.5725e-06	0.00045312	0.18147	-2.4622	down
925	Dehydrophytosphingosine	316.2851279	584.772	0.192768621666667	0.034916955	1.30629167540487	0.00054913	0.0044059	0.18113	-2.4649	down
1148	Physagulin F	545.2760181	344.058	0.21971653	0.03964133	1.32249772335031	8.3272e-05	0.0016136	0.18042	-2.47057	down
90	Celastrol	449.2711982	388.894	0.0552459763333333	0.009823152	1.24798581115372	0.0060381	0.022387	0.17781	-2.49159	down
821	"3,7,11,15,23-Pentaoxolanost-8-en-26-oic acid"	513.2851159	320.164	0.780269066666667	0.1329728	1.31122986968159	0.0003808	0.0034918	0.17042	-2.55283	down
26	"2,3-Dinor-TXB2"	341.1975485	316.286	0.034386639	0.00585497666666667	1.25564931470595	0.0049218	0.019417	0.17027	-2.5541	down
839	5-Methylthioadenosine	298.0972983	258.829	0.0487008123333333	0.00807185966666667	1.28785627885526	0.0015886	0.0085795	0.16574	-2.59301	down
884	Beta-Cortol	369.2633699	629.017	0.478796873333333	0.07850432	1.32185060424585	8.9214e-05	0.0016812	0.16396	-2.60858	down
911	Cortexolone	347.2200701	516.813	0.0704395196666667	0.0111500493333333	1.185361896167	0.018534	0.05251	0.15829	-2.65936	down
158	Hypoxanthine	135.030216	194.089	0.127041036666667	0.0192832066666667	1.32197885463645	0.0001147	0.001821	0.15179	-2.71985	down
1002	Hexylamine	102.1281184	260.4685	0.040745296	0.005786714	1.31928162521373	9.7853e-05	0.0017161	0.14202	-2.81583	down
79	Aspartylphenylalanine	279.0986705	91.30355	0.014512579	0.00201670532333333	1.16072489462313	0.024886	0.064623	0.13896	-2.84726	down
224	Prostaglandin D1	353.2338133	524.589	0.015287405	0.00212142733333333	1.17776921888107	0.019516	0.053951	0.13877	-2.84923	down
970	Ganoderic acid G	533.3114194	313.523	0.130370546666667	0.01790475	1.33026906780106	3.3924e-06	0.00031778	0.13734	-2.86418	down
1020	Kojibiose	325.1135454	46.3931	0.29538992	0.03926676	1.29865575072878	0.00091466	0.0059453	0.13293	-2.91126	down
878	Bakkenolide C	349.1981829	344.8105	0.57450843	0.0738081466666667	1.3175680913461	0.00018056	0.0022378	0.12847	-2.9605	down
737	"(9Z,11S,16S)-1-Acetoxy-9,17-octadecadiene-12,14-diyne-11,16-diol"	333.2042173	396.98	0.302756503333333	0.0363194733333333	1.29216294851151	0.0012679	0.0073361	0.11996	-3.05937	down
241	Sucrose	341.1095197	46.31995	3.01770936666667	0.359456466666667	1.31162099466078	0.00032448	0.0031889	0.11912	-3.06951	down
1118	Palmitoyl Serinol	330.3007259	614.3005	0.93722151	0.111556916666667	1.2898338982675	0.0016086	0.0086492	0.11903	-3.0706	down
1019	Kanzonol V	377.1743733	284.788	0.0267872996666667	0.00315600733333333	1.32122314993448	0.00010235	0.0017196	0.11782	-3.08534	down
984	Ganosporeric acid A	527.2640646	369.945	0.384444506666667	0.0409325166666667	1.32550484340508	3.4017e-05	0.00094346	0.10647	-3.23148	down
63	9-cis-Retinoic acid	299.2016076	417.734	0.839173066666667	0.07406284	1.21129193894313	0.01155	0.036331	0.08826	-3.5021	down
152	Hepoxilin A3	335.2233361	523.583	0.00604031366666667	0.000514502306666667	1.21719982287123	0.011388	0.035976	0.08518	-3.55334	down
853	9alpha-(3-Methyl-2E-pentenoyloxy)-4S-hydroxy-10(14)-oplopen-3-one	349.234814	534.448	2.50072633333333	0.212599566666667	1.17903569139649	0.018291	0.052052	0.08502	-3.55605	down
813	2-Methylbutylamine	88.11259028	205.681	2.60270513333333	0.197789133333333	1.30867331113449	0.0005279	0.0043372	0.07599	-3.71805	down
847	7-(4-Hydroxy-3-methoxyphenyl)-5-methoxy-1-phenyl-3-heptanone	343.1909069	342.312	0.096874281	0.00724337466666667	1.18528284396364	0.016925	0.049033	0.07477	-3.7414	down
932	DG(16:1/18:4/0:0)	587.467278	753.686	0.0427976366666667	0.00317245933333333	1.21366413010234	0.012018	0.037572	0.07413	-3.7538	down
871	Armillaritin	401.1940753	303.021	0.49289116	0.0355977866666667	1.15239482861169	0.025244	0.065387	0.07222	-3.79146	down
1143	Phenylethylamine	122.0965098	239.2315	0.91275507	0.0617459266666667	1.3259936397108	4.475e-05	0.0010916	0.06765	-3.88577	down
731	"(3b,6b,8b,12a)-8,12-Epoxy-7(11)-eremophilene-6-angeloyloxy-8,12-dimethoxy-3-ol"	395.2404547	483.2665	0.186439333	0.0122187053333333	1.23188734603129	0.0085956	0.029377	0.06554	-3.93148	down
178	L-Histidine	154.0613659	43.6571	1.67493915333333	0.107426733333333	1.3297798821972	3.6812e-06	0.00031778	0.06414	-3.96263	down
1222	"Vanillin 3-(L-menthoxy)propane-1,2-diol acetal"	365.2297446	435.599	0.292205846666667	0.01822336	1.15546244986269	0.024604	0.064215	0.06236	-4.00324	down
80	Avocadyne 1-acetate	325.2388671	534.771	2.29049822666667	0.14151374	1.18000889696646	0.018007	0.051443	0.06178	-4.01672	down
223	Prostaglandin B2	333.2073061	303.5865	0.0323362820333333	0.00183786553333333	1.21702396448665	0.010436	0.034025	0.05684	-4.13695	down
248	UDP-N-acetyl-alpha-D-galactosamine	606.0758826	41.0239	0.076867923	0.00420359266666667	1.28281483213514	0.0019363	0.0097142	0.05469	-4.19258	down
818	3-(Methylthio)-1-propene	89.04242056	109.085	0.3150175	0.01484528	1.32247821477867	0.00010435	0.0017285	0.04713	-4.40721	down
896	Cajaquinone	285.0756748	275.289	0.175060175666667	0.00751117266666667	1.29713175455642	0.00089116	0.0058294	0.04291	-4.54254	down
747	"1-(3-Methoxy-4-hydroxy)-phenyl-6,7-dihydroxy-isochroman"	289.1068301	281.479	0.170014287	0.00684194733333333	1.32697303872576	2.3165e-05	0.00079904	0.04024	-4.63523	down
98	Cysteinylglycine	177.0332774	310.037	0.157490626333333	0.006242823	1.33141539603981	1.8171e-07	8.6176e-05	0.03964	-4.6569	down
1176	PS(22:6/22:4)	884.5544033	577.092	0.090078181	0.00323002166666667	1.09904230545197	0.043608	0.09652	0.03586	-4.80148	down
998	Grevilline A	325.0680702	275.34	0.395956453333333	0.0116381466666667	1.27117663581012	0.0027862	0.012689	0.02939	-5.08853	down
754	"1,2-Di-O-palmitoyl-3-O-(6-sulfoquinovopyranosyl)glycerol"	795.5315447	585.516	0.0339430633333333	0.000882395636666667	1.10597404507165	0.041839	0.09392	0.026	-5.26534	down
14	"12-Oxo-2,3-dinor-10,15-phytodienoic acid"	263.1651946	345.154	0.0142518166666667	0.00028661476	1.32146459579207	0.00010026	0.0017161	0.02011	-5.63594	down
1105	O-Demethylforbexanthone	327.083667	258.028	0.107098858333333	0.001890881	1.29786658703265	0.00085569	0.0057102	0.01766	-5.82337	down
1196	Styrene	105.0701602	239.199	0.799992133333333	0.0135861762733333	1.32703165906396	2.9814e-05	0.00086251	0.01698	-5.88002	down
757	"11a,12a-Epoxy-3b-hydroxy-28,13-oleananolide 3-acetate"	513.3575992	519.0105	0.146753045666667	0.00230383733333333	1.32431690996953	3.821e-05	0.00099346	0.0157	-5.99309	down
1030	Leucyl-Arginine	288.2035288	86.3354	0.310475574333333	0.00467004	1.11802239004454	0.03864	0.089175	0.01504	-6.05505	down
1144	Phosphocreatinine	194.0327154	42.82025	0.168456933333333	0.00202026424333333	1.32040600805241	9.9387e-05	0.0017161	0.01199	-6.38202	down
872	AS 1-1	686.5209016	712.5	0.008693915	8.39832333333333e-05	1.3170289494705	0.00016928	0.0022146	0.00966	-6.69376	down
899	Ceanothine D	485.3095472	191.172	0.0250035833333333	0.000113383776666667	1.29110809488139	0.0015297	0.0084013	0.00453	-7.78627	down
753	"1,2-Di-O-(8-hexadecenoyl)-3-O-(6-sulfoquinovopyranosyl)glycerol"	791.5098418	577.931	0.025013072	8.39832333333333e-05	1.10744589325217	0.041475	0.093204	0.00336	-8.21732	down
1000	Helianyl octanoate	555.5107966	744.81	0.02885344	8.39832333333333e-05	1.14710824079756	0.028959	0.071924	0.00291	-8.42477	down
1203	Thiamine	265.1117206	200.6675	0.455956899266667	0.00114254236666667	1.33096068067325	1.7295e-06	0.00025375	0.00251	-8.6381	down
215	Pantothenic acid	218.1028533	126.906	0.0454420666666667	8.39832333333333e-05	1.21110047016253	0.012627	0.039112	0.00185	-9.07826	down
1077	Merodesmosine	403.2558242	229.375	0.0508391033333333	8.39832333333333e-05	1.27153248131933	0.0032751	0.014229	0.00165	-9.24332	down
1219	Valyl-Arginine	274.187219	72.27545	0.06173474	8.39832333333333e-05	1.30461266484586	0.00061249	0.0046252	0.00136	-9.52218	down
869	Arginyl-Phenylalanine	322.1876835	192.09	0.0685751533333333	8.39832333333333e-05	1.22573544601972	0.0098508	0.032582	0.00122	-9.6789	down
1069	Mangalkanyl glucoside	387.2711938	231.243	0.0954952166666667	8.39832333333333e-05	1.2517747984437	0.0056252	0.021352	0.00088	-10.1502	down
720	"(+)-2,3-Dihydro-3-methyl-1H-pyrrole"	84.081209	89.4695	0.633806733333333	0.000206922426666667	1.09750548993895	0.042063	0.094216	0.00033	-11.5653	down

## Sheet: M vs. O
Table S2F. The differentially accumulated metabolites in M vs. O.
ID	name	mzmed	rtmed	Mean M	Mean O	VIP	P_VALUE	Q_VALUE	FOLD_CHANGE	LOG_FOLDCHANGE	regulated
252	Uridine 5-monophosphate	323.0286234	48.2029	6.04824866666667e-05	0.0561950366666667	1.27906751017597	0.00057242	0.0031519	929.113	9.85971	up
57	6beta-Hydroxyasiatic acid	503.3329919	402.507	6.04824866666667e-05	0.0178614966666667	1.3030046183776	6.3948e-07	8.2094e-05	295.317	8.20612	up
856	ADP-Ribosyl-L-arginine	716.1922578	368.514	6.04824866666667e-05	0.01211774	1.2148395762903	0.0067307	0.019237	200.351	7.64639	up
758	11-Dehydrocorticosterone	345.2063661	451.596	0.00367291266666667	0.498535153333333	1.30224209067848	1.8957e-06	0.00011452	135.733	7.08463	up
979	Ganodermic acid P2	571.3650971	581.749	0.000470682816666667	0.04926174	1.3009305308103	4.599e-06	0.00016134	104.66	6.70957	up
912	Corticosterone	347.2216547	423.8505	0.003317266	0.212816799	1.26688679415973	0.0012834	0.0054073	64.1543	6.00347	up
1147	Physagulin A	511.2683057	450.9565	0.0101498973333333	0.62940544	1.291174016342	0.00012127	0.0010853	62.011	5.95445	up
1005	Hordatine A	551.3146727	579.585	0.000292039436666667	0.01561665	1.29734278057494	3.4605e-05	0.00052501	53.4745	5.74078	up
1161	Polyporusterone F	463.3421654	318.203	0.000637293366666667	0.0254232356666667	1.30127425846921	5.6213e-06	0.00017537	39.8925	5.31805	up
976	Ganoderic acid V	529.3526841	497.86	0.000858733766666667	0.0318411286	1.25280215068404	0.0021642	0.0080097	37.0792	5.21254	up
983	Ganosporelactone A	513.2825464	423.808	0.0149663166666667	0.550005523333333	1.30344413599267	1.9702e-08	2.5626e-05	36.7496	5.19966	up
1006	Hovenidulcigenin A	545.347641	381.1205	0.00212461566666667	0.0726632406666667	1.30146808101636	5.7789e-06	0.00017716	34.2007	5.09595	up
1116	PA(18:3/18:4)	691.4347633	567.811	0.00123472566666667	0.03864005	1.29522320183776	7.167e-05	0.0008412	31.2944	4.96783	up
740	"(E,E)-Boviquinone 3"	345.206708	718.3685	0.00177804548333333	0.0535123033333333	1.27430137911323	0.0006988	0.0036414	30.0961	4.91151	up
863	Anabsinthin	497.2889284	501.304	0.0246177866666667	0.732378296666667	1.30162419296128	2.6567e-06	0.0001436	29.75	4.89482	up
1048	LysoPA(18:0e/0:0)	425.3057091	435.447	0.003951997	0.113216657666667	1.30300733931285	8.778e-07	9.015e-05	28.648	4.84036	up
1016	Isothankunic acid	505.3526778	416.45	0.002442294	0.0546890653333333	1.29925047437316	2.0559e-05	0.00040557	22.3925	4.48494	up
1021	Kynurenic acid	190.0498918	218.989	0.00561644566666667	0.088940023	1.30318775739824	8.2129e-07	8.8785e-05	15.8356	3.9851	up
1075	Medicagenic acid	503.3373819	407.169	0.00540003966666667	0.0713416993333333	1.27458948686969	0.00070027	0.0036414	13.2113	3.7237	up
729	"(2xi,3xi)-2,3-Dihydroxy-12,18-ursadien-28-oic acid diacetate"	555.367603	533.472	0.00037324008	0.004855632	1.26283258884848	0.0012818	0.0054073	13.0094	3.70148	up
36	"3,4-Dihydroxybenzaldehyde"	137.0234896	297.5865	0.0145812766666667	0.166887983333333	1.07036596705707	0.045816	0.091811	11.4454	3.51669	up
1053	LysoPC(17:0)	510.3571319	469.7815	0.00546213033333333	0.0605578263333333	1.25173286346485	0.0024459	0.0087984	11.0869	3.47078	up
861	alpha-Tocopherol succinate	531.4054587	547.679	0.001474847	0.0152340313333333	1.19842322218055	0.0095326	0.025528	10.3292	3.36866	up
1011	Isoacitretin	327.1960057	717.364	0.007327927	0.0749660293333333	1.27993657266392	0.00051117	0.0028845	10.2302	3.35476	up
822	"3alpha,15alpha-Diacetoxy-(22R)-hydroxylanosta-7,9(11),24-trien-26-oic acid"	571.3618818	442.1705	0.00593726966666667	0.05480814	1.30098000964572	5.3998e-06	0.0001733	9.2312	3.20652	up
728	"(2xi,20beta)-2,20-Dihydroxy-3-oxo-12-ursen-28-oic acid"	487.3424235	451.969	0.03154045	0.268182603333333	1.29560506641043	6.6311e-05	0.00080956	8.50281	3.08794	up
39	3alpha-Acetoxy-11-keto-beta-boswellic acid	511.3426305	607.873	0.0636770266666667	0.539734563333333	1.29069737092992	0.00016116	0.0012981	8.47613	3.08341	up
50	4-Hydroxybenzoic acid	137.023503	259.8075	0.171956566666667	1.44357996666667	1.29487438953361	6.189e-05	0.00077513	8.39503	3.06954	up
1131	PE(P-16:0/18:3)	698.5223143	656.006	0.0218237266666667	0.181259826666667	1.28717401924285	0.00026254	0.0018096	8.30563	3.05409	up
938	DG(22:6/14:1/0:0)	611.4685288	569.511	0.004574265	0.0379682446666667	1.28485261826031	0.00024358	0.0017312	8.3004	3.05318	up
964	Fusaroskyrin	599.1206705	384.912	0.000948464716666667	0.00737761966666667	1.27804159241114	0.00052047	0.0029289	7.77849	2.95949	up
1134	Pentacarboxylporphyrin I	699.2668449	316.514	0.00514056533333333	0.0392730526666667	1.30025667635837	1.0043e-05	0.00025526	7.63983	2.93354	up
146	Glycitein	283.0610755	423.026	0.00993006266666667	0.0704906786666667	1.26800752449939	0.0011193	0.0050148	7.09871	2.82756	up
907	Colupone	469.3326532	451.847	0.0130634293333333	0.0921568226666667	1.2996245390534	8.4454e-06	0.00023442	7.05457	2.81856	up
837	"5,8-Epoxy-5,8-dihydro-3-hydroxy-8-apo-b,y-carotenal"	449.3063977	480.1385	0.03082815	0.212902906666667	1.28223677797387	0.00040098	0.0024224	6.90612	2.78788	up
129	Ethyl oleate	309.2805414	726.504	0.562621466666667	3.69461163333333	1.27827412994669	0.0005755	0.0031522	6.56678	2.71519	up
807	2-Deoxycastasterone	449.3648291	668.696	0.00601949666666667	0.038506515	1.21091506074372	0.0075547	0.02117	6.39697	2.67739	up
939	DHAP(18:0e)	423.2901939	430.091	0.005958431	0.035493418	1.27672014429972	0.00066689	0.0035002	5.95684	2.57455	up
994	Glycinoeclepin B	559.292108	441.4125	0.01137774	0.0676651233333333	1.29225404281223	0.00011519	0.0010809	5.94715	2.5722	up
122	Ellagic acid	300.9989163	312.014	0.0114428533333333	0.0666350066666667	1.30203154469865	4.0276e-06	0.00016134	5.82329	2.54183	up
16	13-OxoODE	293.212641	435.57	0.01961165	0.11082402	1.30052911844143	7.5525e-06	0.00021849	5.65093	2.49849	up
742	"(R)-2-Acetoxy-p-mentha-1,8-diene"	195.1380124	364.1705	0.0372853033333333	0.205333136666667	1.29977081057669	1.8174e-05	0.0003764	5.50708	2.46129	up
891	Biliverdin	583.2549886	402.616	0.0458547366666667	0.24050663	1.19254722639423	0.010946	0.028531	5.24497	2.39093	up
109	Dihydrojasmonic acid	211.1336864	435.027	0.00505185733333333	0.0262646636666667	1.29297892995302	0.00010054	0.0010122	5.19901	2.37824	up
762	"12,13-EpOME"	297.2428347	551.453	0.04150797	0.215710853333333	1.29008148488889	0.0001652	0.0013255	5.19685	2.37764	up
138	Gentisic acid	153.0185755	265.784	0.2654617	1.33871876666667	1.29232387820788	0.00013374	0.0011446	5.04298	2.33428	up
1135	Perindoprilat	341.2061929	555.944	0.0112638666666667	0.05600114	1.1435183699683	0.021858	0.050163	4.97175	2.31375	up
127	Esculentic acid (Diplazium)	487.3427956	530.9735	0.0110746153333333	0.051276663	1.29036926373794	0.00015298	0.0012575	4.63011	2.21105	up
724	"(24E)-3alpha-Acetoxy-15alpha-hydroxy-23-oxo-7,9(11),24-lanostatrien-26-oic acid"	527.3365599	397.254	0.014942756	0.068483164	1.28951582726416	0.00011524	0.0010809	4.58303	2.1963	up
1111	PA(16:1/18:2)	671.4659238	635.1635	0.00616893733333333	0.02801829	1.2919072869229	0.0001082	0.0010568	4.54183	2.18327	up
136	gamma-Glutamylleucine	259.1302685	77.4445	0.00710974966666667	0.0310909916666667	1.27262300179407	0.00072575	0.0037549	4.37301	2.12863	up
980	Ganodermic acid TQ	511.3424888	535.448	0.0636925133333333	0.27654534	1.27633638913286	0.00073186	0.0037675	4.34188	2.11832	up
95	Cucurbitacin B	557.3132529	396.6185	0.00668691766666667	0.0283710553333333	1.29470723519035	9.5492e-05	0.00097884	4.24277	2.08501	up
833	4-Nerolidylcatechol	315.2320685	677.6775	0.359189533333333	1.51296513333333	1.25685172709792	0.0018697	0.0070987	4.21216	2.07456	up
908	Coproporphyrin III	655.276582	347.3305	0.370887733333333	1.5542194	1.29994624393598	9.2861e-06	0.00025097	4.19054	2.06714	up
840	"5-Nonadecyl-1,3-benzenediol"	415.2999804	447.047	0.005695435	0.0230709856666667	1.26968396620628	0.0011033	0.0049806	4.05079	2.0182	up
826	3-Hydroxy-8-apo-epsilon-caroten-8-al	433.3104146	446.941	0.0297051666666667	0.11649392	1.2924197522971	0.00011294	0.0010717	3.92167	1.97147	up
941	Dieporeticenin	573.4888198	780.087	0.00444454466666667	0.017243666	1.21084441162945	0.0080362	0.022126	3.87974	1.95596	up
1221	Valyl-Valine	217.1548252	86.53555	0.0476685666666667	0.184720773333333	1.28512430241722	0.00028657	0.0019148	3.87511	1.95424	up
202	Myristoleic acid	225.185733	572.108	0.0471217633333333	0.180871816666667	1.29833889738761	1.8325e-05	0.0003764	3.83839	1.9405	up
928	Deoxyguanosine	268.1044742	210.701	0.186143766666667	0.693811866666667	1.29399043320681	0.00011228	0.0010717	3.72729	1.89813	up
173	L-Cystathionine	221.0600142	40.9135	0.07327724	0.272980763333333	1.3014417564735	4.5323e-06	0.00016134	3.72531	1.89736	up
1044	Lucyin A	487.3426847	412.3565	0.0158089033333333	0.0588237273333333	1.20253356666578	0.0078706	0.021817	3.72092	1.89566	up
968	Ganoderic acid alpha	575.3230182	431.417	0.003141599	0.0115834843333333	1.2909960334224	0.00014551	0.00121	3.68713	1.8825	up
778	"1-Methoxy-1-(2,4,5-trimethoxyphenyl)-2-propanol"	257.1357249	256.029	0.0745472133333333	0.270920713333333	1.3017926851047	4.2791e-06	0.00016134	3.63422	1.86165	up
210	Nonadecanoic acid	297.279954	757.6855	0.05360437	0.194186156666667	1.28311493129897	0.00038432	0.0023494	3.62258	1.85702	up
214	Palmitoleic acid	253.2173668	624.87	9.142735	32.8751516666667	1.29935824538869	1.8145e-05	0.0003764	3.59577	1.8463	up
751	"1,2-Di-(9Z,12Z-octadecadienoyl)-sn-glycero-3-phosphate"	697.4813951	636.834	0.0447789753333333	0.158293608666667	1.1258205851428	0.029041	0.062923	3.535	1.82171	up
1110	PA(16:0/20:5)	695.4654259	622.578	0.243167633333333	0.848187566666667	1.27018817896569	0.0010148	0.0046629	3.48808	1.80243	up
229	Ribitol	151.0604078	44.5251	0.4233268	1.4626288	1.29364895771724	0.00010102	0.0010122	3.45508	1.78872	up
777	1-eicosanoyl-glycero-3-phosphate	467.3168569	388.533	0.00973529233333333	0.033504982	1.28751504715439	0.00021831	0.0015958	3.4416	1.78308	up
1166	Prolylphenylalanine	263.1421275	220.573	0.00785285733333333	0.026067599	1.29946179042507	2.4142e-05	0.00042875	3.3195	1.73097	up
977	Ganoderiol D	489.3584525	700.279	0.003984264	0.0132035463333333	1.25098295190598	0.0020874	0.0078098	3.31392	1.72854	up
723	"(24E)-15alpha-Acetoxy-3alpha-hydroxy-23-oxo-7,9(11),24-lanostatrien-26-oic acid"	527.3379751	524.047	0.01300863	0.0425864433333333	1.29875492295272	2.1128e-05	0.00040557	3.27371	1.71093	up
234	Stearic acid	283.2644652	744.413	2.067297	6.707673	1.3026521506703	1.5461e-06	0.00010447	3.24466	1.69807	up
21	16-Methylheptadecanoic acid	283.2644206	720.807	13.9808	44.2811633333333	1.29569615982351	6.1071e-05	0.00077513	3.16728	1.66324	up
730	"(3alphaOH,20S,24S)-3,19:20,24-Diepoxydammarane-3,25-diol"	475.3791476	489.777	0.01123433	0.0351440133333333	1.30102433442124	6.0843e-06	0.00018378	3.12827	1.64537	up
112	Diosmetin	299.0559828	376.5585	0.01984771	0.0619409233333333	1.24307669635218	0.0032401	0.010982	3.12081	1.64192	up
67	Adenine	134.0462369	210.251	0.0415203833333333	0.129060703333333	1.29438830131847	0.00011163	0.0010717	3.10837	1.63616	up
738	(E)-10-Oxo-8-decenoic acid	185.128212	332.464	0.004812317	0.0149561173333333	1.29354938952082	9.5787e-05	0.00097884	3.10788	1.63593	up
944	Dipiperamide D	597.3040346	360.309	0.131633933333333	0.4076649	1.29686239314881	5.5094e-05	0.00072593	3.09696	1.63085	up
1142	Phenylalanyl-Valine	265.1545109	223.356	0.01104180615	0.0336337666666667	1.13515066207268	0.022292	0.050932	3.04604	1.60693	up
892	"Bis(4-methoxybenzoyl)-3a,29-dihydroxy-8-multifloren-7-one"	725.4402573	576.2565	0.0223411	0.0655072366666667	1.17014454981399	0.016389	0.04002	2.93214	1.55195	up
1140	Phenylalanyl-Gamma-glutamate	294.1428413	212.5865	0.06653752	0.19300283	1.25328436059045	0.0019884	0.007494	2.90066	1.53638	up
1037	Liquoric acid	485.3271642	388.5645	0.03901909	0.111089126666667	1.29830561205619	2.3144e-05	0.00042875	2.84705	1.50947	up
794	"2,4-Dihydroxy-7-methoxy-8-prenylflavan"	341.1756442	656.007	0.0217815673333333	0.0614138996666667	1.13847311902721	0.024522	0.054793	2.81954	1.49546	up
775	1-Arachidonoylglycerophosphoinositol	621.3033523	484.166	0.00580842766666667	0.01601008	1.2718569661674	0.0011255	0.0050148	2.75635	1.46276	up
1013	Isogingerenone B	387.1788625	551.2925	0.0218353133333333	0.0593351933333333	1.28779648703163	0.000206	0.0015556	2.7174	1.44223	up
809	2-Hydroxy-3-oxo-12-oleanen-28-oic acid	471.3478699	411.1485	0.00742807033333333	0.0201379826666667	1.2627187910426	0.0013527	0.005613	2.71107	1.43886	up
725	"(2beta,3alpha,9alpha,24R)-Ergosta-7,22-diene-2,3,9-triol"	431.3524739	637.925	0.0278460333333333	0.0748080633333333	1.2328913831551	0.0045934	0.014515	2.68649	1.42572	up
91	Cholesterol sulfate	465.302153	560.65	0.005580457	0.0147126666666667	1.27906422473009	0.000454	0.0026374	2.63646	1.3986	up
905	Cohibin B	577.5195095	657.836	0.223521533333333	0.5782319	1.26003368611914	0.0014821	0.0059426	2.58692	1.37124	up
52	4-Pyridoxic acid	182.0467069	704.081	0.130981466666667	0.337777566666667	1.15982643300712	0.017018	0.041123	2.57882	1.36671	up
734	"(3beta,5alpha,9alpha,22E,24R)-5,9-Epidioxy-3-hydroxyergosta-7,22-dien-6-one"	443.3158236	435.391	0.03602157	0.0917486033333333	1.29691498833355	4.1539e-05	0.00058843	2.54705	1.34883	up
1026	Lauroyl diethanolamide	288.2536214	534.496	0.3153127	0.802664533333333	1.14669897115736	0.019439	0.045842	2.54561	1.34801	up
858	Alanyl-Valine	189.1233728	48.9858	0.0752336166666667	0.188047826666667	1.25372911469134	0.0020949	0.0078233	2.49952	1.32165	up
86	Butylparaben	193.0864363	438.783	0.0419861	0.10448393	1.26037307523692	0.0013559	0.0056149	2.48854	1.3153	up
213	Oxoadipic acid	159.0289533	47.19945	0.1089171	0.26932095	1.29788198573495	3.1425e-05	0.00049912	2.47272	1.3061	up
106	D-Glycero-D-galacto-heptitol	211.0818801	43.63235	0.109719533333333	0.2692127	1.29849681258861	2.6109e-05	0.00044515	2.45364	1.29492	up
135	gamma-CEHC	263.1289534	336.718	0.00392756133333333	0.009626441	1.25275120242533	0.0027302	0.0096025	2.451	1.29337	up
793	"2,4,7-Decatrienoic acid"	167.1067431	256.222	0.0153365133333333	0.0374656966666667	1.29205614077462	0.00013164	0.0011314	2.44291	1.2886	up
1033	L-Galactose	198.0971292	43.6939	0.780576733333333	1.8971996	1.2788569827273	0.00047722	0.0027228	2.43051	1.28126	up
1029	L-Carnitine	162.1124347	42.8132	1.136792	2.71217433333333	1.23946827735079	0.0035995	0.011974	2.38581	1.25448	up
817	3-(5-Methyl-2-furanyl)butanal	153.0911554	594.952	0.01510216	0.0358157633333333	1.15863269962022	0.01755	0.042161	2.37157	1.24584	up
97	Cyclic GMP	344.0404965	133.504	0.01760652	0.04159775	1.09070741461825	0.036155	0.075471	2.36263	1.24039	up
60	"8,15-DiHETE"	335.2210811	624.813	0.115583466666667	0.2723056	1.26089900945867	0.001499	0.0059902	2.35592	1.23629	up
819	"3,3,5-triiodo-L-thyronine-beta-D-glucuronoside"	132.1020017	83.93685	1.80934366666667	4.23483966666667	1.28440268442411	0.00034317	0.002189	2.34054	1.22684	up
75	Alpha-Linolenic acid	277.2177135	511.4915	0.0686466766666667	0.159214036666667	1.29730480554823	2.4631e-05	0.00042875	2.31933	1.21371	up
54	"5,7-dihydroxy-2-(4-methoxyphenyl)-3,4-dihydro-2H-1-benzopyran-4-one"	285.0772734	411.822	0.01296712	0.0299804533333333	1.17730329212786	0.013818	0.034362	2.31204	1.20917	up
1213	Tsugaric acid B	529.389686	664.091	0.00893490866666667	0.0205629626666667	1.19684022298403	0.010234	0.026915	2.30142	1.20252	up
780	"1-Methyl-1,3-cyclohexadiene"	95.08600924	551.338	0.0341635833333333	0.0783601766666667	1.29151982237282	0.00017797	0.0014006	2.29368	1.19766	up
87	Capric acid	171.1383254	480.266	0.107655746666667	0.24687954	1.04975076766005	0.049977	0.09861	2.29323	1.19738	up
1027	L-beta-aspartyl-L-leucine	247.128866	48.16865	0.0259839266666667	0.0590035366666667	1.28397219069819	0.00037764	0.0023364	2.27077	1.18318	up
770	"17alpha,20alpha-Dihydroxypregn-4-en-3-one"	333.243245	678.2725	0.00909016933333333	0.0206327873333333	1.29285727476923	0.00011672	0.0010837	2.26979	1.18256	up
124	Epsilon-(gamma-Glutamyl)-lysine	274.1413527	79.0955	0.00612649333333333	0.013895228	1.21228251174004	0.0073025	0.020519	2.26806	1.18146	up
251	Uridine	243.0621576	112.603	0.394687166666667	0.894830833333333	1.14627791304038	0.0211	0.048859	2.26719	1.18091	up
1009	Hydroxytyrosol 1-O-glucoside	317.1204257	203.893	0.255678033333333	0.567850566666667	1.10249566758504	0.03435	0.072587	2.22096	1.15118	up
3	"(10E,12Z)-9-HODE"	295.2281673	553.054	1.46675966666667	3.248579	1.29896348518563	2.4236e-05	0.00042875	2.2148	1.14718	up
879	Barringtogenol C	491.3732157	688.2465	0.0193423466666667	0.0426888566666667	1.28436914427991	0.00035608	0.0022337	2.20702	1.1421	up
130	Ethyl tetradecanoate	255.2331491	711.529	0.261051466666667	0.573092866666667	1.06395642607593	0.046926	0.093306	2.19533	1.13444	up
20	16-Hydroxy hexadecanoic acid	271.2277945	506.277	0.272412266666667	0.597859533333333	1.29517873641366	8.3586e-05	0.00090839	2.19469	1.13402	up
1220	Valyl-Leucine	231.1702379	207.487	0.144678433333333	0.314567733333333	1.29457491862737	6.909e-05	0.00082029	2.17425	1.12052	up
996	Glycyrrhetinic acid	471.348041	688.619	0.03142587	0.0682484366666667	1.19246773116919	0.010211	0.026888	2.17173	1.11884	up
946	DL-2-Aminooctanoic acid	160.1331575	79.0698	0.06987331	0.150881006666667	1.16739662370628	0.016629	0.040517	2.15935	1.1106	up
222	Porphobilinogen	225.0893814	689.512	0.154601266666667	0.332906166666667	1.20625188846065	0.0084065	0.023053	2.15332	1.10656	up
211	Oleanolic acid	455.3543258	679.718	0.0849384966666667	0.181029466666667	1.24785772212723	0.0029656	0.010238	2.1313	1.09173	up
841	6-(Methylsulfonyl)hexyl glucosinolate	482.0778589	33.3413	0.626682066666667	1.3340013	1.29928851704381	3.4762e-05	0.00052501	2.12867	1.08995	up
209	Nicotinic acid	122.0236681	237.836	0.0364700866666667	0.07722557	1.29680100096742	6.6869e-05	0.00080956	2.1175	1.08236	up
823	3beta-Hydroxypregn-5-en-20-one sulfate	397.2060724	279.352	0.00581162266666667	0.0121339296666667	1.28342890439963	0.0004805	0.0027339	2.08787	1.06203	up
183	L-Norleucine	130.0862538	82.7726	1.57375133333333	3.26159966666667	1.28682412690227	0.00024298	0.0017312	2.0725	1.05137	up
30	2-Hydroxystearic acid	299.2596683	559.935	0.636593466666667	1.30291333333333	1.07742023992483	0.042584	0.086516	2.0467	1.0333	up
1031	Leucyl-Glycine	189.1234109	99.3831	0.0169620266666667	0.0343269033333333	1.25562069120107	0.0018915	0.0071683	2.02375	1.01703	up
206	N-Acetyl-L-alanine	130.0499467	48.9229	0.0422683966666667	0.0852116766666667	1.29465160286779	7.4038e-05	0.00085918	2.01597	1.01147	up
1003	Histamine	112.0871567	721.95	1.1673424	2.3528481	1.11043310652093	0.028821	0.062512	2.01556	1.01118	up
743	(R)-2-Hydroxysterculic acid	311.2583026	648.862	0.06248855	0.125376696666667	1.18124226092786	0.011523	0.029592	2.00639	1.0046	up
877	Azorubine	502.9990008	32.54625	0.00850548633333333	0.017011388	1.28835267455312	0.00021315	0.0015866	2.00005	1.00004	up
921	Cytosine	112.0508061	49.59475	0.0384642266666667	0.0766720733333333	1.24024749476274	0.003217	0.01094	1.99333	0.99518	up
1155	Pinusolide	369.2042651	363.1655	0.0474350266666667	0.0940973466666667	1.25313946456819	0.002162	0.0080097	1.98371	0.9882	up
102	Deoxyadenosine	250.0933262	46.31995	0.00544908633333333	0.0106245533333333	1.26050913046356	0.0018657	0.0070965	1.94979	0.96332	up
1192	Sphingosine 1-phosphate	380.2519918	359.5135	0.0388898833333333	0.0749618633333333	1.18817324722868	0.010553	0.027647	1.92754	0.94676	up
787	2-(3-carboxy-3-(trimethylammonio)propyl)-L-histidine	300.1917322	287.5625	0.0953520766666667	0.182900983333333	1.27097763081788	0.00082487	0.0040533	1.91816	0.93972	up
808	2-Furanmethanol	99.0444158	197.8925	0.106078236666667	0.203476113333333	1.19152225195817	0.011272	0.029122	1.91817	0.93973	up
73	Alpha-Hydroxyisobutyric acid	103.0389921	49.0459	0.0599527	0.11487688	1.14296132835761	0.022872	0.051854	1.91613	0.9382	up
739	"(E)-2,6-Dimethyl-2,5-heptadienoic acid"	155.1067454	309.613	0.0480759566666667	0.0920539966666667	1.20250129906883	0.008726	0.023771	1.91476	0.93716	up
956	Epsilon-caprolactam	114.0916759	246.982	0.0995946	0.189316386666667	1.24026236850763	0.0035833	0.011948	1.90087	0.92666	up
926	Demethylphylloquinone	437.3424682	718.561	0.04532523	0.08543897	1.22252749247088	0.0054874	0.016502	1.88502	0.91458	up
951	Endoxifen	374.2116762	333.5665	0.0104268683333333	0.0194261673333333	1.28553941552072	0.00023357	0.0016774	1.86309	0.8977	up
62	"9,10-epoxyoctadecanoic acid"	297.2439228	586.433	0.2599561	0.480630566666667	1.2190083108625	0.0060521	0.017733	1.84889	0.88666	up
78	Arachidonic acid	303.2329219	644.599	0.0186506466666667	0.0343917133333333	1.18226551177081	0.011486	0.029565	1.844	0.88284	up
83	Beta-D-Galactose	179.0553982	43.63	1.412073	2.602025	1.29374564812919	8.2887e-05	0.00090558	1.8427	0.88182	up
1114	PA(18:2/18:3)	695.4650402	637.82	0.0453107633333333	0.0830251433333333	1.20435157065588	0.0093853	0.025298	1.83235	0.8737	up
1120	Pantolactone	131.0703314	98.3998	0.1632719	0.2980513	1.13834632712077	0.024442	0.054689	1.82549	0.86828	up
1043	Lucidone C	405.2612648	575.452	1.184702	2.14968	1.13870086210752	0.0229	0.051859	1.81453	0.8596	up
883	beta-Citraurol	435.3263565	411.365	0.00239810266666667	0.00431436966666667	1.17133557042087	0.014372	0.035481	1.79908	0.84726	up
798	"2,6-Di-tert-butyl-1,4-benzenediol"	223.1694032	394.877	0.03537796	0.0636168733333333	1.26141812251213	0.0017684	0.0068034	1.79821	0.84656	up
51	4-Nitrophenol	138.0186831	358.418	0.0897099733333333	0.160664623333333	1.2806461565042	0.0004383	0.0025939	1.79093	0.84071	up
1136	Perindoprilat glucuronide	517.2356738	576.1355	0.0223499633333333	0.03983068	1.15394571730655	0.018475	0.044022	1.78214	0.83361	up
1182	Rotenone	395.1475097	418.8965	0.0153388266666667	0.0271772766666667	1.26690765129632	0.00091182	0.0043456	1.7718	0.82522	up
991	Glycerol tripropanoate	261.1312921	230.203	0.0331264	0.0582271866666667	1.07976622265272	0.0417	0.085142	1.75773	0.81371	up
1156	Pipecolic acid	130.0864371	555.25	0.112295333333333	0.1970524	1.28222650882326	0.00039568	0.0023974	1.75477	0.81128	up
44	3-Hydroxypicolinic acid	138.0186913	250.813	0.03378486	0.0589373466666667	1.29642508776844	3.8144e-05	0.00054408	1.74449	0.80281	up
859	Alpha-dimorphecolic acid	279.2320791	569.2745	0.0200941633333333	0.0350384433333333	1.06063812725072	0.046199	0.092343	1.74371	0.80216	up
1204	threo-Syringoylglycerol	245.0994231	197.892	2.42246366666667	4.219466	1.22710940371045	0.0054566	0.016458	1.74181	0.80059	up
104	D-Glucuronic acid	193.0346259	38.2231	0.131685433333333	0.228588833333333	1.23212996605505	0.0053575	0.016231	1.73587	0.79566	up
1180	Resolvin D5	361.2345055	576.145	1.0493822	1.81465706666667	1.16479374042561	0.016406	0.04002	1.72926	0.79015	up
966	Gancaonin I	355.1539178	418.9245	0.01260876	0.0217039533333333	1.23882217735041	0.0037131	0.012198	1.72134	0.78353	up
748	"1-(5Z,8Z,11Z,14Z-eicosatetraenoyl)-sn-glycero-3-phosphate"	459.2486992	512.8315	0.07155116	0.12192591	1.24039816274388	0.0036892	0.012143	1.70404	0.76896	up
131	Eudesmic acid	211.0605322	240.629	0.0287743066666667	0.0487277866666667	1.27432428970041	0.00092531	0.0043637	1.69345	0.75997	up
1168	Prostaglandin E2	335.2195992	433.49	0.369584266666667	0.618744466666667	1.25555628386106	0.0020255	0.0076059	1.67416	0.74344	up
1066	Lysyl-Hydroxyproline	260.1608739	91.6451	0.0374250733333333	0.0619677866666667	1.27302663924838	0.00076378	0.0038412	1.65578	0.72751	up
992	Glycerophosphocholine	258.1101528	42.8085	4.10827166666667	6.78474266666667	1.26133493535937	0.0015377	0.0061091	1.65148	0.72376	up
796	"2,5-Dihydro-2,4,5-trimethyloxazole"	114.0916258	35.2268	0.0224199566666667	0.0368983433333333	1.14997654200139	0.020181	0.047192	1.64578	0.71877	up
1025	L-Asparagine	133.0608652	41.9009	0.0937726233333333	0.1525935	1.17330215475189	0.014648	0.036033	1.62727	0.70245	up
43	3-Hydroxymethylglutaric acid	161.0447741	811.3865	0.0173739433333333	0.0281826333333333	1.12341343018467	0.026694	0.058641	1.62212	0.69788	up
1187	Sebiferenic acid	473.3639119	673.9845	0.01861903	0.0299350933333333	1.09295333964212	0.036142	0.075471	1.60777	0.68506	up
34	2-Methylguanosine	296.1002169	204.904	0.00197280466666667	0.00316557066666667	1.0994285513623	0.033823	0.071769	1.6046	0.68221	up
848	7-Aminoflunitrazepam	284.121752	183.584	0.0957510933333333	0.152286283333333	1.20054189798731	0.0089391	0.024255	1.59044	0.66943	up
108	Dibutyl phthalate	277.1448146	409.757	0.00507222766666667	0.008046281	1.18357479062098	0.012839	0.032396	1.58634	0.6657	up
99	Cytidine	242.0798016	42.8372	0.517992	0.8114414	1.21311192681677	0.0067945	0.019356	1.56651	0.64755	up
163	Isopalmitic acid	255.2324831	665.294	111.062066666667	171.9853	1.28883553545384	0.00022845	0.0016581	1.54855	0.63092	up
70	AICAR	337.0542324	42.8219	0.0454678033333333	0.0700861766666667	1.27390126930626	0.00091419	0.0043466	1.54145	0.62429	up
7	"1,11-Undecanedicarboxylic acid"	243.1603128	373.478	0.0129743166666667	0.01997456	1.11983019065841	0.026159	0.057712	1.53955	0.62251	up
954	Epietiocholanolone	291.231881	600.559	0.4177124	0.6214848	1.14219102833981	0.02179	0.05008	1.48783	0.57321	up
31	2-Ketobutyric acid	101.0234265	44.47415	0.347303966666667	0.516136066666667	1.13199646537776	0.023694	0.053306	1.48612	0.57155	up
1218	Tyrosyl-Lysine	310.1732936	285.6755	0.118264633333333	0.175688633333333	1.24248140324748	0.0031732	0.010827	1.48556	0.57101	up
1100	Nicotine-1-N-oxide	179.1178375	253.953	0.0929098866666667	0.137924513333333	1.26975630301474	0.0010079	0.0046418	1.4845	0.56998	up
88	Caprylic acid	143.1068558	396.771	0.09048003	0.134121806666667	1.28265631450939	0.00028657	0.0019148	1.48234	0.56788	up
8	"1,3,7-Trimethyluric acid"	209.0664054	43.63005	0.0823341633333333	0.12171104	1.27880294419954	0.00057391	0.0031519	1.47826	0.5639	up
973	Ganoderic acid J	515.3015698	400.6395	0.594066	0.873963233333333	1.18761178758912	0.011966	0.030493	1.47116	0.55695	up
38	"3,5,7-trihydroxy-2-(4-hydroxyphenyl)-3,4-dihydro-2H-1-benzopyran-4-one"	287.056642	332.816	0.0171648933333333	0.0251976933333333	1.18710933332015	0.012555	0.031797	1.46798	0.55383	up
110	Dihydrolipoate	207.0506996	43.6359	0.08916111	0.13056929	1.16479686279799	0.015431	0.037867	1.46442	0.55033	up
1072	Mannitol	183.0863578	43.70215	1.03673633333333	1.51716933333333	1.27284280399148	0.00074832	0.0038159	1.46341	0.54933	up
191	LysoPA(18:1/0:0)	435.2526589	513.299	0.4471785	0.654024566666667	1.19245034500487	0.011676	0.029866	1.46256	0.5485	up
1164	Progesterone	315.2321593	665.0125	0.7564029	1.1059065	1.23141065109706	0.0040945	0.013307	1.46206	0.548	up
1188	Simvastatin	419.2769464	601.513	3.655236	5.22579166666667	1.0929040372517	0.03607	0.075445	1.42967	0.51568	up
1012	Isoavocadienofuran	247.2060199	600.559	0.4431218	0.6332589	1.08006288893974	0.041281	0.084454	1.42909	0.5151	up
1039	Lucidenic acid E2	517.2787211	362.78	1.03148583333333	1.4642546	1.2738733719347	0.00068862	0.003599	1.41956	0.50544	up
118	D-Xylose	149.0446967	42.0646	0.1463334	0.2073179	1.20704361524066	0.0084247	0.023072	1.41675	0.50259	up
139	Gingerol	293.1762993	407.618	0.439216533333333	0.6170256	1.06713456824702	0.04468	0.089975	1.40483	0.4904	up
1121	Paraxanthine	219.0267037	42.8057	0.561667	0.780941066666667	1.27253687091239	0.0007284	0.0037591	1.3904	0.4755	up
23	"2-(3,4-dihydroxyphenyl)-3,5,7-trihydroxy-3,4-dihydro-2H-1-benzopyran-4-one"	303.0515428	337.442	0.00491004066666667	0.00670232866666667	1.1457105514747	0.018744	0.044509	1.36503	0.44893	up
829	"4,5,6,7-Tetramethoxyflavone"	343.117553	478.376	0.00512413433333333	0.00694917766666667	1.2559456806246	0.0023418	0.0085285	1.35617	0.43954	up
786	"2-(3,4-Dihydroxybenzoyloxy)-4,6-dihydroxybenzoate"	307.0441804	186.655	0.113958266666667	0.154345166666667	1.2224726246833	0.0062436	0.018217	1.3544	0.43765	up
897	Calcitroic acid	375.2501936	602.434	2.33637866666667	3.152424	1.15604719810982	0.01837	0.043823	1.34928	0.43219	up
1047	LysoPA(0:0/18:2)	435.2512931	601.513	0.8945392	1.20413543333333	1.18441152433775	0.011557	0.029636	1.3461	0.42879	up
4	"2-(1-Methylpropyl)-4,6-dinitrophenol"	239.0671119	414.495	0.0113786033333333	0.0152624566666667	1.27640494074786	0.00053789	0.0030104	1.34133	0.42366	up
1109	Oxypinnatanine	261.1097958	415.593	0.220290633333333	0.295272333333333	1.25259682373386	0.0023085	0.0084223	1.34038	0.42264	up
981	Ganodosterone	409.3101123	683.9015	0.1427579	0.1894671	1.12051888420279	0.030681	0.065919	1.32719	0.40837	up
825	3-Deoxyfructose	165.0758231	43.7017	0.417296733333333	0.550457433333333	1.07859698330305	0.038718	0.079766	1.3191	0.39955	up
816	"3-(1,1-Dimethyl-2-propenyl)-8-(3-methyl-2-butenyl)xanthyletin"	365.2107646	365.988	0.2747398	0.358748566666667	1.26187528495676	0.0013241	0.0055502	1.30578	0.38491	up
1068	Mammea B/AD cyclo D	357.1695041	331.33	0.0181153633333333	0.02357335	1.08000092757176	0.038104	0.078897	1.30129	0.37994	up
974	Ganoderic acid Mj	545.3851809	672.296	0.0150583833333333	0.01956901	1.12036165657333	0.031458	0.067447	1.29954	0.378	up
185	L-Proline	114.0550152	47.24085	0.2617929	0.337501033333333	1.26649339541884	0.0014458	0.0058427	1.28919	0.36646	up
1041	Lucidenic acid L	475.2704708	325.313	0.0531083866666667	0.0684142333333333	1.26894526520861	0.001029	0.0047162	1.2882	0.36536	up
849	7-Hydroxyaustrobailignan 5	343.1543038	569.453	0.885498	1.1341079	1.2454728471897	0.0029067	0.010085	1.28076	0.357	up
6	(R)-lipoic acid	205.0348848	40.0015	0.137441133333333	0.174609366666667	1.20748944319456	0.0076882	0.021398	1.27043	0.34532	up
1217	Tyromycic acid	453.3376225	639.0585	0.10337914	0.131043143333333	1.05596394074603	0.046278	0.092343	1.2676	0.3421	up
1184	Safrole	163.0754092	569.511	2.868599	3.58617366666667	1.26348468299061	0.0015672	0.0062011	1.25015	0.3221	up
239	Succinic anhydride	99.00776944	45.41885	0.1284803	0.1603649	1.25184817337292	0.0024148	0.0087141	1.24817	0.31981	up
845	"6-Chloro-N-(1-methylethyl)-1,3,5-triazine-2,4-diamine"	188.068263	191.1935	0.0500689333333333	0.06224124	1.1173534520753	0.030762	0.066024	1.24311	0.31395	up
783	1-Oleoylglycerophosphoinositol	599.3215956	484.175	0.0559541166666667	0.06945675	1.18690809290117	0.012437	0.031538	1.24132	0.31188	up
1081	Methyl dihydrojasmonate	227.1641865	405.399	0.3364138	0.4175397	1.11831176810604	0.029121	0.063028	1.24115	0.31168	up
836	"5,7-Dihydro-2-methylthieno[3,4-d]pyrimidine"	153.0484669	582.713	0.0577467033333333	0.0712057333333333	1.19708677539011	0.0093424	0.025216	1.23307	0.30225	up
1162	Prednisolone	459.2749415	351.871	0.383097466666667	0.469748566666667	1.26085054879771	0.0019819	0.0074832	1.22619	0.29418	up
154	Hesperetin	301.0718076	339.3835	0.0228958633333333	0.02722477	1.06507426789967	0.044401	0.089586	1.18907	0.24983	up
228	Racemethionine	148.0428358	72.1218	0.05708743	0.0673015466666667	1.1319077399422	0.025242	0.05599	1.17892	0.23747	up
1201	Tetramethylsilane	301.1410205	585.388	0.0391889133333333	0.0449178266666667	1.16021251487977	0.018233	0.043548	1.14619	0.19685	up
1074	Masticadienonic acid	455.3525471	560.9185	0.314068766666667	0.348052133333333	1.07429715791093	0.045102	0.090644	1.1082	0.14822	up
971	Ganoderic acid H	573.305902	337.854	0.8896873	0.7994572	1.14027220958668	0.023507	0.053001	0.89858	-0.15428	down
184	L-Phenylalanine	164.0707405	191.28	1.86923233333333	1.65941566666667	1.14640037836177	0.021211	0.049006	0.88775	-0.17177	down
181	Linoleic acid	279.2328181	638.403	228.788733333333	202.807266666667	1.13541206374578	0.026372	0.058059	0.88644	-0.17391	down
1195	Sterebin A	311.2216399	498.415	0.131738766666667	0.113601666666667	1.06943588555088	0.048278	0.095718	0.86233	-0.21369	down
1189	Sorbitol	221.0420717	42.8168	1.0191925	0.8750286	1.17512365764355	0.013456	0.033623	0.85855	-0.22003	down
58	6beta-Hydroxytestosterone	303.1965254	352.133	0.01536448	0.0129910133333333	1.24649627513761	0.002707	0.0095537	0.84552	-0.24209	down
1096	N-gamma-Glutamyl-S-propylcysteine	293.1163661	231.3175	0.0143258766666667	0.0118439366666667	1.15970243936921	0.019122	0.045248	0.82675	-0.27448	down
150	Guanosine	282.0843683	189.403	0.401270966666667	0.330523633333333	1.14823223475882	0.021797	0.05008	0.82369	-0.27983	down
986	Gibberellin A97	365.1938333	335.3235	0.316301266666667	0.259711933333333	1.14659943420647	0.020224	0.047192	0.82109	-0.28439	down
153	Heptadecanoic acid	269.2490497	693.249	9.26742666666667	7.57738066666667	1.16564191974163	0.016682	0.040599	0.81764	-0.29046	down
1141	Phenylalanylproline	263.1389466	250.637	0.0274929366666667	0.0221424866666667	1.17982026788495	0.013265	0.033308	0.80539	-0.31224	down
113	DL-Dopa	196.0608982	82.5335	0.0124082176666667	0.00984124866666667	1.15155003474681	0.021572	0.049674	0.79312	-0.33439	down
1067	Mammea A/AB cyclo F	423.1803976	231.359	0.02059399	0.0161574633333333	1.19826269092012	0.010865	0.028356	0.78457	-0.35003	down
870	Armillaric acid	417.18926	336.421	0.150972	0.117108633333333	1.26559552136018	0.0014456	0.0058427	0.7757	-0.36643	down
900	Cellulose triacetate	145.0495664	45.3381	0.165021233333333	0.126162033333333	1.2323126320273	0.0046639	0.014693	0.76452	-0.38737	down
766	13-L-Hydroperoxylinoleic acid	295.2265722	404.462	0.218104366666667	0.161591266666667	1.23673944506822	0.0036889	0.012143	0.74089	-0.43267	down
881	beta-Carotinal	417.3155251	462.324	0.111401356666667	0.0814344633333333	1.19290057438122	0.011353	0.029296	0.731	-0.45206	down
1023	L-Alanine	90.05535294	42.6041	0.652446233333333	0.476698366666667	1.16728569555116	0.015886	0.03889	0.73063	-0.45279	down
10	"10E,12Z-Octadecadienoic acid"	279.2332186	651.0425	13.8515266666667	10.093525	1.13922164394383	0.024947	0.055457	0.72869	-0.45662	down
204	N-Acetyl-glucosamine 1-phosphate	300.0493748	40.0096	0.15012	0.108420633333333	1.26594107498808	0.0011939	0.0051799	0.72223	-0.46947	down
1119	Panaquinquecol 1	293.2110337	498.397	0.3057146	0.2187679	1.27134844990992	0.00096548	0.004507	0.7156	-0.48277	down
855	Acetylcholine	146.1174429	76.1863	0.639074833333333	0.456043433333333	1.26205756611164	0.0013713	0.0056448	0.7136	-0.48681	down
975	Ganoderic acid N	531.2944521	344.951	2.255825	1.606806	1.27496634050921	0.00078426	0.0038954	0.71229	-0.48946	down
806	2-Deoxybrassinolide	465.3591498	650.6305	0.287176266666667	0.204545866666667	1.16266037612764	0.017917	0.042893	0.71227	-0.4895	down
750	"1,2,3-Trihydroxybenzene"	127.0390406	44.75445	0.13287056	0.0943285133333333	1.17894073119795	0.012653	0.032008	0.70993	-0.49425	down
886	Beta-Glycerophosphoric acid	173.0207943	39.1934	0.625087533333333	0.437670866666667	1.26142508263929	0.0016889	0.0065825	0.70018	-0.5142	down
867	Archangelin	339.1594101	445.206	0.0268858033333333	0.0183894333333333	1.21907200747802	0.0064678	0.018711	0.68398	-0.54797	down
969	Ganoderic acid F	571.288053	397.877	8.83373533333333	6.03003333333333	1.2758031783513	0.0005774	0.0031542	0.68261	-0.55087	down
895	Cafestol	317.2081487	529.7955	3.85474466666667	2.54695033333333	1.1762877626389	0.013198	0.033182	0.66073	-0.59787	down
159	Inosine	267.0734016	186.591	2.13908766666667	1.40824366666667	1.27810671746674	0.0004698	0.0027019	0.65834	-0.6031	down
140	Gluconic acid	195.0503708	40.8617	3.88026133333333	2.54938133333333	1.21805404180313	0.0062292	0.0182	0.65701	-0.60601	down
915	Crassostrea Secocarotenoid	617.4266209	593.227	0.010888763	0.00696484733333333	1.07332725600299	0.042884	0.08704	0.63964	-0.64467	down
1035	L-Glutamine	147.0764359	42.8031	1.52465346666667	0.9741197	1.27021565178441	0.0010579	0.004818	0.63891	-0.64632	down
985	Geijerone	179.1430115	524.9835	0.138917136666667	0.08867115	1.26663015566737	0.001159	0.0051133	0.6383	-0.64769	down
1149	Physalolactone B	501.3198925	337.4295	2.37990933333333	1.49330233333333	1.26506090088423	0.0012847	0.0054073	0.62746	-0.6724	down
802	20-Hydroxy-PGE2	351.2141005	336.944	1.22545753333333	0.7680575	1.05323047969212	0.047858	0.095069	0.62675	-0.67404	down
824	3-Dehydroteasterone	447.3474822	650.6365	0.0694030266666667	0.0434822366666667	1.14692608482479	0.022369	0.050994	0.62652	-0.67457	down
182	L-Malic acid	133.0132587	39.13965	22.07538	13.59833	1.29339791800249	8.0261e-05	0.00089969	0.616	-0.699	down
1208	Tokinolide A	381.2057609	396.985	0.0854836766666667	0.0520362366666667	1.25517111895389	0.0024875	0.0089169	0.60873	-0.71613	down
254	Uridine diphosphategalactose	565.0489945	39.1186	0.146235306666667	0.08807661	1.26351222555098	0.0013423	0.0055924	0.60229	-0.73147	down
1098	Niacinamide	123.0553426	48.2863	0.333043166666667	0.2000886	1.25627268255985	0.0017463	0.0067679	0.60079	-0.73507	down
759	11-Hydroxyeicosatetraenoate glyceryl ester	395.2791103	523.363	0.013457359	0.008079117	1.21375666185755	0.0065756	0.018969	0.60035	-0.73612	down
160	Isocitric acid	173.0085505	38.2187	0.0851779433333333	0.0508112233333333	1.22138550565985	0.0060282	0.017688	0.59653	-0.74533	down
1165	Proline betaine	144.1019798	163.265	0.0973968166666667	0.0578951966666667	1.28259040354925	0.00030815	0.0020098	0.59443	-0.75042	down
906	Cohumulone	349.1990022	360.488	0.258015633333333	0.153062766666667	1.27378346762899	0.00073789	0.0037891	0.59323	-0.75334	down
175	Leukotriene B4	335.2229062	571.441	0.0138400193333333	0.00816570166666667	1.19170632076259	0.0096857	0.025803	0.59001	-0.76119	down
1050	LysoPC(14:0/0:0)	468.3089366	561.805	0.016627902	0.009775456	1.10629323756961	0.030476	0.065548	0.58789	-0.76638	down
773	18-Oxocortisol	377.1953439	364.91	0.0297916766666667	0.0174793666666667	1.22956636900243	0.0050186	0.015408	0.58672	-0.76926	down
176	Leukotriene B5	333.2052301	446.5555	0.00673813633333333	0.003918647	1.25764566338738	0.0014479	0.0058427	0.58156	-0.782	down
142	Glucosamine 6-phosphate	258.0386426	39.1125	0.248862933333333	0.144215166666667	1.26717661008325	0.0011626	0.0051133	0.5795	-0.78712	down
919	Cyclohexylamine	100.1124921	233.322	0.0198636333333333	0.0112982533333333	1.23905884437092	0.0043763	0.014076	0.56879	-0.81403	down
1082	Methylimidazole acetaldehyde	125.0710424	76.38255	0.0767890233333333	0.0436003833333333	1.2304977672647	0.0042074	0.01361	0.56779	-0.81657	down
1197	Suspensolide F	479.2153562	486.009	0.08372058	0.04740968	1.20337043489707	0.007821	0.021709	0.56628	-0.82041	down
42	3-Hydroxycapric acid	187.1333945	326.693	3.53634	1.94517866666667	1.19220558480517	0.009421	0.025361	0.55005	-0.86237	down
1095	Nandrolone	275.2004894	371.897	0.11332845	0.0612591633333333	1.27586490948182	0.00055836	0.003083	0.54055	-0.8875	down
1078	Mesobilirubinogen	593.3285319	288.3255	0.0168379686666667	0.00889954933333333	1.28740917840253	0.00018137	0.0014219	0.52854	-0.91992	down
85	Bovinic acid	279.2333441	744.418	0.18344025	0.0961119666666667	1.1537938639881	0.020241	0.047192	0.52394	-0.93253	down
982	Ganolucidic acid D	501.3117483	367.571	0.375530466666667	0.196466333333333	1.12195492455939	0.02833	0.061576	0.52317	-0.93465	down
41	3-Furoic acid	111.0077873	38.2196	0.318907433333333	0.1664638	1.18288387606529	0.012213	0.031046	0.52198	-0.93793	down
736	"(9Z,11R,12S,13S,15Z)-12,13-Epoxy-11-hydroxy-9,15-octadecadienoic acid"	311.2215746	396.07	0.398892866666667	0.208002166666667	1.26134724564073	0.0013347	0.0055732	0.52145	-0.9394	down
76	Aminoadipic acid	160.0608644	48.07185	0.048463	0.0251656666666667	1.28125889553909	0.00055351	0.0030727	0.51928	-0.94542	down
105	D-Glutamine	145.0609419	42.7401	2.23188666666667	1.15861033333333	1.28795424650259	0.00019311	0.0014852	0.51912	-0.94586	down
854	9-HOTE	295.2267915	665.091	0.337268833333333	0.1729975	1.23266060187851	0.0048104	0.015034	0.51294	-0.96314	down
29	24-Epibrassinolide	479.3389565	615.701	0.009393307	0.004757373	1.10660894064993	0.031539	0.06755	0.50646	-0.98148	down
235	Stearidonic acid	275.2021344	577.464	0.0457515366666667	0.0230855766666667	1.27162024408829	0.00083238	0.0040611	0.50459	-0.98682	down
1103	Norbuprenorphine	414.2608613	231.293	0.0476148866666667	0.0238654066666667	1.13061044021653	0.028227	0.061417	0.50122	-0.99648	down
192	LysoPE(18:1/0:0)	478.2942861	540.071	0.177654116666667	0.0882983633333333	1.17855121029306	0.012775	0.032276	0.49702	-1.00862	down
1224	VPGPR Enterostatin	525.318541	388.114	0.560301366666667	0.2767803	1.29639582403662	4.6391e-05	0.00064044	0.49398	-1.01748	down
779	1-Methoxyficifolinol	423.2176719	397.8545	0.0223826356666667	0.010857813	1.29288861773035	0.00012137	0.0010853	0.4851	-1.04365	down
959	Ergothioneine	230.096174	57.5385	0.260654966666667	0.126423066666667	1.25882828095579	0.0016789	0.0065683	0.48502	-1.04388	down
230	Saccharopine	275.1249959	39.1132	0.12418919	0.05957908	1.23740106269958	0.00362	0.011993	0.47974	-1.05968	down
18	"15-Deoxy-d-12,14-PGJ2"	315.1946002	524.558	0.039689	0.0189094066666667	1.24598306009039	0.0025616	0.0091346	0.47644	-1.06963	down
1177	Pyroglutamic acid	130.0498677	40.1119	1.50584436666667	0.712823466666667	1.27954608470763	0.00045292	0.0026374	0.47337	-1.07896	down
231	Sebacic acid	201.1128068	396.897	0.0362180633333333	0.01704436	1.28495935054201	0.00028839	0.001917	0.4706	-1.08743	down
972	Ganoderic acid I	533.3110158	349.787	1.61299223333333	0.747409166666667	1.29484776126827	8.0064e-05	0.00089969	0.46337	-1.10976	down
795	"2,5,6-Trimethoxyflavone"	313.1048002	334.42	0.206951483333333	0.0945018433333333	1.26671723171887	0.0011254	0.0050148	0.45664	-1.13087	down
851	"8,9-DiHETrE"	339.2533013	479.537	0.3524823	0.1579233	1.14429790296508	0.021123	0.048859	0.44803	-1.15833	down
132	"Fructose 1,6-bisphosphate"	338.9889864	36.5018	0.03881536	0.0172615766666667	1.29636826684112	2.7968e-05	0.00046328	0.44471	-1.16906	down
967	Ganoderenic acid C	517.3068831	355.099	0.3337475	0.147157466666667	1.28631264894501	0.00026918	0.0018369	0.44092	-1.18141	down
1178	Pyrophaeophorbide a	535.2675151	388.472	0.9037018	0.390385166666667	1.30279682180092	1.8744e-06	0.00011452	0.43198	-1.21096	down
1091	N-(gamma-Glutamyl)ethanolamine	191.1027355	46.3893	0.252992366666667	0.108216266666667	1.30363707913113	1.776e-07	6.0797e-05	0.42775	-1.22516	down
15	"13,14-Dihydro PGF2a"	355.2492049	454.728	0.0232543656666667	0.009946021	1.21583831986042	0.0068442	0.019471	0.42771	-1.2253	down
1034	L-Glutamic acid	148.0602606	39.16545	5.66512933333333	2.38918333333333	1.27923098500378	0.00045065	0.0026374	0.42174	-1.24557	down
1018	Kanzonol M	399.1780076	364.872	1.0642151	0.4463951	1.29844386562745	2.108e-05	0.00040557	0.41946	-1.25339	down
45	3-Hydroxysebacic acid	217.1076271	226.1945	0.0433731433333333	0.0177773833333333	1.26536125884565	0.001592	0.0062652	0.40987	-1.28676	down
64	9-OxoODE	293.212635	530.0695	11.5137373333333	4.70355666666667	1.27783938397946	0.00055619	0.0030793	0.40852	-1.29152	down
842	"6,10,14-Trimethyl-5,9,13-pentadecatrien-2-one"	263.2374561	485.746	0.420359166666667	0.171644466666667	1.28076294014945	0.000368	0.0022905	0.40833	-1.29219	down
47	4-Acetamidobutanoic acid	144.0656314	46.4202	0.0943422133333333	0.03829669	1.29273528067942	9.9446e-05	0.0010062	0.40593	-1.3007	down
1179	Pyrrhoxanthinol	571.3470506	288.019	0.0162370633333333	0.00658262133333333	1.29243730243433	8.9917e-05	0.000952	0.40541	-1.30255	down
876	Avocadenofuran	249.2216569	530.327	0.445578133333333	0.178598366666667	1.28022491970356	0.00035489	0.0022337	0.40082	-1.31897	down
721	"(13R,14R)-8-Labdene-13,14,15-triol"	325.2744879	490.893	0.0469578933333333	0.01855055	1.24446712827517	0.0025859	0.0092053	0.39505	-1.33989	down
1055	LysoPC(18:2)	520.3346529	536.653	0.00485492733333333	0.00191166333333333	1.24466277829757	0.002713	0.0095585	0.39376	-1.34461	down
1163	Pregnanetriol	337.2732123	485.761	6.05415033333333	2.38182633333333	1.28495122685833	0.00021695	0.0015915	0.39342	-1.34586	down
167	Ketoleucine	129.0548122	326.1	0.979290766666667	0.385000033333333	1.29957334002143	9.733e-06	0.00025477	0.39314	-1.34688	down
801	20-Hydroxyeicosatetraenoic acid	321.2429202	651.51	0.08088101	0.03154001	1.17412976709462	0.013601	0.033945	0.38996	-1.3586	down
864	Annoglabasin F	379.2455457	453.8025	0.139330433333333	0.05372939	1.2296438305479	0.0048684	0.015105	0.38563	-1.37471	down
1024	L-Arginine	175.1188324	43.6939	0.791144733333333	0.301715266666667	1.23267699283316	0.004203	0.01361	0.38137	-1.39074	down
749	"1,1-(1,4-Dihydro-4-nonyl-3,5-pyridinediyl)bis[1-decanone]"	516.477953	768.397	0.0414150066666667	0.0152609366666667	1.14286178106088	0.024545	0.054793	0.36849	-1.4403	down
866	Apo-8-lycopenal	417.3155074	519.467	0.0392631433333333	0.0144236533333333	1.288212730714	0.00024052	0.0017214	0.36736	-1.44473	down
1049	LysoPA(18:2/0:0)	435.2529262	364.976	0.0445877333333333	0.0162038	1.23374233208801	0.0044687	0.014231	0.36341	-1.46033	down
48	4-Acetylbutyrate	129.0548092	304.5945	0.188879836666667	0.06849115	1.29230883053878	8.0596e-05	0.00089969	0.36262	-1.46347	down
760	11-Hydroxyprogesterone 11-glucuronide	507.2541674	231.2785	0.00597288766666667	0.00216139366666667	1.22841412862103	0.005684	0.016896	0.36187	-1.46646	down
940	Dictyoquinazol C	343.1294104	273.478	0.2348195	0.08458892	1.30171704644682	2.2133e-06	0.00012628	0.36023	-1.47301	down
1194	Sporotrichiol	367.2087784	312.638	1.58352746666667	0.570000433333333	1.21372010251131	0.006565	0.018966	0.35996	-1.47409	down
995	Glycinoeclepin C	515.2638238	395.159	0.604731366666667	0.213472166666667	1.30183158057792	4.6443e-06	0.00016134	0.353	-1.50226	down
763	12-Keto-tetrahydro-leukotriene B4	339.2533422	454.5105	0.7046563	0.248641433333333	1.19326467831809	0.01067	0.027884	0.35285	-1.50287	down
1028	L-beta-aspartyl-L-phenylalanine	281.1132094	92.9872	0.0252829513333333	0.00891874866666667	1.27252446985992	0.0010018	0.0046315	0.35276	-1.50324	down
1170	Prostaglandin G2	351.2142688	372.2955	0.8871237	0.3101183	1.23617120744115	0.0033496	0.011279	0.34958	-1.51631	down
236	Suberic acid	173.0813609	230.724	0.0690990833333333	0.02364765	1.29450041429669	0.00010299	0.0010269	0.34223	-1.54696	down
1146	Phosphorylcholine	184.0732125	40.96225	0.156009746666667	0.0533570566666667	1.19189235078627	0.0099528	0.026446	0.34201	-1.54789	down
1051	LysoPC(15:0)	482.3246145	508.3265	0.0317010803333333	0.0108045566666667	1.20998500037741	0.0067339	0.019237	0.34083	-1.55288	down
904	Citric acid	193.0344023	37.37555	0.0976541966666667	0.03316926	1.30199681061336	1.483e-06	0.00010447	0.33966	-1.55784	down
875	Austroinulin	323.2585552	465.924	0.0221985733333333	0.00752486833333333	1.18934857403105	0.00966	0.025802	0.33898	-1.56073	down
916	Cucurbitacin D	517.3171436	337.188	0.828543066666667	0.276508466666667	1.30293956538656	1.2555e-06	9.551e-05	0.33373	-1.58325	down
1215	Turanose	365.1057978	47.2363	0.217990353333333	0.07077786	1.2652227429901	0.0010927	0.0049537	0.32468	-1.62291	down
137	Gamma-Linolenic acid	277.217666	607.789	2.1542378	0.695938133333333	1.29402350258667	7.8533e-05	0.0008912	0.32306	-1.63013	down
33	2-Methoxyestrone	299.1654534	368.011	0.0243507303333333	0.007841874	1.20355834651378	0.0096785	0.025803	0.32204	-1.63469	down
217	Pentadecanoic acid	241.216958	640.189	36.7573033333333	11.8360466666667	1.29452120347641	0.00012327	0.0010922	0.32201	-1.63482	down
799	"2,7-Dihydroxy-4-methoxy-8-prenylflavan"	341.1752032	364.762	0.123476863333333	0.03953977	1.2990870831337	2.1116e-05	0.00040557	0.32022	-1.64286	down
1062	LysoPE(15:0/0:0)	440.2773439	505.578	0.17845197	0.0568761433333333	1.21911481382735	0.0056202	0.016755	0.31872	-1.64964	down
172	L-Aspartic acid	132.029281	39.1176	2.02226993333333	0.639497233333333	1.28617734084929	0.00033667	0.0021543	0.31623	-1.66095	down
1225	Xanthosine	285.0831731	183.74	0.138642296666667	0.0435141933333333	1.2895084000518	0.00015887	0.0012898	0.31386	-1.67181	down
1099	Nicotinamide ribotide	335.0637103	48.2499	0.5660311	0.177540533333333	1.27946637771666	0.00044081	0.0025943	0.31366	-1.67273	down
909	Corchorifatty acid D	309.2061728	327.284	0.174094256666667	0.0527563666666667	1.28849309915067	0.00021539	0.0015904	0.30303	-1.72247	down
1045	Lucyobroside	700.5349912	737.903	0.241652576666667	0.07248073	1.25842444027967	0.0017544	0.0067862	0.29994	-1.73725	down
253	Uridine diphosphate glucuronic acid	579.028404	35.6426	0.0148216243333333	0.00443051566666667	1.2925366073268	0.00015367	0.0012575	0.29892	-1.74217	down
922	D-1-Piperideine-2-carboxylic acid	128.0707735	49.1193	0.116875066666667	0.0346902766666667	1.29053796917477	0.00011857	0.0010853	0.29682	-1.75234	down
828	"3-Oxo-12,18-ursadien-28-oic acid"	453.3377138	498.138	0.1604093	0.0475844833333333	1.27727761389358	0.00078003	0.0038888	0.29664	-1.75321	down
1040	Lucidenic acid F	457.2598332	387.4175	0.664351333333333	0.1938574	1.29904131926751	3.1548e-05	0.00049912	0.2918	-1.77695	down
89	Carnosic acid	331.1919643	388.225	0.00573882546666667	0.00162071283333333	1.18449179544671	0.013765	0.034271	0.28241	-1.82414	down
1014	Isolinderanolide	337.2741947	505.432	1.2673434	0.354627833333333	1.25790343936897	0.0015558	0.006169	0.27982	-1.83743	down
942	Dihydrocumambrin A	309.1673034	292.626	0.0209386503333333	0.005825907	1.20014062995282	0.010191	0.026888	0.27824	-1.8456	down
873	Asymmetric dimethylarginine	203.1504501	48.18185	0.669497	0.1839392	1.29281849366826	9.6752e-05	0.00098381	0.27474	-1.86386	down
1191	Sphingosine	300.2897492	660.5995	3.387798	0.923059666666667	1.18954008158844	0.012152	0.030929	0.27247	-1.87583	down
1151	Physapubescin	531.2966092	326.894	1.21062733333333	0.3289984	1.30144981548589	8.0594e-06	0.00022992	0.27176	-1.87959	down
166	Kaempferol	271.0226212	48.8951	0.0521743033333333	0.0140978033333333	1.24895036220974	0.0021379	0.0079551	0.27021	-1.88785	down
949	D-Urobilinogen	591.308544	343.154	0.14848974	0.0399006366666667	1.29845835444029	1.2801e-05	0.00028792	0.26871	-1.89588	down
769	"17,18-DiHETE"	337.2377021	570.33	0.049348599	0.0128184186666667	1.25327253169328	0.0019976	0.0075147	0.25975	-1.9448	down
53	"5,6-DHET"	337.2385355	519.881	0.06453563	0.0167570933333333	1.30054743490889	9.0628e-06	0.0002482	0.25966	-1.9453	down
852	"8alpha,13R-Epoxy-14-labden-19-oic acid"	321.2427494	454.515	0.130412896666667	0.0338245633333333	1.13218104030996	0.027962	0.061034	0.25937	-1.94692	down
948	D-Urobilin	589.2998238	342.904	2.0384868	0.526128433333333	1.29783187347846	1.6756e-05	0.00036614	0.2581	-1.954	down
1183	Rubraflavone C	491.2442165	343.202	0.0465328	0.0120062866666667	1.29751607069283	3.0362e-05	0.00049495	0.25802	-1.95445	down
1071	Mangostinone	381.1673745	419.903	0.7362788	0.187117	1.30271337659648	7.6936e-07	8.7793e-05	0.25414	-1.9763	down
835	"5,12-dihydroxy-6,8,10,14,17-eicosapentaenoic acid"	335.219468	481.021	1.3023119	0.325596066666667	1.24384230433181	0.0031278	0.010725	0.25001	-1.99994	down
745	[10]-Gingerdione	349.2363018	518.113	0.419767323333333	0.103732133333333	1.2675212580395	0.00092079	0.0043578	0.24712	-2.01672	down
1150	Physapubenolide	529.2805044	363.299	2.2379709	0.5508169	1.30368061734479	2.4847e-07	6.8921e-05	0.24612	-2.02257	down
764	"13,14-Dihydro-15-keto PGF2a"	377.2305938	522.935	0.20381611	0.0493770333333333	1.29637328436649	4.9053e-05	0.00066725	0.24226	-2.04537	down
59	"8,11,14-Eicosatrienoic acid"	305.2486485	652.742	0.05786739	0.01391754	1.3013609952285	3.843e-06	0.00016134	0.24051	-2.05583	down
1206	Thujyl 19-trachylobanoate	439.3582091	576.274	0.0494784633333333	0.0118104043333333	1.16569908181586	0.015702	0.038487	0.2387	-2.06673	down
1073	Maslinic acid	473.3632672	508.166	0.127352936666667	0.02971461	1.29443122768982	0.00012153	0.0010853	0.23332	-2.09962	down
90	Celastrol	449.2711982	388.894	0.0433070583333333	0.009823155	1.28320461164836	0.00042847	0.0025569	0.22683	-2.14032	down
1092	"N,N-Dimethylsphingosine"	328.3209716	777.756	0.147554882333333	0.032734051	1.19509390939355	0.010981	0.028588	0.22184	-2.17241	down
889	beta-Terpineol	154.1338199	48.20255	0.292396286666667	0.0634452066666667	1.28714894109698	0.00018604	0.0014529	0.21698	-2.20437	down
179	Licochalcone B	285.0773575	288.578	0.017687927	0.003832274	1.29255362502079	9.3508e-05	0.00097003	0.21666	-2.2065	down
868	Argininosuccinic acid	291.1296312	39.153	0.179592243333333	0.03888226	1.30116627264472	3.9105e-06	0.00016134	0.2165	-2.20756	down
821	"3,7,11,15,23-Pentaoxolanost-8-en-26-oic acid"	513.2851159	320.164	0.614234633333333	0.1329728	1.30342592879048	3.0199e-07	6.8921e-05	0.21649	-2.20763	down
1148	Physagulin F	545.2760181	344.058	0.18576843	0.03964134	1.3036861384507	2.4952e-08	2.5626e-05	0.21339	-2.22844	down
26	"2,3-Dinor-TXB2"	341.1975485	316.286	0.0280197313333333	0.005854978	1.29334806896756	6.1206e-05	0.00077513	0.20896	-2.2587	down
1152	Phytosphingosine	318.300126	531.706	17.905908	3.692757	1.2864250476197	0.00025972	0.0017981	0.20623	-2.27767	down
79	Aspartylphenylalanine	279.0986705	91.30355	0.00983313196666667	0.0020157696	1.23266749748626	0.0050536	0.015446	0.205	-2.2863	down
1097	N-Hexadecanoylpyrrolidine	310.3110842	654.186	0.167329203	0.0342916456666667	1.26515735903562	0.0011918	0.0051799	0.20494	-2.28673	down
772	17-HETE	321.2428943	520.204	0.128784873333333	0.02581925	1.28563774223494	0.00024771	0.0017545	0.20048	-2.31847	down
1060	LysoPE(0:0/20:5)	500.2763464	505.487	0.229318853333333	0.0449990233333333	1.26104056840641	0.0014751	0.0059294	0.19623	-2.34938	down
219	Phosphoserine	184.0012932	40.9136	0.0896959666666667	0.0172227366666667	1.29054780654298	0.00011713	0.0010837	0.19201	-2.38075	down
953	Epicatechin 3-O-(4-methylgallate)	457.1132434	242.942	0.0481708856666667	0.00920193333333333	1.29167930613197	0.00014336	0.0012068	0.19103	-2.38813	down
945	Diplodiatoxin	309.2061402	344.505	0.249872996666667	0.0467996933333333	1.3019537350148	4.4055e-06	0.00016134	0.18729	-2.41665	down
970	Ganoderic acid G	533.3114194	313.523	0.09654094	0.0179047533333333	1.30050249708338	1.1257e-05	0.0002757	0.18546	-2.43082	down
884	Beta-Cortol	369.2633699	629.017	0.452223183333333	0.07850434	1.28724669168683	0.00031333	0.0020366	0.1736	-2.52616	down
1010	Imidazole-4-acetaldehyde	111.0555027	70.6453	0.289969853333333	0.0492022133333333	1.25936004998063	0.0014132	0.0057937	0.16968	-2.55911	down
925	Dehydrophytosphingosine	316.2851279	584.772	0.208052356666667	0.03491696	1.28079213928933	0.00040245	0.0024241	0.16783	-2.57493	down
224	Prostaglandin D1	353.2338133	524.589	0.0135056213333333	0.002121428	1.29104752008226	0.00014242	0.0012038	0.15708	-2.67043	down
1064	LysoPE(18:2/0:0)	478.2922268	506.183	4.06370886666667	0.6075488	1.2964626983124	2.673e-05	0.00044676	0.14951	-2.74169	down
158	Hypoxanthine	135.030216	194.089	0.13304364	0.01928321	1.29890079812459	1.8324e-05	0.0003764	0.14494	-2.78647	down
737	"(9Z,11S,16S)-1-Acetoxy-9,17-octadecadiene-12,14-diyne-11,16-diol"	333.2042173	396.98	0.25234066	0.0363194866666667	1.29676629346687	2.4275e-05	0.00042875	0.14393	-2.79656	down
1019	Kanzonol V	377.1743733	284.788	0.023636007	0.003156008	1.29540059940331	4.8696e-05	0.0006668	0.13353	-2.90476	down
839	5-Methylthioadenosine	298.0972983	258.829	0.0619540063333333	0.008071862	1.26180695111849	0.0012108	0.0051966	0.13029	-2.9402	down
878	Bakkenolide C	349.1981829	344.8105	0.570587806666667	0.0738081666666667	1.3019011971694	2.6326e-06	0.0001436	0.12935	-2.95065	down
984	Ganosporeric acid A	527.2640646	369.945	0.31963217	0.0409325266666667	1.30348689990633	5.2104e-07	8.2094e-05	0.12806	-2.96511	down
1002	Hexylamine	102.1281184	260.4685	0.0464760896666667	0.005786716	1.29766194886526	5.6559e-05	0.00073527	0.12451	-3.00567	down
1020	Kojibiose	325.1135454	46.3931	0.326684303333333	0.0392667733333333	1.30096235136888	3.2521e-06	0.00015905	0.1202	-3.05649	down
911	Cortexolone	347.2200701	516.813	0.0947600833333333	0.0111500526666667	1.25370037557988	0.0022386	0.0082256	0.11767	-3.08718	down
932	DG(16:1/18:4/0:0)	587.467278	753.686	0.0278430526666667	0.00317246	1.24570085052797	0.0035101	0.011781	0.11394	-3.13365	down
63	9-cis-Retinoic acid	299.2016076	417.734	0.68630584	0.0740628566666667	1.29170386432957	0.00011322	0.0010717	0.10792	-3.21197	down
241	Sucrose	341.1095197	46.31995	3.33628613333333	0.359456533333333	1.30197955375104	1.1189e-06	9.4042e-05	0.10774	-3.21437	down
731	"(3b,6b,8b,12a)-8,12-Epoxy-7(11)-eremophilene-6-angeloyloxy-8,12-dimethoxy-3-ol"	395.2404547	483.2665	0.125868479	0.012218708	1.29217686694305	0.00012099	0.0010853	0.09708	-3.36468	down
152	Hepoxilin A3	335.2233361	523.583	0.005602578	0.000513519703333333	1.24797000844701	0.0031594	0.010798	0.09166	-3.44756	down
871	Armillaritin	401.1940753	303.021	0.42122049	0.03559779	1.29758661604621	3.0741e-05	0.00049718	0.08451	-3.56473	down
847	7-(4-Hydroxy-3-methoxyphenyl)-5-methoxy-1-phenyl-3-heptanone	343.1909069	342.312	0.085752678	0.007243377	1.2911305404828	0.00015327	0.0012575	0.08447	-3.56542	down
896	Cajaquinone	285.0756748	275.289	0.0907355313333333	0.00751117433333333	1.30089965358578	3.2517e-06	0.00015905	0.08278	-3.59457	down
754	"1,2-Di-O-palmitoyl-3-O-(6-sulfoquinovopyranosyl)glycerol"	795.5315447	585.516	0.01087436	0.000881437806666667	1.20629312813841	0.0088099	0.023936	0.08106	-3.62487	down
813	2-Methylbutylamine	88.11259028	205.681	2.46702646666667	0.197789166666667	1.29911771986337	3.3362e-05	0.00051138	0.08017	-3.64079	down
94	Cortisone	359.1870827	342.999	0.201101460333333	0.015304157	1.24728082604954	0.0027955	0.0097651	0.0761	-3.71596	down
747	"1-(3-Methoxy-4-hydroxy)-phenyl-6,7-dihydroxy-isochroman"	289.1068301	281.479	0.0915733296666667	0.00684194933333333	1.29968273292776	1.0066e-05	0.00025526	0.07472	-3.74236	down
248	UDP-N-acetyl-alpha-D-galactosamine	606.0758826	41.0239	0.0590094526666667	0.004203594	1.29261736348381	8.2845e-05	0.00090558	0.07124	-3.81117	down
223	Prostaglandin B2	333.2073061	303.5865	0.0266707678666667	0.00183786593333333	1.29318673554534	9.3151e-05	0.00097003	0.06891	-3.85914	down
1176	PS(22:6/22:4)	884.5544033	577.092	0.0476640153333333	0.00323002266666667	1.25574748973506	0.0021902	0.0080766	0.06777	-3.88321	down
178	L-Histidine	154.0613659	43.6571	1.61046425333333	0.107426763333333	1.29929577748524	2.3599e-05	0.00042875	0.06671	-3.90595	down
1143	Phenylethylamine	122.0965098	239.2315	0.974425606666667	0.0617459433333333	1.30146131053649	2.7831e-06	0.00014658	0.06337	-3.98006	down
853	9alpha-(3-Methyl-2E-pentenoyloxy)-4S-hydroxy-10(14)-oplopen-3-one	349.234814	534.448	3.52764733333333	0.2125996	1.27035337996598	0.00077749	0.0038856	0.06027	-4.05242	down
1222	"Vanillin 3-(L-menthoxy)propane-1,2-diol acetal"	365.2297446	435.599	0.355300566666667	0.01822337	1.27010493898864	0.00088606	0.0042622	0.05129	-4.28518	down
818	3-(Methylthio)-1-propene	89.04242056	109.085	0.299660113333333	0.01484528	1.30235694961611	5.6351e-06	0.00017537	0.04954	-4.33526	down
998	Grevilline A	325.0680702	275.34	0.240070916666667	0.0116381466666667	1.30011973602641	4.9241e-06	0.00016134	0.04848	-4.36647	down
1118	Palmitoyl Serinol	330.3007259	614.3005	2.59632751	0.111556943333333	1.0713250426228	0.040789	0.083614	0.04297	-4.54053	down
80	Avocadyne 1-acetate	325.2388671	534.771	3.58540796333333	0.141513773333333	1.2626651336416	0.0012094	0.0051966	0.03947	-4.6631	down
1105	O-Demethylforbexanthone	327.083667	258.028	0.0500776506666667	0.00189088166666667	1.30308402727369	5.2416e-08	3.5887e-05	0.03776	-4.727	down
98	Cysteinylglycine	177.0332774	310.037	0.166479734	0.00624282433333333	1.30228334926045	7.2068e-07	8.7075e-05	0.0375	-4.73697	down
1030	Leucyl-Arginine	288.2035288	86.3354	0.219124792	0.00467004133333333	1.29587051770184	3.159e-05	0.00049912	0.02131	-5.55233	down
757	"11a,12a-Epoxy-3b-hydroxy-28,13-oleananolide 3-acetate"	513.3575992	519.0105	0.124305240333333	0.00230383833333333	1.29780311736101	2.6223e-05	0.00044515	0.01853	-5.75399	down
14	"12-Oxo-2,3-dinor-10,15-phytodienoic acid"	263.1651946	345.154	0.015544	0.000284720673333333	1.3032368779516	4.7914e-07	8.2094e-05	0.01832	-5.77044	down
1196	Styrene	105.0701602	239.199	0.884548766666667	0.01358519697	1.3026461368643	1.0301e-06	9.4042e-05	0.01536	-6.02468	down
1144	Phosphocreatinine	194.0327154	42.82025	0.173602366666667	0.00201832411	1.30239754606317	3.8362e-07	7.8796e-05	0.01163	-6.42601	down
753	"1,2-Di-O-(8-hexadecenoyl)-3-O-(6-sulfoquinovopyranosyl)glycerol"	791.5098418	577.931	0.008866889	8.110641e-05	1.2622461286287	0.0014452	0.0058427	0.00915	-6.77201	down
872	AS 1-1	686.5209016	712.5	0.0104115893333333	8.110641e-05	1.29289589753259	8.1721e-05	0.00090244	0.00779	-7.00416	down
1203	Thiamine	265.1117206	200.6675	0.2179320386	0.00114254263333333	1.29715422565481	3.2227e-05	0.00050147	0.00524	-7.57622	down
899	Ceanothine D	485.3095472	191.172	0.0245310633333333	0.00011144331	1.28984944726101	0.000254	0.0017738	0.00454	-7.78309	down
1000	Helianyl octanoate	555.5107966	744.81	0.0227486533333333	8.110641e-05	1.25421227176858	0.0023553	0.0085474	0.00357	-8.12986	down
221	PI(16:0/16:0)	809.5205025	585.385	0.0785262266666667	0.00023020947	1.24798556354018	0.0030595	0.010509	0.00293	-8.41488	down
1077	Merodesmosine	403.2558242	229.375	0.0386944666666667	8.110641e-05	1.29335639515572	0.00012756	0.0011197	0.0021	-8.89539	down
215	Pantothenic acid	218.1028533	126.906	0.0431479033333333	8.110641e-05	1.23352413911117	0.0049175	0.015212	0.00188	-9.05505	down
869	Arginyl-Phenylalanine	322.1876835	192.09	0.04387135	8.110641e-05	1.29044162638173	0.00022962	0.0016607	0.00185	-9.07826	down
1219	Valyl-Arginine	274.187219	72.27545	0.0446073766666667	8.110641e-05	1.30187964297419	7.0087e-06	0.00020566	0.00182	-9.10185	down
1069	Mangalkanyl glucoside	387.2711938	231.243	0.07369807	8.110641e-05	1.29762665328609	3.7801e-05	0.00054408	0.0011	-9.82828	down
720	"(+)-2,3-Dihydro-3-methyl-1H-pyrrole"	84.081209	89.4695	0.459220966666667	0.000205028306666667	1.30171149047875	4.2325e-06	0.00016134	0.00045	-11.1178	down

## Sheet: J vs. M
Table S2G. The differentially accumulated metabolites in J vs. M.
ID	name	mzmed	rtmed	Mean J	Mean M	VIP	P_VALUE	Q_VALUE	FOLD_CHANGE	LOG_FOLDCHANGE	regulated
729	"(2xi,3xi)-2,3-Dihydroxy-12,18-ursadien-28-oic acid diacetate"	555.367603	533.472	0.286222666666667	0.000373240196666667	1.3711438230691	0.00015327	0.001804	0.001304	-9.5828	down
767	16-Acetylpriverogenin A	515.3743034	533.622	0.556815727333333	0.00228782033333333	1.37405104547676	0.00010173	0.0014787	0.0041088	-7.9271	down
976	Ganoderic acid V	529.3526841	497.86	0.185240893266667	0.000858734133333333	1.38330240257456	3.4729e-06	0.00037089	0.0046358	-7.753	down
57	6beta-Hydroxyasiatic acid	503.3329919	402.507	0.0104011976666667	6.048251e-05	1.35067655736217	0.00096358	0.0056707	0.005815	-7.426	down
979	Ganodermic acid P2	571.3650971	581.749	0.0584475433333333	0.00047068296	1.37876441655408	3.4877e-05	0.00081505	0.0080531	-6.9562	down
1005	Hordatine A	551.3146727	579.585	0.02773762	0.00029203955	1.3631148898039	0.00039287	0.0031066	0.010529	-6.5695	down
1116	PA(18:3/18:4)	691.4347633	567.811	0.0430626276666667	0.001234726	1.33627140602834	0.0018612	0.0090753	0.028673	-5.1242	down
39	3alpha-Acetoxy-11-keto-beta-boswellic acid	511.3426305	607.873	2.07827032	0.06367705	1.37925082817223	2.9989e-05	0.00074715	0.030639	-5.0285	down
964	Fusaroskyrin	599.1206705	384.912	0.01683962	0.000948465193333333	1.37273251742774	0.00012497	0.0016199	0.056323	-4.1501	down
822	"3alpha,15alpha-Diacetoxy-(22R)-hydroxylanosta-7,9(11),24-trien-26-oic acid"	571.3618818	442.1705	0.0948446956666667	0.005937272	1.38031829985089	1.9294e-05	0.00063733	0.0626	-3.9977	down
907	Colupone	469.3326532	451.847	0.198673560666667	0.013063434	1.34063008118797	0.0015502	0.0079569	0.065753	-3.9268	down
882	beta-Citraurin	433.3104183	544.872	0.109494428333333	0.00750158266666667	1.36705600636141	0.00026152	0.0024876	0.068511	-3.8675	down
1016	Isothankunic acid	505.3526778	416.45	0.0339745876666667	0.002442295	1.38103034657239	1.565e-05	0.0005623	0.071886	-3.7981	down
892	"Bis(4-methoxybenzoyl)-3a,29-dihydroxy-8-multifloren-7-one"	725.4402573	576.2565	0.2958903	0.02234111	1.36584611356346	0.0003004	0.0026922	0.075505	-3.7273	down
71	Alanyl-Leucine	201.1241646	106.6295	0.0928393666666667	0.00717509601333333	1.37925196573688	3.0873e-05	0.00075272	0.077285	-3.6937	down
938	DG(22:6/14:1/0:0)	611.4685288	569.511	0.0578816283333333	0.004574267	1.33060181672758	0.0022719	0.010599	0.079028	-3.6615	down
1147	Physagulin A	511.2683057	450.9565	0.123384253	0.010149901	1.3795608141798	2.7566e-05	0.00074284	0.082263	-3.6036	down
1111	PA(16:1/18:2)	671.4659238	635.1635	0.069349877	0.00616893966666667	1.34981802064359	0.00098427	0.0057759	0.088954	-3.4908	down
1142	Phenylalanyl-Valine	265.1545109	223.356	0.119291266666667	0.0110418094933333	1.36952862231571	0.00019437	0.0020414	0.092562	-3.4334	down
95	Cucurbitacin B	557.3132529	396.6185	0.0711049313333333	0.00668692	1.36115449027497	0.00048161	0.0034977	0.094043	-3.4105	down
1214	Tsugaric acid C	515.3709207	495.776	0.030576002	0.00302189433333333	1.3772228691821	5.6012e-05	0.0010334	0.098832	-3.3389	down
1044	Lucyin A	487.3426847	412.3565	0.157605805	0.015808909	1.37638551260187	6.4338e-05	0.0011571	0.10031	-3.3175	down
856	ADP-Ribosyl-L-arginine	716.1922578	368.514	0.000553409966666667	6.048251e-05	1.29215799269105	0.0066215	0.024173	0.10929	-3.1938	down
994	Glycinoeclepin B	559.292108	441.4125	0.102125683333333	0.0113777433333333	1.38219859011057	7.6169e-06	0.0004059	0.11141	-3.1661	down
1131	PE(P-16:0/18:3)	698.5223143	656.006	0.19353755	0.02182373	1.38208994173364	9.3092e-06	0.00046501	0.11276	-3.1486	down
922	D-1-Piperideine-2-carboxylic acid	128.0707735	49.1193	0.9500586	0.1168751	1.37716837909031	5.0298e-05	0.0010071	0.12302	-3.023	down
728	"(2xi,20beta)-2,20-Dihydroxy-3-oxo-12-ursen-28-oic acid"	487.3424235	451.969	0.234760526666667	0.0315404633333333	1.38280094180294	5.729e-06	0.00037089	0.13435	-2.8959	down
757	"11a,12a-Epoxy-3b-hydroxy-28,13-oleananolide 3-acetate"	513.3575992	519.0105	0.923356766666667	0.1243053	1.38243333591869	6.5708e-06	0.00038449	0.13462	-2.893	down
1006	Hovenidulcigenin A	545.347641	381.1205	0.014810869	0.00212461666666667	1.37300016638527	0.0001136	0.001566	0.14345	-2.8014	down
1058	LysoPE(0:0/18:0)	482.3244769	591.3	0.0472085803333333	0.00685164466666667	1.36529389665566	0.00030703	0.0026987	0.14514	-2.7845	down
1225	Xanthosine	285.0831731	183.74	0.926814833333333	0.138642333333333	1.37928352754775	3.028e-05	0.00074715	0.14959	-2.7409	down
1075	Medicagenic acid	503.3373819	407.169	0.034325198	0.00540004166666667	1.38148155937575	1.1895e-05	0.00050752	0.15732	-2.6682	down
861	alpha-Tocopherol succinate	531.4054587	547.679	0.008812788	0.00147484766666667	1.26719024296512	0.010753	0.03575	0.16735	-2.579	down
158	Hypoxanthine	135.030216	194.089	0.7590983	0.133043733333333	1.38450449806827	6.9254e-07	0.00023639	0.17527	-2.5124	down
1031	Leucyl-Glycine	189.1234109	99.3831	0.0957359866666667	0.0169620266666667	1.37908197245775	2.964e-05	0.00074715	0.17718	-2.4968	down
1103	Norbuprenorphine	414.2608613	231.293	0.261508933333333	0.0476149033333333	1.3676618598928	0.00024523	0.0024031	0.18208	-2.4574	down
1143	Phenylethylamine	122.0965098	239.2315	5.26107283333333	0.974425966666667	1.38273162628362	5.833e-06	0.00037089	0.18521	-2.4327	down
1196	Styrene	105.0701602	239.199	4.74966683333333	0.8845491	1.37939670119922	2.9197e-05	0.00074715	0.18623	-2.4248	down
974	Ganoderic acid Mj	545.3851809	672.296	0.0803971033333333	0.0150583833333333	1.35284875991055	0.00080153	0.0049443	0.1873	-2.4166	down
800	"2,9-Bis(3-methyl-2E-pentenoyl)-2b,9a-dihydroxy-4Z,10(14)-oplopadien-3-one"	443.2803346	345.8635	0.283273376666667	0.0554405	1.37845550349687	3.6446e-05	0.00082935	0.19571	-2.3532	down
934	DG(18:4/16:0/0:0)	589.4826294	615.358	0.113935216666667	0.0227003106666667	1.3178782487006	0.0034855	0.014779	0.19924	-2.3274	down
1074	Masticadienonic acid	455.3525471	560.9185	1.5642824	0.3140689	1.15945063580455	0.03729	0.094518	0.20078	-2.3163	down
960	Erinacine C	435.272772	547.77	0.115968466666667	0.02422521	1.29344721195354	0.0065965	0.024167	0.20889	-2.2592	down
978	Ganoderiol H	491.3735099	605.195	0.6453474	0.1355497	1.32448850412041	0.0028495	0.012496	0.21004	-2.2513	down
724	"(24E)-3alpha-Acetoxy-15alpha-hydroxy-23-oxo-7,9(11),24-lanostatrien-26-oic acid"	527.3365599	397.254	0.0709442066666667	0.0149427616666667	1.37063545515398	0.0001646	0.0018669	0.21063	-2.2472	down
1110	PA(16:0/20:5)	695.4654259	622.578	1.12856473333333	0.243167733333333	1.36278192716794	0.0004078	0.0031877	0.21547	-2.2145	down
798	"2,6-Di-tert-butyl-1,4-benzenediol"	223.1694032	394.877	0.163322173333333	0.0353779733333333	1.38236608014724	7.7295e-06	0.0004059	0.21661	-2.2068	down
190	LysoPA(16:0/0:0)	409.2370086	507.6475	0.051647131	0.011193328	1.35065930621707	0.0009479	0.0056107	0.21673	-2.206	down
1213	Tsugaric acid B	529.389686	664.091	0.0409157233333333	0.008934912	1.36205711975751	0.00041125	0.0031938	0.21837	-2.1951	down
866	Apo-8-lycopenal	417.3155074	519.467	0.178039696666667	0.0392631566666667	1.37975303257619	2.3135e-05	0.00068425	0.22053	-2.181	down
1141	Phenylalanylproline	263.1389466	250.637	0.12281419	0.0274929466666667	1.37186369076416	0.00013823	0.0016952	0.22386	-2.1593	down
250	Uracil	111.0190299	73.1015	0.833941233333333	0.1939223	1.36510852778227	0.00030969	0.0027104	0.23254	-2.1045	down
980	Ganodermic acid TQ	511.3424888	535.448	0.272017723333333	0.0636925366666667	1.38189387869567	1.032e-05	0.0005032	0.23415	-2.0945	down
61	"9,10-DHOME"	313.2383339	452.889	0.131381396666667	0.0315730366666667	1.3713333616294	0.00015553	0.0018201	0.24032	-2.057	down
966	Gancaonin I	355.1539178	418.9245	0.0514344266666667	0.0126087633333333	1.3614990178644	0.00045662	0.0034095	0.24514	-2.0283	down
1202	Theasapogenol A	507.36842	740.308	0.0457241093333333	0.0114942173333333	1.26940264308701	0.010082	0.034187	0.25138	-1.992	down
206	N-Acetyl-L-alanine	130.0499467	48.9229	0.167069513333333	0.0422684133333333	1.36377117392249	0.00036476	0.002945	0.253	-1.9828	down
207	Naringenin	271.061118	291.74	0.0298430183333333	0.00763955466666667	1.38405386864187	1.3851e-06	0.00024018	0.25599	-1.9658	down
127	Esculentic acid (Diplazium)	487.3427956	530.9735	0.0430783673333333	0.0110746193333333	1.38094443869251	1.6421e-05	0.00056999	0.25708	-1.9597	down
1084	MG(0:0/18:4/0:0)	351.2531126	530.29	0.284578373333333	0.0736485333333333	1.36667530401101	0.00026208	0.0024876	0.2588	-1.9501	down
809	2-Hydroxy-3-oxo-12-oleanen-28-oic acid	471.3478699	411.1485	0.0286075153333333	0.00742807333333333	1.38118634539182	1.3145e-05	0.00051773	0.25965	-1.9453	down
919	Cyclohexylamine	100.1124921	233.322	0.0750244766666667	0.01986364	1.3732216320231	0.00011393	0.001566	0.26476	-1.9172	down
91	Cholesterol sulfate	465.302153	560.65	0.021066925	0.005580459	1.37468531307351	8.6128e-05	0.0013544	0.26489	-1.9165	down
720	"(+)-2,3-Dihydro-3-methyl-1H-pyrrole"	84.081209	89.4695	1.71179326666667	0.459221133333333	1.31595840688024	0.0037133	0.015332	0.26827	-1.8982	down
1056	LysoPC(18:3)	518.3232762	535.686	0.028231327	0.00767863766666667	1.36912192331294	0.00019856	0.0020642	0.27199	-1.8784	down
1182	Rotenone	395.1475097	418.8965	0.0554599166666667	0.0153388333333333	1.3651268834974	0.00032365	0.0028045	0.27658	-1.8543	down
259	Xanthine	151.0252522	102.1255	0.363503523333333	0.10130753	1.35281776638884	0.00081927	0.0050236	0.2787	-1.8432	down
1002	Hexylamine	102.1281184	260.4685	0.166640056666667	0.0464761066666667	1.37569322785732	7.5813e-05	0.0012832	0.2789	-1.8422	down
828	"3-Oxo-12,18-ursadien-28-oic acid"	453.3377138	498.138	0.565368266666667	0.160409333333333	1.34437331204361	0.0012865	0.0070263	0.28373	-1.8174	down
1085	MG(18:3/0:0/0:0)	353.2694638	510.0575	0.09845765	0.0280684433333333	1.36341311678056	0.0003753	0.0029949	0.28508	-1.8106	down
908	Coproporphyrin III	655.276582	347.3305	1.2907977	0.370887866666667	1.37002725876737	0.00018326	0.0019858	0.28733	-1.7992	down
226	Prostaglandin F2a	353.2339597	485.731	0.0605287333333333	0.0176786533333333	1.36238797563563	0.0004117	0.0031938	0.29207	-1.7756	down
1162	Prednisolone	459.2749415	351.871	1.30596296666667	0.3830976	1.38424883123497	1.1353e-06	0.00024018	0.29334	-1.7693	down
1024	L-Arginine	175.1188324	43.6939	2.67694863333333	0.791145033333333	1.37226405857238	0.0001296	0.0016516	0.29554	-1.7586	down
1039	Lucidenic acid E2	517.2787211	362.78	3.46308783333333	1.0314862	1.37854001780059	3.606e-05	0.00082935	0.29785	-1.7473	down
818	3-(Methylthio)-1-propene	89.04242056	109.085	0.963573866666667	0.2996602	1.37913660854464	2.8877e-05	0.00074715	0.31099	-1.6851	down
826	3-Hydroxy-8-apo-epsilon-caroten-8-al	433.3104146	446.941	0.0945854866666667	0.0297051766666667	1.37707191978444	5.0759e-05	0.0010071	0.31406	-1.6709	down
124	Epsilon-(gamma-Glutamyl)-lysine	274.1413527	79.0955	0.0191054373333333	0.00612649566666667	1.219903004398	0.020569	0.059166	0.32067	-1.6408	down
1050	LysoPC(14:0/0:0)	468.3089366	561.805	0.0515909133333333	0.0166279066666667	1.3325284865554	0.0021404	0.010054	0.3223	-1.6335	down
769	"17,18-DiHETE"	337.2377021	570.33	0.150400223333333	0.0493486166666667	1.37070419820691	0.00016782	0.0018884	0.32812	-1.6077	down
34	2-Methylguanosine	296.1002169	204.904	0.00592965	0.00197280533333333	1.3455047274316	0.0012478	0.0068514	0.3327	-1.5877	down
813	2-Methylbutylamine	88.11259028	205.681	7.38893366666667	2.467027	1.37824212845897	3.8151e-05	0.00084928	0.33388	-1.5826	down
1052	LysoPC(16:0)	496.3405232	535.9765	0.16235105	0.05459294	1.37098345007532	0.00016499	0.0018669	0.33626	-1.5723	down
1063	LysoPE(16:0/0:0)	454.2928627	533.089	1.28130133333333	0.434566966666667	1.33747506995809	0.0017795	0.008803	0.33916	-1.56	down
54	"5,7-dihydroxy-2-(4-methoxyphenyl)-3,4-dihydro-2H-1-benzopyran-4-one"	285.0772734	411.822	0.03756556	0.01296712	1.36166612741172	0.00043595	0.0033191	0.34519	-1.5346	down
146	Glycitein	283.0610755	423.026	0.028759571	0.009930066	1.3467309218295	0.0011468	0.0063994	0.34528	-1.5342	down
1046	L-Valine	118.08643	48.1591	3.024606	1.048511	1.23261306974416	0.017539	0.052745	0.34666	-1.5284	down
723	"(24E)-15alpha-Acetoxy-3alpha-hydroxy-23-oxo-7,9(11),24-lanostatrien-26-oic acid"	527.3379751	524.047	0.03736524	0.0130086366666667	1.33308693690379	0.0020874	0.0098728	0.34815	-1.5222	down
136	gamma-Glutamylleucine	259.1302685	77.4445	0.020357856	0.007109752	1.30672229404832	0.0047376	0.018741	0.34924	-1.5177	down
840	"5-Nonadecyl-1,3-benzenediol"	415.2999804	447.047	0.016287185	0.00569543733333333	1.35828784335776	0.00056071	0.0038795	0.34969	-1.5159	down
1134	Pentacarboxylporphyrin I	699.2668449	316.514	0.01457025	0.00514056733333333	1.3727832699422	0.00011953	0.0015908	0.35281	-1.503	down
175	Leukotriene B4	335.2229062	571.441	0.0392197566666667	0.0138400266666667	1.36675752789686	0.00027071	0.0025432	0.35288	-1.5027	down
1137	Perulactone	519.3324152	337.191	0.64086992	0.230608316666667	1.29878289755175	0.0057134	0.02179	0.35984	-1.4746	down
751	"1,2-Di-(9Z,12Z-octadecadienoyl)-sn-glycero-3-phosphate"	697.4813951	636.834	0.124336450333333	0.044778992	1.15022641139752	0.040868	0.10157	0.36014	-1.4734	down
243	Tetrahydrocurcumin	371.1501789	417.382	0.0491079866666667	0.01778535	1.34418420901379	0.0012978	0.00705	0.36217	-1.4653	down
147	Glycylleucine	187.1080835	111.6255	0.107558166666667	0.0391962	1.36631714697789	0.00027977	0.002581	0.36442	-1.4563	down
1048	LysoPA(18:0e/0:0)	425.3057091	435.447	0.010830364	0.00395199866666667	1.35672785985395	0.00062368	0.0042017	0.3649	-1.4544	down
771	17-HDoHE	327.2318808	462.251	0.04378248	0.01605878	1.37339714254924	0.00010958	0.0015477	0.36679	-1.447	down
1026	Lauroyl diethanolamide	288.2536214	534.496	0.8580856	0.315312833333333	1.18198178857853	0.030595	0.080434	0.36746	-1.4443	down
879	Barringtogenol C	491.3732157	688.2465	0.05121755	0.0193423566666667	1.24035591063733	0.015714	0.048522	0.37765	-1.4049	down
1025	L-Asparagine	133.0608652	41.9009	0.248059713333333	0.0937726566666667	1.36558498732171	0.00030188	0.0026922	0.37802	-1.4034	down
1072	Mannitol	183.0863578	43.70215	2.73022933333333	1.036737	1.37153107115736	0.0001453	0.0017608	0.37973	-1.397	down
869	Arginyl-Phenylalanine	322.1876835	192.09	0.114478533333333	0.0438713633333333	1.33942595954976	0.0016063	0.008143	0.38323	-1.3837	down
22	1-Kestose	503.1618755	47.2179	0.0257349223333333	0.0100247006666667	1.36169714150191	0.00044337	0.003363	0.38954	-1.3602	down
777	1-eicosanoyl-glycero-3-phosphate	467.3168569	388.533	0.0249492856666667	0.009735296	1.36848770766501	0.00021623	0.0021815	0.3902	-1.3577	down
229	Ribitol	151.0604078	44.5251	1.05493443333333	0.423326966666667	1.37979748164724	2.4861e-05	0.00069746	0.40128	-1.3173	down
1223	Vitamin A2 aldehyde	283.2059796	462.2855	0.0724428133333333	0.02912241	1.37702893542014	5.2919e-05	0.0010071	0.40201	-1.3147	down
1114	PA(18:2/18:3)	695.4650402	637.82	0.112253536666667	0.0453107833333333	1.36142598082769	0.00046115	0.0034095	0.40365	-1.3088	down
1066	Lysyl-Hydroxyproline	260.1608739	91.6451	0.0926467533333333	0.0374250833333333	1.38022860783714	2.0027e-05	0.00063791	0.40395	-1.3077	down
971	Ganoderic acid H	573.305902	337.854	2.19828843333333	0.8896876	1.36553818975929	0.00030281	0.0026922	0.40472	-1.305	down
1028	L-beta-aspartyl-L-phenylalanine	281.1132094	92.9872	0.0623590766666667	0.02528296	1.35704325597936	0.00061021	0.004136	0.40544	-1.3024	down
1126	PC(P-18:0/20:5)	792.5986524	777.81	0.00990568533333333	0.004034504	1.19046470368909	0.028204	0.076021	0.40729	-1.2959	down
79	Aspartylphenylalanine	279.0986705	91.30355	0.0240338136666667	0.00983313533333333	1.36472709161768	0.00032757	0.0028187	0.40914	-1.2893	down
881	beta-Carotinal	417.3155251	462.324	0.2718335	0.1114014	1.37317548089641	0.00011075	0.0015535	0.40981	-1.287	down
1	(+)-Epicatechin	289.0722782	346.4445	0.00551154033333333	0.00229700133333333	1.3242804951016	0.0029589	0.01286	0.41676	-1.2627	down
1219	Valyl-Arginine	274.187219	72.27545	0.10666643	0.0446073933333333	1.36539672732924	0.00030373	0.0026922	0.4182	-1.2578	down
860	alpha-Terpinyl cinnamate	285.1853179	462.2795	0.0573054966666667	0.0240338166666667	1.37203063653342	0.00013429	0.0016698	0.4194	-1.2536	down
1059	LysoPE(0:0/18:3)	476.2763452	532.8505	0.0774002033333333	0.0327923066666667	1.34088268690956	0.0015329	0.0079214	0.42367	-1.239	down
825	3-Deoxyfructose	165.0758231	43.7017	0.968863666666667	0.417296866666667	1.36018474707006	0.00048987	0.0035451	0.43071	-1.2152	down
55	5-Aminopentanoic acid	116.0707832	49.0135	2.66574366666667	1.152401	1.34064431361367	0.0015435	0.0079427	0.4323	-1.2099	down
47	4-Acetamidobutanoic acid	144.0656314	46.4202	0.215544063333333	0.09434225	1.36037005509291	0.0004698	0.0034362	0.43769	-1.192	down
112	Diosmetin	299.0559828	376.5585	0.04445135	0.0198477166666667	1.30249406748913	0.0051659	0.020078	0.4465	-1.1633	down
1041	Lucidenic acid L	475.2704708	325.313	0.116797643333333	0.0531084066666667	1.38255548254106	5.7183e-06	0.00037089	0.4547	-1.137	down
1209	Torvoside G	609.3973477	617.1385	0.0590036966666667	0.0269823533333333	1.35650635688214	0.00065824	0.00437	0.4573	-1.1288	down
140	Gluconic acid	195.0503708	40.8617	8.410331	3.88026266666667	1.36496619914271	0.00032454	0.0028045	0.46137	-1.116	down
1001	Heliocide B2	425.2324473	365.955	0.03259556	0.0150952466666667	1.36968547765482	0.00019157	0.0020224	0.46311	-1.1106	down
925	Dehydrophytosphingosine	316.2851279	584.772	0.4484231	0.208052433333333	1.3757999438266	7.6452e-05	0.0012834	0.46396	-1.1079	down
883	beta-Citraurol	435.3263565	411.365	0.005125738	0.00239810366666667	1.31046967228055	0.0042115	0.017113	0.46786	-1.0959	down
889	beta-Terpineol	154.1338199	48.20255	0.623030233333333	0.2923964	1.34776628360282	0.0011127	0.0062777	0.46931	-1.0914	down
990	Glutamylaspartic acid	263.0871892	36.5571	0.0715890966666667	0.03411519	1.23249415716679	0.017388	0.052523	0.47654	-1.0693	down
183	L-Norleucine	130.0862538	82.7726	3.29279866666667	1.573752	1.38251246118664	6.0564e-06	0.00037089	0.47794	-1.0651	down
1037	Liquoric acid	485.3271642	388.5645	0.08154918	0.0390191	1.36811940366688	0.00022058	0.0022078	0.47847	-1.0635	down
823	3beta-Hydroxypregn-5-en-20-one sulfate	397.2060724	279.352	0.012118442	0.00581162466666667	1.35186893529056	0.00089628	0.0054307	0.47957	-1.0602	down
123	Epiandrosterone	289.21756	617.62	0.0100303306666667	0.004886499	1.33620532693077	0.0018782	0.0090805	0.48717	-1.0375	down
1149	Physalolactone B	501.3198925	337.4295	4.82038333333333	2.37991033333333	1.36356001678362	0.00035895	0.002945	0.49372	-1.0182	down
944	Dipiperamide D	597.3040346	360.309	0.2663813	0.131633966666667	1.37214919113537	0.00013453	0.0016698	0.49416	-1.017	down
222	Porphobilinogen	225.0893814	689.512	0.311616533333333	0.154601366666667	1.20622498666945	0.023832	0.066314	0.49613	-1.0112	down
1189	Sorbitol	221.0420717	42.8168	2.048297	1.019193	1.36849880324572	0.000221	0.0022078	0.49758	-1.007	down
730	"(3alphaOH,20S,24S)-3,19:20,24-Diepoxydammarane-3,25-diol"	475.3791476	489.777	0.0225627033333333	0.0112343366666667	1.34043501630509	0.0016049	0.008143	0.49792	-1.006	down
30	2-Hydroxystearic acid	299.2596683	559.935	1.27786856666667	0.6365937	1.3779334998211	4.8251e-05	0.00099816	0.49817	-1.0053	down
38	"3,5,7-trihydroxy-2-(4-hydroxyphenyl)-3,4-dihydro-2H-1-benzopyran-4-one"	287.056642	332.816	0.03441133	0.0171649033333333	1.35916587092774	0.00054081	0.0037673	0.49882	-1.0034	down
1168	Prostaglandin E2	335.2195992	433.49	0.734908133333333	0.369584366666667	1.32037832155052	0.0032407	0.013885	0.5029	-0.99166	down
251	Uridine	243.0621576	112.603	0.777362266666667	0.3946873	1.37474588630926	8.8819e-05	0.0013677	0.50773	-0.97788	down
106	D-Glycero-D-galacto-heptitol	211.0818801	43.63235	0.2157965	0.109719533333333	1.34520321755882	0.0012419	0.0068371	0.50844	-0.97585	down
172	L-Aspartic acid	132.029281	39.1176	3.941895	2.02227066666667	1.3653309119447	0.00030498	0.0026922	0.51302	-0.96291	down
1030	Leucyl-Arginine	288.2035288	86.3354	0.426037133333333	0.219124866666667	1.35903616221221	0.00053514	0.0037527	0.51433	-0.95923	down
1170	Prostaglandin G2	351.2142688	372.2955	1.7167222	0.887124033333333	1.33598308147793	0.0018699	0.0090805	0.51675	-0.95245	down
1181	Riboflavin	377.1459267	265.597	0.17587409	0.09213674	1.38481379745176	2.4959e-07	0.00012779	0.52388	-0.93269	down
987	Glucose 6-phosphate	261.0370669	38.3089	0.12427812	0.06525078	1.29646769094477	0.005946	0.022303	0.52504	-0.92951	down
810	2-Hydroxycinnamic acid	165.0548002	84.6384	0.2646876	0.1399428	1.35877167176687	0.00053688	0.0037527	0.52871	-0.91945	down
1051	LysoPC(15:0)	482.3246145	508.3265	0.0594768866666667	0.03170109	1.24983652074703	0.014002	0.044253	0.533	-0.9078	down
983	Ganosporelactone A	513.2825464	423.808	0.0280497	0.0149663233333333	1.38073596021033	1.6073e-05	0.00056753	0.53356	-0.90627	down
132	"Fructose 1,6-bisphosphate"	338.9889864	36.5018	0.0723680066666667	0.0388153733333333	1.36085228052882	0.00045846	0.0034095	0.53636	-0.89872	down
817	3-(5-Methyl-2-furanyl)butanal	153.0911554	594.952	0.0279313833333333	0.0151021666666667	1.35584229442957	0.00067313	0.0044064	0.54069	-0.88713	down
1062	LysoPE(15:0/0:0)	440.2773439	505.578	0.3269557	0.178452033333333	1.25917372176252	0.012126	0.039482	0.5458	-0.87356	down
78	Arachidonic acid	303.2329219	644.599	0.0338754566666667	0.0186506566666667	1.32268531038051	0.0029508	0.012858	0.55057	-0.86101	down
187	L-Threonine	118.0500474	42.72385	0.869773633333333	0.479118266666667	1.36302535238801	0.00037583	0.0029949	0.55085	-0.86026	down
816	"3-(1,1-Dimethyl-2-propenyl)-8-(3-methyl-2-butenyl)xanthyletin"	365.2107646	365.988	0.4973647	0.2747399	1.36674354423403	0.00027195	0.0025432	0.55239	-0.85624	down
1057	LysoPC(20:4)	544.3411662	513.3	0.0341624466666667	0.0188831333333333	1.32998725741056	0.0023796	0.010927	0.55275	-0.85531	down
858	Alanyl-Valine	189.1233728	48.9858	0.135943006666667	0.0752336433333333	1.14777891789881	0.041031	0.10186	0.55342	-0.85355	down
9	"1,5-Anhydrosorbitol"	163.060527	44.5151	0.527935	0.294058933333333	1.32311855950381	0.0029154	0.012731	0.557	-0.84426	down
819	"3,3,5-triiodo-L-thyronine-beta-D-glucuronoside"	132.1020017	83.93685	3.21346833333333	1.80934466666667	1.36121050862803	0.0004491	0.0033815	0.56305	-0.82866	down
1191	Sphingosine	300.2897492	660.5995	5.874652	3.38779933333333	1.28529681575462	0.0075972	0.02678	0.57668	-0.79416	down
1190	Sphinganine	302.3058607	582.599	1.32317663333333	0.763950566666667	1.18514331367753	0.029455	0.078322	0.57736	-0.79245	down
58	6beta-Hydroxytestosterone	303.1965254	352.133	0.0265265366666667	0.01536449	1.3452172376438	0.0012915	0.0070347	0.57921	-0.78784	down
787	2-(3-carboxy-3-(trimethylammonio)propyl)-L-histidine	300.1917322	287.5625	0.162572056666667	0.0953521133333333	1.35425650346184	0.00074548	0.0046976	0.58652	-0.76974	down
1038	L-Tyrosine	182.0810748	84.22895	2.114741	1.25698933333333	1.37698080783538	5.282e-05	0.0010071	0.59439	-0.75051	down
186	L-Serine	104.0343541	41.8186	0.566668033333333	0.339780966666667	1.33715424070998	0.0017791	0.008803	0.59961	-0.7379	down
113	DL-Dopa	196.0608982	82.5335	0.0206363333333333	0.0124082233333333	1.35079580548886	0.00092118	0.005521	0.60128	-0.73389	down
89	Carnosic acid	331.1919643	388.225	0.00951319633333333	0.00573882766666667	1.21611190507627	0.021217	0.060604	0.60325	-0.72917	down
1092	"N,N-Dimethylsphingosine"	328.3209716	777.756	0.244435266666667	0.147554933333333	1.19366517629306	0.027436	0.074559	0.60366	-0.7282	down
750	"1,2,3-Trihydroxybenzene"	127.0390406	44.75445	0.218788266666667	0.132870633333333	1.14766534344294	0.041274	0.10233	0.6073	-0.71951	down
185	L-Proline	114.0550152	47.24085	0.421307333333333	0.261793	1.36430741517896	0.00036739	0.0029506	0.62138	-0.68645	down
1160	Polyporusterone E	461.326658	568.6265	0.0161863023333333	0.010156344	1.37029616744882	0.00017271	0.0019119	0.62747	-0.67239	down
1061	LysoPE(0:0/24:6)	554.3275885	630.4365	0.02285157	0.0143845766666667	1.3791252671871	2.9942e-05	0.00074715	0.62948	-0.66777	down
162	Isonicotinic acid	122.0237993	48.9879	0.0698891066666667	0.0440317333333333	1.22937059663763	0.018119	0.053857	0.63002	-0.66652	down
236	Suberic acid	173.0813609	230.724	0.108620326666667	0.06909911	1.37003158685112	0.00017853	0.0019552	0.63615	-0.65256	down
957	Ercalcitriol	411.3269972	665.0885	0.71544	0.456019533333333	1.2335889089421	0.017127	0.051812	0.6374	-0.64974	down
1193	Spirolide F	728.5177898	495.164	0.0177486533333333	0.0114186533333333	1.3201086812574	0.0032807	0.014027	0.64335	-0.63632	down
733	"(3beta,5alpha,6alpha,7alpha,22E,24R)-5,6-Epoxyergosta-8,14,22-triene-3,7-diol"	427.3213104	683.188	0.435003066666667	0.280654566666667	1.18520632366058	0.029486	0.078322	0.64518	-0.63223	down
119	D-Xylulose	149.0460481	770.121	0.555713466666667	0.361425266666667	1.32391904543954	0.0028401	0.012482	0.65038	-0.62064	down
992	Glycerophosphocholine	258.1101528	42.8085	6.31056566666667	4.10827333333333	1.32528817025596	0.0027431	0.012213	0.65102	-0.61924	down
1155	Pinusolide	369.2042651	363.1655	0.0705037666666667	0.04743504	1.2432903656233	0.015046	0.04683	0.6728	-0.57175	down
742	"(R)-2-Acetoxy-p-mentha-1,8-diene"	195.1380124	364.1705	0.0549890533333333	0.0372853133333333	1.36670801682682	0.00028894	0.0026418	0.67805	-0.56054	down
912	Corticosterone	347.2216547	423.8505	0.00488586866666667	0.00331726733333333	1.31568781457861	0.0037519	0.015429	0.67895	-0.55862	down
1035	L-Glutamine	147.0764359	42.8031	2.22028	1.524654	1.25442749889504	0.012808	0.041372	0.68669	-0.54226	down
1153	PI(18:1/16:1)	835.5351354	649.7425	0.2496061	0.1715071	1.22267896683445	0.019795	0.057465	0.68711	-0.54138	down
241	Sucrose	341.1095197	46.31995	4.777685	3.33628733333333	1.31771927797004	0.003473	0.014757	0.69831	-0.51807	down
1097	N-Hexadecanoylpyrrolidine	310.3110842	654.186	0.238628433333333	0.167329233333333	1.185335678974	0.030216	0.079849	0.70121	-0.51208	down
782	1-Methylhistidine	170.0925611	48.0915	0.200383133333333	0.141836166666667	1.21081521168603	0.022821	0.0642	0.70782	-0.49854	down
239	Succinic anhydride	99.00776944	45.41885	0.1805295	0.128480333333333	1.3282845049331	0.002502	0.011362	0.71169	-0.49069	down
75	Alpha-Linolenic acid	277.2177135	511.4915	0.0962857933333333	0.0686467066666667	1.30583338398581	0.0047623	0.018792	0.71295	-0.48813	down
1054	LysoPC(18:1)	522.3570249	550.7555	0.11503505	0.0822961566666667	1.22709545969698	0.018933	0.055568	0.7154	-0.48318	down
1033	L-Galactose	198.0971292	43.6939	1.08870553333333	0.780577	1.34918507037955	0.00099687	0.0058165	0.71698	-0.48	down
154	Hesperetin	301.0718076	339.3835	0.0317849033333333	0.0228958733333333	1.28193873204589	0.0081636	0.02858	0.72034	-0.47325	down
105	D-Glutamine	145.0609419	42.7401	3.09756133333333	2.23188733333333	1.29690969385932	0.0059317	0.02229	0.72053	-0.47287	down
899	Ceanothine D	485.3095472	191.172	0.0337391733333333	0.02453107	1.18474367276569	0.029694	0.078773	0.72708	-0.45981	down
972	Ganoderic acid I	533.3110158	349.787	2.20943966666667	1.61299266666667	1.34831270115109	0.001059	0.0060752	0.73005	-0.45394	down
748	"1-(5Z,8Z,11Z,14Z-eicosatetraenoyl)-sn-glycero-3-phosphate"	459.2486992	512.8315	0.0976604666666667	0.0715511866666667	1.26675243086232	0.010637	0.035597	0.73265	-0.4488	down
739	"(E)-2,6-Dimethyl-2,5-heptadienoic acid"	155.1067454	309.613	0.0654681533333333	0.0480759733333333	1.19455261391424	0.027001	0.073928	0.73434	-0.44548	down
245	trans-Cinnamic acid	147.044394	191.2755	0.0657892566666667	0.0483212	1.22976679062923	0.018002	0.053731	0.73448	-0.4452	down
178	L-Histidine	154.0613659	43.6571	2.191733	1.61046466666667	1.33206489667653	0.0021292	0.010025	0.73479	-0.44459	down
801	20-Hydroxyeicosatetraenoic acid	321.2429202	651.51	0.109921053333333	0.0808810433333333	1.22913228171611	0.018463	0.054562	0.73581	-0.44259	down
1020	Kojibiose	325.1135454	46.3931	0.443254033333333	0.3266844	1.31031255151957	0.0043477	0.017597	0.73701	-0.44024	down
50	4-Hydroxybenzoic acid	137.023503	259.8075	0.233058066666667	0.171956666666667	1.25013508920408	0.013779	0.043684	0.73783	-0.43864	down
1068	Mammea B/AD cyclo D	357.1695041	331.33	0.0245055366666667	0.01811537	1.17945240517792	0.03123	0.081684	0.73924	-0.43589	down
255	Urocanic acid	137.0346825	83.47125	0.0305534366666667	0.0225924966666667	1.25409741421849	0.013035	0.041842	0.73944	-0.43549	down
726	"(2E,4Z,8E)-Colneleic acid"	295.2265589	456.666	0.466332333333333	0.345129133333333	1.26821592162412	0.010331	0.034972	0.74009	-0.43422	down
83	Beta-D-Galactose	179.0553982	43.63	1.880555	1.41207366666667	1.33667928434882	0.001805	0.0088861	0.75088	-0.41334	down
1078	Mesobilirubinogen	593.3285319	288.3255	0.02232588	0.0168379733333333	1.15136021010414	0.04076	0.10143	0.75419	-0.407	down
906	Cohumulone	349.1990022	360.488	0.339715166666667	0.2580157	1.22801106483663	0.018396	0.054444	0.75951	-0.39687	down
985	Geijerone	179.1430115	524.9835	0.182296766666667	0.1389172	1.21638383421489	0.021399	0.061037	0.76204	-0.39206	down
986	Gibberellin A97	365.1938333	335.3235	0.414757533333333	0.3163014	1.21022468984724	0.022717	0.063995	0.76262	-0.39097	down
184	L-Phenylalanine	164.0707405	191.28	2.44405566666667	1.869233	1.35591521545589	0.00065595	0.00437	0.76481	-0.38683	down
900	Cellulose triacetate	145.0495664	45.3381	0.215144366666667	0.165021266666667	1.20959882066535	0.023398	0.065552	0.76703	-0.38265	down
70	AICAR	337.0542324	42.8219	0.0577964966666667	0.0454678166666667	1.26844759883759	0.010466	0.035372	0.78669	-0.34614	down
916	Cucurbitacin D	517.3171436	337.188	1.04819156666667	0.828543366666667	1.3092349792491	0.0043685	0.017646	0.79045	-0.33925	down
209	Nicotinic acid	122.0236681	237.836	0.0460338333333333	0.0364701033333333	1.22887664761431	0.018359	0.054413	0.79225	-0.33598	down
1179	Pyrrhoxanthinol	571.3470506	288.019	0.02048563	0.01623707	1.12749942144543	0.049483	0.11784	0.79261	-0.33532	down
247	Tridecanoic acid	213.1857766	581.2335	0.117341306666667	0.0948710733333333	1.3417419037688	0.0014756	0.0076896	0.80851	-0.30667	down
768	"16beta-16-Hydroxy-3-oxo-1,12-oleanadien-28-oic acid"	469.3326071	513.686	0.451083566666667	0.3710708	1.3505505783756	0.00092735	0.005521	0.82262	-0.2817	down
1023	L-Alanine	90.05535294	42.6041	0.784452366666667	0.6524465	1.16536902164003	0.035468	0.090422	0.83172	-0.26583	down
975	Ganoderic acid N	531.2944521	344.951	2.656721	2.25582566666667	1.29637005853232	0.0060221	0.022465	0.8491	-0.23599	down
1205	Thromboxane B3	351.2142522	426.617	0.135407133333333	0.115311666666667	1.19849837557928	0.026364	0.072282	0.85159	-0.23177	down
766	13-L-Hydroperoxylinoleic acid	295.2265722	404.462	0.252910433333333	0.218104433333333	1.16973073657992	0.034513	0.088685	0.86238	-0.21361	down
1163	Pregnanetriol	337.2732123	485.761	6.95021966666667	6.05415266666667	1.13278431089343	0.046857	0.11303	0.87107	-0.19913	down
204	N-Acetyl-glucosamine 1-phosphate	300.0493748	40.0096	0.1711014	0.150120033333333	1.27253814946938	0.0097462	0.033156	0.87737	-0.18873	down
778	"1-Methoxy-1-(2,4,5-trimethoxyphenyl)-2-propanol"	257.1357249	256.029	0.0848111033333333	0.07454724	1.17629521260725	0.032434	0.083976	0.87898	-0.1861	down
20	16-Hydroxy hexadecanoic acid	271.2277945	506.277	0.2971109	0.272412366666667	1.14312573802887	0.043364	0.10598	0.91687	-0.12521	down
952	ent-16beta-Methoxy-19-kauranoic acid	335.2581127	598.766	0.0886653666666667	0.0991211833333333	1.1737377737529	0.033428	0.086223	1.1179	0.16082	up
995	Glycinoeclepin C	515.2638238	395.159	0.5346936	0.6047316	1.24534856969789	0.014901	0.046519	1.131	0.17758	up
1151	Physapubescin	531.2966092	326.894	1.062614	1.21062766666667	1.28250485654679	0.0082045	0.028674	1.1393	0.18814	up
1218	Tyrosyl-Lysine	310.1732936	285.6755	0.102961866666667	0.118264653333333	1.14826506954812	0.041389	0.1025	1.1486	0.19991	up
1098	Niacinamide	123.0553426	48.2863	0.2864821	0.333043266666667	1.29304878768983	0.0063699	0.023591	1.1625	0.21726	up
84	beta-D-Glucosamine	214.0482297	41.8313	1.658842	1.943905	1.28873042457318	0.0072955	0.02585	1.1718	0.22878	up
868	Argininosuccinic acid	291.1296312	39.153	0.149213366666667	0.1795923	1.13725956916731	0.0456	0.11052	1.2036	0.26735	up
898	Cavipetin C	389.2657991	618.105	2.14286	2.58770166666667	1.20337598164644	0.0249	0.068821	1.2076	0.27213	up
219	Phosphoserine	184.0012932	40.9136	0.0735092066666667	0.089696	1.2376241502728	0.016369	0.050093	1.2202	0.28712	up
176	Leukotriene B5	333.2052301	446.5555	0.00551171866666667	0.00673813866666667	1.18351807872801	0.030139	0.079749	1.2225	0.28985	up
13	12-Methyltridecanoic acid	227.2010959	612.977	2.62427833333333	3.289875	1.33038279149717	0.0023768	0.010927	1.2536	0.32611	up
217	Pentadecanoic acid	241.216958	640.189	28.9522366666667	36.7573166666667	1.22451272643506	0.019699	0.057395	1.2696	0.34436	up
993	Glycerylphosphorylethanolamine	216.0632248	41.9177	0.891634166666667	1.13399566666667	1.2747983658738	0.0093945	0.03212	1.2718	0.34689	up
973	Ganoderic acid J	515.3015698	400.6395	0.466907733333333	0.5940662	1.38003885111756	2.5424e-05	0.00070364	1.2723	0.34749	up
1036	Linoleamide	280.2635448	594.0645	0.465976433333333	0.5938469	1.20616141889616	0.024365	0.067705	1.2744	0.34983	up
32	2-Methoxyestradiol	301.1810554	383.4915	0.0432169866666667	0.05578141	1.22141535859962	0.020005	0.057786	1.2907	0.36819	up
1040	Lucidenic acid F	457.2598332	387.4175	0.514427733333333	0.6643516	1.30780419386794	0.0047403	0.018741	1.2914	0.36898	up
53	"5,6-DHET"	337.2385355	519.881	0.04992442	0.06453565	1.34678963925599	0.001162	0.0064514	1.2927	0.37035	up
895	Cafestol	317.2081487	529.7955	2.97270966666667	3.85474566666667	1.14426620182124	0.042871	0.10515	1.2967	0.37486	up
969	Ganoderic acid F	571.288053	397.877	6.80325766666667	8.83373866666667	1.29363160833164	0.0064844	0.023799	1.2985	0.3768	up
181	Linoleic acid	279.2328181	638.403	173.8678	228.788833333333	1.34253708162655	0.0014703	0.0076817	1.3159	0.39603	up
165	Jasmonic acid	209.11769	309.3	0.00552698233333333	0.00727553233333333	1.17466250102714	0.033106	0.085607	1.3164	0.39656	up
806	2-Deoxybrassinolide	465.3591498	650.6305	0.217767066666667	0.287176366666667	1.32575934007755	0.0027854	0.012294	1.3187	0.39915	up
10	"10E,12Z-Octadecadienoic acid"	279.2332186	651.0425	10.4908313333333	13.8515316666667	1.20950692592461	0.02346	0.065596	1.3203	0.40092	up
201	Myristic acid	227.2015121	632.996	0.1473402	0.1950269	1.18190320278541	0.030363	0.080031	1.3237	0.40452	up
1099	Nicotinamide ribotide	335.0637103	48.2499	0.4271713	0.5660313	1.23459381002803	0.016935	0.05135	1.3251	0.40607	up
821	"3,7,11,15,23-Pentaoxolanost-8-en-26-oic acid"	513.2851159	320.164	0.461073166666667	0.614234833333333	1.24667835628451	0.014672	0.046015	1.3322	0.41379	up
1167	Propylene glycol alginate	441.1606132	187.386	0.0294346633333333	0.0395306533333333	1.25296774040666	0.013332	0.042396	1.343	0.42546	up
1195	Sterebin A	311.2216399	498.415	0.0971631633333333	0.131738783333333	1.24692664565154	0.014566	0.045753	1.3559	0.4392	up
18	"15-Deoxy-d-12,14-PGJ2"	315.1946002	524.558	0.02891377	0.0396890133333333	1.27721894328819	0.0089341	0.030803	1.3727	0.45698	up
1224	VPGPR Enterostatin	525.318541	388.114	0.400545966666667	0.560301566666667	1.36437160279897	0.0003437	0.0029087	1.3988	0.48424	up
764	"13,14-Dihydro-15-keto PGF2a"	377.2305938	522.935	0.145505733333333	0.203816166666667	1.31789455922866	0.003508	0.014804	1.4007	0.48619	up
41	3-Furoic acid	111.0077873	38.2196	0.227021833333333	0.318907533333333	1.30081717716303	0.0054326	0.020953	1.4047	0.49031	up
129	Ethyl oleate	309.2805414	726.504	0.398963433333333	0.562621666666667	1.2095644775977	0.023477	0.065596	1.4102	0.49591	up
951	Endoxifen	374.2116762	333.5665	0.007384568	0.0104268716666667	1.17615797026318	0.032431	0.083976	1.412	0.49772	up
180	Linoelaidic acid	279.233265	776.413	0.09627373	0.136771583333333	1.21592793177366	0.021862	0.062014	1.4207	0.50655	up
1171	Prostaglandin J2	357.2018288	462.741	0.0357488133333333	0.0510633366666667	1.1471538319196	0.042007	0.10353	1.4284	0.51439	up
1152	Phytosphingosine	318.300126	531.706	12.5245	17.9059166666667	1.37925685848301	3.2571e-05	0.00077564	1.4297	0.51568	up
122	Ellagic acid	300.9989163	312.014	0.00799784833333333	0.011442856	1.21830801225259	0.020945	0.059993	1.4307	0.51676	up
779	1-Methoxyficifolinol	423.2176719	397.8545	0.0156358566666667	0.0223826433333333	1.29399782810208	0.0064599	0.023771	1.4315	0.51752	up
736	"(9Z,11R,12S,13S,15Z)-12,13-Epoxy-11-hydroxy-9,15-octadecadienoic acid"	311.2215746	396.07	0.278373733333333	0.398892966666667	1.35078038135696	0.00092633	0.005521	1.4329	0.51898	up
792	"2,4,12-Octadecatrienoic acid isobutylamide"	334.3106866	672.726	0.352809433333333	0.5080771	1.35366524703684	0.00080901	0.0049755	1.4401	0.52616	up
159	Inosine	267.0734016	186.591	1.460771	2.13908833333333	1.35647871726223	0.00066147	0.00437	1.4644	0.55027	up
235	Stearidonic acid	275.2021344	577.464	0.03106538	0.0457515533333333	1.32358018499239	0.0029638	0.01286	1.4728	0.55851	up
939	DHAP(18:0e)	423.2901939	430.091	0.004026974	0.005958433	1.22555808204729	0.019074	0.055886	1.4796	0.56524	up
256	Ursolic acid	455.3543183	576.717	0.0142817466666667	0.0212782566666667	1.2383754957043	0.016489	0.050251	1.4899	0.57521	up
253	Uridine diphosphate glucuronic acid	579.028404	35.6426	0.00984803066666667	0.0148216293333333	1.32531528382523	0.0028582	0.012508	1.505	0.5898	up
824	3-Dehydroteasterone	447.3474822	650.6365	0.0460485166666667	0.0694030533333333	1.22205241724402	0.020219	0.058241	1.5072	0.59184	up
1208	Tokinolide A	381.2057609	396.985	0.0565617833333333	0.08548371	1.33473126113032	0.0020308	0.0096721	1.5113	0.59582	up
254	Uridine diphosphategalactose	565.0489945	39.1186	0.0966393833333333	0.14623536	1.34764467067786	0.0011051	0.0062777	1.5132	0.59761	up
878	Bakkenolide C	349.1981829	344.8105	0.3759376	0.570588	1.37812267555055	4.5395e-05	0.00096843	1.5178	0.60196	up
42	3-Hydroxycapric acid	187.1333945	326.693	2.31439666666667	3.536341	1.21370409475835	0.022067	0.062421	1.528	0.61162	up
772	17-HETE	321.2428943	520.204	0.0842802933333334	0.128784923333333	1.28852602219825	0.0070322	0.025178	1.5281	0.6117	up
904	Citric acid	193.0344023	37.37555	0.06367287	0.0976542333333333	1.36442605768381	0.00035957	0.002945	1.5337	0.617	up
179	Licochalcone B	285.0773575	288.578	0.01117631	0.0176879333333333	1.31851414325023	0.0035077	0.014804	1.5826	0.66232	up
64	9-OxoODE	293.212635	530.0695	7.22847733333333	11.5137413333333	1.29080010001707	0.0068316	0.024788	1.5928	0.67159	up
160	Isocitric acid	173.0085505	38.2187	0.05299452	0.0851779733333333	1.38420595599173	1.353e-06	0.00024018	1.6073	0.68464	up
731	"(3b,6b,8b,12a)-8,12-Epoxy-7(11)-eremophilene-6-angeloyloxy-8,12-dimethoxy-3-ol"	395.2404547	483.2665	0.0783081366666667	0.125868523333333	1.32746765933193	0.0025432	0.011523	1.6073	0.68468	up
137	Gamma-Linolenic acid	277.217666	607.789	1.33646666666667	2.15423866666667	1.35208272786182	0.00086851	0.0052781	1.6119	0.68875	up
1014	Isolinderanolide	337.2741947	505.432	0.781937933333333	1.26734386666667	1.23133162194797	0.017625	0.052879	1.6208	0.69668	up
67	Adenine	134.0462369	210.251	0.0255002666666667	0.0415204033333333	1.2395033214383	0.015965	0.049065	1.6282	0.70331	up
14	"12-Oxo-2,3-dinor-10,15-phytodienoic acid"	263.1651946	345.154	0.00953974333333333	0.0155440043333333	1.38283406044484	5.5397e-06	0.00037089	1.6294	0.70434	up
1015	Isoniazid alpha-ketoglutaric acid	266.0748958	81.8108	0.1287939	0.210762233333333	1.19259995241531	0.027813	0.075246	1.6364	0.71055	up
48	4-Acetylbutyrate	129.0548092	304.5945	0.11473795	0.188879903333333	1.28154608530169	0.0083757	0.029173	1.6462	0.71913	up
721	"(13R,14R)-8-Labdene-13,14,15-triol"	325.2744879	490.893	0.02820626	0.0469579066666667	1.29414132345697	0.0062599	0.023225	1.6648	0.73535	up
854	9-HOTE	295.2267915	665.091	0.201541633333333	0.337269	1.29183473355586	0.0067961	0.024722	1.6734	0.74282	up
855	Acetylcholine	146.1174429	76.1863	0.381293466666667	0.6390751	1.35523173101306	0.0007055	0.0045262	1.6761	0.74508	up
949	D-Urobilinogen	591.308544	343.154	0.0878742466666667	0.148489793333333	1.36488374508246	0.00033661	0.0028605	1.6898	0.75685	up
886	Beta-Glycerophosphoric acid	173.0207943	39.1934	0.3689865	0.6250878	1.36654619632056	0.00028416	0.0026097	1.6941	0.76049	up
948	D-Urobilin	589.2998238	342.904	1.174351	2.03848766666667	1.36898109239368	0.00021409	0.0021815	1.7358	0.79564	up
835	"5,12-dihydroxy-6,8,10,14,17-eicosapentaenoic acid"	335.219468	481.021	0.743902366666667	1.30231236666667	1.20853582810129	0.023214	0.065216	1.7506	0.80789	up
786	"2-(3,4-Dihydroxybenzoyloxy)-4,6-dihydroxybenzoate"	307.0441804	186.655	0.06453263	0.113958326666667	1.29350364232782	0.0064648	0.023771	1.7659	0.82041	up
230	Saccharopine	275.1249959	39.1132	0.0702691633333333	0.124189233333333	1.31010073000379	0.0044066	0.017765	1.7673	0.82158	up
142	Glucosamine 6-phosphate	258.0386426	39.1125	0.138334966666667	0.248863033333333	1.35007226608303	0.00099405	0.0058165	1.799	0.84719	up
1065	LysoPE(20:4/0:0)	502.2920648	539.149	0.01915047	0.0349109766666667	1.35521814048989	0.00069179	0.0044693	1.823	0.8663	up
737	"(9Z,11S,16S)-1-Acetoxy-9,17-octadecadiene-12,14-diyne-11,16-diol"	333.2042173	396.98	0.137647766666667	0.252340733333333	1.34735256012112	0.001138	0.0063679	1.8332	0.87439	up
743	(R)-2-Hydroxysterculic acid	311.2583026	648.862	0.0332437833333333	0.06248857	1.13301897617224	0.047454	0.11422	1.8797	0.91051	up
1105	O-Demethylforbexanthone	327.083667	258.028	0.0263913633333333	0.05007767	1.3833178617286	3.2135e-06	0.00036563	1.8975	0.9241	up
1178	Pyrophaeophorbide a	535.2675151	388.472	0.4752966	0.903702133333333	1.37649971463082	6.6859e-05	0.0011703	1.9013	0.92702	up
982	Ganolucidic acid D	501.3117483	367.571	0.197141	0.375530566666667	1.3830868809828	4.5652e-06	0.00037089	1.9049	0.9297	up
884	Beta-Cortol	369.2633699	629.017	0.231321466666667	0.452223333333333	1.33025265152701	0.0023709	0.010927	1.955	0.96714	up
785	1-tetradecanoyl-sn-glycero-3-phosphate	383.2194069	405.154	0.03517004	0.0691722066666667	1.18840831250693	0.028795	0.077087	1.9668	0.97585	up
1019	Kanzonol V	377.1743733	284.788	0.0118828533333333	0.0236360133333333	1.36080713657698	0.00047888	0.0034902	1.9891	0.99211	up
959	Ergothioneine	230.096174	57.5385	0.128611266666667	0.260655066666667	1.36167574957565	0.00044902	0.0033815	2.0267	1.0191	up
914	Cortolone	367.2453043	405.423	0.4769015	0.975581333333333	1.1342013624331	0.046466	0.11248	2.0457	1.0326	up
867	Archangelin	339.1594101	445.206	0.0130643	0.0268858133333333	1.32792552047758	0.0025838	0.011655	2.058	1.0412	up
862	Ampicillin	350.1598656	287.9545	0.0131750423333333	0.0271527576666667	1.14342458056894	0.043207	0.10572	2.0609	1.0433	up
1199	Tetrahydrodeoxycorticosterone	335.2581083	681.171	0.0469322066666667	0.0976337266666667	1.16659087805485	0.036032	0.091669	2.0803	1.0568	up
1064	LysoPE(18:2/0:0)	478.2922268	506.183	1.88200133333333	4.06371033333333	1.35963901503552	0.00051236	0.0036618	2.1592	1.1105	up
928	Deoxyguanosine	268.1044742	210.701	0.0856296933333333	0.186143843333333	1.24397647619567	0.015117	0.046979	2.1738	1.1202	up
953	Epicatechin 3-O-(4-methylgallate)	457.1132434	242.942	0.0220040933333333	0.0481709033333333	1.36880681519067	0.00022225	0.0022096	2.1892	1.1304	up
876	Avocadenofuran	249.2216569	530.327	0.199091833333333	0.4455783	1.36396361729431	0.00035573	0.002945	2.2381	1.1622	up
1045	Lucyobroside	700.5349912	737.903	0.10619792	0.241652666666667	1.30715411692999	0.0047833	0.018839	2.2755	1.1862	up
1080	"Methyl -6-oxo-6,6-diapo-6-carotenoate"	379.227056	362.89	0.00383112433333333	0.00881767866666667	1.31687164350815	0.0035131	0.014804	2.3016	1.2026	up
1183	Rubraflavone C	491.2442165	343.202	0.0201996966666667	0.04653282	1.37246397909315	0.00013662	0.0016855	2.3036	1.2039	up
970	Ganoderic acid G	533.3114194	313.523	0.0417485666666667	0.0965409733333333	1.26846394777448	0.010597	0.035578	2.3124	1.2094	up
780	"1-Methyl-1,3-cyclohexadiene"	95.08600924	551.338	0.01468051	0.0341635966666667	1.30762225210886	0.0046427	0.018499	2.3271	1.2186	up
1060	LysoPE(0:0/20:5)	500.2763464	505.487	0.0973968966666667	0.229318933333333	1.23757984003013	0.016388	0.050093	2.3545	1.2354	up
170	L-3-Phenyllactic acid	165.054976	221.058	0.0152036566666667	0.03693878	1.19146062307801	0.028248	0.076021	2.4296	1.2807	up
131	Eudesmic acid	211.0605322	240.629	0.01171874	0.02877432	1.35560274208447	0.00068618	0.0044471	2.4554	1.296	up
90	Celastrol	449.2711982	388.894	0.01755718	0.0433070766666667	1.33230866529691	0.0022005	0.010313	2.4666	1.3025	up
1009	Hydroxytyrosol 1-O-glucoside	317.1204257	203.893	0.10197876	0.255678103333333	1.25476529677033	0.012837	0.041401	2.5072	1.3261	up
33	2-Methoxyestrone	299.1654534	368.011	0.00970304466666667	0.0243507393333333	1.26219409405628	0.011731	0.038503	2.5096	1.3275	up
214	Palmitoleic acid	253.2173668	624.87	3.507756	9.14273833333333	1.38295296844824	4.5488e-06	0.00037089	2.6064	1.3821	up
60	"8,15-DiHETE"	335.2210811	624.813	0.0435029933333333	0.115583493333333	1.37231102923094	0.00013064	0.0016516	2.6569	1.4097	up
59	"8,11,14-Eicosatrienoic acid"	305.2486485	652.742	0.02129994	0.0578674133333333	1.37893072967057	3.5022e-05	0.00081505	2.7168	1.4419	up
248	UDP-N-acetyl-alpha-D-galactosamine	606.0758826	41.0239	0.0212555533333333	0.0590094766666667	1.35949738647851	0.00052132	0.0036944	2.7762	1.4731	up
1018	Kanzonol M	399.1780076	364.872	0.3645493	1.06421546666667	1.37824825021402	4.1386e-05	0.00091138	2.9193	1.5456	up
1081	Methyl dihydrojasmonate	227.1641865	405.399	0.113968486666667	0.33641392	1.37508218965116	8.6636e-05	0.0013544	2.9518	1.5616	up
799	"2,7-Dihydroxy-4-methoxy-8-prenylflavan"	341.1752032	364.762	0.0388769466666667	0.123476906666667	1.36999093935673	0.00018713	0.0019961	3.1761	1.6673	up
1049	LysoPA(18:2/0:0)	435.2529262	364.976	0.01382436	0.04458775	1.31817776303712	0.0035213	0.014808	3.2253	1.6894	up
1071	Mangostinone	381.1673745	419.903	0.2255869	0.736279033333333	1.38163860721896	1.155e-05	0.00050752	3.2638	1.7066	up
872	AS 1-1	686.5209016	712.5	0.003099129	0.0104115926666667	1.33104939752237	0.0022875	0.010647	3.3595	1.7483	up
760	11-Hydroxyprogesterone 11-glucuronide	507.2541674	231.2785	0.00173176533333333	0.00597289	1.28848096349855	0.0071943	0.025624	3.449	1.7862	up
62	"9,10-epoxyoctadecanoic acid"	297.2439228	586.433	0.0741436966666667	0.25995616	1.35536936661299	0.00072931	0.0046243	3.5061	1.8099	up
1150	Physapubenolide	529.2805044	363.299	0.633384733333333	2.23797173333333	1.38428746318687	1.1628e-06	0.00024018	3.5334	1.821	up
753	"1,2-Di-O-(8-hexadecenoyl)-3-O-(6-sulfoquinovopyranosyl)glycerol"	791.5098418	577.931	0.00248834733333333	0.00886689333333333	1.29308418985655	0.0064651	0.023771	3.5634	1.8332	up
1165	Proline betaine	144.1019798	163.265	0.0254192966666667	0.0973968533333333	1.38035875470413	2.0246e-05	0.00063791	3.8316	1.938	up
1148	Physagulin F	545.2760181	344.058	0.0483087	0.185768493333333	1.38521292647215	8.3824e-08	8.5836e-05	3.8454	1.9432	up
1021	Kynurenic acid	190.0498918	218.989	0.00145955533333333	0.005616448	1.28908881990193	0.0070126	0.025152	3.8481	1.9441	up
1013	Isogingerenone B	387.1788625	551.2925	0.00561522733333333	0.021835323	1.34160794043181	0.0014685	0.0076817	3.8886	1.9592	up
221	PI(16:0/16:0)	809.5205025	585.385	0.0201826333333333	0.0785262566666667	1.27640410558734	0.0090461	0.031051	3.8908	1.9601	up
998	Grevilline A	325.0680702	275.34	0.0590784233333333	0.240071003333333	1.38103177203214	1.4487e-05	0.00054788	4.0636	2.0228	up
932	DG(16:1/18:4/0:0)	587.467278	753.686	0.006786143	0.0278430626666667	1.27950861892827	0.0087418	0.030344	4.1029	2.0367	up
788	"2-(4-Allyl-2,6-dimethoxyphenoxy)-1-(4-hydroxy-3-methoxyphenyl)-1-propanol"	397.1626319	360.807	0.00967576733333333	0.0402799653333333	1.37746283230475	4.8189e-05	0.00099816	4.163	2.0576	up
734	"(3beta,5alpha,9alpha,22E,24R)-5,9-Epidioxy-3-hydroxyergosta-7,22-dien-6-one"	443.3158236	435.391	0.008627604	0.036021582	1.37032999748691	0.00018598	0.0019961	4.1752	2.0618	up
135	gamma-CEHC	263.1289534	336.718	0.0008693047	0.00392756306666667	1.18706788741049	0.029036	0.077506	4.5181	2.1757	up
115	Dodecanedioic acid	229.1442362	377.139	0.0346053646666667	0.161495885333333	1.27544690358308	0.0090516	0.031051	4.6668	2.2224	up
745	[10]-Gingerdione	349.2363018	518.113	0.0833143466666667	0.419767476666667	1.3590889590647	0.00053464	0.0037527	5.0384	2.333	up
896	Cajaquinone	285.0756748	275.289	0.01798315	0.0907355633333333	1.3828319467851	5.4206e-06	0.00037089	5.0456	2.335	up
770	"17alpha,20alpha-Dihydroxypregn-4-en-3-one"	333.243245	678.2725	0.001698813	0.00909017233333333	1.37300073350311	0.0001244	0.0016199	5.3509	2.4198	up
754	"1,2-Di-O-palmitoyl-3-O-(6-sulfoquinovopyranosyl)glycerol"	795.5315447	585.516	0.00199475266666667	0.0108743663333333	1.25334477433695	0.0132	0.042176	5.4515	2.4466	up
102	Deoxyadenosine	250.0933262	46.31995	0.000961895816666667	0.005449088	1.32521232627039	0.0027741	0.012276	5.6649	2.5021	up
877	Azorubine	502.9990008	32.54625	0.00145824333333333	0.00850548933333333	1.37668417047232	5.5813e-05	0.0010334	5.8327	2.5442	up
65	Abscisic acid	263.1287337	277.122	0.00199236966666667	0.0118489636666667	1.36074744815623	0.0004944	0.0035528	5.9472	2.5722	up
853	9alpha-(3-Methyl-2E-pentenoyloxy)-4S-hydroxy-10(14)-oplopen-3-one	349.234814	534.448	0.587612733333333	3.5276486	1.34395702652799	0.001328	0.0071572	6.0034	2.5858	up
98	Cysteinylglycine	177.0332774	310.037	0.0270910333333333	0.166479793333333	1.38373406076233	2.6211e-06	0.00031577	6.1452	2.6195	up
1222	"Vanillin 3-(L-menthoxy)propane-1,2-diol acetal"	365.2297446	435.599	0.05681497	0.355300696666667	1.34164295382212	0.0014945	0.0077488	6.2536	2.6447	up
795	"2,5,6-Trimethoxyflavone"	313.1048002	334.42	0.0296509	0.206951556666667	1.37634797367555	6.565e-05	0.0011591	6.9796	2.8031	up
885	Betagarin	329.1018381	425.761	6.812662e-05	0.00047738	1.1923311080258	0.027972	0.075576	7.0072	2.8088	up
80	Avocadyne 1-acetate	325.2388671	534.771	0.480273766666667	3.5854093	1.33651302839664	0.0018465	0.0090625	7.4653	2.9002	up
984	Ganosporeric acid A	527.2640646	369.945	0.0411646166666667	0.319632286666667	1.38501812408622	2.116e-07	0.00012779	7.7647	2.9569	up
747	"1-(3-Methoxy-4-hydroxy)-phenyl-6,7-dihydroxy-isochroman"	289.1068301	281.479	0.0114859066666667	0.0915733666666667	1.38178769212811	1.1115e-05	0.00050584	7.9727	2.9951	up
138	Gentisic acid	153.0185755	265.784	0.0327892333333333	0.265461796666667	1.35641615383529	0.00065984	0.00437	8.096	3.0172	up
1161	Polyporusterone F	463.3421654	318.203	6.812662e-05	0.0006372936	1.2897322727274	0.0070803	0.025293	9.3545	3.2257	up
841	6-(Methylsulfonyl)hexyl glucosinolate	482.0778589	33.3413	0.0663926566666667	0.626682306666667	1.37706686042005	5.2934e-05	0.0010071	9.439	3.2386	up
1053	LysoPC(17:0)	510.3571319	469.7815	0.000577795383333333	0.005462132	1.37532548467036	8.3096e-05	0.0013295	9.4534	3.2408	up
101	Dehydroabietic acid	299.203224	652.6925	0.00134686115	0.013138813	1.29676964006112	0.0060953	0.022697	9.7551	3.2862	up
871	Armillaritin	401.1940753	303.021	0.0311613433333333	0.421220643333333	1.3801830657091	2.2754e-05	0.00068425	13.517	3.7567	up
94	Cortisone	359.1870827	342.999	0.0145914793333333	0.201101533	1.32568940933658	0.0027124	0.012129	13.782	3.7847	up
223	Prostaglandin B2	333.2073061	303.5865	0.001759259	0.0266707776666667	1.37557875436032	7.9032e-05	0.0013159	15.16	3.9222	up
847	7-(4-Hydroxy-3-methoxyphenyl)-5-methoxy-1-phenyl-3-heptanone	343.1909069	342.312	0.00546588366666667	0.0857527086666667	1.37262964270725	0.00013398	0.0016698	15.689	3.9717	up
63	9-cis-Retinoic acid	299.2016076	417.734	0.0400076066666667	0.686306086666667	1.37789261555858	4.6464e-05	0.00098101	17.154	4.1005	up
940	Dictyoquinazol C	343.1294104	273.478	0.0129837233333333	0.234819586666667	1.38535337821189	1.0109e-08	2.0702e-05	18.086	4.1768	up
911	Cortexolone	347.2200701	516.813	0.004175978	0.0947601176666667	1.34044906900586	0.0015355	0.0079214	22.692	4.5041	up
215	Pantothenic acid	218.1028533	126.906	0.00155818947	0.04314792	1.29799365610306	0.0059618	0.022321	27.691	4.7913	up
829	"4,5,6,7-Tetramethoxyflavone"	343.117553	478.376	6.812662e-05	0.005124136	1.38310193913081	4.0198e-06	0.00037089	75.215	6.2329	up
258	Vanillin	151.0391702	309.263	6.812662e-05	0.00688263966666667	1.26456919876202	0.010991	0.036366	101.03	6.6586	up

## Sheet: K vs. N
Table S2H. The differentially accumulated metabolites in K vs. N.
ID	name	mzmed	rtmed	Mean K	Mean N	VIP	P_VALUE	Q_VALUE	FOLD_CHANGE	LOG_FOLDCHANGE	regulated
1005	Hordatine A	551.3146727	579.585	0.0135018333333333	6.02322633333333e-05	1.44295990878093	8.5375e-06	0.00061184	0.004461	-7.8084	down
938	DG(22:6/14:1/0:0)	611.4685288	569.511	0.07981045	0.00064598011	1.42779742195521	0.00037116	0.0039387	0.0080939	-6.9489	down
729	"(2xi,3xi)-2,3-Dihydroxy-12,18-ursadien-28-oic acid diacetate"	555.367603	533.472	0.177645234	0.00199935103333333	1.4451215821346	1.2865e-05	0.00082133	0.011255	-6.4733	down
1116	PA(18:3/18:4)	691.4347633	567.811	0.0589929958	0.0006843613	1.4275182042279	0.00041564	0.0043267	0.011601	-6.4296	down
767	16-Acetylpriverogenin A	515.3743034	533.622	0.356957374666667	0.004617434	1.44135894241485	6.1516e-05	0.0016562	0.012936	-6.2725	down
976	Ganoderic acid V	529.3526841	497.86	0.0716350768666667	0.00175255726666667	1.44536434378246	1.6223e-05	0.00089028	0.024465	-5.3531	down
979	Ganodermic acid P2	571.3650971	581.749	0.0212074866666667	0.00055713738	1.43334024588515	0.00023062	0.0030212	0.026271	-5.2504	down
934	DG(18:4/16:0/0:0)	589.4826294	615.358	0.136690109666667	0.00556566666666667	1.4177459054028	0.00088813	0.0071717	0.040717	-4.6182	down
968	Ganoderic acid alpha	575.3230182	431.417	0.0777937513333333	0.00356463533333333	1.44585646207359	8.685e-06	0.00061184	0.045822	-4.4478	down
1131	PE(P-16:0/18:3)	698.5223143	656.006	0.283101109333333	0.0138887843333333	1.33651875419142	0.010174	0.040071	0.049059	-4.3493	down
1058	LysoPE(0:0/18:0)	482.3244769	591.3	0.104140333666667	0.006533224	1.44508131356895	1.329e-05	0.00082275	0.062735	-3.9946	down
892	"Bis(4-methoxybenzoyl)-3a,29-dihydroxy-8-multifloren-7-one"	725.4402573	576.2565	0.34015951	0.0217219366666667	1.43318931684145	0.00023384	0.0030222	0.063858	-3.969	down
1111	PA(16:1/18:2)	671.4659238	635.1635	0.0882196626666667	0.00654396333333333	1.4344778908233	0.000134	0.0023398	0.074178	-3.7529	down
250	Uracil	111.0190299	73.1015	1.8103672	0.137381766666667	1.38152979821065	0.0035414	0.018792	0.075886	-3.72	down
964	Fusaroskyrin	599.1206705	384.912	0.014449425	0.001206013	1.43060670427865	0.00029513	0.0035024	0.083464	-3.5827	down
1225	Xanthosine	285.0831731	183.74	1.41206176666667	0.129131866666667	1.44729432279826	9.3812e-08	0.00014661	0.091449	-3.4509	down
39	3alpha-Acetoxy-11-keto-beta-boswellic acid	511.3426305	607.873	0.984904803333333	0.09075467	1.44608205328598	2.8187e-06	0.00053374	0.092146	-3.4399	down
882	beta-Citraurin	433.3104183	544.872	0.0677804273333333	0.006526842	1.44662996357651	4.6538e-06	0.00061184	0.096294	-3.3764	down
1072	Mannitol	183.0863578	43.70215	6.41332093333333	0.6396623	1.44593572642754	5.1848e-06	0.00061184	0.09974	-3.3257	down
1196	Styrene	105.0701602	239.199	7.84971856666667	0.7999928	1.44308160984007	1.6968e-05	0.00089028	0.10191	-3.2946	down
922	D-1-Piperideine-2-carboxylic acid	128.0707735	49.1193	1.29246536666667	0.132250833333333	1.44496724872006	2.8738e-06	0.00053374	0.10232	-3.2888	down
1143	Phenylethylamine	122.0965098	239.2315	8.6223581	0.912755833333333	1.44208997231951	2.3646e-05	0.0010917	0.10586	-3.2398	down
1213	Tsugaric acid B	529.389686	664.091	0.0711614283333333	0.00758455266666667	1.37349276984195	0.0039948	0.020455	0.10658	-3.23	down
57	6beta-Hydroxyasiatic acid	503.3329919	402.507	0.00725010736666667	0.000802462433333333	1.41735046011794	0.00075503	0.0065631	0.11068	-3.1755	down
158	Hypoxanthine	135.030216	194.089	1.09532436666667	0.127041133333333	1.44580297271772	1.8911e-06	0.00053374	0.11598	-3.108	down
861	alpha-Tocopherol succinate	531.4054587	547.679	0.011062442	0.00132781580666667	1.39883614879213	0.0016611	0.011126	0.12003	-3.0585	down
978	Ganoderiol H	491.3735099	605.195	0.8145888	0.103638406666667	1.43554780381323	0.00012059	0.0022839	0.12723	-2.9745	down
95	Cucurbitacin B	557.3132529	396.6185	0.057149756	0.007351438	1.40664903573088	0.0010244	0.0078091	0.12863	-2.9586	down
919	Cyclohexylamine	100.1124921	233.322	0.151576606666667	0.0196122333333333	1.44174929322651	2.8974e-05	0.0010917	0.12939	-2.9502	down
856	ADP-Ribosyl-L-arginine	716.1922578	368.514	0.00190522766666667	0.00026139612	1.24303144902171	0.03018	0.092301	0.1372	-2.8657	down
1126	PC(P-18:0/20:5)	792.5986524	777.81	0.0212530356666667	0.002958602	1.33690046423976	0.0086592	0.035524	0.13921	-2.8447	down
1103	Norbuprenorphine	414.2608613	231.293	0.593759903333333	0.0834920966666667	1.44300210197475	9.086e-06	0.00061876	0.14062	-2.8302	down
1189	Sorbitol	221.0420717	42.8168	4.3240333	0.631922333333333	1.44534082462801	5.4873e-06	0.00061184	0.14614	-2.7746	down
1063	LysoPE(16:0/0:0)	454.2928627	533.089	2.35328996666667	0.344754566666667	1.4293375321524	0.00028258	0.003416	0.1465	-2.771	down
825	3-Deoxyfructose	165.0758231	43.7017	2.18679706666667	0.3269125	1.44528496968782	1.014e-05	0.00066827	0.14949	-2.7418	down
974	Ganoderic acid Mj	545.3851809	672.296	0.0630444926666667	0.00965481433333333	1.44446924788657	1.6995e-05	0.00089028	0.15314	-2.707	down
1110	PA(16:0/20:5)	695.4654259	622.578	1.3680887	0.2116156	1.42632785775939	0.00042838	0.0044201	0.15468	-2.6926	down
1050	LysoPC(14:0/0:0)	468.3089366	561.805	0.075086435	0.0118907443333333	1.43080372980344	0.00020906	0.0029255	0.15836	-2.6587	down
259	Xanthine	151.0252522	102.1255	0.64695736	0.103679086666667	1.43284676791547	0.00025134	0.0031362	0.16026	-2.6415	down
822	"3alpha,15alpha-Diacetoxy-(22R)-hydroxylanosta-7,9(11),24-trien-26-oic acid"	571.3618818	442.1705	0.044736923	0.00717710333333333	1.44189435770476	2.9887e-05	0.0010917	0.16043	-2.64	down
1056	LysoPC(18:3)	518.3232762	535.686	0.043691389	0.007437188	1.40719029312916	0.0012338	0.0090348	0.17022	-2.5545	down
1214	Tsugaric acid C	515.3709207	495.776	0.0187047216666667	0.00355484666666667	1.43509922324191	0.00016001	0.0025539	0.19005	-2.3955	down
1052	LysoPC(16:0)	496.3405232	535.9765	0.290703976666667	0.0575575933333333	1.41865532290904	0.00062149	0.0056683	0.19799	-2.3365	down
9	"1,5-Anhydrosorbitol"	163.060527	44.5151	0.9859505	0.207429833333333	1.44551392848533	5.2285e-06	0.00061184	0.21039	-2.2489	down
1209	Torvoside G	609.3973477	617.1385	0.0906183466666667	0.0195909333333333	1.43804697510848	7.0565e-05	0.0018021	0.21619	-2.2096	down
1002	Hexylamine	102.1281184	260.4685	0.18594176	0.04074533	1.33592961414378	0.0085721	0.035388	0.21913	-2.1901	down
800	"2,9-Bis(3-methyl-2E-pentenoyl)-2b,9a-dihydroxy-4Z,10(14)-oplopadien-3-one"	443.2803346	345.8635	0.313458763333333	0.0687736266666667	1.44697472334463	2.1117e-06	0.00053374	0.2194	-2.1883	down
1059	LysoPE(0:0/18:3)	476.2763452	532.8505	0.1312658	0.0293410266666667	1.39877016449175	0.0017743	0.011629	0.22352	-2.1615	down
1114	PA(18:2/18:3)	695.4650402	637.82	0.164188446666667	0.0384253233333333	1.37201843314401	0.0040332	0.020548	0.23403	-2.0952	down
1031	Leucyl-Glycine	189.1234109	99.3831	0.09579495	0.0225537533333333	1.43705850251361	9.9522e-05	0.0020538	0.23544	-2.0866	down
190	LysoPA(16:0/0:0)	409.2370086	507.6475	0.0476906533333333	0.0117995696666667	1.39473567237841	0.0018931	0.012011	0.24742	-2.015	down
1147	Physagulin A	511.2683057	450.9565	0.0612992966666667	0.0153903633333333	1.43501530597908	0.00013307	0.0023398	0.25107	-1.9938	down
206	N-Acetyl-L-alanine	130.0499467	48.9229	0.176076773333333	0.0447751	1.44462688466514	2.1937e-05	0.0010423	0.25429	-1.9754	down
1085	MG(18:3/0:0/0:0)	353.2694638	510.0575	0.10538364	0.02885841	1.42717064161816	0.00035836	0.0038774	0.27384	-1.8686	down
994	Glycinoeclepin B	559.292108	441.4125	0.0472858166666667	0.0131942033333333	1.43707488060394	0.00014341	0.0023821	0.27903	-1.8415	down
1046	L-Valine	118.08643	48.1591	4.732678	1.359236	1.44264066839107	2.7921e-05	0.0010917	0.2872	-1.7999	down
818	3-(Methylthio)-1-propene	89.04242056	109.085	1.09459626666667	0.315017766666667	1.44190019231522	1.6807e-05	0.00089028	0.28779	-1.7969	down
1062	LysoPE(15:0/0:0)	440.2773439	505.578	0.457435266666667	0.136821013333333	1.35243091148834	0.0063412	0.028286	0.2991	-1.7413	down
1084	MG(0:0/18:4/0:0)	351.2531126	530.29	0.211676416666667	0.06392099	1.43495480281439	9.3753e-05	0.0020538	0.30198	-1.7275	down
813	2-Methylbutylamine	88.11259028	205.681	8.48419733333333	2.60270733333333	1.43984061455615	4.1685e-05	0.0013736	0.30677	-1.7048	down
132	"Fructose 1,6-bisphosphate"	338.9889864	36.5018	0.11766288	0.0370128433333333	1.42240422751016	0.00055175	0.0052674	0.31457	-1.6686	down
1162	Prednisolone	459.2749415	351.871	1.4004711	0.442061066666667	1.44566315270117	8.1362e-06	0.00061184	0.31565	-1.6636	down
155	Hexadecanedioic acid	285.2075565	389.131	0.00747320266666667	0.00241401466666667	1.36535963407895	0.0046472	0.022498	0.32302	-1.6303	down
1141	Phenylalanylproline	263.1389466	250.637	0.116637746666667	0.0376892133333333	1.35142802594626	0.007077	0.030762	0.32313	-1.6298	down
1051	LysoPC(15:0)	482.3246145	508.3265	0.0793697833333333	0.0259453233333333	1.33681099415715	0.0085458	0.035388	0.32689	-1.6131	down
61	"9,10-DHOME"	313.2383339	452.889	0.115155116666667	0.0381052533333333	1.43421291468626	0.00019169	0.0027973	0.3309	-1.5955	down
757	"11a,12a-Epoxy-3b-hydroxy-28,13-oleananolide 3-acetate"	513.3575992	519.0105	0.442563966666667	0.146753166666667	1.44101402975011	5.2293e-05	0.0015262	0.3316	-1.5925	down
47	4-Acetamidobutanoic acid	144.0656314	46.4202	0.309795033333333	0.1028164	1.4378464801106	4.1532e-05	0.0013736	0.33189	-1.5912	down
889	beta-Terpineol	154.1338199	48.20255	0.953268	0.316716	1.43620685794853	0.00013837	0.0023809	0.33224	-1.5897	down
908	Coproporphyrin III	655.276582	347.3305	1.02817996666667	0.341598833333333	1.44394942589261	7.1376e-06	0.00061184	0.33224	-1.5897	down
798	"2,6-Di-tert-butyl-1,4-benzenediol"	223.1694032	394.877	0.12301221	0.0416578866666667	1.43813576347347	7.4942e-05	0.0018447	0.33865	-1.5621	down
720	"(+)-2,3-Dihydro-3-methyl-1H-pyrrole"	84.081209	89.4695	1.7976322	0.633807166666667	1.34365761124133	0.0083516	0.034852	0.35258	-1.504	down
207	Naringenin	271.061118	291.74	0.0289470733333333	0.010290685	1.44508539859103	7.3232e-06	0.00061184	0.3555	-1.4921	down
1142	Phenylalanyl-Valine	265.1545109	223.356	0.10060367	0.0364846214466667	1.25224758882067	0.027613	0.085217	0.36266	-1.4633	down
1016	Isothankunic acid	505.3526778	416.45	0.013292742	0.004858296	1.43393463846373	0.00016909	0.0026171	0.36548	-1.4521	down
925	Dehydrophytosphingosine	316.2851279	584.772	0.520738966666667	0.192768766666667	1.43187185689642	0.0001513	0.0024339	0.37018	-1.4337	down
1003	Histamine	112.0871567	721.95	2.29379246666667	0.857585733333333	1.34685884234956	0.0074757	0.032018	0.37387	-1.4194	down
68	Adipic acid	145.0496204	73.037	0.243089526666667	0.0910179933333333	1.42339908062147	0.00040561	0.0042495	0.37442	-1.4173	down
1202	Theasapogenol A	507.36842	740.308	0.0291171413333333	0.0109831153333333	1.36035580159093	0.0060199	0.027174	0.3772	-1.4066	down
123	Epiandrosterone	289.21756	617.62	0.0131872733333333	0.00497994366666667	1.44095857262889	3.7844e-05	0.0013104	0.37763	-1.4049	down
226	Prostaglandin F2a	353.2339597	485.731	0.0679639933333333	0.02575417	1.43349164050499	0.00012647	0.0022839	0.37894	-1.4	down
1054	LysoPC(18:1)	522.3570249	550.7555	0.165282186666667	0.06324919	1.33096253801295	0.009783	0.03896	0.38267	-1.3858	down
55	5-Aminopentanoic acid	116.0707832	49.0135	3.42603333333333	1.316267	1.44585476824385	4.1268e-06	0.00061184	0.3842	-1.3801	down
735	"(9S,10E,12Z,15Z)-9-Hydroxy-10,12,15-octadecatrienoic acid"	277.2162611	363.6575	0.455963333333333	0.1768734	1.44788691156146	1.4352e-07	0.00014661	0.38791	-1.3662	down
1024	L-Arginine	175.1188324	43.6939	2.2989402	0.8971096	1.43540612134623	0.0001269	0.0022839	0.39023	-1.3576	down
1039	Lucidenic acid E2	517.2787211	362.78	2.58201346666667	1.03051013333333	1.44141670874472	4.3538e-05	0.0013936	0.39911	-1.3251	down
905	Cohibin B	577.5195095	657.836	0.431944466666667	0.173547933333333	1.34657242608621	0.0070452	0.030689	0.40178	-1.3155	down
175	Leukotriene B4	335.2229062	571.441	0.0419088733333333	0.0170990633333333	1.43265940146537	0.00012496	0.0022839	0.40801	-1.2933	down
22	1-Kestose	503.1618755	47.2179	0.0290436133333333	0.0122256066666667	1.41791407001263	0.00073864	0.006561	0.42094	-1.2483	down
1044	Lucyin A	487.3426847	412.3565	0.0647736933333333	0.02765867	1.37808513654446	0.0032601	0.017856	0.427	-1.2277	down
989	Glutaminylisoleucine	260.16087	193.173	0.08462922	0.03636862	1.43279545650125	0.00025066	0.0031362	0.42974	-1.2185	down
1149	Physalolactone B	501.3198925	337.4295	5.871161	2.57162333333333	1.44020583701042	4.7853e-05	0.0014592	0.43801	-1.191	down
733	"(3beta,5alpha,6alpha,7alpha,22E,24R)-5,6-Epoxyergosta-8,14,22-triene-3,7-diol"	427.3213104	683.188	0.5286861	0.232445866666667	1.35426106552932	0.0073801	0.031742	0.43967	-1.1855	down
1137	Perulactone	519.3324152	337.191	0.742024433333333	0.337883833333333	1.39279617750565	0.0020733	0.012682	0.45535	-1.1349	down
147	Glycylleucine	187.1080835	111.6255	0.112144263333333	0.0515476833333333	1.3661314606676	0.0051686	0.024088	0.45966	-1.1214	down
148	Glycyltyrosine	237.089234	769.115	0.663021066666667	0.3134313	1.390600377821	0.0022102	0.01336	0.47273	-1.0809	down
1001	Heliocide B2	425.2324473	365.955	0.0282351466666667	0.0134712233333333	1.4402304343247	5.5618e-05	0.0015782	0.47711	-1.0676	down
960	Erinacine C	435.272772	547.77	0.05283271	0.0252844866666667	1.19963182917326	0.041703	0.11736	0.47858	-1.0632	down
1153	PI(18:1/16:1)	835.5351354	649.7425	0.327397533333333	0.160559033333333	1.30143399242731	0.014068	0.051232	0.49041	-1.0279	down
944	Dipiperamide D	597.3040346	360.309	0.2458051	0.120575033333333	1.41707115588196	0.00083871	0.0069899	0.49053	-1.0276	down
725	"(2beta,3alpha,9alpha,24R)-Ergosta-7,22-diene-2,3,9-triol"	431.3524739	637.925	0.0461390466666667	0.0227313333333333	1.3944234936986	0.0019708	0.01226	0.49267	-1.0213	down
58	6beta-Hydroxytestosterone	303.1965254	352.133	0.0347942566666667	0.0171519833333333	1.41866946146271	0.0008239	0.0069555	0.49295	-1.0205	down
185	L-Proline	114.0550152	47.24085	0.557259866666667	0.278626633333333	1.42577169754973	0.00043458	0.0044615	0.49999	-1	down
992	Glycerophosphocholine	258.1101528	42.8085	7.73822733333333	3.909994	1.43501412263856	7.6642e-05	0.0018624	0.50528	-0.98484	down
43	3-Hydroxymethylglutaric acid	161.0447741	811.3865	0.029473269	0.0148962846666667	1.29873710612397	0.014292	0.051679	0.50542	-0.98445	down
728	"(2xi,20beta)-2,20-Dihydroxy-3-oxo-12-ursen-28-oic acid"	487.3424235	451.969	0.0948685033333333	0.0486035133333333	1.40644476396442	0.0013464	0.0096517	0.51233	-0.96487	down
1160	Polyporusterone E	461.326658	568.6265	0.0224006763333333	0.0115310496666667	1.38017716545138	0.0032902	0.017973	0.51476	-0.95802	down
801	20-Hydroxyeicosatetraenoic acid	321.2429202	651.51	0.168585523333333	0.08689575	1.28102119527771	0.021175	0.0695	0.51544	-0.95612	down
784	1-Palmitoylglycerophosphoinositol	573.3091878	485.868	0.0507103266666667	0.0264572533333333	1.22815099279968	0.034202	0.10092	0.52173	-0.93862	down
1190	Sphinganine	302.3058607	582.599	1.57394096666667	0.8230227	1.21016086157908	0.040518	0.11561	0.52291	-0.93538	down
186	L-Serine	104.0343541	41.8186	0.685370833333333	0.3612344	1.42600931920588	0.00033631	0.0037139	0.52706	-0.92395	down
1008	Hydratopyrrhoxanthinol	589.3520884	550.4145	0.0339939666666667	0.0179909966666667	1.3140521795829	0.012048	0.045581	0.52924	-0.918	down
1134	Pentacarboxylporphyrin I	699.2668449	316.514	0.0105720836666667	0.005634467	1.35778099261105	0.0046044	0.022451	0.53296	-0.90791	down
7	"1,11-Undecanedicarboxylic acid"	243.1603128	373.478	0.0244812333333333	0.0130544033333333	1.25415251618984	0.022696	0.073134	0.53324	-0.90714	down
1066	Lysyl-Hydroxyproline	260.1608739	91.6451	0.0795252233333333	0.04248972	1.29806251345371	0.016568	0.057862	0.53429	-0.9043	down
1132	PE(P-18:1/18:2)	726.552508	722.6205	0.0142142453333333	0.007620897	1.34505113695884	0.008422	0.035043	0.53615	-0.8993	down
1006	Hovenidulcigenin A	545.347641	381.1205	0.005052661	0.00274847066666667	1.19286296350988	0.041573	0.11715	0.54397	-0.87841	down
879	Barringtogenol C	491.3732157	688.2465	0.03997506	0.0218841433333333	1.37763829305643	0.0036532	0.019285	0.54744	-0.86921	down
1168	Prostaglandin E2	335.2195992	433.49	0.933068533333333	0.518524033333333	1.43493489208926	0.00013936	0.0023809	0.55572	-0.84757	down
1025	L-Asparagine	133.0608652	41.9009	0.2046238	0.113880866666667	1.41576163573247	0.00094751	0.0074732	0.55654	-0.84545	down
140	Gluconic acid	195.0503708	40.8617	6.226392	3.47206766666667	1.42846169817263	0.00029666	0.0035024	0.55764	-0.8426	down
1155	Pinusolide	369.2042651	363.1655	0.0737134633333333	0.04114195	1.33924354620031	0.0076924	0.032673	0.55813	-0.84132	down
782	1-Methylhistidine	170.0925611	48.0915	0.2678486	0.149879366666667	1.43817053142604	9.934e-05	0.0020538	0.55957	-0.83762	down
79	Aspartylphenylalanine	279.0986705	91.30355	0.0258356	0.0145125896666667	1.23227684960165	0.032773	0.097746	0.56173	-0.83206	down
246	Traumatic acid	227.1284318	576.99	0.00463153966666667	0.002603472	1.43463814138189	9.9257e-05	0.0020538	0.56212	-0.83106	down
816	"3-(1,1-Dimethyl-2-propenyl)-8-(3-methyl-2-butenyl)xanthyletin"	365.2107646	365.988	0.457045866666667	0.2583346	1.42840821269649	0.00027065	0.003311	0.56523	-0.8231	down
1219	Valyl-Arginine	274.187219	72.27545	0.108686246666667	0.06173479	1.34287004621166	0.0091651	0.037087	0.56801	-0.81601	down
1075	Medicagenic acid	503.3373819	407.169	0.0157243263333333	0.00898427166666667	1.39871769900543	0.0016673	0.011132	0.57136	-0.80752	down
1048	LysoPA(18:0e/0:0)	425.3057091	435.447	0.00804109033333333	0.00462831633333333	1.3187036843351	0.010433	0.040754	0.57558	-0.7969	down
178	L-Histidine	154.0613659	43.6571	2.90211866666667	1.67494066666667	1.4305339487247	0.00030267	0.0035134	0.57714	-0.793	down
985	Geijerone	179.1430115	524.9835	0.256758866666667	0.149312633333333	1.41642002739959	0.0007674	0.0066152	0.58153	-0.78208	down
810	2-Hydroxycinnamic acid	165.0548002	84.6384	0.2947883	0.1716433	1.42265608089262	0.00052414	0.005075	0.58226	-0.78027	down
1028	L-beta-aspartyl-L-phenylalanine	281.1132094	92.9872	0.06618844	0.0387848933333333	1.19719634327721	0.043648	0.12068	0.58598	-0.77108	down
858	Alanyl-Valine	189.1233728	48.9858	0.143126096666667	0.0839051166666667	1.43412717162455	0.00011919	0.0022839	0.58623	-0.77046	down
1191	Sphingosine	300.2897492	660.5995	5.74661366666667	3.37565133333333	1.36599474713629	0.0049423	0.023572	0.58742	-0.76755	down
173	L-Cystathionine	221.0600142	40.9135	0.0959732333333333	0.0572243033333333	1.41313534024848	0.00087572	0.0071279	0.59625	-0.746	down
99	Cytidine	242.0798016	42.8372	0.939904766666667	0.5665394	1.39812377421461	0.001835	0.01184	0.60276	-0.73034	down
1102	N-Methylnicotinium	177.1387411	230.19	0.18782155	0.113490223333333	1.18337883245411	0.043412	0.1205	0.60424	-0.72679	down
957	Ercalcitriol	411.3269972	665.0885	0.802693533333333	0.490519833333333	1.41326491792149	0.0010296	0.0078199	0.61109	-0.71054	down
54	"5,7-dihydroxy-2-(4-methoxyphenyl)-3,4-dihydro-2H-1-benzopyran-4-one"	285.0772734	411.822	0.02373232	0.0146415533333333	1.32086695979546	0.012206	0.045918	0.61695	-0.69678	down
162	Isonicotinic acid	122.0237993	48.9879	0.0774666266666667	0.0480870666666667	1.24118504058039	0.031722	0.095481	0.62075	-0.68793	down
724	"(24E)-3alpha-Acetoxy-15alpha-hydroxy-23-oxo-7,9(11),24-lanostatrien-26-oic acid"	527.3365599	397.254	0.0317892966666667	0.0197922266666667	1.39786757883737	0.0021611	0.013102	0.62261	-0.68361	down
866	Apo-8-lycopenal	417.3155074	519.467	0.07756359	0.0484203033333333	1.41339391356245	0.00086233	0.0070796	0.62427	-0.67977	down
1212	Tryptophan	205.1070792	256.046	0.05484923	0.0344033166666667	1.32729300881645	0.011957	0.045407	0.62723	-0.67292	down
50	4-Hydroxybenzoic acid	137.023503	259.8075	0.340971366666667	0.214515833333333	1.38497646013404	0.0026082	0.014969	0.62913	-0.66857	down
241	Sucrose	341.1095197	46.31995	4.766041	3.017712	1.39501980906083	0.0017989	0.011704	0.63317	-0.65934	down
1215	Turanose	365.1057978	47.2363	0.271398333333333	0.174555466666667	1.26446755966837	0.022235	0.072254	0.64317	-0.63673	down
113	DL-Dopa	196.0608982	82.5335	0.0232997466666667	0.0150281966666667	1.37359616629856	0.004739	0.022888	0.64499	-0.63264	down
187	L-Threonine	118.0500474	42.72385	0.8443172	0.546205633333333	1.28621917813107	0.015576	0.055341	0.64692	-0.62834	down
1041	Lucidenic acid L	475.2704708	325.313	0.0996008266666667	0.06446635	1.39035371031593	0.0026735	0.015196	0.64725	-0.62761	down
1038	L-Tyrosine	182.0810748	84.22895	2.20279666666667	1.431543	1.39920483772704	0.0019271	0.012134	0.64988	-0.62177	down
778	"1-Methoxy-1-(2,4,5-trimethoxyphenyl)-2-propanol"	257.1357249	256.029	0.145438536666667	0.0945287533333333	1.40603988929952	0.0014529	0.01013	0.64996	-0.62158	down
981	Ganodosterone	409.3101123	683.9015	0.206904966666667	0.1347064	1.20783849188433	0.043534	0.12068	0.65105	-0.61915	down
1108	Oleoyl glycine	340.282348	481.352	0.346069766666667	0.225772433333333	1.28622105994722	0.01902	0.06445	0.65239	-0.61619	down
761	11Z-Eicosenoic acid	311.2949625	729.011	0.125705776666667	0.0825358366666667	1.20655658606234	0.040655	0.11584	0.65658	-0.60696	down
809	2-Hydroxy-3-oxo-12-oleanen-28-oic acid	471.3478699	411.1485	0.012899301	0.00849982933333333	1.41913783833234	0.00051288	0.0050135	0.65894	-0.60179	down
1023	L-Alanine	90.05535294	42.6041	0.810352233333333	0.5372125	1.35983234302672	0.0060387	0.027174	0.66294	-0.59306	down
1193	Spirolide F	728.5177898	495.164	0.0157618803333333	0.010456819	1.23669646641185	0.034089	0.10088	0.66342	-0.592	down
1170	Prostaglandin G2	351.2142688	372.2955	1.39398653333333	0.9547165	1.40146058230288	0.0012039	0.0088477	0.68488	-0.54607	down
127	Esculentic acid (Diplazium)	487.3427956	530.9735	0.02014215	0.01385587	1.38710371937377	0.0029168	0.016149	0.6879	-0.53972	down
850	8(R)-Hydroperoxylinoleic acid	313.2372328	362.459	0.219757733333333	0.151671633333333	1.37334580145689	0.0043082	0.021626	0.69018	-0.53496	down
78	Arachidonic acid	303.2329219	644.599	0.0274975066666667	0.01913569	1.37091335133765	0.0048122	0.023059	0.69591	-0.52303	down
236	Suberic acid	173.0813609	230.724	0.165363133333333	0.116347666666667	1.33017066765784	0.010389	0.040661	0.70359	-0.5072	down
1186	Schidigeragenin C	431.318553	547.132	0.0867699666666667	0.0610692066666667	1.37111544594479	0.0050178	0.023675	0.70381	-0.50675	down
823	3beta-Hydroxypregn-5-en-20-one sulfate	397.2060724	279.352	0.00916255433333333	0.00647765133333333	1.31688405002838	0.013497	0.049782	0.70697	-0.50028	down
1101	N-methyl-L-glutamic Acid	162.0760213	39.15745	0.205903833333333	0.145940433333333	1.32198404976681	0.012044	0.045581	0.70878	-0.49659	down
1020	Kojibiose	325.1135454	46.3931	0.405925966666667	0.295390166666667	1.27143719998741	0.020507	0.068458	0.72769	-0.45859	down
868	Argininosuccinic acid	291.1296312	39.153	0.220757533333333	0.160658	1.30347883174687	0.014193	0.051594	0.72776	-0.45847	down
971	Ganoderic acid H	573.305902	337.854	1.64332866666667	1.19641833333333	1.40242429242618	0.001553	0.010612	0.72805	-0.4579	down
873	Asymmetric dimethylarginine	203.1504501	48.18185	0.9261088	0.681828566666667	1.37017471469537	0.0039818	0.020439	0.73623	-0.44177	down
1117	Palmitic amide	256.263467	681.066	2.333622	1.73037166666667	1.20505914012882	0.044488	0.12238	0.7415	-0.43149	down
105	D-Glutamine	145.0609419	42.7401	3.31791166666667	2.47465433333333	1.42692363213183	0.00023069	0.0030212	0.74585	-0.42305	down
1057	LysoPC(20:4)	544.3411662	513.3	0.0236255666666667	0.01763689	1.29970261554141	0.014279	0.051679	0.74652	-0.42175	down
975	Ganoderic acid N	531.2944521	344.951	3.27453033333333	2.49023233333333	1.34517754458963	0.0078091	0.0331	0.76049	-0.39501	down
1029	L-Carnitine	162.1124347	42.8132	1.39804433333333	1.069283	1.37995421749623	0.0034109	0.018317	0.76484	-0.38677	down
8	"1,3,7-Trimethyluric acid"	209.0664054	43.63005	0.10724554	0.0824886866666667	1.40934474872362	0.00086838	0.0070964	0.76916	-0.37865	down
1061	LysoPE(0:0/24:6)	554.3275885	630.4365	0.02225523	0.0175203	1.32453080942766	0.012371	0.046288	0.78724	-0.34512	down
1144	Phosphocreatinine	194.0327154	42.82025	0.211293	0.168457033333333	1.25821641166081	0.022533	0.0728	0.79727	-0.32686	down
106	D-Glycero-D-galacto-heptitol	211.0818801	43.63235	0.153955666666667	0.125245	1.2565291074675	0.025562	0.080219	0.81351	-0.29776	down
172	L-Aspartic acid	132.029281	39.1176	4.289753	3.524056	1.36642176760823	0.0045716	0.022397	0.82151	-0.28366	down
1095	Nandrolone	275.2004894	371.897	0.144778033333333	0.1191862	1.32415116631256	0.0098577	0.039182	0.82323	-0.28063	down
182	L-Malic acid	133.0132587	39.13965	25.70021	22.07656	1.23214064600341	0.031616	0.095409	0.859	-0.21927	down
1152	Phytosphingosine	318.300126	531.706	17.8481366666667	19.0938533333333	1.24870751535598	0.025646	0.08036	1.0698	0.097335	up
1145	Phosphoric acid	98.98453594	39.16525	0.215707833333333	0.2475998	1.30029111880935	0.013634	0.050007	1.1478	0.19893	up
201	Myristic acid	227.2015121	632.996	0.1669318	0.1986479	1.25953361085791	0.022469	0.07275	1.19	0.25095	up
181	Linoleic acid	279.2328181	638.403	190.527366666667	232.024466666667	1.36939314201794	0.0045089	0.022251	1.2178	0.28428	up
53	"5,6-DHET"	337.2385355	519.881	0.0583098266666667	0.07115924	1.22627825302648	0.03239	0.096885	1.2204	0.28731	up
165	Jasmonic acid	209.11769	309.3	0.00611835566666667	0.00757766166666667	1.17066128188254	0.049797	0.13408	1.2385	0.30861	up
1074	Masticadienonic acid	455.3525471	560.9185	0.302799666666667	0.381880766666667	1.30109875023828	0.01549	0.055134	1.2612	0.33476	up
910	Corchorifatty acid F	329.2329193	353.703	0.249402733333333	0.3178229	1.35174990067674	0.0057921	0.026473	1.2743	0.34975	up
167	Ketoleucine	129.0548122	326.1	0.932708866666667	1.19082426666667	1.23742552805695	0.03148	0.095278	1.2767	0.35246	up
13	12-Methyltridecanoic acid	227.2010959	612.977	2.688171	3.481896	1.29552075560213	0.014861	0.053282	1.2953	0.37325	up
213	Oxoadipic acid	159.0289533	47.19945	0.102152903333333	0.13571603	1.30261639355225	0.013744	0.050232	1.3286	0.40986	up
217	Pentadecanoic acid	241.216958	640.189	28.1163266666667	37.5297966666667	1.26633002401182	0.021593	0.070584	1.3348	0.41663	up
184	L-Phenylalanine	164.0707405	191.28	1.599257	2.15358466666667	1.18571034500592	0.042777	0.11962	1.3466	0.42934	up
1151	Physapubescin	531.2966092	326.894	1.07710966666667	1.4707859	1.22163521046151	0.033413	0.099509	1.3655	0.44942	up
848	7-Aminoflunitrazepam	284.121752	183.584	0.0681491033333333	0.09314167	1.25719795889175	0.025869	0.080812	1.3667	0.45073	up
253	Uridine diphosphate glucuronic acid	579.028404	35.6426	0.010302462	0.0142028026666667	1.28798478279261	0.017652	0.060711	1.3786	0.46319	up
904	Citric acid	193.0344023	37.37555	0.0591032766666667	0.0823169166666667	1.28543738758099	0.019026	0.06445	1.3928	0.47795	up
917	Curcumin I	397.1626046	414.196	0.02523742	0.0355138866666667	1.26030539819708	0.023116	0.074252	1.4072	0.49282	up
112	Diosmetin	299.0559828	376.5585	0.01688631	0.0241802733333333	1.28963546728002	0.015989	0.056221	1.4319	0.51798	up
23	"2-(3,4-dihydroxyphenyl)-3,5,7-trihydroxy-3,4-dihydro-2H-1-benzopyran-4-one"	303.0515428	337.442	0.00447293466666667	0.00666781433333333	1.25196634649297	0.025243	0.079708	1.4907	0.57599	up
42	3-Hydroxycapric acid	187.1333945	326.693	1.91196866666667	2.869641	1.31334753490923	0.013455	0.049782	1.5009	0.58581	up
146	Glycitein	283.0610755	423.026	0.00873627166666667	0.0131500373333333	1.19103241137609	0.043253	0.12039	1.5052	0.58998	up
20	16-Hydroxy hexadecanoic acid	271.2277945	506.277	0.189323766666667	0.286629166666667	1.41087174335997	0.00090579	0.0072855	1.514	0.59833	up
736	"(9Z,11R,12S,13S,15Z)-12,13-Epoxy-11-hydroxy-9,15-octadecadienoic acid"	311.2215746	396.07	0.290200333333333	0.441466866666667	1.42010521222037	0.00058637	0.0055205	1.5212	0.60526	up
1036	Linoleamide	280.2635448	594.0645	0.4002245	0.630469366666667	1.4311662627588	0.00022808	0.0030212	1.5753	0.65562	up
122	Ellagic acid	300.9989163	312.014	0.00572408766666667	0.00902719866666667	1.34699482459596	0.0071918	0.031024	1.5771	0.65723	up
12	12-KETE	317.2101788	553.737	0.005416331	0.008552422	1.36878265673334	0.0042528	0.0214	1.579	0.65902	up
845	"6-Chloro-N-(1-methylethyl)-1,3,5-triazine-2,4-diamine"	188.068263	191.1935	0.0326884766666667	0.0517075333333333	1.36096444047411	0.0060156	0.027174	1.5818	0.66159	up
64	9-OxoODE	293.212635	530.0695	8.67055766666667	13.9496616666667	1.19833134397535	0.041159	0.11679	1.6089	0.68603	up
1218	Tyrosyl-Lysine	310.1732936	285.6755	0.0814951466666667	0.1312475	1.39231468111712	0.0021125	0.012883	1.6105	0.6875	up
137	Gamma-Linolenic acid	277.217666	607.789	1.47619966666667	2.39906133333333	1.3520311647555	0.006268	0.028021	1.6252	0.70058	up
1187	Sebiferenic acid	473.3639119	673.9845	0.0137665566666667	0.0224926766666667	1.3529259228989	0.0052218	0.024128	1.6339	0.70829	up
6	(R)-lipoic acid	205.0348848	40.0015	0.110749796666667	0.182050906666667	1.2072158705131	0.042802	0.11962	1.6438	0.71704	up
764	"13,14-Dihydro-15-keto PGF2a"	377.2305938	522.935	0.147713466666667	0.246582133333333	1.36850477513939	0.0044155	0.022002	1.6693	0.73927	up
48	4-Acetylbutyrate	129.0548092	304.5945	0.128711533333333	0.217382333333333	1.36886575735721	0.0041447	0.021011	1.6889	0.75609	up
878	Bakkenolide C	349.1981829	344.8105	0.324922566666667	0.5745089	1.3906177159596	0.0024213	0.014256	1.7681	0.82223	up
949	D-Urobilinogen	591.308544	343.154	0.0894766066666667	0.158358426666667	1.42067009096021	0.00059915	0.0056149	1.7698	0.82361	up
773	18-Oxocortisol	377.1953439	364.91	0.01999641	0.0358689733333333	1.39092205235873	0.0026776	0.015196	1.7938	0.843	up
1007	Humulinic acid A	267.1595356	420.0555	0.108914333333333	0.1959156	1.37387940627689	0.0038614	0.020073	1.7988	0.84704	up
176	Leukotriene B5	333.2052301	446.5555	0.00583113766666667	0.010536773	1.29419239327798	0.015147	0.0541	1.807	0.85358	up
142	Glucosamine 6-phosphate	258.0386426	39.1125	0.167102966666667	0.307176066666667	1.37110035380852	0.0038431	0.020029	1.8382	0.87833	up
821	"3,7,11,15,23-Pentaoxolanost-8-en-26-oic acid"	513.2851159	320.164	0.423953166666667	0.780269733333333	1.37587595226882	0.0038106	0.020013	1.8405	0.88007	up
948	D-Urobilin	589.2998238	342.904	1.179184	2.17107966666667	1.43840100879277	7.4596e-05	0.0018447	1.8412	0.88062	up
779	1-Methoxyficifolinol	423.2176719	397.8545	0.0122936533333333	0.0227898933333333	1.27397338793912	0.020717	0.068744	1.8538	0.89048	up
131	Eudesmic acid	211.0605322	240.629	0.0159521233333333	0.0296686833333333	1.43918023379887	4.5231e-05	0.0014216	1.8599	0.89519	up
59	"8,11,14-Eicosatrienoic acid"	305.2486485	652.742	0.0268556866666667	0.0500054433333333	1.19187325146549	0.040342	0.11528	1.862	0.89686	up
870	Armillaric acid	417.18926	336.421	0.0881857866666667	0.164457926666667	1.29211533089756	0.01755	0.060462	1.8649	0.8991	up
969	Ganoderic acid F	571.288053	397.877	5.17175266666667	9.71731833333333	1.40358625314865	0.0014409	0.010093	1.8789	0.90991	up
863	Anabsinthin	497.2889284	501.304	0.0151634433333333	0.0286032566666667	1.43277230306884	0.00014564	0.0023996	1.8863	0.91558	up
160	Isocitric acid	173.0085505	38.2187	0.0490704266666667	0.0929030933333333	1.41235969054394	0.0011791	0.0086967	1.8933	0.92087	up
235	Stearidonic acid	275.2021344	577.464	0.02544003	0.0481685966666667	1.35203804494921	0.0060087	0.027174	1.8934	0.92099	up
737	"(9Z,11S,16S)-1-Acetoxy-9,17-octadecadiene-12,14-diyne-11,16-diol"	333.2042173	396.98	0.159459233333333	0.302756766666667	1.32081580110268	0.0122	0.045918	1.8986	0.92497	up
14	"12-Oxo-2,3-dinor-10,15-phytodienoic acid"	263.1651946	345.154	0.00725622133333333	0.0142518276666667	1.40394393230715	0.0016114	0.010865	1.9641	0.97386	up
999	Guanine	152.0565854	190.261	0.272516566666667	0.536712033333333	1.17041427152358	0.049088	0.13283	1.9695	0.9778	up
170	L-3-Phenyllactic acid	165.054976	221.058	0.0188218266666667	0.0372513066666667	1.34953790251191	0.0061611	0.027607	1.9792	0.98488	up
926	Demethylphylloquinone	437.3424682	718.561	0.0333170833333333	0.0668956066666667	1.43541289355024	0.00012664	0.0022839	2.0078	1.0056	up
214	Palmitoleic acid	253.2173668	624.87	3.89458666666667	7.83593466666667	1.39556560843864	0.0019463	0.012197	2.012	1.0086	up
780	"1-Methyl-1,3-cyclohexadiene"	95.08600924	551.338	0.0129189633333333	0.0260715933333333	1.39166730169659	0.0024603	0.014423	2.0181	1.013	up
973	Ganoderic acid J	515.3015698	400.6395	0.4068784	0.832398166666667	1.43466443570792	0.00014084	0.0023809	2.0458	1.0327	up
1082	Methylimidazole acetaldehyde	125.0710424	76.38255	0.0315580266666667	0.0649857366666667	1.26519420441903	0.024221	0.077318	2.0592	1.0421	up
1203	Thiamine	265.1117206	200.6675	0.220498533333333	0.455957266666667	1.43360290338419	0.00010139	0.0020714	2.0678	1.0481	up
1164	Progesterone	315.2321593	665.0125	0.417354433333333	0.867091166666667	1.37517847469393	0.0033612	0.018194	2.0776	1.0549	up
951	Endoxifen	374.2116762	333.5665	0.00544497266666667	0.011355606	1.23105435241192	0.030062	0.092078	2.0855	1.0604	up
876	Avocadenofuran	249.2216569	530.327	0.222667	0.464385566666667	1.43629073723118	0.00015026	0.0024339	2.0856	1.0604	up
891	Biliverdin	583.2549886	402.616	0.02099369	0.0441969133333333	1.30826021324377	0.014057	0.051232	2.1052	1.074	up
150	Guanosine	282.0843683	189.403	0.306856133333333	0.653601066666667	1.17406344406543	0.048119	0.1309	2.13	1.0908	up
966	Gancaonin I	355.1539178	418.9245	0.00792965133333333	0.016935595	1.30015667382037	0.015708	0.055509	2.1357	1.0947	up
723	"(24E)-15alpha-Acetoxy-3alpha-hydroxy-23-oxo-7,9(11),24-lanostatrien-26-oic acid"	527.3379751	524.047	0.00808706866666667	0.0174046196666667	1.41717295607893	0.00048736	0.0047869	2.1522	1.1058	up
243	Tetrahydrocurcumin	371.1501789	417.382	0.009763162	0.0210933643333333	1.32983970280004	0.0098948	0.039236	2.1605	1.1114	up
785	1-tetradecanoyl-sn-glycero-3-phosphate	383.2194069	405.154	0.03167731	0.0687454133333333	1.35450982835859	0.0057663	0.026414	2.1702	1.1178	up
770	"17alpha,20alpha-Dihydroxypregn-4-en-3-one"	333.243245	678.2725	0.00304760033333333	0.00673003233333333	1.37308144997194	0.004502	0.022251	2.2083	1.1429	up
1208	Tokinolide A	381.2057609	396.985	0.0405762266666667	0.0898259066666667	1.4164651501788	0.0006282	0.0056788	2.2138	1.1465	up
32	2-Methoxyestradiol	301.1810554	383.4915	0.03593551	0.08141845	1.40864311335664	0.0013101	0.0094246	2.2657	1.1799	up
1045	Lucyobroside	700.5349912	737.903	0.105063666666667	0.238660333333333	1.36448895958566	0.0051385	0.024023	2.2716	1.1837	up
877	Azorubine	502.9990008	32.54625	0.003427858	0.00779486066666667	1.38052204888832	0.0035526	0.018803	2.274	1.1852	up
884	Beta-Cortol	369.2633699	629.017	0.209299466666667	0.478797266666667	1.4260210840633	0.00023521	0.0030222	2.2876	1.1938	up
242	Temazepam	299.0559424	294.176	0.003759258	0.00862610866666667	1.28254511663322	0.019761	0.066291	2.2946	1.1983	up
855	Acetylcholine	146.1174429	76.1863	0.3164445	0.729974566666667	1.43782607745294	7.1751e-05	0.0018097	2.3068	1.2059	up
939	DHAP(18:0e)	423.2901939	430.091	0.00282285866666667	0.00659684633333333	1.41996260364593	0.00056504	0.0053692	2.3369	1.2246	up
883	beta-Citraurol	435.3263565	411.365	0.00132654506666667	0.00315202713333333	1.17849260521006	0.044556	0.12238	2.3761	1.2486	up
1178	Pyrophaeophorbide a	535.2675151	388.472	0.439655666666667	1.04543883333333	1.38893856912919	0.0027159	0.015328	2.3779	1.2497	up
60	"8,15-DiHETE"	335.2210811	624.813	0.0445267	0.1062404	1.40348005777044	0.0016909	0.01122	2.386	1.2546	up
749	"1,1-(1,4-Dihydro-4-nonyl-3,5-pyridinediyl)bis[1-decanone]"	516.477953	768.397	0.0159107933333333	0.038438576	1.35028298570536	0.0061619	0.027607	2.4159	1.2725	up
730	"(3alphaOH,20S,24S)-3,19:20,24-Diepoxydammarane-3,25-diol"	475.3791476	489.777	0.00590910766666667	0.0148553743333333	1.42290190347496	0.00046324	0.0046166	2.514	1.33	up
759	11-Hydroxyeicosatetraenoate glyceryl ester	395.2791103	523.363	0.00637753133333333	0.01608643	1.34089956514644	0.0075318	0.032191	2.5224	1.3348	up
811	2-Isopropylphenyl methylcarbamate	194.1175872	833.1895	0.05314602	0.13631238	1.21013014915486	0.037515	0.10887	2.5649	1.3589	up
33	2-Methoxyestrone	299.1654534	368.011	0.0102117366666667	0.0265261066666667	1.43132037309427	0.0002892	0.0034552	2.5976	1.3772	up
1049	LysoPA(18:2/0:0)	435.2529262	364.976	0.0160300733333333	0.0417078233333333	1.36226977008371	0.005232	0.024128	2.6018	1.3795	up
1217	Tyromycic acid	453.3376225	639.0585	0.0451188966666667	0.117501073333333	1.41983181667539	0.0007554	0.0065631	2.6043	1.3809	up
914	Cortolone	367.2453043	405.423	0.376745	0.983464366666667	1.36238370808903	0.0049731	0.023573	2.6104	1.3843	up
996	Glycyrrhetinic acid	471.348041	688.619	0.01209373	0.0316879566666667	1.40795452845586	0.0011367	0.0084444	2.6202	1.3897	up
1167	Propylene glycol alginate	441.1606132	187.386	0.0166379133333333	0.0437620933333333	1.38340940805252	0.003416	0.018317	2.6303	1.3952	up
768	"16beta-16-Hydroxy-3-oxo-1,12-oleanadien-28-oic acid"	469.3326071	513.686	0.177657166666667	0.4742271	1.42047751140835	0.00060957	0.0056351	2.6693	1.4165	up
1206	Thujyl 19-trachylobanoate	439.3582091	576.274	0.02370063	0.0638716733333333	1.35091378659838	0.0066496	0.029153	2.6949	1.4303	up
745	[10]-Gingerdione	349.2363018	518.113	0.1161521	0.3163894	1.40644869064647	0.0014685	0.010205	2.7239	1.4457	up
1040	Lucidenic acid F	457.2598332	387.4175	0.364576833333333	0.998967533333333	1.4393305289439	5.191e-05	0.0015262	2.7401	1.4542	up
1019	Kanzonol V	377.1743733	284.788	0.009699194	0.0267873216666667	1.4260622137233	0.000372	0.0039387	2.7618	1.4656	up
835	"5,12-dihydroxy-6,8,10,14,17-eicosapentaenoic acid"	335.219468	481.021	0.628199766666667	1.76842903333333	1.26808446670356	0.021105	0.069433	2.8151	1.4932	up
982	Ganolucidic acid D	501.3117483	367.571	0.187686	0.528944933333333	1.43124507341374	0.00019444	0.0028005	2.8182	1.4948	up
995	Glycinoeclepin C	515.2638238	395.159	0.309571	0.873940733333333	1.44467876362408	4.6955e-06	0.00061184	2.8231	1.4973	up
159	Inosine	267.0734016	186.591	0.8870574	2.52581673333333	1.44252328219925	1.3857e-05	0.00083264	2.8474	1.5097	up
1015	Isoniazid alpha-ketoglutaric acid	266.0748958	81.8108	0.104638003333333	0.300162023333333	1.40530545236542	0.001052	0.0079599	2.8686	1.5203	up
89	Carnosic acid	331.1919643	388.225	0.00249710453333333	0.0074209449	1.34148252988976	0.0071665	0.031022	2.9718	1.5713	up
743	(R)-2-Hydroxysterculic acid	311.2583026	648.862	0.0270403866666667	0.0811368633333334	1.32151435530359	0.011001	0.042627	3.0006	1.5852	up
179	Licochalcone B	285.0773575	288.578	0.006894227	0.0208248136666667	1.38266554189235	0.0031613	0.017362	3.0206	1.5948	up
1182	Rotenone	395.1475097	418.8965	0.00765937133333333	0.0236694653333333	1.33819842893295	0.0089237	0.036462	3.0903	1.6277	up
853	9alpha-(3-Methyl-2E-pentenoyloxy)-4S-hydroxy-10(14)-oplopen-3-one	349.234814	534.448	0.7773348	2.50072846666667	1.19605962702012	0.044763	0.12259	3.2171	1.6857	up
80	Avocadyne 1-acetate	325.2388671	534.771	0.703803866666667	2.2905002	1.18889306112753	0.047043	0.12832	3.2545	1.7024	up
786	"2-(3,4-Dihydroxybenzoyloxy)-4,6-dihydroxybenzoate"	307.0441804	186.655	0.0315643566666667	0.10314822	1.19746785086259	0.042996	0.12	3.2679	1.7084	up
1070	Mangiferonic acid	455.3529479	607.555	0.0330774243333333	0.109242686333333	1.33661547451305	0.0096471	0.038569	3.3026	1.7236	up
1073	Maslinic acid	473.3632672	508.166	0.0434405833333333	0.14786947	1.41914320509654	0.00064284	0.0057856	3.4039	1.7672	up
841	6-(Methylsulfonyl)hexyl glucosinolate	482.0778589	33.3413	0.160382	0.554452133333333	1.43866809408359	8.7209e-05	0.0020246	3.4571	1.7896	up
1081	Methyl dihydrojasmonate	227.1641865	405.399	0.108882406666667	0.384088713333333	1.33513453311619	0.0086523	0.035524	3.5276	1.8187	up
1105	O-Demethylforbexanthone	327.083667	258.028	0.02967302	0.10709895	1.38798946437467	0.002812	0.015826	3.6093	1.8517	up
1013	Isogingerenone B	387.1788625	551.2925	0.004806536	0.01761558	1.40306272199564	0.0015992	0.010818	3.6649	1.8738	up
872	AS 1-1	686.5209016	712.5	0.00212771033333333	0.00869392233333333	1.41779998115349	0.00086286	0.0070796	4.086	2.0307	up
101	Dehydroabietic acid	299.203224	652.6925	0.00243579490333333	0.010009139	1.29254442581639	0.015681	0.055509	4.1092	2.0389	up
228	Racemethionine	148.0428358	72.1218	0.02293075	0.0944561866666667	1.42459747487658	0.00030779	0.0035326	4.1192	2.0424	up
98	Cysteinylglycine	177.0332774	310.037	0.0371613333333333	0.157490756666667	1.44678300508693	5.923e-07	0.00024202	4.238	2.0834	up
862	Ampicillin	350.1598656	287.9545	0.005852022	0.0252366053333333	1.35062217575259	0.0071979	0.031024	4.3125	2.1085	up
90	Celastrol	449.2711982	388.894	0.0120573236666667	0.055246023	1.33566437542583	0.0086422	0.035524	4.5819	2.196	up
1183	Rubraflavone C	491.2442165	343.202	0.0129900666666667	0.0614797966666667	1.44171999820011	2.9924e-05	0.0010917	4.7328	2.2427	up
256	Ursolic acid	455.3543183	576.717	0.00551384033333333	0.026621065	1.43212463861064	0.00019164	0.0027973	4.828	2.2714	up
135	gamma-CEHC	263.1289534	336.718	0.0011042331	0.00555078516666667	1.41278251217094	0.0011104	0.0083097	5.0268	2.3296	up
1150	Physapubenolide	529.2805044	363.299	0.510212033333333	2.5894183	1.43576073006281	0.00012854	0.0022839	5.0752	2.3435	up
1148	Physagulin F	545.2760181	344.058	0.0388844766666667	0.219716713333333	1.43713176827341	8.9408e-05	0.0020524	5.6505	2.4984	up
734	"(3beta,5alpha,9alpha,22E,24R)-5,9-Epidioxy-3-hydroxyergosta-7,22-dien-6-one"	443.3158236	435.391	0.00617845333333333	0.036302722	1.37533219552342	0.0040785	0.020727	5.8757	2.5548	up
1053	LysoPC(17:0)	510.3571319	469.7815	0.000996056466666667	0.00595688163333333	1.4432570299971	2.6966e-05	0.0010917	5.9805	2.5803	up
65	Abscisic acid	263.1287337	277.122	0.00268464966666667	0.0161164053333333	1.42501678399095	0.00045315	0.0045831	6.0032	2.5857	up
911	Cortexolone	347.2200701	516.813	0.011580445	0.0704395793333333	1.2829384408893	0.019458	0.065383	6.0826	2.6047	up
1018	Kanzonol M	399.1780076	364.872	0.184330266666667	1.14055713333333	1.36978777471675	0.0046424	0.022498	6.1876	2.6294	up
970	Ganoderic acid G	533.3114194	313.523	0.02080931	0.130370656666667	1.445512751315	3.5342e-06	0.0006017	6.265	2.6473	up
1021	Kynurenic acid	190.0498918	218.989	0.000827079966666667	0.00535499933333333	1.36737209567398	0.0049673	0.023573	6.4746	2.6948	up
795	"2,5,6-Trimethoxyflavone"	313.1048002	334.42	0.03151734	0.21823111	1.33074722248891	0.01018	0.040071	6.9242	2.7916	up
103	Deoxyribose 5-phosphate	213.0168263	51.0211	0.00308581533333333	0.022703217	1.3895825829363	0.0022284	0.01343	7.3573	2.8792	up
1165	Proline betaine	144.1019798	163.265	0.01374461	0.102499826666667	1.43675584709716	0.00010698	0.0021428	7.4575	2.8987	up
248	UDP-N-acetyl-alpha-D-galactosamine	606.0758826	41.0239	0.00988006	0.0768679883333333	1.39026340418843	0.0027042	0.015304	7.7801	2.9598	up
799	"2,7-Dihydroxy-4-methoxy-8-prenylflavan"	341.1752032	364.762	0.0161396366666667	0.133093043333333	1.39762880200223	0.0018842	0.012011	8.2463	3.0438	up
932	DG(16:1/18:4/0:0)	587.467278	753.686	0.00479556833333333	0.0427976706666667	1.2994570685735	0.01444	0.052123	8.9244	3.1578	up
998	Grevilline A	325.0680702	275.34	0.0436546233333333	0.39595679	1.37792397100315	0.0038427	0.020029	9.0702	3.1811	up
1071	Mangostinone	381.1673745	419.903	0.0779890533333333	0.86292506	1.41251550165748	0.00099253	0.0076809	11.065	3.4679	up
896	Cajaquinone	285.0756748	275.289	0.0152890066666667	0.175060323333333	1.41146098273959	0.0010769	0.0080889	11.45	3.5173	up
788	"2-(4-Allyl-2,6-dimethoxyphenoxy)-1-(4-hydroxy-3-methoxyphenyl)-1-propanol"	397.1626319	360.807	0.003546011	0.0410785146666667	1.38143329329055	0.0034458	0.018426	11.584	3.5341	up
747	"1-(3-Methoxy-4-hydroxy)-phenyl-6,7-dihydroxy-isochroman"	289.1068301	281.479	0.01453991	0.170014426666667	1.44224138030656	2.7525e-05	0.0010917	11.693	3.5476	up
984	Ganosporeric acid A	527.2640646	369.945	0.0298625933333333	0.38444483	1.4428904501895	2.8701e-05	0.0010917	12.874	3.6864	up
138	Gentisic acid	153.0185755	265.784	0.0183666933333333	0.277476393333333	1.43126072974011	0.00023307	0.0030222	15.108	3.9172	up
258	Vanillin	151.0391702	309.263	0.000427397203333333	0.0101177026666667	1.28529365745236	0.018991	0.06445	23.673	4.5652	up
940	Dictyoquinazol C	343.1294104	273.478	0.007616333	0.259054876333333	1.43792915464326	8.2885e-05	0.0019464	34.013	5.088	up
829	"4,5,6,7-Tetramethoxyflavone"	343.117553	478.376	6.61456433333333e-05	0.00271803866666667	1.4323648658511	0.00016253	0.0025716	41.092	5.3608	up
871	Armillaritin	401.1940753	303.021	0.00929099466666667	0.492891591333333	1.27890858867082	0.020923	0.069281	53.05	5.7293	up
223	Prostaglandin B2	333.2073061	303.5865	0.000356671566666667	0.0323363099	1.34045357524466	0.0087462	0.035808	90.661	6.5024	up
847	7-(4-Hydroxy-3-methoxyphenyl)-5-methoxy-1-phenyl-3-heptanone	343.1909069	342.312	0.000889896633333333	0.0968743647666667	1.31378848310134	0.013397	0.049675	108.86	6.7663	up
63	9-cis-Retinoic acid	299.2016076	417.734	0.00240041633333333	0.83917379	1.34381949966675	0.008199	0.034332	349.6	8.4495	up
867	Archangelin	339.1594101	445.206	6.61456433333333e-05	0.0301604633333333	1.40640385445742	0.0013939	0.0098879	455.97	8.8328	up
794	"2,4-Dihydroxy-7-methoxy-8-prenylflavan"	341.1756442	656.007	6.61456433333333e-05	0.0320360833333333	1.4335994141998	0.00012514	0.0022839	484.33	8.9198	up

## Sheet: L vs. O
Table S2I. The differentially accumulated metabolites in L vs. O.
ID	name	mzmed	rtmed	Mean L	Mean O	VIP	P_VALUE	Q_VALUE	FOLD_CHANGE	LOG_FOLDCHANGE	regulated
720	"(+)-2,3-Dihydro-3-methyl-1H-pyrrole"	84.081209	89.4695	1.72809466666667	0.000201067463333333	1.27149178857834	0.00096129	0.0047039	0.00011635	-13.069	down
1219	Valyl-Arginine	274.187219	72.27545	0.141625266666667	7.509067e-05	1.29226127063428	0.00010975	0.0010849	0.00053021	-10.881	down
869	Arginyl-Phenylalanine	322.1876835	192.09	0.139079933333333	7.509067e-05	1.29862467868203	1.163e-05	0.00031898	0.00053991	-10.855	down
1069	Mangalkanyl glucoside	387.2711938	231.243	0.0791224333333333	7.509067e-05	1.30171939101532	1.3404e-07	4.593e-05	0.00094904	-10.041	down
215	Pantothenic acid	218.1028533	126.906	0.0384533	7.509067e-05	1.0937444851112	0.033612	0.071688	0.0019528	-9.0003	down
1196	Styrene	105.0701602	239.199	6.75846133333333	0.0135831455066667	1.30165019005706	9.0735e-10	1.8655e-06	0.0020098	-8.9587	down
1077	Merodesmosine	403.2558242	229.375	0.0342443166666667	7.509067e-05	1.29859072005622	1.6246e-05	0.00034475	0.0021928	-8.833	down
1000	Helianyl octanoate	555.5107966	744.81	0.0334900333333333	7.509067e-05	1.28908163350045	0.00017631	0.0014736	0.0022422	-8.8009	down
757	"11a,12a-Epoxy-3b-hydroxy-28,13-oleananolide 3-acetate"	513.3575992	519.0105	0.905553739333333	0.00230383866666667	1.29991559399524	1.7692e-06	0.00014282	0.0025441	-8.6186	down
767	16-Acetylpriverogenin A	515.3743034	533.622	0.603243933333333	0.00224541368333333	1.29467565721713	3.1581e-05	0.00052363	0.0037222	-8.0696	down
1203	Thiamine	265.1117206	200.6675	0.2978070125	0.00114254303333333	1.21849934324299	0.0067832	0.02057	0.0038365	-8.026	down
899	Ceanothine D	485.3095472	191.172	0.0260689833333333	0.00010738562	1.29890448507875	6.9257e-06	0.00024134	0.0041193	-7.9234	down
1126	PC(P-18:0/20:5)	792.5986524	777.81	0.0106406523333333	7.509067e-05	1.2568332012305	0.0018841	0.0075808	0.007057	-7.1467	down
1143	Phenylethylamine	122.0965098	239.2315	7.32765209333333	0.0617459733333333	1.30078663526328	2.8684e-07	7.3717e-05	0.0084264	-6.8909	down
221	PI(16:0/16:0)	809.5205025	585.385	0.02354642	0.000228154706666667	1.26990779212146	0.00097573	0.0047314	0.0096896	-6.6894	down
818	3-(Methylthio)-1-propene	89.04242056	109.085	1.10004576666667	0.01484529	1.30127931677772	2.7379e-07	7.3717e-05	0.013495	-6.2114	down
1030	Leucyl-Arginine	288.2035288	86.3354	0.308012552	0.00467004366666667	1.21633701253379	0.0070661	0.021197	0.015162	-6.0434	down
158	Hypoxanthine	135.030216	194.089	0.92892817	0.01928322	1.29757734551455	8.6519e-06	0.00027794	0.020759	-5.5901	down
813	2-Methylbutylamine	88.11259028	205.681	8.9211003	0.197789266666667	1.29585087423211	2.8921e-05	0.00049394	0.022171	-5.4952	down
14	"12-Oxo-2,3-dinor-10,15-phytodienoic acid"	263.1651946	345.154	0.010434542	0.000280759896666667	1.2870599843225	0.00017225	0.0014574	0.026907	-5.2159	down
1118	Palmitoyl Serinol	330.3007259	614.3005	3.58130031	0.111556986666667	1.08767464695738	0.041363	0.084035	0.03115	-5.0046	down
1002	Hexylamine	102.1281184	260.4685	0.16831091	0.00578671766666667	1.29600537557091	4.7528e-05	0.00068334	0.034381	-4.8622	down
872	AS 1-1	686.5209016	712.5	0.002110057	7.509067e-05	1.23198807315695	0.0045768	0.015008	0.035587	-4.8125	down
922	D-1-Piperideine-2-carboxylic acid	128.0707735	49.1193	0.94392469	0.03469029	1.26011387505828	0.0014569	0.006387	0.036751	-4.7661	down
1225	Xanthosine	285.0831731	183.74	1.16996594666667	0.0435142133333333	1.29553575810572	2.6063e-05	0.00045411	0.037193	-4.7488	down
178	L-Histidine	154.0613659	43.6571	2.68605513333333	0.107426803333333	1.30029504767147	7.5617e-07	0.00011105	0.039994	-4.6441	down
1105	O-Demethylforbexanthone	327.083667	258.028	0.0422141396666667	0.00189088266666667	1.29909857332762	1.0364e-05	0.00030442	0.044793	-4.4806	down
1103	Norbuprenorphine	414.2608613	231.293	0.451908996666667	0.0238654166666667	1.29730231639742	1.0017e-05	0.00029849	0.05281	-4.243	down
882	beta-Citraurin	433.3104183	544.872	0.225319046666667	0.01223978	1.29232512427737	5.7522e-05	0.00075329	0.054322	-4.2023	down
79	Aspartylphenylalanine	279.0986705	91.30355	0.02847512	0.00201381261666667	1.2859199563464	0.00023274	0.0017855	0.070722	-3.8217	down
1058	LysoPE(0:0/18:0)	482.3244769	591.3	0.0863656016666667	0.00624638933333333	1.28241710579586	0.00028922	0.0020226	0.072325	-3.7894	down
1202	Theasapogenol A	507.36842	740.308	0.0563491103333333	0.00431747133333333	1.26659355085509	0.0010507	0.0050005	0.07662	-3.7061	down
968	Ganoderic acid alpha	575.3230182	431.417	0.146369236666667	0.01158349	1.3013759435566	4.6661e-08	2.3984e-05	0.079139	-3.6595	down
934	DG(18:4/16:0/0:0)	589.4826294	615.358	0.12854863	0.0104340966666667	1.23030858986229	0.0042743	0.014174	0.081168	-3.6229	down
1176	PS(22:6/22:4)	884.5544033	577.092	0.038317283	0.00323002433333333	1.29262674887612	8.7944e-05	0.00097211	0.084297	-3.5684	down
889	beta-Terpineol	154.1338199	48.20255	0.734307696666667	0.06344523	1.2627394356387	0.0010943	0.0051839	0.086401	-3.5328	down
866	Apo-8-lycopenal	417.3155074	519.467	0.165817876666667	0.01442366	1.30026161641581	2.7488e-06	0.00015699	0.086985	-3.5231	down
769	"17,18-DiHETE"	337.2377021	570.33	0.145869950333333	0.0128184226666667	1.29201919731649	8.4856e-05	0.00094305	0.087876	-3.5084	down
925	Dehydrophytosphingosine	316.2851279	584.772	0.392706869	0.0349169726666667	1.29482085273197	5.1058e-05	0.00070929	0.088914	-3.4915	down
241	Sucrose	341.1095197	46.31995	4.0066173	0.3594567	1.30029687444591	1.095e-06	0.00014071	0.089716	-3.4785	down
976	Ganoderic acid V	529.3526841	497.86	0.33842214	0.0318411466666667	1.30012777314096	3.5992e-06	0.00017935	0.094087	-3.4099	down
250	Uracil	111.0190299	73.1015	1.41440473333333	0.1376351	1.29886955504852	4.8606e-06	0.0002082	0.09731	-3.3613	down
1020	Kojibiose	325.1135454	46.3931	0.366886353333333	0.0392667866666667	1.29682677970254	1.3991e-05	0.0003335	0.10703	-3.224	down
890	Betulinic acid	457.3679755	524.987	0.0815440486666667	0.00921268	1.29157173580593	6.9557e-05	0.00086151	0.11298	-3.1459	down
152	Hepoxilin A3	335.2233361	523.583	0.00451151166666667	0.000511465273333333	1.28821087037721	0.00015252	0.0013121	0.11337	-3.1409	down
731	"(3b,6b,8b,12a)-8,12-Epoxy-7(11)-eremophilene-6-angeloyloxy-8,12-dimethoxy-3-ol"	395.2404547	483.2665	0.102214290333333	0.0122187123333333	1.29198079696386	6.3207e-05	0.00081221	0.11954	-3.0644	down
1050	LysoPC(14:0/0:0)	468.3089366	561.805	0.080554313	0.00977545966666667	1.26594089859745	0.00094177	0.0046434	0.12135	-3.0427	down
828	"3-Oxo-12,18-ursadien-28-oic acid"	453.3377138	498.138	0.388149123333333	0.0475845033333333	1.29282146461907	5.2643e-05	0.00072395	0.12259	-3.028	down
1024	L-Arginine	175.1188324	43.6939	2.4398343	0.3017154	1.29705415605508	1.7361e-05	0.00034832	0.12366	-3.0155	down
919	Cyclohexylamine	100.1124921	233.322	0.0898607166666667	0.0112982566666667	1.29380347520571	5.442e-05	0.0007313	0.12573	-2.9916	down
1062	LysoPE(15:0/0:0)	440.2773439	505.578	0.434559113333333	0.05687617	1.2423233666282	0.0027933	0.0099841	0.13088	-2.9337	down
1028	L-beta-aspartyl-L-phenylalanine	281.1132094	92.9872	0.0677760006666667	0.00891875266666667	1.29895856874014	9.7911e-06	0.00029604	0.13159	-2.9259	down
61	"9,10-DHOME"	313.2383339	452.889	0.1736652	0.0241947966666667	1.27912887693475	0.0004268	0.0025509	0.13932	-2.8435	down
224	Prostaglandin D1	353.2338133	524.589	0.0149069766666667	0.00212142866666667	1.28088144510663	0.00034274	0.0022416	0.14231	-2.8129	down
47	4-Acetamidobutanoic acid	144.0656314	46.4202	0.262532206666667	0.0382967066666667	1.30061307294855	1.0719e-06	0.00014071	0.14587	-2.7772	down
132	"Fructose 1,6-bisphosphate"	338.9889864	36.5018	0.1107003	0.01726158	1.18449086413287	0.01087	0.02933	0.15593	-2.681	down
259	Xanthine	151.0252522	102.1255	0.531749003333333	0.0830619666666667	1.29329875385908	7.0571e-05	0.00086883	0.15621	-2.6785	down
1170	Prostaglandin G2	351.2142688	372.2955	1.97466083333333	0.3101184	1.28470076581057	0.00020808	0.0016391	0.15705	-2.6707	down
1141	Phenylalanylproline	263.1389466	250.637	0.137030946666667	0.0221424933333333	1.28926206392457	0.00013345	0.0011929	0.16159	-2.6296	down
945	Diplodiatoxin	309.2061402	344.505	0.28466655	0.0467997133333333	1.25627542249786	0.0018696	0.007552	0.1644	-2.6047	down
800	"2,9-Bis(3-methyl-2E-pentenoyl)-2b,9a-dihydroxy-4Z,10(14)-oplopadien-3-one"	443.2803346	345.8635	0.31678478	0.05252107	1.29568211402542	3.2229e-05	0.0005301	0.16579	-2.5925	down
1092	"N,N-Dimethylsphingosine"	328.3209716	777.756	0.197013216666667	0.03273406	1.24746793494396	0.0027954	0.0099841	0.16615	-2.5894	down
839	5-Methylthioadenosine	298.0972983	258.829	0.0483296383333333	0.00807186566666667	1.27519956591729	0.00075847	0.0039579	0.16702	-2.5819	down
1051	LysoPC(15:0)	482.3246145	508.3265	0.063593679	0.0108045606666667	1.24424741979693	0.0026798	0.0096822	0.1699	-2.5572	down
26	"2,3-Dinor-TXB2"	341.1975485	316.286	0.033486196	0.00585498033333333	1.23509474908519	0.0039834	0.013419	0.17485	-2.5158	down
236	Suberic acid	173.0813609	230.724	0.134196026666667	0.02364766	1.29686317005271	1.6967e-05	0.00034832	0.17622	-2.5046	down
226	Prostaglandin F2a	353.2339597	485.731	0.0709209086666667	0.0125090766666667	1.29782441115606	1.4888e-05	0.00033471	0.17638	-2.5032	down
89	Carnosic acid	331.1919643	388.225	0.0089430927	0.00162071343333333	1.28489536428599	0.00027362	0.0019618	0.18123	-2.4641	down
172	L-Aspartic acid	132.029281	39.1176	3.49156746666667	0.6394975	1.29902501132021	3.3545e-06	0.00017684	0.18315	-2.4489	down
1063	LysoPE(16:0/0:0)	454.2928627	533.089	2.21412896666667	0.408248166666667	1.24957953122294	0.0020986	0.0081564	0.18438	-2.4392	down
1185	Saussurea lactone	235.1691878	343.174	0.1524284	0.02865654	1.29611488952618	2.1613e-05	0.00040032	0.188	-2.4112	down
878	Bakkenolide C	349.1981829	344.8105	0.385751136666667	0.0738081966666667	1.28054608939501	0.00034026	0.0022376	0.19134	-2.3858	down
175	Leukotriene B4	335.2229062	571.441	0.0411578006666667	0.00816570533333333	1.29200618439875	0.000123	0.0011443	0.1984	-2.3335	down
1064	LysoPE(18:2/0:0)	478.2922268	506.183	3.0292132	0.607549066666667	1.22925873238737	0.0039879	0.013419	0.20056	-2.3179	down
974	Ganoderic acid Mj	545.3851809	672.296	0.09715046	0.0195690166666667	1.28710127470291	0.00020933	0.0016427	0.20143	-2.3116	down
998	Grevilline A	325.0680702	275.34	0.0567018566666667	0.01163815	1.30141622877558	6.4464e-07	0.00010195	0.20525	-2.2845	down
1146	Phosphorylcholine	184.0732125	40.96225	0.258180966666667	0.0533570766666667	1.20519096049073	0.0083814	0.024034	0.20667	-2.2746	down
801	20-Hydroxyeicosatetraenoic acid	321.2429202	651.51	0.151469283333333	0.0315400266666667	1.19388334479062	0.0094961	0.026461	0.20823	-2.2638	down
207	Naringenin	271.061118	291.74	0.0407666226666667	0.008567878	1.25851962014094	0.0014017	0.0062111	0.21017	-2.2504	down
1191	Sphingosine	300.2897492	660.5995	4.38999383333333	0.923060166666667	1.23888227564958	0.0037506	0.012746	0.21026	-2.2497	down
39	3alpha-Acetoxy-11-keto-beta-boswellic acid	511.3426305	607.873	2.47841243333333	0.5397348	1.29836680050128	8.5965e-06	0.00027794	0.21777	-2.1991	down
960	Erinacine C	435.272772	547.77	0.135231016666667	0.0296769366666667	1.24162652410412	0.0029373	0.010394	0.21945	-2.188	down
190	LysoPA(16:0/0:0)	409.2370086	507.6475	0.0597771366666667	0.0132503566666667	1.28309415142833	0.00027385	0.0019618	0.22166	-2.1736	down
978	Ganoderiol H	491.3735099	605.195	0.711811233333333	0.160908766666667	1.26302077377864	0.0011445	0.00536	0.22606	-2.1453	down
1097	N-Hexadecanoylpyrrolidine	310.3110842	654.186	0.151519099	0.0342916556666667	1.22215755555732	0.0052347	0.016738	0.22632	-2.1436	down
1056	LysoPC(18:3)	518.3232762	535.686	0.0340863343333333	0.00778165933333333	1.19996575512548	0.0085359	0.024274	0.22829	-2.131	down
916	Cucurbitacin D	517.3171436	337.188	1.1984821	0.2765086	1.29676904297929	1.7232e-05	0.00034832	0.23072	-2.1158	down
772	17-HETE	321.2428943	520.204	0.11116979	0.0258192633333333	1.27881201744025	0.0004923	0.0028592	0.23225	-2.1062	down
892	"Bis(4-methoxybenzoyl)-3a,29-dihydroxy-8-multifloren-7-one"	725.4402573	576.2565	0.281259006666667	0.0655072633333333	1.23415917456258	0.0035875	0.012273	0.23291	-2.1022	down
80	Avocadyne 1-acetate	325.2388671	534.771	0.600768793333333	0.141513826666667	1.25688805105415	0.0014847	0.0064534	0.23555	-2.0859	down
942	Dihydrocumambrin A	309.1673034	292.626	0.0246769916666667	0.00582590966666667	1.26268614938726	0.0010968	0.0051842	0.23609	-2.0826	down
1095	Nandrolone	275.2004894	371.897	0.25897493	0.0612591933333333	1.28968175169352	0.00010009	0.0010345	0.23654	-2.0798	down
98	Cysteinylglycine	177.0332774	310.037	0.026381313	0.006242827	1.30065204848488	2.0839e-06	0.00014282	0.23664	-2.0792	down
932	DG(16:1/18:4/0:0)	587.467278	753.686	0.0132860256666667	0.003172461	1.16526008104953	0.01624	0.040325	0.23878	-2.0662	down
860	alpha-Terpinyl cinnamate	285.1853179	462.2795	0.0523639586666667	0.0125065146666667	1.26187689009787	0.0012512	0.0057165	0.23884	-2.0659	down
909	Corchorifatty acid D	309.2061728	327.284	0.218204806666667	0.05275639	1.25864293564767	0.0018521	0.0075257	0.24177	-2.0483	down
1059	LysoPE(0:0/18:3)	476.2763452	532.8505	0.114987646666667	0.0280407433333333	1.23601249615184	0.0033668	0.011693	0.24386	-2.0359	down
95	Cucurbitacin B	557.3132529	396.6185	0.112743373333333	0.0283710666666667	1.28193655877698	0.00027289	0.0019618	0.25164	-1.9906	down
219	Phosphoserine	184.0012932	40.9136	0.0678426133333333	0.0172227466666667	1.27890820104164	0.00037243	0.0023706	0.25386	-1.9779	down
737	"(9Z,11S,16S)-1-Acetoxy-9,17-octadecadiene-12,14-diyne-11,16-diol"	333.2042173	396.98	0.142238866666667	0.0363195033333333	1.26951470346975	0.00085213	0.0043046	0.25534	-1.9695	down
1222	"Vanillin 3-(L-menthoxy)propane-1,2-diol acetal"	365.2297446	435.599	0.0712580266666667	0.0182233733333333	1.2268930865764	0.0045095	0.014868	0.25574	-1.9673	down
1084	MG(0:0/18:4/0:0)	351.2531126	530.29	0.335759416666667	0.0877639033333333	1.2976226359295	1.8585e-05	0.0003571	0.26139	-1.9357	down
1055	LysoPC(18:2)	520.3346529	536.653	0.007190271	0.00191166466666667	1.19615003736301	0.0088488	0.024991	0.26587	-1.9112	down
53	"5,6-DHET"	337.2385355	519.881	0.0623407833333333	0.0167571033333333	1.25368065722923	0.0023014	0.0087302	0.2688	-1.8954	down
843	"6,15-Diketo,13,14-dihydro-PGF1a"	369.2249195	293.271	0.298748526666667	0.0803192	1.07781107389226	0.04384	0.088282	0.26885	-1.8951	down
1152	Phytosphingosine	318.300126	531.706	13.721153	3.69275866666667	1.26418040065578	0.0011064	0.0052174	0.26913	-1.8936	down
754	"1,2-Di-O-palmitoyl-3-O-(6-sulfoquinovopyranosyl)glycerol"	795.5315447	585.516	0.00325734566666667	0.000879435546666667	1.14038651782267	0.021542	0.050217	0.26999	-1.889	down
1213	Tsugaric acid B	529.389686	664.091	0.0759957233333333	0.0205629733333333	1.19771583832353	0.0085181	0.024257	0.27058	-1.8859	down
1149	Physalolactone B	501.3198925	337.4295	5.51385666666667	1.493303	1.29759025554158	1.7522e-05	0.00034832	0.27083	-1.8846	down
747	"1-(3-Methoxy-4-hydroxy)-phenyl-6,7-dihydroxy-isochroman"	289.1068301	281.479	0.0251842043333333	0.006841952	1.24859036813397	0.0023578	0.0088786	0.27168	-1.88	down
821	"3,7,11,15,23-Pentaoxolanost-8-en-26-oic acid"	513.2851159	320.164	0.488473533333333	0.132972833333333	1.26820464452269	0.00096319	0.0047039	0.27222	-1.8771	down
1137	Perulactone	519.3324152	337.191	0.7954084	0.2176633	1.27884295661081	0.00059562	0.0033097	0.27365	-1.8696	down
798	"2,6-Di-tert-butyl-1,4-benzenediol"	223.1694032	394.877	0.228996376666667	0.0636168966666667	1.29929885597008	3.6638e-06	0.00017935	0.27781	-1.8478	down
166	Kaempferol	271.0226212	48.8951	0.05057889	0.0140978066666667	1.28979359008888	0.00012721	0.0011701	0.27873	-1.8431	down
1052	LysoPC(16:0)	496.3405232	535.9765	0.220056326666667	0.0613476833333333	1.2457972523163	0.0025056	0.0092323	0.27878	-1.8428	down
1142	Phenylalanyl-Valine	265.1545109	223.356	0.118049453333333	0.03363378	1.2892490759727	0.00019974	0.0015917	0.28491	-1.8114	down
852	"8alpha,13R-Epoxy-14-labden-19-oic acid"	321.2427494	454.515	0.116653116666667	0.0338245733333333	1.29231046379899	7.6382e-05	0.0009066	0.28996	-1.7861	down
873	Asymmetric dimethylarginine	203.1504501	48.18185	0.634319266666667	0.1839393	1.27885968364598	0.00038935	0.0024331	0.28998	-1.786	down
970	Ganoderic acid G	533.3114194	313.523	0.0607722166666667	0.0179047633333333	1.23534983125833	0.0033937	0.011747	0.29462	-1.7631	down
68	Adipic acid	145.0496204	73.037	0.23609555	0.06979048	1.28949944587005	0.00010754	0.0010785	0.2956	-1.7583	down
140	Gluconic acid	195.0503708	40.8617	8.620941	2.54938233333333	1.30028824251582	2.3533e-06	0.00014661	0.29572	-1.7577	down
1019	Kanzonol V	377.1743733	284.788	0.010615102	0.00315600933333333	1.29818743320838	1.1005e-05	0.00031868	0.29731	-1.7499	down
105	D-Glutamine	145.0609419	42.7401	3.87858666666667	1.15861066666667	1.2994900318652	4.5389e-06	0.00020738	0.29872	-1.7431	down
1151	Physapubescin	531.2966092	326.894	1.09936943333333	0.328998533333333	1.27499846001889	0.00063687	0.0034885	0.29926	-1.7405	down
1085	MG(18:3/0:0/0:0)	353.2694638	510.0575	0.11719699	0.0353697466666667	1.29182181534542	8.053e-05	0.00092643	0.3018	-1.7283	down
71	Alanyl-Leucine	201.1241646	106.6295	0.0783375666666667	0.0237731306166667	1.17460690589374	0.014247	0.036614	0.30347	-1.7204	down
1031	Leucyl-Glycine	189.1234109	99.3831	0.111477566666667	0.0343269166666667	1.29719455032545	3.4863e-05	0.00054787	0.30793	-1.6993	down
1206	Thujyl 19-trachylobanoate	439.3582091	576.274	0.0376446913333333	0.0118104113333333	1.09115019364224	0.038329	0.079042	0.31373	-1.6724	down
55	5-Aminopentanoic acid	116.0707832	49.0135	3.26884883333333	1.0520102	1.30050380139341	1.3445e-06	0.00014282	0.32183	-1.6356	down
972	Ganoderic acid I	533.3110158	349.787	2.32108576666667	0.747409466666667	1.2898987078957	0.00010168	0.0010349	0.32201	-1.6348	down
1060	LysoPE(0:0/20:5)	500.2763464	505.487	0.1394283	0.0449990433333333	1.20769802882912	0.0072664	0.021558	0.32274	-1.6316	down
881	beta-Carotinal	417.3155251	462.324	0.249965026666667	0.0814344966666666	1.29648092939697	2.3716e-05	0.00042773	0.32578	-1.618	down
1215	Turanose	365.1057978	47.2363	0.21696991	0.0707778866666667	1.27406085595151	0.00058028	0.0032492	0.32621	-1.6161	down
884	Beta-Cortol	369.2633699	629.017	0.240392876666667	0.07850437	1.21531643455508	0.0060334	0.018823	0.32657	-1.6145	down
155	Hexadecanedioic acid	285.2075565	389.131	0.0108192186666667	0.00355247866666667	1.20774484901487	0.006985	0.021027	0.32835	-1.6067	down
906	Cohumulone	349.1990022	360.488	0.465044133333333	0.1530628	1.2712291694118	0.00077497	0.0040236	0.32914	-1.6032	down
1111	PA(16:1/18:2)	671.4659238	635.1635	0.0844411566666667	0.0280183	1.29183997764715	7.4129e-05	0.00088891	0.33181	-1.5916	down
1162	Prednisolone	459.2749415	351.871	1.40626556666667	0.469748766666667	1.28406095562721	0.00024151	0.0018279	0.33404	-1.5819	down
1014	Isolinderanolide	337.2741947	505.432	1.05373653333333	0.354627966666667	1.11947498639208	0.02808	0.062345	0.33654	-1.5711	down
896	Cajaquinone	285.0756748	275.289	0.0220328466666667	0.00751117733333333	1.16231176893704	0.016395	0.040596	0.34091	-1.5525	down
771	17-HDoHE	327.2318808	462.251	0.0441123433333333	0.01506897	1.28116284549747	0.00039554	0.0024495	0.3416	-1.5496	down
853	9alpha-(3-Methyl-2E-pentenoyloxy)-4S-hydroxy-10(14)-oplopen-3-one	349.234814	534.448	0.6220856	0.2125997	1.25321013559488	0.0017402	0.0071843	0.34175	-1.549	down
764	"13,14-Dihydro-15-keto PGF2a"	377.2305938	522.935	0.143879333333333	0.0493770566666667	1.2757877111153	0.00046985	0.0027601	0.34318	-1.5429	down
1010	Imidazole-4-acetaldehyde	111.0555027	70.6453	0.143005023333333	0.04920224	1.06724768591424	0.047265	0.09371	0.34406	-1.5393	down
147	Glycylleucine	187.1080835	111.6255	0.120637006666667	0.0416012	1.29435757433404	6.1958e-05	0.00080117	0.34485	-1.536	down
1163	Pregnanetriol	337.2732123	485.761	6.88697833333333	2.38182733333333	1.26459467291678	0.0011251	0.0052811	0.34585	-1.5318	down
936	DG(18:4/18:2/0:0)	613.4827953	698.436	0.0908279366666667	0.0316447833333333	1.17638818984104	0.012834	0.0337	0.3484	-1.5212	down
123	Epiandrosterone	289.21756	617.62	0.013512897	0.004726072	1.27222301934138	0.00079962	0.0040998	0.34975	-1.5156	down
1194	Sporotrichiol	367.2087784	312.638	1.61618173333333	0.570000666666667	1.29014348042335	9.6772e-05	0.0010219	0.35268	-1.5036	down
964	Fusaroskyrin	599.1206705	384.912	0.0208507723333333	0.00737762266666667	1.2832053647882	0.0002574	0.00189	0.35383	-1.4989	down
967	Ganoderenic acid C	517.3068831	355.099	0.414925666666667	0.147157566666667	1.26023818518157	0.001612	0.0068338	0.35466	-1.4955	down
985	Geijerone	179.1430115	524.9835	0.2473769	0.0886711866666667	1.27233056722021	0.00082501	0.0041986	0.35845	-1.4802	down
1099	Nicotinamide ribotide	335.0637103	48.2499	0.493121566666667	0.1775406	1.20401296682599	0.0079345	0.023139	0.36003	-1.4738	down
179	Licochalcone B	285.0773575	288.578	0.0103890796666667	0.00383227566666667	1.28671716444885	0.00018284	0.0015158	0.36888	-1.4388	down
971	Ganoderic acid H	573.305902	337.854	2.141436	0.799457566666667	1.29514119253283	2.931e-05	0.00049394	0.37333	-1.4215	down
248	UDP-N-acetyl-alpha-D-galactosamine	606.0758826	41.0239	0.0112585303333333	0.00420359566666667	1.1210637896267	0.029121	0.064241	0.37337	-1.4213	down
1035	L-Glutamine	147.0764359	42.8031	2.58431423333333	0.974120133333333	1.29261654281747	7.1623e-05	0.00087653	0.37694	-1.4076	down
167	Ketoleucine	129.0548122	326.1	1.01633603333333	0.3850002	1.28737705202055	0.00017618	0.0014736	0.37881	-1.4004	down
45	3-Hydroxysebacic acid	217.1076271	226.1945	0.0461994166666667	0.0177773966666667	1.28653417457248	0.00019293	0.001572	0.3848	-1.3778	down
864	Annoglabasin F	379.2455457	453.8025	0.139630816666667	0.05372942	1.20624839496423	0.0082899	0.023905	0.3848	-1.3778	down
1223	Vitamin A2 aldehyde	283.2059796	462.2855	0.0657376433333333	0.02543957	1.28435668710323	0.00024573	0.0018506	0.38699	-1.3696	down
15	"13,14-Dihydro PGF2a"	355.2492049	454.728	0.0253762843333333	0.00994602533333333	1.20251919447639	0.0077132	0.022655	0.39194	-1.3513	down
253	Uridine diphosphate glucuronic acid	579.028404	35.6426	0.011290073	0.00443051733333333	1.27098581973954	0.00084824	0.0042955	0.39243	-1.3495	down
842	"6,10,14-Trimethyl-5,9,13-pentadecatrien-2-one"	263.2374561	485.746	0.435356066666667	0.171644533333333	1.24322778505713	0.0027722	0.009947	0.39426	-1.3428	down
990	Glutamylaspartic acid	263.0871892	36.5571	0.0872327566666667	0.0344229066666667	1.26530795572985	0.0010017	0.0048109	0.39461	-1.3415	down
1181	Riboflavin	377.1459267	265.597	0.155169663333333	0.0614377166666667	1.10262732189604	0.034368	0.072997	0.39594	-1.3367	down
1177	Pyroglutamic acid	130.0498677	40.1119	1.77837253333333	0.712823766666667	1.29975001169553	5.6481e-06	0.0002191	0.40083	-1.3189	down
92	Citramalic acid	147.0290357	786.878	0.0102915571666667	0.00413238233333333	1.14033522717723	0.023665	0.054303	0.40153	-1.3164	down
1073	Maslinic acid	473.3632672	508.166	0.0728046566666667	0.0297146233333333	1.27433513224029	0.00063422	0.0034865	0.40814	-1.2929	down
1091	N-(gamma-Glutamyl)ethanolamine	191.1027355	46.3893	0.265030433333333	0.1082163	1.28902789760233	0.0001118	0.0010946	0.40832	-1.2922	down
217	Pentadecanoic acid	241.216958	640.189	28.86421	11.8360566666667	1.29861845068558	1.5853e-05	0.0003431	0.41006	-1.2861	down
113	DL-Dopa	196.0608982	82.5335	0.0239048276666667	0.00984125266666667	1.26643198921997	0.0012726	0.0057888	0.41168	-1.2804	down
1040	Lucidenic acid F	457.2598332	387.4175	0.4684846	0.193857466666667	1.29343690494081	5.5133e-05	0.000735	0.4138	-1.273	down
953	Epicatechin 3-O-(4-methylgallate)	457.1132434	242.942	0.0219506566666667	0.00920193666666667	1.21284181263367	0.0069293	0.02089	0.41921	-1.2543	down
58	6beta-Hydroxytestosterone	303.1965254	352.133	0.03092209	0.0129910166666667	1.29289199739343	5.8927e-05	0.0007668	0.42012	-1.2511	down
1039	Lucidenic acid E2	517.2787211	362.78	3.426887	1.464255	1.29401558803756	4.3944e-05	0.00064535	0.42728	-1.2267	down
948	D-Urobilin	589.2998238	342.904	1.21652296666667	0.526128666666667	1.29622214279094	1.8534e-05	0.0003571	0.43249	-1.2093	down
802	20-Hydroxy-PGE2	351.2141005	336.944	1.75851366666667	0.7680578	1.2690666097975	0.00087423	0.004384	0.43677	-1.1951	down
949	D-Urobilinogen	591.308544	343.154	0.0912221266666667	0.0399006533333333	1.29410993211341	3.8944e-05	0.00058874	0.4374	-1.193	down
995	Glycinoeclepin C	515.2638238	395.159	0.4870781	0.213472233333333	1.27288471438771	0.00071265	0.0038057	0.43827	-1.1901	down
22	1-Kestose	503.1618755	47.2179	0.0251557136666667	0.011121665	1.25218141402193	0.0020269	0.0079682	0.44211	-1.1775	down
1038	L-Tyrosine	182.0810748	84.22895	2.29281686666667	1.0296254	1.26338951495807	0.0013553	0.0060707	0.44907	-1.155	down
875	Austroinulin	323.2585552	465.924	0.0166752016666667	0.00752487166666667	1.0727348557358	0.042659	0.086156	0.45126	-1.148	down
1189	Sorbitol	221.0420717	42.8168	1.90308506666667	0.875028933333333	1.27031767197687	0.00069005	0.003714	0.45979	-1.1209	down
835	"5,12-dihydroxy-6,8,10,14,17-eicosapentaenoic acid"	335.219468	481.021	0.706550766666667	0.3255962	1.2589235554622	0.0015343	0.0065996	0.46082	-1.1177	down
1046	L-Valine	118.08643	48.1591	3.216479	1.48285033333333	1.14008583395554	0.022358	0.051825	0.46102	-1.1171	down
763	12-Keto-tetrahydro-leukotriene B4	339.2533422	454.5105	0.538341533333333	0.2486415	1.16693792831865	0.016754	0.041254	0.46187	-1.1145	down
733	"(3beta,5alpha,6alpha,7alpha,22E,24R)-5,6-Epoxyergosta-8,14,22-triene-3,7-diol"	427.3213104	683.188	0.528334066666667	0.244083466666667	1.24562739579597	0.0025806	0.0093908	0.46199	-1.1141	down
1044	Lucyin A	487.3426847	412.3565	0.126739053333333	0.0588237533333333	1.21053024154085	0.007891	0.023045	0.46413	-1.1074	down
979	Ganodermic acid P2	571.3650971	581.749	0.1043587	0.0492617633333333	1.28903431184573	0.00014867	0.0012875	0.47204	-1.083	down
243	Tetrahydrocurcumin	371.1501789	417.382	0.0437906833333333	0.02090856	1.28228763992326	0.00029485	0.0020412	0.47747	-1.0665	down
76	Aminoadipic acid	160.0608644	48.07185	0.05253297	0.0251656766666667	1.18416878732464	0.010666	0.028893	0.47905	-1.0618	down
1224	VPGPR Enterostatin	525.318541	388.114	0.577046866666667	0.276780433333333	1.28119752988256	0.00031999	0.00215	0.47965	-1.0599	down
206	N-Acetyl-L-alanine	130.0499467	48.9229	0.175836903333333	0.0852117166666667	1.28305601319284	0.00037868	0.002381	0.48461	-1.0451	down
1005	Hordatine A	551.3146727	579.585	0.03207956	0.0156166533333333	1.29011906581436	0.00010888	0.0010815	0.48681	-1.0386	down
187	L-Threonine	118.0500474	42.72385	0.991595566666667	0.4874189	1.29997269531993	5.1464e-06	0.00021594	0.49155	-1.0246	down
749	"1,1-(1,4-Dihydro-4-nonyl-3,5-pyridinediyl)bis[1-decanone]"	516.477953	768.397	0.0309060766666667	0.01526094	1.20032462184874	0.0095493	0.026496	0.49378	-1.018	down
137	Gamma-Linolenic acid	277.217666	607.789	1.40431116666667	0.6959384	1.27615634953928	0.00056078	0.003185	0.49557	-1.0128	down
966	Gancaonin I	355.1539178	418.9245	0.0434320666666667	0.0217039633333333	1.27830746397768	0.00042114	0.0025398	0.49972	-1.0008	down
1179	Pyrrhoxanthinol	571.3470506	288.019	0.0130684776666667	0.006582624	1.29079985919484	0.00011416	0.0010987	0.5037	-0.98936	down
810	2-Hydroxycinnamic acid	165.0548002	84.6384	0.288624466666667	0.147774933333333	1.28922509782571	0.00018464	0.0015214	0.512	-0.96579	down
1054	LysoPC(18:1)	522.3570249	550.7555	0.167137313333333	0.0862221566666667	1.12708104087465	0.025608	0.057985	0.51588	-0.9549	down
1	(+)-Epicatechin	289.0722782	346.4445	0.00508613333333333	0.00265948166666667	1.13053647239845	0.023564	0.054191	0.52289	-0.93542	down
1023	L-Alanine	90.05535294	42.6041	0.900838333333333	0.4766986	1.26949271815441	0.00089346	0.0044646	0.52917	-0.91819	down
975	Ganoderic acid N	531.2944521	344.951	2.99643733333333	1.606807	1.28267099157658	0.00025457	0.001876	0.53624	-0.89905	down
781	1-Methylguanosine	298.1154043	204.648	0.0220859166666667	0.0118552833333333	1.29664744829394	2.9273e-05	0.00049394	0.53678	-0.8976	down
64	9-OxoODE	293.212635	530.0695	8.75907866666667	4.70355866666667	1.2424680230108	0.0034356	0.011812	0.53699	-0.89703	down
34	2-Methylguanosine	296.1002169	204.904	0.00576718866666667	0.00316557233333333	1.29784387695346	1.4903e-05	0.00033471	0.54889	-0.8654	down
1001	Heliocide B2	425.2324473	365.955	0.0354367033333333	0.0195509	1.20774898682676	0.0068816	0.020776	0.55171	-0.85801	down
1168	Prostaglandin E2	335.2195992	433.49	1.12051676666667	0.618744766666667	1.21755856480385	0.0055477	0.017602	0.5522	-0.85675	down
48	4-Acetylbutyrate	129.0548092	304.5945	0.123363836666667	0.06849118	1.13582374442615	0.021451	0.050061	0.5552	-0.84893	down
1160	Polyporusterone E	461.326658	568.6265	0.0166429676666667	0.009274505	1.17570730233363	0.014226	0.036614	0.55726	-0.84357	down
90	Celastrol	449.2711982	388.894	0.0175128083333333	0.00982315933333333	1.22032886668475	0.0055649	0.017607	0.56091	-0.83415	down
766	13-L-Hydroperoxylinoleic acid	295.2265722	404.462	0.2871344	0.161591333333333	1.27026821487673	0.000912	0.0045244	0.56277	-0.82938	down
986	Gibberellin A97	365.1938333	335.3235	0.446159833333333	0.259712033333333	1.06133884213302	0.044803	0.089956	0.58211	-0.78065	down
782	1-Methylhistidine	170.0925611	48.0915	0.2214814	0.131702333333333	1.16814465743267	0.013894	0.035951	0.59464	-0.7499	down
186	L-Serine	104.0343541	41.8186	0.6636359	0.395668233333333	1.26073672111127	0.0015004	0.006508	0.59621	-0.7461	down
1175	PS(18:2/15:0)	746.4970641	779.677	0.0174852333333333	0.01043133	1.24695008507411	0.0026338	0.0095505	0.59658	-0.74521	down
182	L-Malic acid	133.0132587	39.13965	22.6389566666667	13.5983366666667	1.27259486147518	0.00063798	0.0034885	0.60066	-0.73538	down
822	"3alpha,15alpha-Diacetoxy-(22R)-hydroxylanosta-7,9(11),24-trien-26-oic acid"	571.3618818	442.1705	0.09094359	0.0548081633333333	1.25817723408436	0.0014419	0.0063344	0.60266	-0.73058	down
1036	Linoleamide	280.2635448	594.0645	0.6348584	0.3860083	1.11601108020578	0.028568	0.063293	0.60802	-0.7178	down
750	"1,2,3-Trihydroxybenzene"	127.0390406	44.75445	0.15488	0.09432855	1.24137961225234	0.0027045	0.0097382	0.60904	-0.71538	down
1183	Rubraflavone C	491.2442165	343.202	0.01968637	0.0120062933333333	1.23440530867301	0.0034159	0.011775	0.60988	-0.71341	down
144	Glutaric acid	131.0339616	74.59655	0.06494473	0.0397320333333333	1.10779262338203	0.032262	0.069821	0.61178	-0.70891	down
773	18-Oxocortisol	377.1953439	364.91	0.0285704033333333	0.0174793733333333	1.18516963508174	0.010735	0.029004	0.6118	-0.70887	down
759	11-Hydroxyeicosatetraenoate glyceryl ester	395.2791103	523.363	0.013138029	0.00807912033333333	1.14873786061177	0.019694	0.046865	0.61494	-0.70148	down
904	Citric acid	193.0344023	37.37555	0.0537616766666667	0.0331692766666667	1.1604488147152	0.015848	0.039542	0.61697	-0.69673	down
1098	Niacinamide	123.0553426	48.2863	0.321399166666667	0.200088733333333	1.22080183111676	0.0064358	0.01974	0.62256	-0.68373	down
1132	PE(P-18:1/18:2)	726.552508	722.6205	0.0134300256666667	0.008382175	1.08497331532819	0.042075	0.085312	0.62414	-0.68007	down
255	Urocanic acid	137.0346825	83.47125	0.03692174	0.0232022366666667	1.22869084297528	0.004296	0.014223	0.62842	-0.67021	down
824	3-Dehydroteasterone	447.3474822	650.6365	0.0688295733333333	0.0434822566666667	1.09886353654961	0.033753	0.071914	0.63174	-0.6626	down
1072	Mannitol	183.0863578	43.70215	2.38915666666667	1.51717033333333	1.23690888411887	0.003452	0.011849	0.63502	-0.65512	down
1114	PA(18:2/18:3)	695.4650402	637.82	0.130401543333333	0.08302518	1.26590584756785	0.0011956	0.0055615	0.63669	-0.65134	down
1045	Lucyobroside	700.5349912	737.903	0.113644393333333	0.07248076	1.21072370638854	0.0075157	0.02217	0.63779	-0.64886	down
176	Leukotriene B5	333.2052301	446.5555	0.006134206	0.003918649	1.27163516030805	0.00074488	0.0039241	0.63882	-0.64652	down
825	3-Deoxyfructose	165.0758231	43.7017	0.8609286	0.550457666666667	1.25424944841874	0.0018469	0.0075192	0.63938	-0.64526	down
816	"3-(1,1-Dimethyl-2-propenyl)-8-(3-methyl-2-butenyl)xanthyletin"	365.2107646	365.988	0.556813133333333	0.358748733333333	1.29158789883985	8.4215e-05	0.00094101	0.64429	-0.63422	down
736	"(9Z,11R,12S,13S,15Z)-12,13-Epoxy-11-hydroxy-9,15-octadecadienoic acid"	311.2215746	396.07	0.321638933333333	0.208002266666667	1.2159733256866	0.0063249	0.019438	0.64669	-0.62884	down
18	"15-Deoxy-d-12,14-PGJ2"	315.1946002	524.558	0.0291539266666667	0.0189094133333333	1.14242773988111	0.020497	0.048217	0.64861	-0.62459	down
910	Corchorifatty acid F	329.2329193	353.703	0.3968795	0.2591296	1.07511656736992	0.04249	0.085943	0.65292	-0.61503	down
185	L-Proline	114.0550152	47.24085	0.511551366666667	0.337501166666667	1.18344356551324	0.011186	0.030064	0.65976	-0.59999	down
1209	Torvoside G	609.3973477	617.1385	0.0586619133333333	0.0389083033333333	1.15002703535032	0.020439	0.048191	0.66326	-0.59235	down
1025	L-Asparagine	133.0608652	41.9009	0.229353533333333	0.152593566666667	1.19187670992616	0.0099948	0.027436	0.66532	-0.58788	down
1153	PI(18:1/16:1)	835.5351354	649.7425	0.314217866666667	0.209320366666667	1.16557905243694	0.014937	0.037797	0.66616	-0.58605	down
957	Ercalcitriol	411.3269972	665.0885	0.768281366666667	0.521525666666667	1.1735398539512	0.015129	0.038073	0.67882	-0.5589	down
1078	Mesobilirubinogen	593.3285319	288.3255	0.0130688053333333	0.008899553	1.08011698037252	0.040059	0.082065	0.68098	-0.55432	down
85	Bovinic acid	279.2333441	744.418	0.138662676666667	0.0961120033333333	1.14878545539984	0.018651	0.044955	0.69314	-0.52879	down
981	Ganodosterone	409.3101123	683.9015	0.271846166666667	0.189467166666667	1.24925374967787	0.0023235	0.0087978	0.69696	-0.52084	down
854	9-HOTE	295.2267915	665.091	0.242506066666667	0.172997566666667	1.10311124142874	0.033396	0.071375	0.71337	-0.48727	down
1182	Rotenone	395.1475097	418.8965	0.03804763	0.0271772866666667	1.1574660378867	0.016162	0.040181	0.7143	-0.4854	down
200	Methylgingerol	307.1918062	399.418	0.0209253566666667	0.0150838333333333	1.15430977190343	0.020031	0.047446	0.72084	-0.47225	down
806	2-Deoxybrassinolide	465.3591498	650.6305	0.281776533333333	0.204545966666667	1.15438554305723	0.018612	0.044955	0.72592	-0.46213	down
91	Cholesterol sulfate	465.302153	560.65	0.0201666133333333	0.0147126733333333	1.09788620473382	0.033249	0.071135	0.72956	-0.45491	down
9	"1,5-Anhydrosorbitol"	163.060527	44.5151	0.495076333333333	0.365649	1.17092216471812	0.015405	0.038578	0.73857	-0.43719	down
1119	Panaquinquecol 1	293.2110337	498.397	0.294280366666667	0.218768	1.19193954828536	0.011244	0.030181	0.7434	-0.42779	down
162	Isonicotinic acid	122.0237993	48.9879	0.08173054	0.06125486	1.06470435885651	0.045667	0.091337	0.74947	-0.41605	down
779	1-Methoxyficifolinol	423.2176719	397.8545	0.0140202006666667	0.0108578173333333	1.21677468826373	0.006564	0.020053	0.77444	-0.36877	down
879	Barringtogenol C	491.3732157	688.2465	0.0543335566666667	0.0426888733333333	1.14912611051842	0.018431	0.044633	0.78568	-0.34798	down
1148	Physagulin F	545.2760181	344.058	0.0502801966666667	0.03964136	1.22009823105468	0.0060629	0.018887	0.78841	-0.34298	down
876	Avocadenofuran	249.2216569	530.327	0.2212018	0.178598433333333	1.11026416050469	0.031241	0.068041	0.8074	-0.30864	down
11	12-HEPE	317.2099182	511.11	0.0234499233333333	0.0193534933333333	1.17535455789213	0.013308	0.034723	0.82531	-0.27699	down
1150	Physapubenolide	529.2805044	363.299	0.665494933333333	0.550817133333333	1.1842955757984	0.011805	0.031399	0.82768	-0.27285	down
1067	Mammea A/AB cyclo F	423.1803976	231.359	0.0189915666666667	0.01615747	1.22437250219278	0.0051297	0.016531	0.85077	-0.23316	down
1096	N-gamma-Glutamyl-S-propylcysteine	293.1163661	231.3175	0.0133688933333333	0.0118439466666667	1.11620432579015	0.030487	0.066897	0.88593	-0.17473	down
907	Colupone	469.3326532	451.847	0.0820228533333333	0.09215686	1.12865108169534	0.026842	0.060293	1.1236	0.16807	up
159	Inosine	267.0734016	186.591	1.21744033333333	1.408244	1.27554552938669	0.00055039	0.0031346	1.1567	0.21005	up
164	Itaconic acid	129.0183369	46.9909	0.172963366666667	0.201771466666667	1.25767722351319	0.0017181	0.007122	1.1666	0.22226	up
183	L-Norleucine	130.0862538	82.7726	2.74754266666667	3.26160133333333	1.08504295653872	0.039791	0.081729	1.1871	0.24744	up
8	"1,3,7-Trimethyluric acid"	209.0664054	43.63005	0.101210106666667	0.12171109	1.15714903505391	0.016489	0.040697	1.2026	0.26611	up
855	Acetylcholine	146.1174429	76.1863	0.377875966666667	0.456043633333333	1.2750727218655	0.00072114	0.0038312	1.2069	0.27126	up
13	12-Methyltridecanoic acid	227.2010959	612.977	2.83470833333333	3.45120266666667	1.07840954189667	0.040184	0.082132	1.2175	0.2839	up
104	D-Glucuronic acid	193.0346259	38.2231	0.181377966666667	0.2285889	1.19689320353611	0.0094956	0.026461	1.2603	0.33376	up
849	7-Hydroxyaustrobailignan 5	343.1543038	569.453	0.899112833333333	1.13410843333333	1.11621043833962	0.030695	0.067136	1.2614	0.33498	up
1184	Safrole	163.0754092	569.511	2.837906	3.58617533333333	1.23313590448478	0.0045257	0.014888	1.2637	0.33762	up
777	1-eicosanoyl-glycero-3-phosphate	467.3168569	388.533	0.0261219866666667	0.0335049966666667	1.14391941021006	0.021036	0.049317	1.2826	0.35911	up
728	"(2xi,20beta)-2,20-Dihydroxy-3-oxo-12-ursen-28-oic acid"	487.3424235	451.969	0.208886333333333	0.2681827	1.15874461633625	0.017564	0.042887	1.2839	0.3605	up
88	Caprylic acid	143.1068558	396.771	0.104175513333333	0.134121863333333	1.20998817325584	0.0071755	0.02135	1.2875	0.36453	up
32	2-Methoxyestradiol	301.1810554	383.4915	0.0493998566666667	0.06461932	1.15433847829181	0.017993	0.043777	1.3081	0.38746	up
141	Gluconolactone	177.0396781	41.9043	0.349982366666667	0.465201733333333	1.26491931296194	0.0012916	0.0058361	1.3292	0.41057	up
127	Esculentic acid (Diplazium)	487.3427956	530.9735	0.03851061	0.0512766833333333	1.19343767450467	0.0098279	0.027122	1.3315	0.41305	up
826	3-Hydroxy-8-apo-epsilon-caroten-8-al	433.3104146	446.941	0.0861784166666667	0.11649397	1.20507196115883	0.0083135	0.023906	1.3518	0.43486	up
70	AICAR	337.0542324	42.8219	0.0517859033333333	0.0700862066666667	1.171541084779	0.015038	0.037891	1.3534	0.43657	up
908	Coproporphyrin III	655.276582	347.3305	1.13863866666667	1.55422	1.23683291102838	0.0038694	0.013085	1.365	0.44888	up
209	Nicotinic acid	122.0236681	237.836	0.0555887566666667	0.0772256	1.11063452348675	0.032759	0.070455	1.3892	0.47429	up
836	"5,7-Dihydro-2-methylthieno[3,4-d]pyrimidine"	153.0484669	582.713	0.05086849	0.0712057633333333	1.20956826381548	0.0081459	0.023606	1.3998	0.48522	up
1201	Tetramethylsilane	301.1410205	585.388	0.0320383433333333	0.0449178466666667	1.21577564817259	0.0070814	0.021197	1.402	0.48749	up
23	"2-(3,4-dihydroxyphenyl)-3,5,7-trihydroxy-3,4-dihydro-2H-1-benzopyran-4-one"	303.0515428	337.442	0.004762747	0.00670233166666667	1.05582936700931	0.047232	0.09371	1.4072	0.49287	up
1100	Nicotine-1-N-oxide	179.1178375	253.953	0.0978783966666667	0.13792457	1.29137483175876	0.00013302	0.0011929	1.4091	0.49482	up
1109	Oxypinnatanine	261.1097958	415.593	0.209136	0.2952725	1.16652906105126	0.017046	0.041823	1.4119	0.49761	up
954	Epietiocholanolone	291.231881	600.559	0.4394743	0.6214851	1.07886161543615	0.039401	0.081008	1.4142	0.49994	up
256	Ursolic acid	455.3543183	576.717	0.01212809	0.0171613866666667	1.22475588156152	0.005217	0.01672	1.415	0.50081	up
225	Prostaglandin D2	351.2214996	665.427	0.1421956	0.2043362	1.17997563642714	0.013379	0.034864	1.437	0.52307	up
993	Glycerylphosphorylethanolamine	216.0632248	41.9177	0.889426666666667	1.2872276	1.2492889016154	0.0024222	0.0090219	1.4473	0.53332	up
880	Benzeneacetonitrile	118.0653012	601.51	1.834322	2.69649733333333	1.12975065565336	0.025653	0.058023	1.47	0.55584	up
75	Alpha-Linolenic acid	277.2177135	511.4915	0.108259276666667	0.159214103333333	1.24550840186369	0.0025234	0.0092481	1.4707	0.55648	up
163	Isopalmitic acid	255.2324831	665.294	115.975533333333	171.9854	1.29465981859961	3.7536e-05	0.00057166	1.4829	0.56847	up
1121	Paraxanthine	219.0267037	42.8057	0.526252066666667	0.7809414	1.27248914558136	0.00085906	0.004329	1.484	0.56946	up
1083	MG(0:0/18:3/0:0)	353.2693898	602.437	0.871032833333333	1.29334556666667	1.10028770744037	0.033885	0.072119	1.4848	0.57031	up
1037	Liquoric acid	485.3271642	388.5645	0.0739909433333333	0.111089173333333	1.27901037971469	0.00042124	0.0025398	1.5014	0.5863	up
921	Cytosine	112.0508061	49.59475	0.05103949	0.0766721033333333	1.07834087174924	0.040648	0.082908	1.5022	0.58709	up
783	1-Oleoylglycerophosphoinositol	599.3215956	484.175	0.04601547	0.0694567766666667	1.16478669975334	0.016402	0.040596	1.5094	0.594	up
83	Beta-D-Galactose	179.0553982	43.63	1.71534866666667	2.602026	1.28931859364432	0.00012737	0.0011701	1.5169	0.60113	up
108	Dibutyl phthalate	277.1448146	409.757	0.00529233433333333	0.00804628466666667	1.15146026840984	0.018895	0.045331	1.5204	0.60442	up
725	"(2beta,3alpha,9alpha,24R)-Ergosta-7,22-diene-2,3,9-triol"	431.3524739	637.925	0.04918907	0.0748080966666667	1.08709882416714	0.037592	0.07807	1.5208	0.60486	up
1018	Kanzonol M	399.1780076	364.872	0.291918066666667	0.446395333333333	1.14454634238453	0.021688	0.050443	1.5292	0.61276	up
858	Alanyl-Valine	189.1233728	48.9858	0.12249893	0.18804791	1.10316574655216	0.031214	0.068041	1.5351	0.61833	up
1012	Isoavocadienofuran	247.2060199	600.559	0.411633866666667	0.633259166666667	1.14616044274208	0.020226	0.0478	1.5384	0.62143	up
859	Alpha-dimorphecolic acid	279.2320791	569.2745	0.0226698566666667	0.03503846	1.10285466007591	0.034563	0.073183	1.5456	0.62816	up
944	Dipiperamide D	597.3040346	360.309	0.2613309	0.4076651	1.24471282410083	0.0030069	0.010594	1.56	0.64151	up
1016	Isothankunic acid	505.3526778	416.45	0.0347498033333333	0.0546890866666667	1.21715578375737	0.0062578	0.019304	1.5738	0.65425	up
106	D-Glycero-D-galacto-heptitol	211.0818801	43.63235	0.1701288	0.2692128	1.27957821574585	0.00035701	0.002301	1.5824	0.66212	up
905	Cohibin B	577.5195095	657.836	0.3646984	0.578232166666667	1.18074381627192	0.013077	0.034164	1.5855	0.66495	up
1156	Pipecolic acid	130.0864371	555.25	0.123936866666667	0.197052433333333	1.26333877214174	0.0013964	0.0062007	1.5899	0.66897	up
1079	Metenamine	141.1134963	777.7915	0.190155566666667	0.302638766666667	1.17165621159903	0.015315	0.038399	1.5915	0.67042	up
774	1-Acetoxy-2-hydroxy-16-heptadecyn-4-one	325.2380269	498.5355	0.0308443766666667	0.0492538066666667	1.0774601351527	0.041536	0.084303	1.5968	0.67523	up
112	Diosmetin	299.0559828	376.5585	0.03790456	0.0619409466666667	1.13420718719699	0.024484	0.055869	1.6341	0.70852	up
44	3-Hydroxypicolinic acid	138.0186913	250.813	0.0360464066666667	0.0589373733333333	1.29134082430874	0.00012826	0.0011701	1.635	0.70933	up
819	"3,3,5-triiodo-L-thyronine-beta-D-glucuronoside"	132.1020017	83.93685	2.58233566666667	4.23484166666667	1.26181080064387	0.0012896	0.0058361	1.6399	0.71363	up
1217	Tyromycic acid	453.3376225	639.0585	0.0794878333333333	0.131043203333333	1.2666954398868	0.00091325	0.0045244	1.6486	0.72124	up
1188	Simvastatin	419.2769464	601.513	3.11890266666667	5.22579433333333	1.16683891127198	0.015531	0.038845	1.6755	0.74461	up
862	Ampicillin	350.1598656	287.9545	0.01644318	0.0275872466666667	1.24919128885839	0.0021063	0.0081674	1.6777	0.74651	up
898	Cavipetin C	389.2657991	618.105	1.82326766666667	3.069662	1.23475372844146	0.0041428	0.013818	1.6836	0.75155	up
962	Fenpropimorph	304.2609083	650.628	0.04488008	0.0756878233333333	1.15760307957402	0.018755	0.0451	1.6864	0.75399	up
845	"6-Chloro-N-(1-methylethyl)-1,3,5-triazine-2,4-diamine"	188.068263	191.1935	0.0368759533333333	0.0622412666666667	1.23509967553603	0.0040863	0.013684	1.6879	0.75519	up
1167	Propylene glycol alginate	441.1606132	187.386	0.0216692833333333	0.03701771	1.24259199043165	0.0035619	0.012205	1.7083	0.77256	up
840	"5-Nonadecyl-1,3-benzenediol"	415.2999804	447.047	0.0134946433333333	0.0230709966666667	1.19361369029643	0.0099822	0.027436	1.7096	0.77369	up
730	"(3alphaOH,20S,24S)-3,19:20,24-Diepoxydammarane-3,25-diol"	475.3791476	489.777	0.0204059966666667	0.0351440266666667	1.28003897498647	0.00046923	0.0027601	1.7222	0.78429	up
787	2-(3-carboxy-3-(trimethylammonio)propyl)-L-histidine	300.1917322	287.5625	0.105774243333333	0.182901063333333	1.25861159297745	0.0015872	0.0067561	1.7292	0.79008	up
1180	Resolvin D5	361.2345055	576.145	1.04634126666667	1.81465786666667	1.15055325314136	0.019424	0.04633	1.7343	0.79434	up
1042	Lucidenic acid M	463.3042082	600.565	2.78382133333333	4.83175266666667	1.06632717591111	0.045669	0.091337	1.7357	0.79548	up
823	3beta-Hydroxypregn-5-en-20-one sulfate	397.2060724	279.352	0.00692329166666667	0.012133935	1.27307781824439	0.00075013	0.0039243	1.7526	0.80952	up
1172	PS(16:0/15:0)	722.5067631	590.341	0.0892475766666667	0.157145243333333	1.06373549710451	0.04647	0.092401	1.7608	0.81621	up
3	"(10E,12Z)-9-HODE"	295.2281673	553.054	1.81097366666667	3.24858066666667	1.295399308808	3.303e-05	0.0005344	1.7938	0.84304	up
893	Bismahanine	693.3774316	619.987	0.0881772466666667	0.15938941	1.14791964813395	0.020596	0.048343	1.8076	0.85408	up
973	Ganoderic acid J	515.3015698	400.6395	0.483225433333333	0.873963566666667	1.23578140872758	0.0038614	0.013079	1.8086	0.85488	up
51	4-Nitrophenol	138.0186831	358.418	0.0872677833333333	0.160664693333333	1.28113539573064	0.00040827	0.0025057	1.8411	0.88053	up
73	Alpha-Hydroxyisobutyric acid	103.0389921	49.0459	0.0617779633333333	0.114876926666667	1.13429921863641	0.023661	0.054303	1.8595	0.89492	up
913	Cortisol	363.2143975	438.3525	0.00529073866666667	0.00996015966666667	1.19020993711188	0.01166	0.031174	1.8826	0.9127	up
1047	LysoPA(0:0/18:2)	435.2512931	601.513	0.637026733333333	1.20413593333333	1.25873732925251	0.001729	0.0071526	1.8902	0.91857	up
1070	Mangiferonic acid	455.3529479	607.555	0.0550651833333333	0.104862226666667	1.20485393632673	0.0086971	0.024664	1.9043	0.92928	up
1164	Progesterone	315.2321593	665.0125	0.5801649	1.10590693333333	1.12253664772166	0.029271	0.064433	1.9062	0.9307	up
1043	Lucidone C	405.2612648	575.452	1.12318	2.149681	1.15222914114751	0.018783	0.045115	1.9139	0.93653	up
867	Archangelin	339.1594101	445.206	0.00955476733333333	0.018389443	1.15778845618848	0.018941	0.045387	1.9246	0.94459	up
1087	Mukoenine B	348.1928172	307.416	0.02814121	0.0541921733333333	1.25336473302179	0.0018782	0.0075717	1.9257	0.9454	up
136	gamma-Glutamylleucine	259.1302685	77.4445	0.0161433033333333	0.0310910033333333	1.16855612116642	0.016073	0.040008	1.9259	0.94556	up
228	Racemethionine	148.0428358	72.1218	0.0344293333333333	0.0673015766666667	1.28094167243265	0.00033597	0.0022211	1.9548	0.967	up
1075	Medicagenic acid	503.3373819	407.169	0.0362772733333333	0.0713417333333333	1.2067002211238	0.0074652	0.022084	1.9666	0.97568	up
1003	Histamine	112.0871567	721.95	1.196345	2.35284933333333	1.12635560169643	0.024789	0.056379	1.9667	0.97578	up
1204	threo-Syringoylglycerol	245.0994231	197.892	2.143918	4.21946766666667	1.24615883168283	0.0028454	0.010121	1.9681	0.97681	up
1029	L-Carnitine	162.1124347	42.8132	1.36791433333333	2.71217566666667	1.21657384493704	0.0061437	0.019081	1.9827	0.98747	up
1136	Perindoprilat glucuronide	517.2356738	576.1355	0.0200734966666667	0.0398306966666667	1.17663169836549	0.012715	0.03343	1.9842	0.98859	up
956	Epsilon-caprolactam	114.0916759	246.982	0.0941848866666667	0.18931647	1.227313293139	0.0045729	0.015008	2.0101	1.0072	up
170	L-3-Phenyllactic acid	165.054976	221.058	0.0191671166666667	0.0392094566666667	1.25461951699434	0.0018335	0.0074942	2.0457	1.0326	up
102	Deoxyadenosine	250.0933262	46.31995	0.00495714166666667	0.0106245576666667	1.27293711260838	0.00067487	0.0036453	2.1433	1.0998	up
1120	Pantolactone	131.0703314	98.3998	0.138922	0.298051433333333	1.20924012375188	0.0074633	0.022084	2.1455	1.1013	up
87	Capric acid	171.1383254	480.266	0.11405382	0.24687964	1.06797406965912	0.04805	0.094992	2.1646	1.1141	up
914	Cortolone	367.2453043	405.423	0.442912066666667	1.05701706666667	1.22310280349285	0.0048	0.015614	2.3865	1.2549	up
20	16-Hydroxy hexadecanoic acid	271.2277945	506.277	0.249398233333333	0.597859766666667	1.29022121712184	0.00012184	0.0011439	2.3972	1.2614	up
785	1-tetradecanoyl-sn-glycero-3-phosphate	383.2194069	405.154	0.0335374033333333	0.0804401433333333	1.13585463819628	0.022294	0.051734	2.3985	1.2621	up
1033	L-Galactose	198.0971292	43.6939	0.780526033333333	1.8972004	1.279652808001	0.00046701	0.0027601	2.4307	1.2814	up
808	2-Furanmethanol	99.0444158	197.8925	0.07911373	0.203476206666667	1.24202510878936	0.0029936	0.010575	2.5719	1.3629	up
996	Glycyrrhetinic acid	471.348041	688.619	0.0265260333333333	0.0682484666666667	1.20352998760875	0.008139	0.023606	2.5729	1.3634	up
213	Oxoadipic acid	159.0289533	47.19945	0.102133716666667	0.26932106	1.29825486520801	2.042e-05	0.00038874	2.6369	1.3989	up
1220	Valyl-Leucine	231.1702379	207.487	0.117828566666667	0.314567866666667	1.28631734830694	0.00019344	0.001572	2.6697	1.4167	up
1192	Sphingosine 1-phosphate	380.2519918	359.5135	0.0278833933333333	0.0749618966666667	1.23333507463279	0.0042237	0.014052	2.6884	1.4268	up
146	Glycitein	283.0610755	423.026	0.02557739	0.0704907033333333	1.24153207627963	0.0033032	0.01153	2.756	1.4626	up
727	"(2R,3R,4R)-2-Amino-4-hydroxy-3-methylpentanoic acid"	148.0968445	77.19185	0.0165931833333333	0.0457336066666667	1.19612998777331	0.0092197	0.026002	2.7562	1.4627	up
1090	"N-(2R-Hydroxyhexadecanoyl)-2S-amino-9-methyl-4E,8E-octadecadiene-1,3R-diol"	566.5164823	617.23	0.296486433333333	0.823227366666667	1.11742469712936	0.02778	0.06188	2.7766	1.4733	up
21	16-Methylheptadecanoic acid	283.2644206	720.807	15.8937166666667	44.28118	1.29061776635493	9.9627e-05	0.0010345	2.7861	1.4782	up
103	Deoxyribose 5-phosphate	213.0168263	51.0211	0.00919788466666667	0.0259719586666667	1.28715499930811	0.00016751	0.0014232	2.8237	1.4976	up
1218	Tyrosyl-Lysine	310.1732936	285.6755	0.06027069	0.175688696666667	1.28647114389062	0.00021823	0.0016996	2.915	1.5435	up
775	1-Arachidonoylglycerophosphoinositol	621.3033523	484.166	0.00545536433333333	0.0160100863333333	1.29399925678746	7.8321e-05	0.00091493	2.9347	1.5532	up
848	7-Aminoflunitrazepam	284.121752	183.584	0.0514757166666667	0.15228635	1.26617133006548	0.0011539	0.0053798	2.9584	1.5648	up
846	6-Deoxohomodolichosterone	463.3789499	700.468	0.008350937	0.024742853	1.17240164688389	0.013901	0.035951	2.9629	1.567	up
941	Dieporeticenin	573.4888198	780.087	0.005818545	0.017243673	1.17231345971853	0.014925	0.037797	2.9636	1.5673	up
1027	L-beta-aspartyl-L-leucine	247.128866	48.16865	0.0192422573333333	0.0590035633333333	1.25136612263264	0.0019761	0.0078432	3.0664	1.6165	up
786	"2-(3,4-Dihydroxybenzoyloxy)-4,6-dihydroxybenzoate"	307.0441804	186.655	0.0498956966666667	0.15434523	1.27843447229208	0.00058157	0.0032492	3.0934	1.6292	up
229	Ribitol	151.0604078	44.5251	0.469825733333333	1.4626294	1.28755943437051	0.00018032	0.0015009	3.1131	1.6384	up
738	(E)-10-Oxo-8-decenoic acid	185.128212	332.464	0.004705977	0.0149561236666667	1.26581533071685	0.0013609	0.0060825	3.1781	1.6682	up
742	"(R)-2-Acetoxy-p-mentha-1,8-diene"	195.1380124	364.1705	0.0641907033333333	0.205333226666667	1.29434570118053	4.456e-05	0.00064976	3.1988	1.6775	up
173	L-Cystathionine	221.0600142	40.9135	0.084012	0.27298088	1.29933834882709	7.2114e-06	0.00024306	3.2493	1.7001	up
793	"2,4,7-Decatrienoic acid"	167.1067431	256.222	0.0112241966666667	0.0374657133333333	1.29644178284815	2.526e-05	0.00044487	3.3379	1.739	up
1080	"Methyl -6-oxo-6,6-diapo-6-carotenoate"	379.227056	362.89	0.003874743	0.0134648113333333	1.19712137257743	0.0095259	0.026466	3.475	1.797	up
1134	Pentacarboxylporphyrin I	699.2668449	316.514	0.011228766	0.0392730686666667	1.28281378298425	0.0004159	0.0025298	3.4975	1.8063	up
131	Eudesmic acid	211.0605322	240.629	0.0137633833333333	0.0487278033333333	1.2971105460448	1.7619e-05	0.00034832	3.5404	1.8239	up
40	3-Butyl-1(3H)-isobenzofuranone	409.2217328	396.75	0.000464447126666667	0.00168976866666667	1.16132545982806	0.0157	0.039222	3.6382	1.8632	up
1140	Phenylalanyl-Gamma-glutamate	294.1428413	212.5865	0.0529632633333333	0.193002913333333	1.28840431535377	0.00017363	0.0014631	3.6441	1.8656	up
743	(R)-2-Hydroxysterculic acid	311.2583026	648.862	0.0332189633333333	0.12537675	1.26638115954225	0.0012258	0.0056256	3.7743	1.9162	up
210	Nonadecanoic acid	297.279954	757.6855	0.0511090566666667	0.19418624	1.28193811960773	0.00035827	0.0023019	3.7994	1.9258	up
1094	"N1-(2,4-Dimethoxybenzyl)-n2-(2-(pyridin-2-yl) ethyl)oxalamide"	344.1588204	299.169	0.00805334666666667	0.0306275073333333	1.24928662702745	0.0025404	0.0092772	3.8031	1.9272	up
795	"2,5,6-Trimethoxyflavone"	313.1048002	334.42	0.0238332466666667	0.0945018866666667	1.24884379872514	0.0024699	0.0091361	3.9651	1.9874	up
16	13-OxoODE	293.212641	435.57	0.0269618933333333	0.110824073333333	1.29751163494151	1.2039e-05	0.00031898	4.1104	2.0393	up
1015	Isoniazid alpha-ketoglutaric acid	266.0748958	81.8108	0.0771270133333333	0.317158973333333	1.16764689947225	0.014727	0.037428	4.1122	2.0399	up
234	Stearic acid	283.2644652	744.413	1.60301873333333	6.70767566666667	1.26529856949808	0.0011475	0.0053621	4.1844	2.065	up
1081	Methyl dihydrojasmonate	227.1641865	405.399	0.0982941	0.417539866666667	1.28387893600976	0.00024926	0.0018584	4.2479	2.0867	up
109	Dihydrojasmonic acid	211.1336864	435.027	0.00603070533333333	0.0262646753333333	1.28967470680552	0.00011333	0.0010987	4.3552	2.1227	up
65	Abscisic acid	263.1287337	277.122	0.00238583533333333	0.0106126703333333	1.23048882413441	0.0046932	0.015316	4.4482	2.1532	up
1147	Physagulin A	511.2683057	450.9565	0.1392378	0.629405733333333	1.28239125349808	0.00031202	0.0021117	4.5204	2.1764	up
67	Adenine	134.0462369	210.251	0.028173	0.12906076	1.2909094327683	9.6717e-05	0.0010219	4.581	2.1957	up
891	Biliverdin	583.2549886	402.616	0.0520569	0.24050672	1.18374128015545	0.012294	0.032489	4.6201	2.2079	up
1165	Proline betaine	144.1019798	163.265	0.0124155026666667	0.0578952216666667	1.29314392564979	6.6991e-05	0.00084143	4.6631	2.2213	up
202	Myristoleic acid	225.185733	572.108	0.0369066533333333	0.180871896666667	1.29819475022206	6.5242e-06	0.00023454	4.9008	2.293	up
50	4-Hydroxybenzoic acid	137.023503	259.8075	0.2899364	1.4435806	1.29028734376377	0.00010317	0.0010449	4.979	2.3158	up
807	2-Deoxycastasterone	449.3648291	668.696	0.00737915466666667	0.0385065323333333	1.18946482559226	0.010703	0.028956	5.2183	2.3836	up
778	"1-Methoxy-1-(2,4,5-trimethoxyphenyl)-2-propanol"	257.1357249	256.029	0.0511563166666667	0.270920826666667	1.30004784564268	2.2274e-06	0.00014661	5.2959	2.4049	up
780	"1-Methyl-1,3-cyclohexadiene"	95.08600924	551.338	0.0143289766666667	0.0783602066666667	1.30150448448047	1.6824e-08	1.7296e-05	5.4687	2.4512	up
833	4-Nerolidylcatechol	315.2320685	677.6775	0.266485333333333	1.51296576666667	1.26425605961369	0.0013669	0.0060962	5.6775	2.5053	up
1009	Hydroxytyrosol 1-O-glucoside	317.1204257	203.893	0.0966732333333333	0.567850863333333	1.20872475227608	0.0072412	0.021514	5.8739	2.5543	up
115	Dodecanedioic acid	229.1442362	377.139	0.0304143	0.185325613333333	1.29142378464509	9.3308e-05	0.001015	6.0934	2.6072	up
762	"12,13-EpOME"	297.2428347	551.453	0.0347199833333333	0.215710946666667	1.28862101974275	0.00014123	0.0012463	6.2129	2.6353	up
1006	Hovenidulcigenin A	545.347641	381.1205	0.01153182	0.07266327	1.29782170371317	1.5281e-05	0.00033471	6.3011	2.6556	up
770	"17alpha,20alpha-Dihydroxypregn-4-en-3-one"	333.243245	678.2725	0.00315974666666667	0.0206327966666667	1.2922631149192	5.3558e-05	0.00072444	6.5299	2.7071	up
60	"8,15-DiHETE"	335.2210811	624.813	0.04141654	0.2723057	1.28319885665615	0.00030028	0.0020609	6.5748	2.7169	up
62	"9,10-epoxyoctadecanoic acid"	297.2439228	586.433	0.0715484033333333	0.480630763333333	1.2821406463099	0.00037424	0.0023748	6.7176	2.7479	up
1221	Valyl-Valine	217.1548252	86.53555	0.02576259	0.184720856666667	1.28519414892556	0.00023028	0.0017799	7.1701	2.842	up
928	Deoxyguanosine	268.1044742	210.701	0.0956882533333333	0.69381215	1.29527932833309	3.4908e-05	0.00054787	7.2508	2.8581	up
1135	Perindoprilat	341.2061929	555.944	0.00764201233333333	0.0560011606666667	1.16769694696008	0.015921	0.039676	7.3281	2.8734	up
1048	LysoPA(18:0e/0:0)	425.3057091	435.447	0.0140503366666667	0.113216706666667	1.30038043763774	2.0075e-06	0.00014282	8.0579	3.0104	up
214	Palmitoleic acid	253.2173668	624.87	3.98498833333333	32.875166	1.29779924626387	9.4863e-06	0.00029551	8.2498	3.0444	up
939	DHAP(18:0e)	423.2901939	430.091	0.00428492133333333	0.035493432	1.277558716065	0.00056586	0.0031963	8.2833	3.0502	up
129	Ethyl oleate	309.2805414	726.504	0.4144199	3.69461323333333	1.27761842563677	0.00046806	0.0027601	8.9151	3.1563	up
877	Azorubine	502.9990008	32.54625	0.00179215953333333	0.0170113951333333	1.29632311481086	3.5267e-05	0.00054931	9.4921	3.2467	up
122	Ellagic acid	300.9989163	312.014	0.00699081666666667	0.0666350326666667	1.30021131343546	2.014e-06	0.00014282	9.5318	3.2527	up
951	Endoxifen	374.2116762	333.5665	0.00180356	0.0194261753333333	1.30124602088178	1.3286e-06	0.00014282	10.771	3.4291	up
841	6-(Methylsulfonyl)hexyl glucosinolate	482.0778589	33.3413	0.113073386666667	1.33400186666667	1.30103256654338	6.0947e-07	0.00010195	11.798	3.5604	up
36	"3,4-Dihydroxybenzaldehyde"	137.0234896	297.5865	0.0138379066666667	0.16688804	1.07230123300694	0.045178	0.09062	12.06	3.5922	up
894	Bisnorcholic acid	381.2614875	512.1	0.02670928	0.323984463333333	1.11055057463805	0.031931	0.069325	12.13	3.6005	up
135	gamma-CEHC	263.1289534	336.718	0.000736228166666667	0.00962644493333333	1.29837174150696	6.3096e-06	0.00023454	13.075	3.7088	up
734	"(3beta,5alpha,9alpha,22E,24R)-5,9-Epidioxy-3-hydroxyergosta-7,22-dien-6-one"	443.3158236	435.391	0.007012453	0.091748642	1.2997661070639	5.386e-06	0.0002191	13.084	3.7097	up
1013	Isogingerenone B	387.1788625	551.2925	0.00391296133333333	0.059335218	1.298422551777	1.2995e-05	0.00032584	15.164	3.9226	up
856	ADP-Ribosyl-L-arginine	716.1922578	368.514	0.00070432667	0.0121177443333333	1.19872854118808	0.0087817	0.02487	17.205	4.1047	up
1011	Isoacitretin	327.1960057	717.364	0.00425469966666667	0.0749660593333333	1.28366018619346	0.00032956	0.0021928	17.62	4.1391	up
940	Dictyoquinazol C	343.1294104	273.478	0.00454224	0.0845889573333333	1.29635330613922	2.2913e-05	0.00041689	18.623	4.219	up
983	Ganosporelactone A	513.2825464	423.808	0.0267019933333333	0.55000576	1.30162645462423	2.5981e-08	1.7806e-05	20.598	4.3644	up
794	"2,4-Dihydroxy-7-methoxy-8-prenylflavan"	341.1756442	656.007	0.0023441107	0.0614139273333333	1.25398805276959	0.0018401	0.0075066	26.199	4.7115	up
863	Anabsinthin	497.2889284	501.304	0.0239592033333333	0.73237861	1.30001138620172	2.6863e-06	0.00015699	30.568	4.9339	up
252	Uridine 5-monophosphate	323.0286234	48.2029	0.00152521763666667	0.0561950633333333	1.27329359491551	0.0007188	0.0038287	36.844	5.2034	up
912	Corticosterone	347.2216547	423.8505	0.00557428233333333	0.212816884333333	1.26238461097691	0.0013375	0.0060042	38.178	5.2547	up
1161	Polyporusterone F	463.3421654	318.203	0.000560761666666667	0.0254232463666667	1.29891213762029	5.5819e-06	0.0002191	45.337	5.5026	up
138	Gentisic acid	153.0185755	265.784	0.02643222	1.33871932666667	1.29497651254659	4.864e-05	0.00069447	50.647	5.6624	up
1053	LysoPC(17:0)	510.3571319	469.7815	0.00087519857	0.06055785	1.25773412165663	0.001821	0.0074729	69.193	6.1126	up
1021	Kynurenic acid	190.0498918	218.989	0.001172817	0.0889400606666667	1.3009356320268	3.721e-07	7.6504e-05	75.835	6.2448	up
758	11-Dehydrocorticosterone	345.2063661	451.596	0.006006021	0.498535366333333	1.30000570002669	1.912e-06	0.00014282	83.006	6.3751	up
829	"4,5,6,7-Tetramethoxyflavone"	343.117553	478.376	6.12238733333333e-05	0.00694918033333333	1.29875559448222	6.4726e-06	0.00023454	113.5	6.8266	up
740	"(E,E)-Boviquinone 3"	345.206708	718.3685	6.12238733333333e-05	0.0535123233333333	1.27478966127858	0.00058087	0.0032492	874.04	9.7716	up
