# Supplementary material for: Combined Transcriptomic and Metabolomic Analyses of the Response of Ganoderma lucidum to Elevated CO2
Source: J Fungi (Basel). 2025 Dec 20;12(1):5. doi: 10.3390/jof12010005 (PMC12842923; doi:10.3390/jof12010005)
Supplement: Supplementary file 1 [file jof-12-00005-s001.zip › Table S3.xlsx]

## Sheet: Sheet1
Table S3: Statistics of the quality and comparisons with the reference genome
Sample	Clean reads	Clean Base	Q20(%)	Q30(%)	GC(%)	Mapped Reads
J_1	50100256	7500000000	97.67	93.88	59.48	43,494,725 (86.82%)
J_2	48128832	7200000000	97.65	93.74	59.12	41,626,003 (86.49%)
J_3	46645334	6980000000	97.56	93.59	59.1	39,838,455 (85.41%)
K_1	49386238	7390000000	97.75	94.07	59.39	42,654,874 (86.37%)
K_2	58885334	8810000000	98.45	95.52	59.39	51,708,964 (87.81%)
K_3	48249392	7220000000	97.72	94.02	59.55	41,569,459 (86.16%)
L_1	47428702	7100000000	97.48	93.42	59.49	40,914,393 (86.27%)
L_2	48505146	7260000000	97.65	93.9	59.49	41,945,631 (86.48%)
L_3	43861836	6570000000	97.52	93.61	59.82	37,691,280 (85.93%)
M_1	51665316	7730000000	97.6	93.76	59.1	44,615,956 (86.36%)
M_2	47974040	7180000000	97.78	94.17	58.99	42,434,877 (88.45%)
M_3	45492908	6800000000	98.36	95.33	58.96	40,011,075 (87.95%)
N_1	50349064	7530000000	97.59	93.61	58.95	43,572,994 (86.54%)
N_2	51788098	7750000000	98.44	95.5	58.91	45,630,453 (88.11%)
N_3	57564294	8610000000	97.5	93.61	58.9	49,958,991 (86.79%)
O_1	56463324	8450000000	97.4	93.32	58.99	48,797,650 (86.42%)
O_2	45248228	6770000000	97.68	93.88	59.25	39,220,528 (86.68%)
O_3	47435598	7100000000	97.03	92.45	59.12	41,080,650 (86.60%)
