# Supplementary material for: Combined Transcriptomic and Metabolomic Analyses of the Response of Ganoderma lucidum to Elevated CO2
Source: J Fungi (Basel). 2025 Dec 20;12(1):5. doi: 10.3390/jof12010005 (PMC12842923; doi:10.3390/jof12010005)
Supplement: Supplementary file 1 [file jof-12-00005-s001.zip › Table S4.xlsx]

## Sheet: J vs. K
Table S4A. The differentially expressed genes in J vs. K.
ID	J1_Count	J2_Count	J3_Count	K1_Count	K2_Count	K3_Count	J1_FPKM	J2_FPKM	J3_FPKM	K1_FPKM	K2_FPKM	K3_FPKM	FDR	log2FC	regulated
gene_1345	516	635	538	367	437	353	10.7449	13.8393	12.3715	7.81761	7.6574	7.6976	0.000160756	-1.02414	down
gene_3474	4635	4939	5057	2413	2831	2556	73.3772	81.7578	88.2821	39.0608	37.7036	42.3299	9.68275e-12	-1.37632	down
gene_3835	8232	11324	8374	6266	7072	5380	122.389	176.059	137.284	95.2543	88.4536	83.6887	0.000602829	-1.06193	down
gene_11584	5704	7587	6586	4802	4919	4076	95.0614	132.225	121.038	81.83	68.9679	71.0828	0.000482751	-1.0044	down
gene_14045	798	926	885	369	385	149	12.346	14.9819	15.0988	5.8278	5.01139	2.40399	3.48591e-06	-2.03253	down
gene_838	60009	78008	57580	37191	43809	42109	1242.1	1688.37	1314.13	787.073	762.848	912.011	0.000230018	-1.14031	down
gene_5031	17984	27634	17961	12274	13494	11278	330.608	531.2	364.057	230.681	208.687	216.939	0.000392963	-1.26281	down
gene_792	2944	6479	3389	2029	2591	1820	91.73	211.111	116.446	64.6478	67.9236	59.3508	0.00242627	-1.49687	down
gene_5023	3749	8317	8920	4407	3207	1619	42.1237	97.7075	110.506	50.6261	30.3088	19.0267	0.00695849	-1.68378	down
gene_14472	101206	227424	181914	70958	99461	43280	14851	34895.6	29433.2	10645.9	12278.2	6645.3	0.000609436	-1.77997	down
gene_11387	3131	4128	3679	2430	2714	2417	95.3902	131.516	123.581	75.7039	69.5577	77.062	0.000363949	-1.00773	down
gene_2838	6524	11055	6684	5327	5716	4569	159.698	282.972	180.403	133.326	117.721	117.037	0.00590589	-1.12444	down
gene_1719	39570	60937	33326	26820	31574	25625	312.154	502.658	289.874	216.32	209.539	211.517	0.00427895	-1.15849	down
gene_7928	9089	10072	10114	7267	4859	2666	137.537	159.368	168.763	112.433	61.8572	42.2052	0.00246971	-1.46458	down
gene_6520	1201	2219	1093	719	511	349	21.7495	42.0257	21.8252	13.3011	7.77672	6.59626	0.000139632	-2.00652	down
gene_4034	9096	14917	9584	6921	6363	5035	226.497	388.409	263.124	176.195	133.284	131.167	0.000555495	-1.36033	down
gene_12096	2933	6752	5311	2849	2935	1964	67.007	161.307	133.786	66.5434	56.3952	46.9366	0.00323008	-1.45313	down
gene_12876	3847	6407	4105	3423	3439	2754	79.9484	139.25	94.0609	72.7384	60.1219	59.8905	0.00802789	-1.06494	down
gene_12875	199	193	189	84	113	95	3.94651	4.00001	4.14174	1.69811	1.89036	1.97576	3.60232e-08	-1.46377	down
gene_11119	15446	193777	50590	15922	12382	5763	199.778	2620.72	721.477	210.551	134.723	77.9853	0.000482751	-3.47596	down
gene_1087	11408	16549	10486	8341	8534	6466	191.707	290.788	194.28	143.302	120.636	113.681	0.000839448	-1.20536	down
gene_10824	4240	12731	9424	4005	5036	3630	51.867	162.854	127.118	50.097	51.8245	46.4622	0.00580737	-1.56491	down
gene_10823	4049	11889	8908	3559	3586	2589	134.681	413.571	326.75	121.046	100.363	90.0985	0.000761778	-1.854	down
gene_12858	30839	47033	33762	30094	26337	19735	1151.87	1836.95	1390.47	1149.25	827.584	771.31	0.00822573	-1.03581	down
gene_7040	13360	8299	5963	5667	6263	5550	221.341	143.76	108.919	95.9871	87.2779	96.2113	0.00779077	-1.11259	down
gene_13623	447	4225	2402	541	705	529	4.91969	48.6559	29.1669	6.08648	6.53204	6.08997	0.00378049	-2.51758	down
gene_14278	24022	15145	23727	16334	12723	8608	405.886	267.568	442.037	282.165	180.844	152.176	0.00267836	-1.20031	down
gene_6560	1659	2164	1653	1374	1391	961	57.5101	78.4256	63.1848	48.6737	40.565	34.8327	0.00141541	-1.04069	down
gene_7789	779	3676	2947	888	687	365	15.0224	74.1375	62.6652	17.5111	11.1436	7.35912	0.001074	-2.44596	down
gene_10203	8831	8930	6600	5801	5513	4317	145.71	154.064	120.07	97.8616	76.5233	74.5262	0.00013233	-1.11198	down
gene_2951	17976	32729	18293	12201	11172	8068	369.278	703.047	414.362	256.264	193.072	173.414	0.00025298	-1.62662	down
gene_8807	8201	9024	7049	4260	4362	3854	61.789	71.0891	58.552	32.8108	27.6421	30.3811	3.68425e-09	-1.43016	down
Ganoderma_lucidum_newGene_2673	50	110	58	29	29	31	0.949419	2.19227	1.21514	0.56062	0.461126	0.617413	0.00281617	-1.7745	down
gene_9215	3580	10567	5349	3122	2769	1562	63.9398	197.376	105.356	57.0165	41.6008	29.196	0.0020672	-1.90087	down
gene_11261	445	428	358	294	285	250	7.18533	7.23625	6.38435	4.85613	3.86752	4.22022	8.60358e-05	-1.03623	down
gene_11093	41223	69850	59342	42814	30791	16692	597.786	1059.16	948.837	634.77	375.631	253.271	0.00809135	-1.40963	down
gene_1043	14026	8975	6696	5244	6511	6226	446.734	298.879	235.145	170.768	174.44	207.481	0.00356945	-1.17488	down
gene_4050	43567	66307	49688	31586	38058	30898	746.886	1188.61	939.22	553.636	548.88	554.244	0.000571329	-1.1514	down
gene_11302	5430	14778	10765	3421	4342	3625	55.1329	156.891	120.508	35.5043	37.0797	38.5096	0.000160764	-1.94116	down
gene_1111	33850	25268	25744	17992	20180	17814	1032.75	806.123	866.055	561.246	517.96	568.701	7.98866e-07	-1.05923	down
gene_7506	471	8663	4477	443	587	580	15.8703	305.459	166.451	15.2413	16.626	20.4555	0.000263731	-3.59471	down
gene_8290	14620	42717	28910	14599	14101	10633	342.596	1046.7	746.982	349.771	277.977	260.712	0.00356676	-1.63343	down
gene_8428	1482	3378	2267	1362	988	462	23.0047	54.8279	38.8018	21.6083	12.8934	7.49243	0.00283346	-1.84802	down
gene_5741	44787	64959	45368	39820	35646	27274	802.971	1217.8	896.87	729.934	537.65	511.653	0.00374092	-1.0769	down
gene_1916	885	1700	1250	804	720	545	19.6414	39.4633	30.6006	18.2499	13.4426	12.6587	0.00192057	-1.37988	down
gene_4093	33049	25838	27624	17354	14958	10588	622.878	509.203	574.05	334.408	237.16	208.797	1.56275e-07	-1.47822	down
gene_2021	2172	15382	6809	2242	1654	873	76.1331	564.002	263.26	80.3641	48.7889	32.0284	0.000612084	-2.88003	down
Ganoderma_lucidum_newGene_2564	684	661	1088	403	498	441	23.2437	22.7605	41.3134	14.0788	13.3146	15.7287	0.000161211	-1.32525	down
gene_1026	1812	2501	2335	1528	1619	1130	47.3676	68.3398	67.281	40.821	35.5923	30.9078	0.000392963	-1.12241	down
gene_13729	1735	2400	2317	1264	1460	1348	39.859	57.6353	58.6946	29.6801	28.2182	32.3826	0.000235169	-1.1385	down
gene_4611	1692	4444	1182	1033	877	375	22.1647	60.8888	17.0791	13.8356	9.66305	5.13538	0.00320613	-2.20301	down
gene_8882	3517	5359	2032	1972	958	632	61.6068	98.175	39.2384	35.3217	14.1179	11.5785	0.00196171	-2.09578	down
gene_5267	316	448	443	290	310	213	7.61687	11.286	11.7692	7.15767	6.28665	5.37869	0.00284528	-1.05653	down
gene_1638	10440	9491	7078	4945	5864	4953	111.219	105.728	83.1366	53.8614	52.5521	55.2083	3.48591e-06	-1.24508	down
gene_10705	978	905	474	446	468	445	11.2551	10.8863	6.00908	5.24476	4.52953	5.35083	0.00346424	-1.25655	down
gene_12255	209	975	578	120	90	41	2.46273	12.0115	7.49726	1.44066	0.883832	0.49741	7.40797e-06	-3.33282	down
gene_7139	8805	11842	8107	5510	7077	5121	414.998	583.628	421.312	265.51	280.606	252.563	0.000196042	-1.18785	down
gene_7588	11180	33440	21671	9980	5962	2081	142.583	445.941	304.732	130.124	63.9654	27.7701	0.00196171	-2.39272	down
gene_6185	704	1162	1783	373	300	79	23.5904	40.7213	65.9211	12.7742	8.44056	2.76074	7.52454e-05	-2.78758	down
gene_2159	64349	51196	43421	27468	35668	33960	675.906	562.298	502.883	294.977	315.177	373.243	5.21135e-05	-1.17009	down
Ganoderma_lucidum_newGene_2282	925	1601	1127	808	956	537	49.8468	90.2948	66.9865	44.5324	43.361	30.271	0.00686342	-1.17111	down
gene_11296	5596	8178	6854	4402	3326	1919	98.049	149.828	132.405	78.8455	49.0114	35.1724	0.000490413	-1.58535	down
gene_5359	2057	2828	2290	960	1749	1721	137.758	198.066	169.09	65.7426	98.5569	120.63	0.0069079	-1.1717	down
gene_4838	5860	11044	7202	5811	4765	3141	75.3158	148.419	102.062	76.3579	51.5168	42.2356	0.00738188	-1.30745	down
gene_6474	1074	2171	1365	810	939	806	14.6406	30.9524	20.515	11.291	10.7665	11.4883	0.00281617	-1.34155	down
gene_3022	7547	10169	8743	6219	6653	5438	352.341	496.458	450.081	296.836	261.319	265.654	0.00044908	-1.01037	down
gene_3131	50170	68374	53335	37587	38251	29553	634.582	904.313	743.842	486.082	407.021	391.128	9.16081e-05	-1.18749	down
gene_3093	2358	7271	4636	1583	1410	1044	30.6185	98.7434	66.3802	21.0087	15.3992	14.1834	3.43633e-05	-2.32293	down
gene_1850	65309	106570	80485	41526	30269	19350	3175.57	5418.39	4315.04	2064.39	1238.15	984.447	1.45765e-05	-1.95753	down
gene_13133	3978	7499	5906	3824	4106	3164	69.0979	136.224	113.119	67.9188	60.0088	57.5057	0.00651883	-1.13864	down
gene_1994	7075	9704	6955	4712	6109	5080	156.559	224.541	169.696	106.591	113.719	117.614	0.0010274	-1.06008	down
gene_10686	11088	12893	8751	7676	7828	5877	96.5535	117.396	84.0167	68.3331	57.3417	53.5468	0.000482751	-1.0935	down
gene_6413	994	1728	1412	835	804	659	18.905	34.3862	29.637	16.2341	12.8681	13.1227	0.000602829	-1.33137	down
gene_2293	3212	4640	3904	2333	2735	2228	45.3226	68.4524	60.7366	33.6486	32.4646	32.8973	0.000141954	-1.1707	down
gene_12374	13907	20108	16333	12414	10339	6416	167.065	252.59	216.354	152.472	104.492	80.6478	0.00212534	-1.27589	down
gene_12238	51913	37698	54685	30124	32457	25353	488.087	370.617	566.906	289.574	256.723	249.416	8.59697e-07	-1.17837	down
gene_700	11525	16065	11984	7300	10255	8916	194.992	284.211	223.558	126.285	145.965	157.844	0.00192057	-1.06132	down
gene_14098	1646	1431	1280	630	817	561	39.4252	35.8371	33.806	15.4309	16.4495	14.0596	7.95191e-14	-1.59468	down
Ganoderma_lucidum_newGene_886	118	123	109	18	58	40	3.65501	4.00468	3.71931	0.559831	1.50458	1.2779	4.5158e-05	-2.08357	down
gene_5231	12021	22562	15834	11032	10848	8779	290.529	570.172	421.945	272.594	220.553	221.991	0.00419462	-1.20575	down
gene_371	13023	23599	16210	12023	9343	5205	186.33	353.054	255.721	175.875	112.458	77.9113	0.0039237	-1.48891	down
gene_1310	2936	4001	2520	1759	2694	2166	73.3887	104.583	69.4592	44.9477	56.6629	56.6473	0.00960141	-1.0011	down
gene_13971	1853	2235	2461	1408	1819	1304	32.3253	40.7694	47.3256	25.109	26.6944	23.7926	0.000233269	-1.01532	down
gene_8005	340	430	282	243	290	201	4.1952	5.54151	3.83927	3.05947	3.01212	2.59633	0.00450391	-1.00584	down
gene_14475	250457	402175	319863	198955	232171	142146	13629.9	22885.5	19193.3	11069.9	10629.2	8094.24	0.000699814	-1.26074	down
gene_9826	77	129	110	68	69	55	3.07449	5.43059	4.87349	2.7835	2.33848	2.31963	0.00669573	-1.20202	down
gene_14473	56592	96548	76044	43245	54426	31145	7623.61	13599.8	11295.3	5956.22	6168	4390	0.000788673	-1.3353	down
gene_769	1550	1958	1911	1169	1356	961	61.3139	80.9822	83.3416	47.2727	45.1151	39.7504	4.09507e-05	-1.1208	down
gene_3645	20406	24963	17075	8392	10138	9539	370.71	474.193	342.017	155.87	154.937	181.318	4.524e-08	-1.62583	down
gene_5453	1032	2005	1176	708	761	587	83.9513	170.555	105.455	58.8359	52.0768	49.9015	0.000483773	-1.52854	down
gene_9307	3346	2968	3014	2013	2053	1419	58.4443	54.2069	58.0458	35.9446	30.1654	25.9304	2.57122e-08	-1.23981	down
gene_9482	609	1207	884	594	536	265	13.6054	28.1915	21.7803	13.5694	10.0767	6.18494	0.00639783	-1.45852	down
gene_9959	81	83	77	57	54	43	2.49198	2.68721	2.63389	1.78375	1.40093	1.38095	0.00216928	-1.11669	down
gene_10337	3591	2440	2709	2198	2179	1580	81.7278	58.0745	67.97	51.1416	41.7159	37.6094	0.000207961	-1.01663	down
gene_3444	10187	13426	12164	6371	5045	3092	114.089	157.239	150.222	72.9539	47.5312	36.2283	5.2457e-06	-1.78702	down
gene_3443	7971	13665	7271	5132	5267	3433	316.394	567.225	318.221	208.266	175.893	142.591	0.000410799	-1.5609	down
gene_5597	5555	6696	7117	5569	4534	2737	63.0759	79.5023	89.1017	64.653	43.306	32.5163	0.0086749	-1.07596	down
gene_11458	702	1190	1220	345	275	286	15.1464	26.87	29.0424	7.60558	4.98579	6.44332	1.60013e-08	-2.25019	down
gene_741	925	1418	954	885	699	526	31.1625	49.9792	35.4737	30.4819	19.8268	18.5263	0.00928255	-1.12669	down
gene_14470	28163	46590	45403	23986	27856	16582	3259.54	5638.41	5794	2838.36	2712.19	2008.12	0.000990348	-1.31099	down
gene_8380	128827	213646	175196	103301	111094	73983	11894.7	20626.5	17835.8	9751.68	8629.19	7147.52	0.00035224	-1.33791	down
gene_8383	27023	46033	37757	22090	21446	14893	4441.09	7910.79	6842.02	3711.82	2965.15	2561.08	0.000278814	-1.41433	down
gene_8384	5354	8299	6780	4571	4324	3149	278.435	451.275	388.777	243.014	189.183	171.342	0.000571329	-1.24886	down
gene_1906	189	363	348	190	148	101	3.52839	7.1075	7.18623	3.63953	2.33567	1.96835	0.00285601	-1.52417	down
gene_827	15949	14192	15623	8865	11314	9678	854.728	795.28	923.136	485.727	510.063	542.694	3.68425e-09	-1.08348	down
gene_2803	25558	19245	20598	15835	16420	11957	320.473	252.328	284.777	203.011	173.205	156.872	5.33014e-06	-1.03199	down
gene_10872	25035	21473	11070	8110	9152	7883	325.169	291.624	158.531	107.688	99.998	107.135	7.52454e-05	-1.66012	down
gene_3812	26593	34095	32958	25000	22859	14798	644.623	864.177	880.887	619.585	466.139	375.325	0.00246992	-1.06442	down
gene_11800	90	984	379	97	78	27	2.5261	28.9816	11.7553	2.76978	1.82869	0.76924	0.000599382	-3.39268	down
gene_13658	95	200	178	83	60	70	1.21731	2.67219	2.51145	1.08444	0.638221	0.929364	0.00225057	-1.62156	down
gene_11820	201	267	266	125	145	124	3.71494	5.17294	5.43506	2.3602	2.26352	2.39811	1.4617e-05	-1.37419	down
gene_5623	73754	92113	67955	57323	52624	39519	1352.83	1766.7	1374.37	1075.01	812.042	758.48	0.000482751	-1.1249	down
gene_13892	757	1529	654	436	486	442	12.6134	26.6357	12.0131	7.41919	6.8083	7.70882	0.00204034	-1.59764	down
gene_9138	35764	48653	36357	26131	28295	22302	481.25	684.579	539.44	359.506	320.314	314.016	0.000161211	-1.1365	down
gene_252	153184	174265	152591	120165	115043	96014	2447.4	2911.29	2688.1	1962.9	1546.27	1605.11	5.21135e-05	-1.00755	down
gene_251	406	283	201	142	199	136	6.42887	4.6801	3.506	2.29748	2.65223	2.25297	0.000596551	-1.37123	down
gene_786	953	1225	681	452	574	421	11.8263	15.8939	9.31062	5.73365	5.99382	5.46411	8.59343e-05	-1.46929	down
gene_7223	1361	634	765	201	171	120	17.373	8.46212	10.7639	2.62203	1.83237	1.59458	7.95191e-14	-2.93908	down
gene_11538	6775	18899	6032	5101	4536	2900	102.336	298.499	100.461	78.7794	57.6348	45.8263	0.00540883	-1.85051	down
gene_13679	2663	1764	1522	1457	1323	1051	44.2532	30.6509	27.8866	24.763	18.4917	18.2807	0.00223741	-1.09222	down
Ganoderma_lucidum_newGene_1573	105	86	92	29	70	51	2.82753	2.43822	2.67707	0.777428	1.54076	1.38838	0.00241471	-1.39444	down
Ganoderma_lucidum_newGene_1570	39	49	35	21	22	20	0.611851	0.890199	0.554244	0.313096	0.284325	0.324359	0.0045225	-1.43816	down
gene_1384	59607	44174	58234	45762	37822	21656	812.749	629.804	875.501	637.954	433.848	308.959	0.00630586	-1.09422	down
gene_12081	1119	4157	1914	1145	1053	720	10.1004	39.2493	19.055	10.5694	7.99529	6.80091	0.00670334	-1.81362	down
gene_8279	232	267	202	129	211	123	6.89872	8.27684	6.59694	3.91182	5.25712	3.80405	0.00242627	-1.09324	down
gene_3587	20973	39136	20097	14842	15307	12037	329.524	642.966	348.166	238.422	202.318	197.888	0.00193937	-1.41912	down
gene_14038	1070	1487	1102	769	872	873	23.2695	33.8269	26.428	17.0932	15.9606	19.8533	0.00314968	-1.01329	down
gene_12696	10356	8251	7471	4984	4639	2490	502.556	418.64	399.736	247.265	189.384	126.426	1.38725e-05	-1.58479	down
gene_11350	12571	86334	37870	8697	7036	4596	201.486	1447	669.301	142.524	94.8734	77.0792	3.09886e-05	-3.27202	down
Ganoderma_lucidum_newGene_337	145	165	198	91	123	97	4.10666	4.72192	5.92416	2.60105	2.76165	2.39819	0.000333863	-1.18503	down
gene_13754	14162	8810	11890	7394	7947	6299	129.306	84.1032	119.699	69.0159	61.0395	60.1758	9.52473e-06	-1.14667	down
gene_13968	703	632	564	316	468	369	15.5153	14.5878	13.7313	7.12204	8.69626	8.5277	3.982e-06	-1.1933	down
gene_6191	1034	8017	3950	1351	1350	943	53.0698	430.507	223.684	70.9064	58.2875	50.6318	0.00455675	-2.35759	down
Ganoderma_lucidum_newGene_1610	44	262	47	31	23	17	2.39113	16.1017	2.9492	1.76258	1.03489	0.960093	0.00357181	-2.83637	down
gene_8925	4839	7555	5062	4409	3560	2156	41.6211	67.9456	48.0064	38.7671	25.7565	19.4005	0.00607964	-1.27749	down
gene_12540	6852	8532	7947	4127	6030	5565	120.555	156.977	154.184	74.2326	89.2583	102.455	0.0010589	-1.04388	down
gene_6292	328	898	851	252	306	234	7.61207	21.7819	21.7564	5.95794	5.96948	5.66176	0.000535114	-1.88898	down
gene_12189	13259	18794	17017	11561	10259	8001	620.201	919.284	877.703	552.908	403.706	391.628	0.000414667	-1.19817	down
gene_10360	2717	1679	1743	790	437	179	144.945	93.6507	102.495	43.0994	19.5736	9.94142	2.85352e-05	-2.59146	down
gene_1348	27262	79580	30165	20344	17899	11473	527.105	1608.91	643.079	402.175	291.131	232.108	0.00193603	-1.97382	down
gene_14111	2259	1002	236	221	277	333	36.5334	16.9457	4.20455	3.63865	3.768	5.62926	0.00346424	-2.4974	down
Ganoderma_lucidum_newGene_1361	459	475	486	169	355	320	40.3041	44.3153	48.0932	15.1934	26.1969	29.4906	0.00347337	-1.22431	down
gene_14286	42460	45766	18352	9630	17652	18391	586.727	661.276	279.615	136.055	205.199	265.912	0.00297429	-1.69001	down
gene_10362	13546	39013	30309	10178	5171	1419	976.42	2940.49	2408.95	750.054	313.575	106.996	0.000851474	-2.81505	down
gene_7517	137929	250972	232783	103111	101369	68039	6953.52	13230	12939.7	5314.75	4299.2	3589.13	4.5158e-05	-1.68297	down
gene_11120	11230	16733	12357	9920	10065	6910	379.758	591.672	460.736	342.964	286.331	244.498	0.00306181	-1.07363	down
gene_3642	3316	30486	6516	1790	3576	3712	38.5367	370.513	83.4945	21.2614	34.9653	45.1375	0.00669573	-2.67393	down
gene_12803	17187	22137	15891	9849	13256	11587	332.563	447.894	339.034	194.853	215.783	234.597	0.000278814	-1.14888	down
gene_4438	15343	14886	11660	9395	9284	6445	375.968	381.432	315.029	235.373	191.386	165.249	1.84108e-05	-1.2136	down
gene_11333	11035	19437	10771	7217	5612	3918	212.028	390.52	228.178	141.772	90.7161	78.7712	0.000159619	-1.79062	down
Ganoderma_lucidum_newGene_2537	246	270	111	66	108	84	2.16967	3.05913	1.15485	0.668579	1.21636	0.807521	0.000784013	-1.76364	down
gene_8379	176705	302311	268720	143828	153529	101835	23048.6	41232.2	38647.4	19181	16847	13898.7	0.000300334	-1.39948	down
gene_8378	187183	309509	313256	160753	189935	115079	14511	25089.4	26776.6	12741.5	12387.1	9334.89	0.00118055	-1.2962	down
gene_8377	96486	161718	181377	84842	111472	61680	8434.75	14782.7	17482.9	7583.1	8198	5642	0.00357679	-1.2722	down
gene_8376	100687	162638	148505	78677	97679	56935	8618.67	14557	14016.2	6885.64	7033.99	5099.44	0.000520222	-1.32067	down
gene_2268	102	115	122	79	70	58	2.43468	2.86508	3.22674	1.93542	1.40174	1.45517	0.000788673	-1.18223	down
gene_684	5291	12534	8097	5664	4747	2965	126.01	312.149	212.627	137.928	95.1094	73.8874	0.00810665	-1.4563	down
Ganoderma_lucidum_newGene_2020	383	295	440	154	199	217	15.2146	12.2804	19.2884	6.26403	6.5701	8.97139	3.06418e-05	-1.42443	down
gene_587	29974	41407	30791	21838	25256	20900	438.009	632.706	496.12	326.272	310.475	319.569	0.000492955	-1.06861	down
gene_7142	413	437	486	233	315	209	8.42897	9.32703	10.9495	4.85393	5.4079	4.46933	3.04413e-07	-1.30294	down
gene_10195	388	544	571	358	312	282	10.2172	14.9602	16.5772	9.639	6.90512	7.75383	0.00180033	-1.13096	down
gene_14281	2404	26110	9497	3592	2631	1897	29.7277	337.698	129.526	45.421	27.3723	24.5418	0.00336208	-2.75066	down
gene_1435	4873	11131	9665	5374	5269	3657	119.036	284.359	260.362	134.223	108.291	93.4687	0.00780734	-1.341	down
gene_3075	288	354	368	270	185	163	7.73286	9.94824	10.9123	7.41369	4.1822	4.56355	0.00323008	-1.17587	down
gene_3926	9895	12800	9137	7276	8490	6163	351.999	476.118	358.373	264.627	254.068	229.379	0.000814893	-1.02325	down
gene_8280	2256	3723	2690	1738	1621	1316	132.363	228.5	174.059	104.257	80.0408	80.8199	0.000256104	-1.37473	down
gene_12638	8164	14607	10016	3256	4276	3899	140.049	262.016	189.45	57.1059	61.7097	69.9879	1.51449e-07	-2.00519	down
gene_10468	1780	4214	2059	1595	1431	1193	30.165	74.694	38.4866	27.649	20.3996	21.1529	0.00851905	-1.42667	down
gene_12338	22140	38063	28082	18965	20052	14455	539.33	969.54	754.256	472.344	410.925	368.43	0.0016241	-1.21516	down
gene_9729	2971	13461	10084	1440	1574	848	158.489	751.014	593.254	78.5334	70.6146	47.3358	4.25204e-07	-3.30141	down
Ganoderma_lucidum_newGene_1225	707	1108	448	335	388	341	16.4925	26.4558	11.3129	7.91356	7.51915	8.18282	0.0015444	-1.5734	down
Ganoderma_lucidum_newGene_507	98	90	94	72	52	60	2.5396	2.05209	2.60008	1.96563	1.34804	1.39331	0.00618098	-1.06958	down
gene_8897	9488	11132	10027	8250	7363	5422	95.623	117.315	111.429	85.0052	62.4297	57.1742	0.000698743	-1.02009	down
gene_547	1643	4674	3687	1169	932	579	45.2047	134.446	111.846	32.8749	21.5505	16.6574	2.85352e-05	-2.40266	down
gene_13190	246	351	163	149	180	118	3.30714	4.93948	2.42194	2.05026	2.03208	1.65822	0.00890366	-1.25977	down
gene_13680	346	429	410	256	214	101	4.4564	5.78035	5.82545	3.3748	2.31724	1.35604	0.00089683	-1.5449	down
gene_9948	6337	11394	9234	6194	5039	2665	89.6696	168.605	144.077	89.6095	59.9841	39.4572	0.00439041	-1.45483	down
gene_5348	2814	3640	2669	1840	1996	1824	53.4358	72.2767	55.8845	35.7269	31.8762	36.2411	9.94454e-05	-1.16255	down
gene_1455	13269	56243	23201	9810	12139	11193	205.86	912.392	396.875	155.594	158.432	181.697	0.00401272	-1.99115	down
gene_9666	5302	8097	4791	2987	4323	4018	226.921	362.363	226.079	130.704	155.643	179.902	0.00571757	-1.16494	down
gene_505	1328	1977	1182	998	1091	889	44.6412	69.4912	43.8296	34.2986	30.8427	31.2531	0.00503276	-1.07549	down
gene_12195	2823	2783	1155	990	1136	1331	67.3685	69.4242	30.3919	24.1491	22.8049	33.225	0.0073657	-1.42255	down
gene_4066	11155	20547	17213	11550	11185	8109	178.094	343.037	303.026	188.547	150.235	135.47	0.00680519	-1.15608	down
gene_5454	3695	5180	4682	2505	2743	2323	157.84	231.382	220.544	109.415	98.5697	103.82	5.82443e-06	-1.31914	down
gene_2367	8067	7838	9519	5223	4576	2706	64.6511	65.6791	84.115	42.7908	30.8461	22.6908	1.45765e-05	-1.5029	down
gene_14474	56070	95270	74618	44343	50474	31138	8532.48	15159.4	12520.2	6899.21	6461.69	4957.99	0.000572986	-1.34211	down
gene_14471	102579	169952	154343	83526	107476	59333	8780.62	15211.6	14567.2	7309.95	7739.47	5314.24	0.00158661	-1.27432	down
gene_3416	1546	909	1053	583	785	892	26.7552	16.4434	20.0856	10.3072	11.4191	16.1405	0.006582	-1.07568	down
Ganoderma_lucidum_newGene_2252	2500	2976	2643	1763	1489	794	31.9262	39.7376	35.1507	22.4791	16.2144	10.3181	0.000255083	-1.49295	down
gene_9	257	706	262	119	217	138	3.49887	10.0703	3.93621	1.65996	2.48879	1.95996	0.00322739	-1.89182	down
gene_11891	3662	6979	8070	2110	2071	1176	104.238	207.713	253.286	61.3923	49.5953	35.0103	9.93272e-07	-2.30296	down
gene_11890	3002	8453	4401	2833	2165	827	23.5136	69.2371	38.0091	22.6886	14.2639	6.77726	0.00555406	-1.96482	down
gene_5446	16676	25678	19232	15848	15365	10702	233.575	376.086	297.011	226.954	181.051	156.853	0.00582812	-1.04403	down
Ganoderma_lucidum_newGene_1566	2501	3571	2747	1877	2026	1982	96.3314	143.799	116.641	73.895	65.6284	79.8584	0.00151352	-1.05657	down
Ganoderma_lucidum_newGene_718	185	168	195	104	113	99	6.21032	5.98499	7.27659	3.45294	3.37227	3.45831	1.37809e-06	-1.26025	down
gene_2020	7343	51268	15552	6598	4549	2446	66.38	484.619	155.014	60.9757	34.5942	23.1345	0.000658942	-2.97767	down
Ganoderma_lucidum_newGene_2867	432	183	306	74	160	114	19.2676	8.52033	15.0227	3.37773	5.99711	5.2818	0.000134273	-1.86692	down
Ganoderma_lucidum_newGene_2869	198	367	249	166	137	122	3.56542	6.49045	4.42842	2.78528	1.85502	2.34839	0.00196171	-1.41896	down
gene_3092	342	423	532	200	263	261	5.71839	7.3903	9.80701	3.40868	3.68711	4.56662	0.000333863	-1.3096	down
gene_9061	16530	20916	18308	7268	9824	9659	159.55	211.097	194.85	71.72	79.7722	97.5489	3.13237e-07	-1.53051	down
gene_13967	3524	9433	4843	1047	1343	1086	47.8553	133.964	72.5294	14.5302	15.3456	15.4296	1.28579e-08	-2.85898	down
gene_8173	630	1587	1169	490	426	275	12.0072	31.6484	24.5889	9.54532	6.83252	5.4793	0.000160756	-2.00839	down
gene_3194	1987	2617	2269	1525	1454	875	25.3133	34.8515	31.8628	19.8608	15.5758	11.6616	0.000196042	-1.32383	down
gene_10096	3295	7302	3840	1905	2157	1760	49.0994	113.796	63.0934	29.0257	27.0423	27.4417	0.000153656	-1.80615	down
gene_3185	8599	40932	18821	6205	8326	8532	118.091	587.817	285.01	87.1284	96.1938	122.6	0.0041122	-2.0703	down
gene_10326	2562	5084	3372	2323	2679	1783	219.227	455.008	318.193	203.283	192.866	159.631	0.00778984	-1.20028	down
gene_8272	7380	9568	7612	7124	5505	4035	91.0517	123.442	103.556	89.8658	57.1326	52.0895	0.00772718	-1.03774	down
gene_3655	265	275	303	1011	782	662	3.97547	4.30309	5.00452	15.5043	9.86737	10.3857	0.000990348	1.07673	up
gene_11582	164	72	103	296	767	738	3.45373	1.57751	2.37685	6.36664	13.5955	16.2548	0.000620939	1.96116	up
gene_7375	146	82	102	244	612	552	2.75513	1.60412	2.11473	4.70542	9.72441	10.9012	0.00191601	1.63451	up
gene_11073	31	44	41	56	390	641	0.801468	1.19982	1.18781	1.49536	8.67839	17.7344	0.00342302	2.78246	up
gene_11071	61	48	52	146	219	278	1.27456	1.05074	1.19424	3.15772	3.90139	6.14004	0.000668322	1.55199	up
gene_12912	224	115	172	448	553	552	3.03508	1.61968	2.5722	6.20331	6.30853	7.82906	0.00204351	1.15791	up
gene_3899	220	164	290	900	986	801	1.87112	1.45652	2.72216	7.84207	7.06945	7.14011	9.25987e-07	1.53153	up
gene_4701	2810	2608	3125	12664	10248	6112	27.9721	27.1441	34.296	128.91	85.8311	63.6689	0.000638847	1.28833	up
gene_3282	71	92	99	270	246	218	0.758883	1.03103	1.16038	2.95179	2.2152	2.44509	0.00429376	1.01614	up
gene_3288	209	188	309	623	799	702	1.41919	1.33142	2.31543	4.32911	4.5673	4.99432	0.00115064	1.12301	up
gene_138	603	233	1163	1384	5886	6755	3.10557	1.2541	6.60128	7.28874	25.5104	36.4151	0.00758474	2.36803	up
gene_8425	5187	4002	4375	13848	13986	10407	47.9194	38.6661	44.5633	130.82	108.714	100.61	3.45215e-06	1.02881	up
gene_13884	263	127	273	1002	969	743	3.31615	1.66802	3.80508	12.9427	10.3019	9.81993	9.52614e-05	1.57898	up
gene_1845	54	19	33	143	108	149	1.43204	0.515367	0.950144	3.90019	2.42641	4.15058	0.00864712	1.49428	up
gene_7231	173	112	215	831	779	493	4.53189	3.05901	6.21371	22.3052	17.1943	13.5188	5.49824e-05	1.60417	up
gene_10267	38	32	50	95	193	199	0.9021	0.788494	1.2879	2.30014	3.85307	4.93551	0.00308276	1.56042	up
gene_9354	1818	1090	1995	4305	6137	5511	27.4744	17.217	33.2364	66.5152	78.028	87.1445	0.000584468	1.24613	up
gene_11818	154	100	167	575	567	327	3.18752	2.16029	3.81831	12.1915	9.89038	7.09848	0.000655335	1.3304	up
Ganoderma_lucidum_newGene_378	72	42	90	220	262	169	1.79867	1.01992	2.34653	5.41418	5.48721	4.01324	0.00490757	1.2037	up
gene_2527	319	124	221	800	833	840	4.56326	1.85727	3.49019	11.7221	10.0411	12.6029	0.000873042	1.46083	up
gene_4962	665	320	717	1572	1982	2114	7.26778	3.65587	8.63859	17.5765	18.2446	24.1979	0.00409585	1.29443	up
gene_8671	1119	269	811	2781	3548	3098	15.1785	3.80977	12.1229	38.5687	40.4905	43.9739	0.00544649	1.66422	up
gene_8672	142	87	118	386	594	376	3.06694	1.96897	2.81073	8.53007	10.8058	8.50821	3.38007e-06	1.49105	up
gene_4139	1021	1343	1084	4246	3476	2299	15.9779	21.9824	18.7147	67.982	45.7898	37.664	0.00780734	1.05606	up
gene_1864	391	177	372	859	1145	939	5.06703	2.39778	5.32178	11.3834	12.4878	12.7359	0.00455068	1.19291	up
gene_1865	1030	223	702	2508	4077	3738	15.5167	3.50797	11.6664	38.6567	51.7094	58.9664	0.00216928	1.96718	up
gene_9256	472	334	456	1674	1719	1121	7.55132	5.58075	8.05066	27.4026	23.164	18.7789	1.18927e-06	1.36843	up
gene_7904	230	145	221	679	698	686	3.68344	2.42355	3.89906	11.1454	9.4302	11.5296	5.61195e-06	1.34101	up
gene_8612	111	81	130	456	429	305	2.38141	1.81143	3.08666	10.0533	7.76795	6.86625	3.06418e-05	1.41907	up
gene_8445	1280	2010	2200	5022	6261	5622	15.1525	24.8823	28.7186	60.7888	62.3646	69.6444	0.0030344	1.14378	up
gene_1526	58	26	47	136	599	466	1.22999	0.57363	1.09042	2.95404	10.7278	10.3843	6.27727e-05	2.72861	up
gene_1793	746	565	808	2560	2231	1823	9.06449	7.17657	10.8295	31.8086	22.8055	23.1801	4.5158e-05	1.18195	up
Ganoderma_lucidum_newGene_1190	11	7	10	47	59	39	0.340745	0.125877	0.234067	1.16886	1.08542	0.945751	0.000745949	1.8992	up
gene_12315	96	69	101	226	335	360	1.20362	0.900812	1.38872	2.89916	3.53391	4.72853	0.000663228	1.33931	up
gene_14067	408	245	321	1695	1239	786	4.80493	3.00579	4.15615	20.4116	12.2727	9.68701	0.000638739	1.47315	up
gene_2061	3196	1531	2028	4528	11937	13904	38.9461	19.5014	27.2425	56.4105	122.373	177.285	0.00438562	1.73135	up
gene_5487	3160	1882	4607	9047	10895	10574	63.4801	39.5226	102.044	185.834	184.14	222.291	0.00816576	1.2102	up
gene_11543	44	44	33	123	123	96	1.41029	1.48071	1.17913	4.08529	3.34706	3.27478	0.00792755	1.02812	up
gene_9028	669	422	498	1299	1981	1773	9.9161	6.53428	8.12977	19.6956	24.7132	27.5172	0.000203224	1.21161	up
gene_8300	19	39	23	89	127	84	1.17168	2.58176	1.55413	5.79133	6.78341	5.59269	0.00809135	1.3911	up
gene_10884	358	217	313	1053	1079	666	4.2817	2.71151	4.12642	12.8699	10.8574	8.33125	0.000506796	1.18735	up
gene_8541	293	202	230	989	787	640	4.16618	2.99722	3.59759	14.3892	9.42721	9.52731	9.08829e-05	1.27988	up
gene_5293	51	57	50	112	228	276	0.925719	1.08469	1.0067	2.07716	3.50459	5.28372	0.00616218	1.50487	up
gene_1799	31	40	52	126	173	132	0.506689	0.691811	0.951679	2.13581	2.42005	2.28038	0.000975193	1.32937	up
gene_4349	623	587	749	1406	2073	2222	12.184	12.0127	16.1561	28.1394	34.1434	45.5063	0.00297284	1.08287	up
gene_2501	101	64	95	174	343	270	2.6349	1.7271	2.71398	4.63051	7.5389	7.37289	0.0092506	1.12937	up
gene_6164	705	241	572	1974	2383	2408	16.4834	5.8897	14.7522	47.2392	46.9319	58.9736	0.000434783	1.72085	up
gene_2002	1188	738	921	2867	3001	2178	10.2265	6.6384	8.73823	25.2468	21.7465	19.6241	0.000247472	1.03661	up
gene_4501	71	84	106	262	273	240	1.78162	2.18913	2.92607	6.70988	5.75342	6.30263	0.00114701	1.10055	up
gene_13743	138	99	81	223	2404	3338	1.98597	1.48834	1.28634	3.28967	29.2202	50.4569	5.36505e-05	3.79028	up
Ganoderma_lucidum_newGene_942	58	44	61	208	177	110	0.938329	0.74749	1.11307	3.70915	2.67645	2.01634	0.00946394	1.13192	up
gene_13930	121	109	144	734	391	284	3.32012	3.11275	4.33703	20.6003	9.0092	8.14189	0.00650874	1.45252	up
gene_13931	425	266	325	838	937	1033	5.20256	3.40009	4.38899	10.499	9.66048	13.2484	0.00194744	1.02247	up
gene_348	25	29	29	99	138	139	0.390014	0.47183	0.50264	1.58631	1.82399	2.28608	3.52479e-05	1.71404	up
gene_4175	146	67	125	257	539	533	3.99918	1.92919	3.77387	7.22407	12.4899	15.3575	0.00419462	1.52721	up
gene_11493	404	482	442	1082	3566	4571	3.24094	4.04066	3.9066	8.87291	24.0612	38.3665	0.0002556	2.33748	up
gene_3700	499	396	369	650	4247	5055	9.91841	8.22609	8.07858	13.205	71.0763	105.238	0.00194744	2.52417	up
Ganoderma_lucidum_newGene_318	67	34	40	195	219	117	0.984382	0.504661	0.752797	3.15164	3.28096	1.91099	0.00180033	1.4411	up
gene_9631	70	57	85	577	491	124	0.887889	0.753531	1.19582	7.52476	5.27206	1.65159	0.00329474	1.9946	up
gene_11013	81	57	73	196	263	148	2.32335	1.70293	2.33711	5.81473	6.41184	4.47331	0.00333692	1.0437	up
gene_5578	127	80	348	400	6483	8645	3.65326	2.39506	11.032	11.7825	157.237	260.791	0.00488217	4.3642	up
gene_13283	51	28	37	138	156	144	0.990501	0.55293	0.772837	2.73132	2.54886	2.91167	9.95641e-05	1.46255	up
Ganoderma_lucidum_newGene_2610	74	50	79	191	247	152	1.67548	1.13895	2.0329	4.52955	4.82765	3.62229	0.00331929	1.06313	up
gene_8774	5284	2661	5726	21470	18182	11723	87.0588	45.8347	104.038	361.728	252.06	202.121	0.00155226	1.45084	up
gene_5182	143	66	115	492	475	390	2.39542	1.14849	2.12072	8.46864	6.7262	6.86558	1.84108e-05	1.61574	up
gene_9385	182	107	199	647	564	334	2.02446	1.24264	2.43686	7.36768	5.28976	3.88828	0.00823848	1.19589	up
gene_13442	21	21	39	137	105	72	0.353966	0.370001	0.736486	2.4256	1.52478	1.30407	0.00778984	1.48416	up
gene_7103	294	110	252	833	1914	2201	5.35074	2.09006	5.05818	15.4998	29.3054	41.9274	2.85352e-05	2.4808	up
gene_5147	31	34	46	104	133	105	1.15484	1.30892	1.87748	3.97348	4.16016	4.10346	0.00358128	1.1492	up
gene_12471	20	27	34	101	99	82	0.482238	0.705244	0.939408	2.61187	2.09368	2.15252	0.00306426	1.32742	up
Ganoderma_lucidum_newGene_903	19	15	16	75	47	79	0.312607	0.271589	0.295998	1.30959	0.667193	1.39989	0.0073657	1.57415	up
gene_1656	31	17	19	82	110	105	0.836685	0.464888	0.557058	2.2766	2.51377	2.97337	0.000196042	1.69345	up
gene_1653	102	40	48	310	231	210	1.32285	0.538072	0.689151	4.12691	2.53163	2.86197	0.00319424	1.54562	up
gene_4766	1314	1411	2138	5272	6372	4753	112.399	126.238	201.747	461.381	458.848	425.682	0.000120745	1.27623	up
gene_2882	43	24	50	98	318	486	0.431337	0.248979	0.546128	1.00278	2.6926	5.11786	0.000945204	2.51879	up
Ganoderma_lucidum_newGene_16	13	5	7	55	77	43	0.719574	0.256742	0.415264	3.31696	3.82736	2.65246	0.000133999	2.33225	up
gene_7466	518	353	451	2661	1933	1217	7.36368	5.24394	7.06996	38.7136	23.1428	18.1194	4.14377e-05	1.67235	up
gene_10107	35	22	64	60	4356	6746	1.03235	0.666858	2.0844	1.82443	109.09	210.135	0.000800149	6.09712	up
gene_11762	140	71	216	509	654	496	1.92339	1.01996	3.27969	7.17031	7.57665	7.14828	0.00348365	1.49624	up
gene_4811	1039	167	466	5006	26618	34456	57.2635	9.57638	28.3071	282.248	1234.96	1988.33	2.57122e-08	4.89664	up
gene_4812	722	642	514	1345	2298	2167	11.0186	10.2344	8.63746	20.9778	29.5024	34.6115	0.00196171	1.16393	up
gene_1330	232	148	291	1445	959	522	3.43266	2.27953	4.74099	21.8994	11.9515	8.09059	0.00246971	1.65912	up
gene_11889	611	329	469	1357	1275	1256	8.78521	4.94373	7.43539	19.975	15.4386	18.9193	0.00303947	1.02045	up
gene_9295	47	52	68	165	260	238	1.77482	2.07399	2.84495	6.46828	8.36915	9.5322	0.000126298	1.51871	up
gene_3525	2372	609	1462	16901	9970	3906	24.0539	6.45977	16.3532	175.301	85.088	41.4603	0.00196462	2.34481	up
gene_9998	269	180	261	696	740	584	3.22669	2.26071	3.45243	8.54219	7.47784	7.34258	0.000120745	1.04653	up
gene_11146	33	28	51	119	155	108	0.370485	0.322073	0.636873	1.37047	1.47076	1.27383	0.00222743	1.29452	up
gene_9520	31	17	43	121	108	89	0.84583	0.462691	1.3064	3.40599	2.49165	2.55625	0.00897238	1.34827	up
gene_13504	77	57	81	281	340	338	2.14738	1.665	2.47501	8.02555	7.99453	9.89522	2.57122e-08	1.70091	up
gene_8923	64	38	67	111	517	692	1.03332	0.634415	1.18284	1.83037	7.04509	11.7227	0.0015157	2.5279	up
gene_3522	150	117	168	568	1291	1345	3.73411	3.03971	4.62114	14.5386	27.1985	35.2502	1.63552e-07	2.42285	up
gene_5150	1082	445	1188	2741	3561	3305	21.0165	9.0383	25.4372	54.4416	58.1885	67.17	0.00490757	1.37759	up
gene_2141	2904	744	1724	8049	8317	7775	72.7328	19.489	47.6	206.165	175.277	203.819	0.00213974	1.73898	up
gene_2143	74	27	44	264	211	211	3.23503	1.20052	2.10311	11.7776	7.74021	9.6565	0.000196042	1.8068	up
gene_9542	70	81	51	305	243	167	2.35666	2.87786	1.87538	10.5716	6.93369	5.93161	0.00271457	1.34661	up
gene_3850	463	436	480	1403	1414	1060	10.2829	10.1236	11.7451	31.8486	26.4181	24.6285	5.61195e-06	1.01971	up
Ganoderma_lucidum_newGene_1470	65	34	49	116	180	175	1.26352	0.60487	0.980292	2.27218	2.63572	3.46978	0.00736933	1.2184	up
gene_1335	699	407	704	5405	3928	1983	15.2096	9.26494	16.899	120.348	71.9568	45.1855	8.73221e-06	2.17743	up
gene_6018	80	78	104	285	381	176	2.61355	2.66934	3.78072	9.60608	10.5718	6.07468	0.00395529	1.18825	up
gene_7629	336	640	335	6152	3337	740	6.74958	13.4387	7.40836	126.358	56.3915	15.5404	0.00407235	2.45452	up
gene_10627	231	171	280	914	894	695	2.35792	1.82187	3.15269	9.54208	7.68517	7.42583	3.982e-06	1.41204	up
gene_6382	266	70	211	971	967	771	4.01472	1.10623	3.51218	14.994	12.2945	12.1896	0.000869178	1.86808	up
gene_2602	118	35	132	278	590	604	1.23281	0.373141	1.51165	2.9626	5.18417	6.6046	0.00430725	1.92869	up
gene_2802	529	337	419	6420	4050	1171	5.84813	3.88779	5.11043	72.619	37.6941	13.5519	4.5158e-05	2.70215	up
gene_4959	21	24	30	48	1200	1666	0.543742	0.659109	0.865889	1.30462	27.3051	47.1641	0.00161218	4.82804	up
gene_11536	55	44	49	212	267	122	0.419828	0.349551	0.408481	1.66757	1.72568	0.977155	0.000196042	1.5314	up
gene_4756	2003	1136	1667	8967	7028	4302	61.398	36.4153	56.3282	281.111	181.266	138.004	0.000102865	1.6172	up
gene_255	69	36	57	272	273	303	0.776601	0.423365	0.706618	3.16054	2.60591	3.60689	1.06813e-07	1.9458	up
gene_9186	161	226	204	258	12448	17136	2.01322	2.95118	2.81803	3.29551	131.24	224.709	0.00193937	5.19862	up
gene_13674	115	45	95	295	285	240	1.53943	0.62146	1.40649	4.05337	3.22546	3.37676	0.00777018	1.23857	up
gene_44	2564	1379	2727	8578	10432	8395	23.4324	13.1741	27.4843	80.159	80.2131	80.2902	5.82443e-06	1.58167	up
gene_1099	98	42	224	176	1749	2110	1.79535	0.790728	4.53198	3.29677	27.1024	40.6621	0.00456915	3.02723	up
gene_1090	263	371	350	741	1086	1172	5.08889	7.50251	7.46711	14.6553	17.6654	23.7271	0.00532386	1.13905	up
gene_1278	1884	2532	3779	15502	12509	7897	8.79894	12.3693	19.4666	74.0538	49.1686	38.6057	0.000482751	1.64943	up
gene_7932	479	335	789	1672	2752	2528	6.21889	4.54431	11.3148	22.2275	30.1151	34.3993	0.000482751	1.65617	up
gene_449	112	76	133	333	358	303	1.44796	1.0297	1.89764	4.41354	3.90888	4.1151	0.000439471	1.17049	up
gene_12867	962	345	879	3869	3677	2425	13.1299	4.92608	13.2305	54.0256	42.2439	34.6541	0.000501804	1.7366	up
gene_6201	138	147	203	1550	1261	677	2.71941	3.03014	4.41686	31.311	20.9711	13.9919	2.88041e-08	2.3549	up
gene_10214	192	194	196	1349	1027	473	5.50245	5.82692	6.18039	39.6201	24.8207	14.1997	0.000184661	1.80633	up
gene_4417	99	77	155	330	332	302	1.47062	1.19321	2.5277	5.00605	4.14327	4.69608	0.00945297	1.08339	up
gene_6136	219	487	288	1049	1428	1236	5.25694	12.2153	7.60605	25.7228	28.8219	31.0232	0.00419462	1.40757	up
gene_189	2908	2074	3555	14652	12705	7414	67.8809	50.6201	91.4991	349.71	249.517	181.098	0.000115881	1.55467	up
gene_11837	56	46	46	162	131	121	1.34458	1.13614	1.20318	3.99761	2.65115	3.038	0.00698883	1.02592	up
gene_273	61	73	141	294	347	299	0.858822	1.0632	2.17384	4.22025	4.10135	4.39782	0.00808989	1.30208	up
gene_3893	9	5	21	149	130	66	0.168547	0.097631	0.432978	2.89742	2.07853	1.30055	4.5158e-05	2.82547	up
gene_14176	171	128	132	248	1147	1665	3.51671	2.74372	2.99063	5.21679	19.9189	35.9536	0.00225057	2.39092	up
gene_390	179	131	150	466	510	396	2.41643	1.85463	2.23158	6.45819	5.81369	5.61489	4.93419e-06	1.11113	up
gene_14236	229	44	128	238	1090	1583	6.15612	1.23313	3.78237	6.52787	24.6403	44.5235	0.0097822	2.45442	up
gene_13942	30	32	13	53	502	561	0.592349	0.654923	0.274456	1.05951	8.39657	11.6869	0.000367254	3.42746	up
gene_10950	159	104	121	254	506	444	1.78038	1.21728	1.49006	2.90387	4.77218	5.20937	0.00622714	1.18607	up
gene_8553	788	526	986	2516	2460	1747	16.2227	11.3119	22.3693	52.9746	42.6193	37.6296	0.00363422	1.0827	up
Ganoderma_lucidum_newGene_2686	46	48	45	169	223	89	0.449057	0.486172	0.476139	1.68506	1.82918	0.901526	0.00705737	1.28894	up
Ganoderma_lucidum_newGene_693	39	66	73	173	257	192	0.444357	0.955244	0.735653	1.67386	2.48628	1.76818	0.00298995	1.31656	up
gene_9011	87	52	52	159	220	205	1.2451	0.782452	0.814028	2.34312	2.67377	3.10103	0.00398828	1.15749	up
gene_11670	233	104	232	699	714	432	3.04335	1.41168	3.33663	9.34898	7.86015	5.90775	0.00909552	1.23413	up
Ganoderma_lucidum_newGene_307	24	74	123	77	5082	6794	0.673614	2.21414	3.89386	2.23572	122.973	204.491	0.00520192	5.28759	up
gene_4080	7590	2280	4714	12938	24197	22885	588.386	184.792	402.891	1025.42	1578.02	1856.3	0.00600908	1.60374	up
gene_7752	140	110	155	280	539	567	2.62108	2.14284	3.19326	5.36277	8.50864	11.1287	0.00405944	1.31817	up
gene_7757	292	338	334	4191	2345	599	3.04177	3.68445	3.84279	44.7542	20.5994	6.54192	0.00143011	2.39586	up
gene_7754	308	250	329	860	901	794	11.2954	9.58991	13.2683	32.2276	27.8059	30.4746	3.982e-06	1.06479	up
gene_5930	34	50	43	78	504	610	0.392586	0.616297	0.556997	0.938192	5.02785	7.56943	0.00123223	2.76228	up
gene_6485	275	381	543	782	2507	2599	4.4297	6.41791	9.63532	12.8681	33.9814	43.8034	0.00538879	1.82269	up
gene_2292	401	321	408	1132	1209	815	5.82936	4.88258	6.53826	16.8507	14.8003	12.4041	8.59343e-05	1.00904	up
gene_14161	429	317	302	1220	1114	814	2.76547	2.14052	2.14986	8.0533	6.05267	5.49674	0.000252459	1.12221	up
gene_8510	99	58	105	540	343	198	1.36137	0.837269	1.59462	7.6302	3.98182	2.86334	0.00446007	1.58377	up
Ganoderma_lucidum_newGene_308	22	30	28	86	112	71	0.718303	1.14995	1.10994	3.0222	3.60012	2.68516	0.0037377	1.26281	up
gene_2599	1126	732	800	1681	3994	4448	19.5189	13.268	15.274	29.7913	58.2491	80.6767	0.00540883	1.48094	up
gene_10953	421	255	539	1130	1181	1156	7.46039	4.73166	10.5402	20.5024	17.6277	21.45	0.00880617	1.06321	up
gene_4163	29	23	42	96	252	471	0.525367	0.441977	0.860142	1.82221	3.93025	9.15401	0.000392963	2.7003	up
gene_12635	141	89	166	336	416	366	1.81377	1.18725	2.34736	4.42403	4.50644	4.9277	0.00451582	1.03919	up
gene_7373	86	66	61	192	242	330	2.82298	2.25983	2.21063	6.46246	6.70802	11.3764	0.0017941	1.40241	up
gene_10465	31	39	52	103	442	473	0.641153	0.843132	1.18394	2.18416	7.74279	10.2928	0.000368854	2.59075	up
gene_12380	40	25	26	99	124	112	0.820504	0.533765	0.588145	2.07775	2.15847	2.42072	0.000392963	1.42139	up
gene_6199	178	107	215	676	499	425	5.49827	3.45735	7.32447	21.4173	12.9938	13.7885	0.00580737	1.22657	up
gene_5197	290	160	303	591	1047	976	2.92347	1.68362	3.37052	6.10059	8.89941	10.3203	0.00269315	1.34109	up
Ganoderma_lucidum_newGene_348	143	72	179	546	541	304	2.6215	1.28095	3.6526	10.4621	9.32319	5.51332	0.00778984	1.35112	up
gene_4647	1281	304	814	2341	4951	5480	21.6924	5.37168	15.1964	40.5397	70.558	97.1513	0.00369197	1.98751	up
gene_3961	1139	758	1476	4590	4428	2679	14.4253	10.0395	20.613	59.4402	47.1828	35.5034	0.00128232	1.32324	up
gene_5830	94	57	92	252	307	166	2.4208	1.53495	2.61678	6.63366	6.67194	4.46253	0.00609151	1.09937	up
gene_6875	647	725	848	4081	2922	1598	6.85804	8.04161	9.92262	44.2777	26.0833	17.7384	0.00190589	1.47286	up
gene_6871	1255	387	927	2839	3737	3703	15.9885	5.14248	13.0175	36.9713	40.0444	49.3547	0.00323008	1.56648	up
gene_6878	1431	1599	1709	12996	9317	4506	26.599	31.0825	35.0174	247.03	145.719	87.6421	2.50618e-05	2.01562	up
gene_2407	52	49	68	185	159	203	0.932847	0.929617	1.34856	3.42256	2.42478	3.8446	0.00215246	1.24716	up
gene_2408	104	52	67	308	247	185	1.24507	0.6486	0.887293	3.7885	2.49905	2.32309	0.00412709	1.27782	up
gene_3047	192	145	225	790	725	539	2.99603	2.367	3.87432	12.6634	9.56057	8.83012	9.52473e-06	1.40468	up
gene_6406	227	191	230	331	2189	2754	4.11443	3.61888	4.59338	6.13722	33.449	52.342	0.00193603	2.57427	up
gene_9989	254	319	389	782	973	942	3.12559	4.11143	5.27814	9.84356	10.0831	12.1405	0.00366844	1.01816	up
gene_12447	613	372	621	2004	1698	1281	7.59589	4.82394	8.49207	25.4145	17.7179	16.624	0.00131117	1.17611	up
Ganoderma_lucidum_newGene_652	38	21	30	95	130	67	1.10833	0.6151	0.967411	2.82857	3.19041	2.03646	0.00959732	1.23419	up
gene_10111	102	106	128	310	550	784	2.88405	3.13688	3.97484	8.96435	13.0894	23.2199	0.000392963	1.84535	up
gene_10110	293	184	350	788	1019	629	25.5639	16.8158	33.6506	70.4034	74.9041	57.5204	0.00395529	1.0843	up
gene_11894	123	119	165	338	480	372	3.39656	3.42159	5.00383	9.54213	11.1722	10.7678	0.000609436	1.07289	up
gene_6424	131	115	142	585	477	248	1.83726	1.69031	2.20358	8.41988	5.65095	3.65706	0.00477437	1.27646	up
gene_8157	127	115	111	509	479	305	2.15859	2.04736	2.08208	8.85923	6.86242	5.43473	1.38725e-05	1.39717	up
gene_7082	127	151	224	206	1858	2562	2.243	2.78999	4.36305	3.71654	27.6187	47.3736	0.00378049	2.75169	up
gene_7334	55	42	78	201	200	146	1.49185	1.17961	2.32889	5.57622	4.57516	4.14725	0.00398828	1.17631	up
gene_10305	209	186	293	630	795	792	2.41355	2.2478	3.73457	7.45541	7.74683	9.59895	0.000359288	1.2287	up
Ganoderma_lucidum_newGene_2279	34	10	20	91	99	83	0.812572	0.239187	0.521058	2.28413	2.04374	2.11043	0.00308276	1.6459	up
gene_5460	6494	4163	7284	22577	18229	12302	91.6791	61.4531	113.397	325.915	216.523	181.741	0.00770501	1.10358	up
gene_9331	113	107	122	214	591	974	1.89266	1.87406	2.24594	3.67932	8.36537	17.1464	0.00538879	1.94427	up
Ganoderma_lucidum_newGene_509	68	42	75	516	334	141	0.924485	0.571927	1.07768	10.5769	4.68706	2.20044	0.00193603	1.95055	up
gene_8204	53	37	62	165	215	168	1.21756	0.896956	1.58807	3.94043	4.21594	4.10079	7.28395e-05	1.38265	up
gene_8786	592	442	575	1761	1866	1449	8.11596	6.33392	8.68829	24.6975	21.5314	20.7857	4.3786e-08	1.19264	up
Ganoderma_lucidum_newGene_2842	197	232	190	675	577	472	3.66106	4.974	4.12264	13.5278	9.0032	9.73204	0.00213461	1.00583	up
gene_14350	5432	3750	4631	19102	15355	9065	43.1495	31.1525	40.5635	155.157	102.623	75.3573	0.00298995	1.18764	up

## Sheet: K vs. L
Table S4B. The differentially expressed genes in K vs. L.
ID	K1_Count	K2_Count	K3_Count	L1_Count	L2_Count	L3_Count	K1_FPKM	K2_FPKM	K3_FPKM	L1_FPKM	L2_FPKM	L3_FPKM	FDR	log2FC	regulated
gene_3847	2952	3625	3353	1036	545	674	55.4301	56.0082	64.435	20.3841	10.3917	14.2897	4.06474e-12	-2.01654	down
gene_1160	4721	4007	2582	1237	1196	1004	70.0641	48.9405	39.2144	19.2216	18.0119	16.8282	4.4007e-08	-1.56964	down
gene_6398	844	614	427	286	224	280	24.9842	14.9565	12.9326	8.85196	6.70695	9.33273	0.00610744	-1.0848	down
gene_114	4976	3736	2113	1711	1202	865	103.982	64.2443	45.1757	37.4422	25.4856	20.4123	0.000111669	-1.41303	down
gene_115	980	962	698	503	329	180	12.1952	9.85203	8.88716	6.55733	4.15116	2.52702	4.19918e-05	-1.31335	down
gene_8017	14082	11558	7556	4372	1066	1550	189.694	128.107	104.161	61.6963	14.5716	23.5654	1.38515e-05	-2.18113	down
gene_3655	1011	782	662	426	318	262	15.5043	9.86737	10.3857	6.84013	4.94445	4.53444	1.92619e-05	-1.17606	down
gene_4532	2625	3062	2053	966	1586	520	62.2808	59.7823	49.8459	24.0071	38.1961	13.9162	0.00190769	-1.23099	down
gene_11589	428	423	244	167	152	76	8.13109	6.6204	4.74192	3.32684	2.93172	1.61488	4.3664e-05	-1.36943	down
gene_563	22022	17863	10200	6306	7844	4485	372.275	248.461	176.452	111.66	134.619	85.6035	0.00025579	-1.29388	down
gene_14709	3081	3297	2971	1220	887	648	37.6184	33.1188	37.1229	15.5955	10.9916	8.93616	4.63233e-17	-1.66654	down
gene_8095	3904	5313	4833	1582	1774	1829	29.3469	32.8564	37.1758	12.4508	13.5353	15.5243	6.73234e-05	-1.26304	down
gene_6976	3128	2854	2255	1467	1373	742	56.6227	42.5088	41.7747	27.8191	25.2338	15.1681	1.44645e-05	-1.10824	down
gene_3616	10402	11514	9181	2809	4223	2594	172.031	156.684	155.397	48.6601	70.9006	48.4398	2.5253e-08	-1.54736	down
gene_3613	7601	9557	7731	2582	3376	1316	100.25	103.711	104.347	35.6654	45.1988	19.593	7.26021e-08	-1.68264	down
gene_13644	65750	72186	52921	16483	15475	7360	640.104	578.241	527.273	168.102	152.954	80.9124	5.40536e-18	-2.19259	down
gene_7618	91895	117949	111408	28647	61047	15813	804.243	849.364	997.839	262.639	542.444	156.278	0.0014087	-1.52264	down
gene_2619	1216	1548	1399	740	484	245	23.2837	24.3864	27.4149	14.8391	9.40173	5.28209	1.26345e-05	-1.44842	down
gene_10844	811	767	581	215	222	227	14.0491	10.9251	10.2884	3.89065	3.90013	4.42783	1.8874e-07	-1.53257	down
gene_10847	190	173	221	88	96	30	3.58419	2.69097	4.27457	1.73881	1.83085	0.629349	0.00147731	-1.40175	down
gene_4701	12664	10248	6112	3532	2936	2293	128.91	85.8311	63.6689	37.6602	30.341	26.3545	2.05071e-07	-1.59867	down
gene_2530	216	190	123	108	55	47	6.97656	5.05893	4.05044	3.66681	1.79674	1.69952	0.00175995	-1.23782	down
gene_3865	3074	4427	4924	1554	1006	1173	48.3525	57.3109	79.2817	25.6013	16.0595	20.8389	1.18102e-06	-1.60737	down
gene_9372	1559	1512	1044	540	810	368	73.9902	59.0326	50.7067	26.8052	39.0231	19.6999	0.000730937	-1.14035	down
gene_10616	9533	14000	13149	3742	4130	2797	94.59	114.309	133.528	38.893	41.6049	31.3428	7.54451e-11	-1.65712	down
gene_1744	2179	1893	1482	990	499	411	29.9531	21.4128	20.8515	14.2572	6.96129	6.38212	6.39121e-06	-1.46988	down
gene_5134	1365	1129	764	610	542	323	22.6524	15.4213	12.9813	10.607	9.12269	6.04158	0.000654964	-1.0397	down
gene_8425	13848	13986	10407	4486	6160	2562	130.82	108.714	100.61	44.3919	59.0791	27.3226	4.94281e-06	-1.43111	down
gene_11873	11121	11458	7101	3856	2715	2125	334.877	283.906	218.842	121.624	82.9848	72.2386	1.09345e-11	-1.65448	down
gene_11898	201	386	297	162	87	95	1.62517	2.57541	2.46178	1.37232	0.715697	0.862875	0.00102233	-1.23832	down
gene_36	414814	300841	135985	78243	89464	54009	5301.95	3163.91	1778.79	1047.67	1160.98	779.558	1.82266e-05	-1.80495	down
gene_9697	125954	118413	80627	32700	18867	28862	1409.71	1090.49	923.529	383.403	214.387	364.784	1.0627e-07	-1.84325	down
gene_9902	19216	20356	16988	7452	11321	5856	250.95	218.735	227.043	101.947	150.103	86.3525	0.000312616	-1.07433	down
gene_3670	6180	7542	4640	2458	2160	1387	255.337	256.393	196.188	106.383	90.5857	64.7123	2.76617e-12	-1.49317	down
gene_12281	842	1110	755	427	389	235	44.9617	48.7332	41.209	23.8481	21.0734	14.1511	1.38795e-08	-1.25086	down
gene_5033	6423	8971	7750	3992	2927	2997	74.0842	85.1446	91.4873	48.2336	34.2765	39.0403	1.54822e-05	-1.08436	down
gene_7947	5626	4461	2728	647	227	430	98.2007	64.0677	48.7193	11.8206	4.01172	8.46029	5.73127e-13	-3.15336	down
gene_1736	2330	2474	1754	1091	902	627	28.2995	24.7264	21.7988	13.8817	11.1213	8.59071	1.39675e-09	-1.20976	down
gene_12702	11778	10679	6169	2838	417	927	307.948	229.731	165.05	77.7356	11.0593	27.3449	6.83877e-06	-2.71152	down
gene_8242	2372	2063	1305	757	1061	437	56.7585	40.626	31.9618	18.9682	25.7806	11.7906	0.000889544	-1.23958	down
gene_1628	200	228	119	86	47	52	2.67982	2.51467	1.6347	1.20717	0.63429	0.789193	0.00013746	-1.42701	down
gene_14393	84	91	92	44	28	32	2.35965	2.11443	2.64341	1.29941	0.79348	0.998415	0.00121092	-1.23827	down
gene_1122	1266	1184	636	269	273	99	35.8003	27.5501	18.3874	7.95551	7.83125	3.15987	2.08571e-08	-2.18314	down
gene_5405	6663	6193	4143	3115	2098	1676	119.176	91.1461	75.8418	58.3698	38.0916	33.8559	6.63905e-06	-1.19331	down
Ganoderma_lucidum_newGene_1648	97	245	188	48	53	26	3.64834	7.62438	7.4908	1.92871	2.19682	1.27793	1.4146e-05	-1.94805	down
Ganoderma_lucidum_newGene_1644	344	515	395	141	156	135	6.91413	8.90465	8.8156	3.02126	3.58132	2.67341	1.35011e-06	-1.37933	down
gene_8800	1693	1982	1473	966	785	465	30.8549	29.717	27.4691	18.4286	14.5118	9.55914	5.59522e-07	-1.11991	down
gene_11819	469	462	377	295	123	124	11.159	9.03612	9.17636	7.34497	2.95588	3.3223	0.00130224	-1.19015	down
gene_11818	575	567	327	336	159	117	12.1915	9.89038	7.09848	7.46647	3.41111	2.78281	0.00337884	-1.18637	down
gene_5023	4407	3207	1619	1076	932	462	50.6261	30.3088	19.0267	12.9497	10.8636	5.99245	1.28742e-05	-1.81049	down
Ganoderma_lucidum_newGene_566	336	442	263	137	70	53	12.1509	13.1568	9.7574	5.15574	2.52831	2.13312	1.98835e-08	-1.90667	down
gene_5024	5339	5518	3775	2837	2014	1162	63.1736	53.724	45.7129	35.1582	24.1964	15.519	1.98144e-05	-1.20012	down
gene_4108	2807	2671	1494	1408	623	866	45.3956	35.5433	24.7328	23.8463	10.2291	15.8205	0.00508735	-1.12946	down
gene_6066	15812	11834	6447	3318	6154	2977	187.367	115.38	78.1754	41.1868	74.0324	39.8318	0.0041269	-1.30897	down
gene_11038	87	158	225	57	46	57	2.84297	4.27672	7.56661	1.94121	1.53791	2.10223	0.00720188	-1.41734	down
gene_3297	4497	4450	3844	2044	1185	1431	61.6688	50.2077	53.9477	29.3633	16.4958	22.1553	1.84716e-06	-1.32539	down
gene_2746	1690	2883	2645	565	129	264	41.6219	58.438	66.686	14.5589	3.2175	7.32583	1.92269e-08	-2.82229	down
gene_2744	8357	8842	6672	3270	3175	2405	302.615	263.47	247.263	124.034	116.715	98.3381	1.01429e-12	-1.29752	down
gene_2749	543	795	705	266	278	189	15.3854	18.5623	20.4579	7.89457	7.991	6.05132	1.29489e-07	-1.3555	down
gene_817	13646	14152	9177	6984	5643	4291	210.746	179.835	145.038	112.996	88.473	74.8332	6.21032e-06	-1.00346	down
gene_4960	5831	5994	3998	3564	1854	1682	57.6785	48.7799	40.4647	36.926	18.6163	18.7797	0.000609795	-1.05674	down
gene_1718	1347	2532	2127	638	228	239	16.3747	25.3297	26.4569	8.1255	2.80319	3.27624	1.84211e-08	-2.37103	down
Ganoderma_lucidum_newGene_1252	458	456	265	203	181	61	12.0695	9.8712	7.13202	5.59	4.84308	1.81303	0.00168329	-1.33658	down
gene_7928	7267	4859	2666	526	563	297	112.433	61.8572	42.2052	8.51273	8.83925	5.18394	1.23357e-17	-3.30502	down
gene_1869	6061	4541	2647	1439	907	641	85.6744	52.8152	38.2829	21.2986	13.005	10.2193	1.40248e-08	-2.05649	down
gene_6520	719	511	349	216	190	134	13.3011	7.77672	6.59626	4.18523	3.56178	2.79274	2.94111e-05	-1.4311	down
gene_8670	895	854	656	413	324	187	26.0838	20.4895	19.5753	12.5914	9.57782	6.15112	8.71139e-07	-1.29184	down
gene_8677	1121	1468	1302	763	596	372	22.8414	24.6037	27.145	16.2833	12.3151	8.54834	9.36241e-06	-1.07854	down
gene_8679	25607	52273	53981	17101	13169	5621	305.303	512.821	658.674	213.596	159.408	75.6708	2.07977e-05	-1.83037	down
gene_6294	639	608	379	218	112	123	9.01147	7.05445	5.46411	3.21284	1.60104	1.95386	2.63221e-07	-1.72237	down
gene_6295	851	646	389	203	126	87	12.8182	8.00687	5.99787	3.1963	1.9285	1.47778	2.08571e-08	-2.08984	down
gene_6296	1074	1015	704	469	307	213	15.6619	12.1883	10.5082	7.1573	4.54718	3.5046	6.12589e-07	-1.40471	down
gene_6451	59820	51463	33479	12441	8710	4583	1196.64	847.055	685.391	260.715	176.885	103.51	1.1539e-13	-2.41965	down
gene_2194	13144	17510	19828	3729	7256	4183	242.339	265.649	374.148	72.0138	135.818	87.0797	5.68922e-05	-1.59676	down
gene_10651	782	732	447	314	71	93	16.9128	13.0183	9.88561	7.11283	1.552	2.25804	0.000213591	-1.98135	down
gene_14458	1985	1975	1231	680	615	453	27.7634	22.7219	17.6087	9.96052	8.72281	7.14026	3.28901e-09	-1.43815	down
gene_11960	8058	11309	8815	1435	1074	800	174.473	201.481	195.331	32.5325	23.5984	19.559	2.38325e-51	-2.97979	down
gene_5175	12054	11741	7573	4612	3398	2189	66.0151	52.9096	42.4435	26.4618	18.8924	13.5369	7.04047e-09	-1.52265	down
gene_5177	240	274	224	109	61	61	7.13263	6.70236	6.82027	3.39016	1.83598	2.04657	8.13518e-08	-1.56441	down
gene_70	124	168	44	37	40	6	1.63054	1.82029	0.591181	0.500351	0.528044	0.074886	0.00630991	-1.93465	down
gene_12046	5235	6257	4884	2561	2076	1412	45.2616	44.5097	43.2108	23.1964	18.2229	13.7875	6.54873e-14	-1.33024	down
gene_10015	11120	4755	106	154	95	141	356.122	125.297	3.46428	5.14748	3.06223	5.06875	0.000804874	-5.16274	down
gene_9416	5245	6598	6461	467	264	339	107.304	111.062	135.27	10.0048	5.47448	7.81876	2.03441e-43	-3.96581	down
gene_9413	978	991	653	592	320	279	11.9908	9.99872	8.18934	7.59825	3.98163	3.86504	0.000917705	-1.03823	down
gene_6888	2684	3207	1991	1700	871	647	67.4356	66.2998	51.1821	44.751	22.2124	18.3401	0.000260075	-1.20934	down
gene_12513	39	71	64	12	5	3	1.52882	2.30816	2.59043	0.477607	0.177095	0.11608	6.12797e-07	-3.0429	down
gene_12512	336	450	386	52	37	47	9.29772	10.2448	10.9519	1.49774	1.01763	1.4544	1.49006e-22	-2.95995	down
gene_14215	37997	19142	1773	1092	675	1214	2553.91	1058.61	121.95	76.8382	46.0373	92.0962	0.00070312	-4.08268	down
gene_14217	20914	16079	11282	6331	3395	3602	348.177	220.245	192.218	110.414	57.3842	67.7042	1.93246e-07	-1.74296	down
gene_52	10763	9118	6810	3028	2553	2084	203.201	141.648	131.575	59.877	48.9321	44.4318	2.17874e-12	-1.67257	down
gene_1885	8419	7958	5690	2428	2677	2089	275.22	214.06	190.34	83.1357	88.8392	77.1062	2.32498e-09	-1.4678	down
gene_1888	3281	3162	2696	1283	1014	945	28.9735	22.9774	24.3594	11.8662	9.08431	9.41765	6.56325e-11	-1.36359	down
gene_9256	1674	1719	1121	367	200	140	27.4026	23.164	18.7789	6.28071	3.32354	2.58461	4.04335e-17	-2.59299	down
gene_4908	11254	13195	11609	4396	2096	1697	201.744	194.632	212.972	82.5509	38.1497	34.3446	2.46341e-11	-2.07159	down
gene_4906	14523	19107	15343	4361	3629	2543	321.381	347.899	347.474	101.081	81.5136	63.5306	7.17712e-33	-2.10573	down
gene_4900	1741	1485	976	465	577	211	38.4791	27.009	22.081	10.7521	12.9494	5.2623	9.98774e-06	-1.6569	down
gene_13592	500	474	436	269	252	111	7.73516	6.0416	6.91639	4.36079	3.96401	1.9396	0.0005712	-1.08536	down
gene_10825	430	286	227	217	87	86	11.4516	6.27314	6.19378	6.0591	2.33829	2.58132	0.00912523	-1.20203	down
gene_84	742	742	431	451	211	164	11.0068	9.04733	6.53156	6.99711	3.17243	2.73737	0.0041466	-1.13304	down
gene_2826	5133	5921	4615	2870	2871	1481	69.2197	65.702	63.6917	40.5427	39.309	22.5516	1.58505e-05	-1.02024	down
gene_6503	2265	2282	1604	831	782	504	66.2906	54.957	48.0409	25.4703	23.2248	16.6328	3.28394e-11	-1.42161	down
gene_4013	9767	5625	2363	1708	1688	693	185.233	87.7707	45.85	33.925	32.5011	14.8387	0.000129585	-2.03244	down
gene_8614	12607	12480	9376	6268	5265	4242	171.658	139.826	130.656	89.4147	72.7854	65.2169	3.10733e-07	-1.0001	down
gene_12999	9088	7543	4989	3436	3059	1980	118.184	80.7099	66.3996	46.8124	40.3819	29.0804	1.39936e-05	-1.23887	down
gene_7272	173	294	392	154	120	93	4.01039	5.59694	9.2882	3.73869	2.82034	2.41217	0.00922105	-1.13749	down
gene_3590	1881	1062	182	113	76	109	28.2799	13.1381	2.79613	1.77683	1.15607	1.85071	6.86461e-06	-3.19245	down
gene_14024	5228	6056	5302	2210	2707	1855	177.817	169.473	184.558	78.7171	93.4579	71.2532	6.51681e-07	-1.15616	down
gene_7244	1169	963	606	400	404	355	14.8744	10.0778	7.88458	5.32431	5.21261	5.09732	0.00116311	-1.08299	down
gene_11173	10803	7457	3696	1906	1516	750	76.4629	43.4278	26.7687	14.1279	10.8919	5.98882	7.04274e-08	-2.31217	down
gene_196	307	331	215	136	82	42	8.52005	7.57679	6.10982	3.95882	2.31354	1.31407	8.89518e-06	-1.64349	down
gene_11509	608	488	361	287	215	109	7.66015	5.05593	4.65786	3.78354	2.74608	1.55101	0.000901472	-1.18095	down
gene_3095	10386	8432	3335	2610	793	2006	134.1	89.5833	44.0676	35.2935	10.3841	29.2375	0.00140511	-1.85403	down
gene_14128	887	1034	603	367	401	154	25.0415	24.0277	17.4205	10.8466	11.4973	4.88373	9.67066e-05	-1.35881	down
Ganoderma_lucidum_newGene_1608	1454	1653	1297	663	598	456	14.9552	12.2044	13.3673	7.15184	6.44035	5.14137	9.59283e-13	-1.23219	down
gene_1529	784	968	890	387	371	145	9.85461	10.0119	11.4441	5.0869	4.73323	2.04655	7.75537e-06	-1.48383	down
gene_13621	3980	3833	2441	519	519	321	49.0004	38.8323	30.7594	6.68709	6.48686	4.46326	4.60874e-30	-2.79374	down
gene_13623	541	705	529	410	230	109	6.08648	6.53204	6.08997	4.8359	2.61923	1.37655	0.00291839	-1.19735	down
gene_6313	471	448	428	249	230	120	8.24431	6.45527	7.66664	4.56477	4.08529	2.36005	7.16244e-05	-1.0849	down
gene_6318	1297	783	306	232	209	164	11.1757	5.55168	2.69456	2.09296	1.82637	1.59525	0.000370044	-1.83644	down
gene_11019	112	195	149	39	52	36	2.04876	2.94575	2.79499	0.743125	0.95891	0.746827	4.8437e-06	-1.6965	down
gene_439	5230	4049	2403	1775	2281	697	45.2533	28.8211	21.2786	16.0863	20.0324	6.80981	0.00884305	-1.21848	down
gene_3162	109	165	102	64	65	35	4.50041	5.59506	4.30232	2.77109	2.69714	1.61232	0.0019187	-1.07587	down
gene_14278	16334	12723	8608	3054	2151	2660	282.165	180.844	152.176	55.2614	37.7265	51.8826	3.90094e-10	-2.09742	down
gene_2726	14542	15791	9462	3478	4945	1624	860.355	768.757	572.919	215.578	297.044	108.489	5.346e-07	-1.88944	down
gene_9276	1591	1761	1768	781	744	532	37.3566	34.0325	42.5008	19.2011	17.7308	14.0969	1.04281e-08	-1.20309	down
gene_9273	610	798	634	297	279	202	16.4456	17.7117	17.487	8.37305	7.6411	6.12856	5.28143e-10	-1.26658	down
gene_10595	7234	5446	3106	2936	2071	1665	111.917	69.3344	49.1835	47.5825	32.5271	29.081	0.00213005	-1.12503	down
gene_10591	2186	2997	2727	904	933	927	22.7602	25.683	29.057	9.85546	9.85887	10.8926	2.47208e-06	-1.35393	down
Ganoderma_lucidum_newGene_1298	543	257	282	128	158	128	6.0789	2.48035	3.48538	1.70617	1.90678	1.77081	0.00599715	-1.24874	down
gene_1209	2816	3177	2353	1614	1126	780	38.2558	35.5128	32.7201	22.9641	15.5319	11.9614	2.83687e-07	-1.14866	down
gene_8587	437	509	428	297	133	150	10.0168	9.59712	10.0529	7.13001	3.07681	3.88746	0.000754953	-1.14447	down
gene_8585	311	466	407	148	54	77	10.3466	12.7651	13.8685	5.15225	1.80377	2.86571	7.59686e-07	-1.98071	down
gene_8588	525	710	682	336	152	229	10.7023	11.9172	14.2302	7.1829	3.14626	5.26546	0.00067331	-1.29081	down
gene_6566	4097	2768	1345	1211	1271	691	101.82	56.6123	34.1907	31.525	32.0717	19.3868	0.00514105	-1.25592	down
gene_6567	18543	11593	4169	2214	5469	953	450.249	231.623	103.58	56.3113	134.814	26.1177	0.00720219	-1.89814	down
gene_4782	1630	2446	2261	601	738	442	25.6929	31.7181	36.4623	9.91635	11.8014	7.85546	9.58096e-10	-1.7098	down
gene_12052	119751	72090	23772	21714	9865	22973	1390.94	688.984	282.575	264.22	116.33	301.33	0.00688411	-1.76875	down
gene_12053	16261	12151	4419	3812	3700	2556	175.375	107.829	48.7721	43.0695	40.5064	31.1305	0.000891815	-1.56172	down
gene_7785	2116	2176	1512	1264	716	485	32.6486	27.6239	23.8714	20.435	11.2107	8.44443	0.00023313	-1.1585	down
gene_7780	5078	6912	6067	2664	3152	1903	63.1082	70.6783	77.1666	34.6851	39.7668	26.6989	8.08469e-06	-1.10469	down
gene_6780	2328	1765	1089	864	703	212	39.7694	24.8091	19.0367	15.459	12.1847	4.07627	0.00206894	-1.49875	down
gene_6781	1061	1825	1826	1008	690	433	14.8375	21.0139	26.1432	14.767	9.80373	6.84179	0.00291091	-1.07217	down
gene_10205	6386	5245	3334	1590	1029	615	74.5478	50.3816	39.8278	19.4372	12.1931	8.09554	2.50387e-10	-2.13268	down
gene_13017	82	96	71	42	40	30	1.75495	1.6951	1.54669	0.941006	0.87492	0.726569	0.00349745	-1.02311	down
gene_6128	5628	5416	4840	2171	1799	884	145.921	115.555	128.427	58.9726	47.3396	25.8657	1.7733e-09	-1.64137	down
gene_1870	2947	2183	1442	723	590	402	39.6467	24.1646	19.8584	10.1807	8.05527	6.09665	7.60654e-09	-1.82976	down
gene_8801	1775	2547	2536	805	218	707	37.9002	44.7524	55.4172	18.0101	4.71586	17.0337	0.000970384	-1.81838	down
gene_9093	18502	13690	7690	4003	2763	2898	231.084	140.69	98.2875	52.3653	35.0337	40.8652	2.16545e-07	-1.89912	down
gene_2230	633	722	620	411	319	186	14.5579	13.6667	14.5837	9.90098	7.45275	4.82766	4.64818e-05	-1.02306	down
gene_4135	4930	5483	3628	2162	1076	1226	99.396	90.9571	74.856	45.6531	22.0162	27.8947	3.56017e-07	-1.53125	down
gene_1474	539	700	674	352	196	140	10.7745	11.5167	13.7938	7.37427	3.97638	3.14676	1.2494e-05	-1.40618	down
gene_5010	144575	140415	99462	38212	37356	37171	1623.9	1297.73	1143.33	449.637	426.003	471.479	1.76318e-09	-1.60155	down
gene_7068	236	325	237	164	124	69	5.69112	6.44401	5.83589	4.14708	3.01518	1.86378	0.00037881	-1.06815	down
gene_1541	20631	26227	21076	11895	11118	8072	139.486	145.904	145.828	84.2489	76.3177	61.6232	5.12396e-09	-1.00288	down
gene_9649	1225	1264	821	547	361	144	42.7609	36.3048	29.3272	19.9993	12.779	5.65898	5.89292e-05	-1.60308	down
gene_4445	9555	8802	6035	1732	1947	927	121.935	92.4264	78.8153	23.1481	25.2212	13.3503	2.79481e-16	-2.30259	down
gene_4444	875	949	780	557	318	299	38.4529	34.3379	35.0858	25.6487	14.1749	14.8137	7.16891e-05	-1.04474	down
gene_5898	5967	8785	6860	4600	3554	1898	85.4048	103.456	100.484	68.9678	51.6464	30.6704	0.000379566	-1.02361	down
gene_6339	3848	4053	3316	1957	1829	1173	73.4729	63.6679	64.7867	39.1288	35.4455	25.2872	5.66165e-09	-1.06805	down
gene_6338	28375	31285	25118	6589	8551	2567	609.713	553.133	552.346	148.317	186.55	62.2823	3.07218e-09	-2.1891	down
gene_11093	42814	30791	16692	1426	529	453	634.77	375.631	253.271	22.1412	7.95344	7.57577	5.9173e-31	-5.16753	down
gene_8223	719	781	561	357	194	107	17.1383	15.3122	13.6784	8.91536	4.69029	2.86083	1.08857e-05	-1.58983	down
gene_8221	2595	2488	1944	1409	835	460	22.5813	17.8146	17.3112	12.8431	7.37523	4.51974	0.000100509	-1.32161	down
Ganoderma_lucidum_newGene_1971	3669	7519	7709	2143	1489	240	70.0986	118.216	150.75	42.8905	28.87	5.16588	0.000352374	-2.30165	down
gene_5013	12896	10951	8272	3065	1754	1496	137.668	96.1868	90.3698	34.2725	19.0046	18.034	1.17809e-15	-2.25207	down
gene_5012	1973	1849	1111	754	498	309	26.5439	20.4708	15.2908	10.6162	6.79208	4.68652	9.72772e-07	-1.57202	down
gene_9217	10517	8261	5129	3525	3366	2240	220.53	142.527	110.06	77.4311	71.6534	53.0335	6.40657e-05	-1.2659	down
gene_11959	1824	1928	1619	598	1020	502	26.2451	22.8284	23.8429	9.0094	14.8935	8.15474	0.000260075	-1.21327	down
gene_5248	31815	38811	31659	2883	3344	1801	497.445	499.313	506.594	47.2129	53.0866	31.7924	6.24732e-61	-3.56002	down
gene_12788	116	98	77	19	37	36	3.78241	2.63517	2.57281	0.645916	1.20357	1.33399	0.00408099	-1.46892	down
gene_14100	5759	5458	3800	2659	2407	1789	93.1628	72.6409	62.9043	45.0635	39.5247	32.6813	1.01368e-05	-1.00338	down
gene_7509	3268	3730	3334	1296	2266	734	139.354	130.886	145.493	57.8871	98.1194	35.3423	0.00385446	-1.17524	down
gene_13784	1043	587	240	198	125	98	22.5749	10.4504	5.29911	4.47389	2.72808	2.39578	0.000138054	-2.04309	down
gene_9844	460	743	475	377	193	168	8.37645	11.131	8.85656	7.18659	3.56693	3.44968	0.00142617	-1.08192	down
gene_7445	1391	963	659	392	291	289	25.3241	14.4164	12.2678	7.47743	5.37969	5.93969	2.43469e-05	-1.49439	down
gene_3087	2596	2328	1701	809	802	395	74.9366	55.2937	50.2534	24.4582	23.5002	12.8592	6.16983e-09	-1.63069	down
gene_14069	14972	13527	8486	2579	3724	1096	417.887	310.661	242.407	75.4098	105.518	34.5264	5.10013e-08	-2.23699	down
gene_6109	6890	5436	3540	2110	931	656	96.3672	62.5606	50.6712	30.9065	13.2194	10.3504	6.84046e-07	-2.04652	down
Ganoderma_lucidum_newGene_988	13995	20769	11938	8412	7367	4911	860.305	1050.55	751.063	541.74	459.777	340.897	8.93581e-06	-1.04571	down
gene_3888	9325	8040	5330	1367	1459	1093	110.242	78.2056	64.4808	16.9212	17.5103	14.5888	3.32446e-19	-2.39009	down
gene_12818	1983	1956	1559	971	666	634	19.7146	16.005	15.8623	10.1144	6.71984	7.111	3.71255e-07	-1.15175	down
gene_5485	39030	22130	4987	4348	4055	4971	287.726	134.237	37.6184	33.5787	30.3512	41.3817	0.00174203	-2.09765	down
gene_5487	9047	10895	10574	2301	1156	2541	185.834	184.14	222.291	49.5068	24.103	58.9315	4.40582e-07	-2.15715	down
gene_5481	1009	814	508	431	191	192	28.6286	19.0105	14.7495	12.8006	5.48962	6.13579	0.000390983	-1.42395	down
gene_1562	183	240	149	131	72	43	3.76456	4.06424	3.12625	2.82972	1.48952	0.982645	0.00343617	-1.13799	down
gene_384	5957	5193	3820	2856	2570	1288	108.085	77.535	70.9372	54.292	47.3474	26.383	0.000341699	-1.07178	down
gene_11302	3421	4342	3625	1626	665	738	35.5043	37.0797	38.5096	17.6817	7.0018	8.64312	7.91539e-08	-1.82232	down
gene_8307	6092	4127	2730	1000	2014	827	164.033	91.4307	75.2103	28.1923	55.0452	25.1333	0.000403309	-1.62729	down
Ganoderma_lucidum_newGene_2525	162	132	98	86	45	38	5.66164	3.64931	3.41166	3.06698	1.49624	1.37272	0.00568699	-1.12251	down
gene_2136	22878	16327	7822	6914	4718	2609	225.686	132.523	78.963	71.4509	47.2525	29.0624	0.000226025	-1.64188	down
gene_10555	8141	9560	7792	696	1047	430	854.924	826.04	837.42	76.4855	111.543	50.9034	8.38838e-31	-3.44665	down
Ganoderma_lucidum_newGene_688	141	130	129	80	63	34	3.6636	2.7766	3.43364	2.16219	1.64772	0.999682	0.00149876	-1.09655	down
gene_5983	2013	2098	1655	628	781	553	52.4468	44.989	44.1478	17.1223	20.6425	16.2659	4.39735e-09	-1.41096	down
gene_6323	978	523	134	124	81	50	53.3393	23.448	7.47616	7.05698	4.45828	3.04764	7.40991e-05	-2.58472	down
gene_83	377	265	171	88	71	28	7.28008	4.20295	3.3723	1.76074	1.37884	0.604464	3.69202e-06	-2.05252	down
gene_7506	443	587	580	115	98	51	15.2413	16.626	20.4555	4.14751	3.42892	1.97702	5.19252e-18	-2.52694	down
gene_6166	316	549	790	348	120	113	10.1253	14.5034	25.9469	11.7008	3.89438	4.09105	0.00754734	-1.48565	down
gene_6165	6318	9219	9821	4169	1766	1901	98.8364	118.679	157.24	68.3235	28.039	33.5786	2.0731e-05	-1.61842	down
gene_11112	440	670	691	205	162	168	6.23984	7.8146	10.0349	3.03302	2.32998	2.67724	4.89551e-07	-1.61566	down
gene_8290	14599	14101	10633	1392	1008	808	349.771	277.977	260.712	34.9191	24.5025	21.8473	8.39677e-67	-3.50339	down
gene_5344	351	481	407	174	91	59	8.38958	9.4808	9.97017	4.34513	2.19144	1.59583	7.12694e-08	-1.8692	down
gene_1729	3103	3494	3017	1766	1596	1041	36.0383	33.387	35.8573	21.4795	18.8188	13.6423	1.88483e-08	-1.02023	down
gene_9115	1268	2333	2393	821	661	821	21.5018	32.5593	41.528	14.5793	11.3746	15.7104	0.002446	-1.21734	down
gene_9006	7877	5644	2865	2760	1519	1377	119.243	70.299	44.3752	43.7675	23.3393	23.5384	0.000877109	-1.42579	down
gene_1588	5759	4109	2537	666	353	400	93.1039	54.6536	41.9646	11.2762	5.78134	7.29043	3.67929e-16	-3.00414	down
gene_6375	1439	1456	1177	376	310	294	17.2138	14.3238	14.4076	4.71006	3.75932	3.95845	1.74726e-19	-1.91612	down
gene_11322	1286	963	588	427	353	183	17.9105	11.0328	8.37351	6.2276	4.99251	2.87003	8.97351e-05	-1.47152	down
gene_12594	24420	28135	22784	1788	1346	937	343.276	325.425	327.785	26.3198	19.2025	14.8685	4.32108e-115	-4.10969	down
gene_2273	110	157	191	62	37	45	2.52419	2.96513	4.48733	1.47406	0.858783	1.15914	0.000231358	-1.55339	down
gene_10532	169	153	133	0	0	0	4.89059	3.64779	3.93529	0	0	0	1.95531e-13	-9.54974	down
gene_11668	607	557	366	260	219	172	18.32	13.8439	11.3194	8.2242	6.6972	5.83861	5.87296e-05	-1.10393	down
gene_7761	5290	5715	2432	498	90	291	188.028	167.163	88.4738	18.525	3.23261	11.6502	3.35638e-11	-3.78305	down
gene_7768	3187	2967	1983	1372	1072	700	46.0276	35.2568	29.3123	20.7604	15.7072	11.4174	1.12627e-06	-1.26876	down
gene_13402	1764	1247	1025	541	451	305	31.2869	18.1906	18.6042	10.0484	8.1114	6.10632	2.18964e-07	-1.53695	down
gene_4093	17354	14958	10588	5081	5539	7075	334.408	237.16	208.797	102.565	108.359	153.942	0.00786416	-1.07046	down
gene_9772	294	237	163	143	61	50	6.62391	4.38778	3.74463	3.35771	1.37995	1.26042	0.00169255	-1.37976	down
gene_1200	205	194	69	32	35	18	12.9849	10.1286	4.47727	2.11374	2.19543	1.28481	2.75246e-06	-2.32663	down
gene_12950	3893	3273	2008	637	339	378	60.67	41.9767	32.0291	10.4004	5.35166	6.6368	2.47708e-15	-2.635	down
gene_1449	4354	5457	4166	2702	1873	1468	59.7293	61.6019	58.4938	38.8283	26.0833	22.7405	6.3916e-08	-1.10135	down
gene_12432	2939	4198	3778	1699	1400	1290	29.1482	34.2569	38.3513	17.6505	14.0911	14.4431	1.50246e-06	-1.17936	down
gene_1646	130	143	90	75	41	49	3.18057	2.88845	2.24893	1.91147	1.00888	1.35226	0.00861752	-1.00186	down
Ganoderma_lucidum_newGene_1529	282	257	203	129	62	104	4.76901	3.58351	3.51198	2.28491	1.05357	1.9919	0.00368572	-1.17944	down
gene_1441	2163	2756	2089	1125	925	985	37.6187	39.435	37.1745	20.4898	16.3253	19.3445	2.31569e-05	-1.0479	down
gene_1728	6349	6073	4750	2624	2057	1509	82.7426	65.1162	63.3531	35.8173	27.2167	22.205	1.11408e-11	-1.36335	down
gene_11657	367	464	344	209	202	127	4.08429	4.25304	3.91481	2.43925	2.2845	1.59872	1.00008e-05	-1.00861	down
gene_13930	734	391	284	265	147	142	20.6003	9.0092	8.14189	7.78626	4.16312	4.47834	0.00791098	-1.24585	down
gene_11491	470	670	569	212	174	291	10.0365	11.7714	12.4354	4.73171	3.77156	7.01704	0.00905754	-1.12707	down
gene_9696	9316	9762	6715	2453	2129	2294	201.725	173.917	148.806	55.638	46.8039	56.0878	2.32419e-11	-1.73846	down
gene_5980	1334	1768	1317	888	727	405	65.5275	71.4388	66.1884	45.6995	36.229	22.4533	3.19363e-05	-1.03701	down
gene_5869	1052	1072	969	567	435	235	17.9228	15.0256	16.8877	10.1108	7.5265	4.51263	3.66935e-06	-1.24923	down
gene_3254	4627	4476	3641	2514	1648	1474	82.8137	65.9234	66.691	47.1359	29.9405	29.7787	3.25828e-06	-1.06564	down
gene_10477	2165	3056	2194	1125	1359	654	77.5081	90.005	80.3755	42.191	49.3651	26.407	4.63524e-05	-1.12837	down
gene_10516	668	780	469	327	292	153	15.478	14.8644	11.1166	7.9225	6.85248	4.00081	2.08812e-05	-1.20842	down
gene_13918	4610	5665	4276	2820	2337	1566	17.3056	17.4961	16.4254	11.0883	8.90563	6.63639	4.1588e-08	-1.00501	down
gene_11644	81	108	70	38	46	29	3.56672	3.92984	3.16577	1.77185	2.04863	1.44163	0.00467555	-1.05832	down
gene_1934	1190	866	656	256	333	147	20.5896	12.3281	11.6158	4.62609	5.83768	2.86567	6.51017e-07	-1.78118	down
gene_1935	7821	7713	5905	368	416	191	171.559	139.211	132.559	8.4566	9.25704	4.72844	8.33612e-65	-4.36141	down
gene_1027	5475	5646	3209	1754	1981	1185	98.0751	83.2084	58.8165	32.911	36.0229	23.9629	4.86572e-07	-1.40848	down
gene_1425	3814	4050	3291	1942	1582	1461	49.3395	43.1094	43.5715	26.311	20.775	21.3418	2.52999e-07	-1.0253	down
gene_5003	5773	6399	3960	1313	1225	599	89.1597	81.3152	62.5789	21.2431	19.198	10.4407	4.00522e-17	-2.2653	down
gene_13463	6566	7727	6626	250	205	236	157.6	152.615	162.768	6.26949	4.98023	6.38474	5.18737e-84	-4.76204	down
gene_9631	577	491	124	152	79	43	7.52476	5.27206	1.65159	2.07399	1.0368	0.621365	0.000836667	-2.04032	down
gene_13829	1639	1011	516	174	107	294	33.6636	17.0839	10.8284	3.73244	2.21635	6.79883	0.000345151	-2.20474	down
gene_7833	459	713	833	424	262	170	7.27607	9.30876	13.5382	7.05285	4.2222	3.04229	0.00302518	-1.1698	down
gene_7832	16972	16244	13001	5620	5489	3859	297.882	234.601	233.535	103.329	97.814	76.4775	3.37647e-15	-1.50387	down
gene_13729	1264	1460	1348	599	751	441	29.6801	28.2182	32.3826	14.7324	17.8925	11.6892	2.65269e-05	-1.06576	down
gene_13723	24955	21732	12684	10495	10019	5854	499.983	358.262	260.075	220.269	203.809	132.434	0.000888045	-1.05749	down
gene_10281	16520	13291	8425	5758	5255	3441	376.805	249.448	196.673	137.574	121.693	88.6125	2.16206e-05	-1.28679	down
gene_4610	240	719	927	118	201	119	6.4202	15.8637	25.4519	3.29571	5.45176	3.59369	0.000535082	-1.98146	down
gene_4614	394	424	310	171	124	84	9.9263	8.79286	7.99142	4.51124	3.16145	2.37072	4.90638e-09	-1.47081	down
gene_4615	175	206	128	68	40	55	4.56482	4.41812	3.40169	1.85966	1.04581	1.59891	3.82053e-05	-1.48594	down
gene_13825	479	656	313	262	190	107	15.9726	17.9997	10.6739	9.14234	6.43263	4.03243	0.000260601	-1.2677	down
gene_13915	3709	3686	3579	2450	1392	1131	241.534	197.527	238.548	167.137	92.0407	83.1657	0.000129786	-1.06312	down
gene_3068	7137	6116	4118	3096	2572	1494	83.6289	58.9681	49.3782	38.0013	30.5929	19.7573	5.57831e-05	-1.18298	down
gene_14155	543	514	414	310	147	191	10.2316	7.97152	7.98605	6.11984	2.80638	4.05036	0.00227735	-1.0617	down
gene_8887	3206	4340	4523	1416	1549	710	87.4374	97.4117	126.246	40.447	42.8978	21.8622	1.29146e-07	-1.63583	down
gene_936	6962	12899	13501	2965	3648	1971	87.5551	133.486	173.775	39.0645	46.5822	27.9905	2.5146e-07	-1.85355	down
gene_10700	444	240	266	184	121	117	9.29228	4.11869	5.6811	4.03226	2.56575	2.75166	0.00857715	-1.06781	down
gene_10707	773	619	599	418	287	207	36.2685	23.9034	28.7463	20.535	13.6748	10.9604	0.000225952	-1.04119	down
gene_12258	250	213	144	110	73	30	5.10901	3.58212	3.01147	2.34321	1.50219	0.691825	0.000933441	-1.45353	down
gene_12259	3980	4582	3699	1810	2168	1231	74.9568	71.0107	71.3077	35.7073	41.4526	26.1722	1.04467e-06	-1.11594	down
gene_12250	5853	6904	7364	2682	2852	2735	282.031	273.745	363.182	135.377	139.519	148.824	0.000140878	-1.13043	down
gene_7132	212	237	143	106	78	77	11.6416	10.7325	8.06015	6.11869	4.33264	4.74548	0.000901472	-1.03717	down
gene_5868	2905	2382	1480	1155	1087	519	23.6219	15.9374	12.3165	9.83268	8.97533	4.7619	0.000659841	-1.20274	down
gene_13285	2700	2251	1405	966	890	643	97.0737	66.5907	51.6703	36.3677	32.4696	26.0915	4.37556e-05	-1.2178	down
Ganoderma_lucidum_newGene_695	351	294	260	130	111	81	7.89545	5.7803	5.57386	3.15359	2.30264	2.02972	2.66511e-07	-1.38051	down
Ganoderma_lucidum_newGene_690	159	171	138	72	57	35	11.9621	10.5595	10.5897	5.61207	4.28348	2.92398	1.80745e-06	-1.41176	down
gene_12791	58	70	59	28	27	23	2.16747	2.16381	2.26646	1.11037	1.01926	0.944499	0.00497076	-1.12816	down
gene_5763	686	722	502	313	297	216	12.3615	10.7058	9.26217	5.91118	5.43912	4.39093	1.24977e-06	-1.07886	down
gene_5762	182	210	144	75	59	34	5.5896	5.28768	4.5169	2.39578	1.81737	1.14758	2.20246e-07	-1.5704	down
gene_8669	5558	6046	5886	3576	1415	1242	69.2468	61.98	75.0423	46.6693	17.8956	17.4648	0.000164036	-1.43799	down
gene_9384	7599	9138	7106	3406	3451	2539	195.823	193.776	187.399	91.9363	90.2943	73.8666	9.80149e-12	-1.20897	down
gene_1404	79665	80436	60336	13345	6903	8190	1330.65	1105.49	1031.39	233.508	117.064	154.481	2.05335e-24	-2.83044	down
gene_7588	9980	5962	2081	170	445	101	130.124	63.9654	27.7701	2.31904	5.87818	1.4787	4.78056e-13	-4.54335	down
gene_13707	7942	8257	6134	4153	3647	2492	198.573	169.882	156.948	108.769	92.5798	70.359	9.0141e-08	-1.0029	down
gene_13703	117	568	819	134	61	86	2.9428	11.8233	21.1954	3.53243	1.55018	2.43771	0.000944569	-2.32266	down
gene_9734	355	288	269	138	111	130	10.0683	6.71692	7.80675	4.08882	3.17965	4.13814	0.000787406	-1.11673	down
gene_9733	2464	2196	1496	1032	1132	573	27.9527	20.4977	17.3683	12.2629	13.0347	7.33197	0.000421443	-1.06352	down
gene_9683	18449	23347	21471	8828	7272	10390	496.258	516.751	591.075	248.753	198.595	315.606	0.00322697	-1.06837	down
gene_5416	3812	4315	2977	1248	1586	1148	78.2938	72.9224	62.5699	26.8381	33.0776	26.613	1.8874e-07	-1.32338	down
gene_6181	2756	2684	1790	796	298	201	41.5598	33.2996	27.6241	12.5696	4.55796	3.41472	1.6059e-08	-2.44181	down
gene_6186	4587	3104	1470	1262	696	1160	107.851	60.051	35.3543	31.0822	16.594	30.7899	0.00806443	-1.3707	down
gene_2318	189	311	385	117	118	90	2.78062	3.76766	5.8017	1.80561	1.75192	1.48213	0.000889544	-1.33184	down
gene_8063	967	1049	874	458	435	325	24.8213	22.1639	22.9773	12.3209	11.3459	9.41191	2.24738e-09	-1.12107	down
gene_12475	783	717	572	319	345	215	10.8554	8.18052	8.11349	4.63349	4.85456	3.36006	5.79615e-06	-1.11847	down
gene_13267	547	791	914	504	225	269	7.66305	9.12356	13.1177	7.40043	3.19475	4.2551	0.0087125	-1.08476	down
gene_14136	2723	2686	1809	983	1004	533	98.1823	79.6784	66.7422	37.1253	36.7286	21.6984	6.14964e-08	-1.41147	down
gene_13775	133	192	185	110	71	49	3.71841	4.40257	5.28306	3.19814	2.00765	1.54632	0.00285945	-1.06431	down
gene_2353	264	483	306	158	103	105	2.85593	4.30539	3.38538	1.79108	1.12446	1.27918	1.76853e-05	-1.38096	down
gene_12893	3038	2226	1606	1010	931	416	34.4582	20.7679	18.6362	11.9905	10.7131	5.32212	4.98234e-05	-1.46736	down
Ganoderma_lucidum_newGene_2282	808	956	537	251	242	93	44.5324	43.361	30.271	14.4849	13.5439	5.76334	6.7099e-08	-1.88515	down
gene_1653	310	231	210	173	95	77	4.12691	2.53163	2.86197	2.41394	1.28659	1.15584	0.00449978	-1.04204	down
gene_7683	486	557	484	223	129	205	8.72373	8.22176	8.89227	4.19121	2.35081	4.14063	0.000303632	-1.29159	down
gene_12649	520	600	473	125	122	92	12.4037	11.7774	11.5439	3.1151	2.95151	2.455	3.18627e-23	-2.10248	down
gene_10123	10902	8680	5035	2019	2667	1149	145.62	95.3952	68.8193	28.2455	36.1601	17.3238	1.53999e-07	-1.96739	down
gene_10126	1150	910	386	157	187	115	13.426	8.7438	4.61231	1.92097	2.20614	1.50846	8.53732e-08	-2.26863	down
gene_10127	1471	997	499	235	233	124	20.0789	11.2009	6.96995	3.35235	3.22648	1.90368	1.77406e-07	-2.21622	down
gene_1406	844	528	180	148	103	66	51.7043	26.5952	11.2888	9.50818	6.37149	4.50734	7.2144e-05	-2.18713	down
gene_12226	232	308	259	164	96	70	7.64293	8.33752	8.72493	5.63954	3.18301	2.58931	0.000151684	-1.1893	down
gene_11602	6486	8998	8917	2233	3898	1448	72.6232	82.8957	102.173	26.1938	44.3141	18.3008	4.37324e-05	-1.58946	down
gene_3516	11791	10869	7753	1421	862	635	212.427	161.114	142.942	26.8172	15.7593	12.9094	6.80499e-35	-3.29274	down
gene_4767	25361	16137	7620	4117	5040	3059	284.478	148.933	87.4687	48.3784	57.3972	38.7483	3.51526e-05	-1.86904	down
gene_9671	10306	8057	4925	3277	4011	2122	95.1426	61.2005	46.5294	31.6892	37.5952	22.123	0.000877743	-1.18687	down
gene_9711	447	364	280	99	114	137	11.588	7.76645	7.43786	2.68456	2.99412	3.98786	0.000288422	-1.44785	down
gene_6477	80	80	69	12	21	12	10.8933	9.00478	9.63869	1.71417	2.91615	1.77145	5.92385e-07	-2.21511	down
gene_7497	304	353	235	137	75	109	2.60308	2.48683	2.05918	1.22894	0.650841	1.05429	0.000164696	-1.31721	down
gene_2212	619	736	466	289	236	146	11.2313	10.9954	8.65431	5.49193	4.33631	2.99218	7.23184e-08	-1.33044	down
gene_2215	2051	2038	1404	1082	717	389	26.4929	21.6551	18.5585	14.6398	9.40448	5.67398	9.13538e-05	-1.25682	down
gene_2375	180	219	108	98	30	15	2.78069	2.79162	1.71143	1.59178	0.457959	0.258889	0.00343345	-1.79727	down
gene_2379	2291	3127	2931	691	499	499	28.2633	31.7393	37.0008	8.93085	6.23993	6.93951	1.09778e-18	-2.17657	down
gene_9919	16273	13220	7587	6611	5523	2304	186.86	124.901	89.1592	79.5219	64.3832	29.8679	0.00159698	-1.28911	down
gene_9917	1720	1569	1006	755	469	414	20.2067	15.1663	12.0946	9.28737	5.58521	5.4884	1.60769e-05	-1.27633	down
gene_10748	2694	2069	1320	170	126	73	42.266	26.7139	21.1859	2.783	1.99724	1.27945	1.143e-32	-3.95339	down
gene_10745	232	250	213	111	103	42	2.07869	1.83924	1.94981	1.0359	0.932107	0.422278	4.58182e-05	-1.36484	down
gene_12806	372	415	282	237	147	104	2.91354	2.67698	2.25636	1.94623	1.16552	0.919263	0.00047679	-1.03603	down
gene_9161	56989	47371	27658	20618	18125	11084	363.368	248.527	180.477	137.722	117.335	79.8057	5.46985e-05	-1.29572	down
gene_12212	485	480	336	187	94	105	8.61716	7.01499	6.09955	3.47884	1.68188	2.1026	2.94497e-07	-1.63602	down
gene_1850	41526	30269	19350	4760	3005	810	2064.39	1238.15	984.447	247.889	151.644	45.4457	3.06886e-11	-3.3949	down
gene_7466	2661	1933	1217	590	332	558	38.7136	23.1428	18.1194	8.98438	4.89083	9.16505	3.3753e-05	-1.79422	down
gene_13133	3824	4106	3164	2112	1465	982	67.9188	60.0088	57.5057	39.2959	26.4065	19.6873	2.63221e-07	-1.19257	down
gene_6220	2734	2920	1915	1124	619	649	35.8521	31.5075	25.6996	15.439	8.24118	9.60186	4.21231e-08	-1.53912	down
gene_726	14914	22049	20843	11668	5877	3482	220.207	267.88	314.967	180.479	88.0922	58.059	0.00030594	-1.41836	down
gene_11769	30214	33453	25771	11352	10764	9871	228.556	208.215	199.508	89.9556	82.668	84.3177	3.23445e-10	-1.32999	down
gene_11766	593	882	847	376	312	288	7.43165	9.09755	10.8632	4.93534	3.97298	4.0774	8.9772e-05	-1.11878	down
gene_1190	994	1116	815	225	146	114	43.0318	39.7429	36.0862	10.1667	6.40241	5.56918	2.8641e-27	-2.48654	down
gene_11886	366	276	275	150	152	94	4.44029	2.75192	3.40847	1.89694	1.86836	1.28123	0.000230597	-1.10896	down
gene_11881	174	179	187	86	78	56	3.63958	3.07834	4.01036	1.87735	1.65695	1.32326	3.60066e-05	-1.18737	down
gene_1333	1336	1050	604	543	293	299	25.1086	16.235	11.6009	10.6886	5.57249	6.33123	0.000971888	-1.27963	down
gene_1330	1445	959	522	461	272	147	21.8994	11.9515	8.09059	7.3099	4.17179	2.51227	0.000407367	-1.67033	down
gene_1336	6030	3067	929	521	640	269	156.846	65.6232	24.7219	14.1892	16.8898	7.89936	1.11351e-05	-2.70151	down
gene_10978	89	90	68	45	22	32	1.53528	1.27911	1.19929	0.803034	0.374958	0.608374	0.00595168	-1.18396	down
gene_3253	2425	4309	3739	1921	1533	1120	36.909	53.9566	58.2343	30.6195	23.6894	19.2397	0.000226921	-1.085	down
gene_6416	4092	2896	2044	303	349	252	75.4376	43.9227	38.5598	5.84646	6.52897	5.24537	1.78004e-23	-3.18056	down
gene_6415	23847	20164	11930	910	538	551	332.257	231.168	170.111	13.2726	7.60842	8.66795	2.44808e-51	-4.67871	down
gene_8126	205	153	101	87	54	19	5.12806	3.13838	2.58517	2.28232	1.36247	0.510424	0.00491459	-1.47833	down
gene_8021	30293	27812	16630	4411	3378	1829	328.543	248.192	184.585	50.1158	37.1964	22.3923	3.19689e-21	-2.87069	down
gene_2296	1623	2355	1956	889	873	673	22.8273	27.2699	28.1635	13.1025	12.4717	10.6887	4.40076e-07	-1.15015	down
gene_2314	1539	2413	2216	849	1384	547	20.271	26.1491	29.8704	11.7064	18.5097	8.13338	0.00862852	-1.0462	down
gene_10379	5860	5334	3195	2182	1972	1116	89.8354	67.2786	50.13	35.0403	30.6889	19.305	6.83877e-06	-1.34341	down
gene_13305	188	301	356	139	90	107	3.5535	4.68156	6.8964	2.75548	1.71915	2.27896	0.0036301	-1.20573	down
gene_3956	2785	2143	1117	427	819	306	65.459	41.4428	26.8581	10.4979	19.5446	8.11261	9.06067e-05	-1.8363	down
gene_9394	1795	1501	1172	789	456	334	37.0649	25.5017	24.7683	17.0712	9.54435	7.78585	4.94281e-06	-1.42142	down
gene_5339	11547	10693	8474	4646	3614	2171	442.278	337.011	332.18	186.417	140.545	93.9128	1.2871e-09	-1.47128	down
gene_11146	119	155	108	83	51	34	1.37047	1.47076	1.27383	1.00667	0.598885	0.437928	0.00204734	-1.08953	down
gene_12238	30124	32457	25353	7106	9168	9127	289.574	256.723	249.416	71.5554	89.4705	99.0742	4.09003e-07	-1.60299	down
Ganoderma_lucidum_newGene_1437	107	102	87	51	46	29	4.03794	3.21318	3.37859	2.00221	1.77969	1.23257	0.000920991	-1.12442	down
Ganoderma_lucidum_newGene_252	218	214	114	105	91	43	5.51302	4.42398	2.94063	2.84306	2.26745	1.16021	0.00645948	-1.09431	down
gene_13543	1172	1291	800	612	540	270	23.1666	20.9901	16.1851	12.6606	10.824	6.01348	0.00017572	-1.10303	down
gene_10020	1925	1523	862	838	639	273	48.9863	31.8981	22.4381	22.3439	16.4964	7.82275	0.00428653	-1.23322	down
gene_10167	4566	4182	2416	1671	1175	713	87.0423	65.5996	47.1398	33.3744	22.7388	15.3478	1.41058e-06	-1.55742	down
gene_10165	2539	2413	1634	952	762	850	159.182	124.459	104.84	62.4774	48.4981	60.1216	4.25399e-05	-1.19688	down
gene_13157	128	201	203	26	36	21	2.6254	3.40007	4.26943	0.558591	0.742358	0.471451	5.85438e-11	-2.55957	down
gene_9521	247	230	236	183	84	55	3.72079	2.845	3.63717	2.88012	1.2752	0.931134	0.00930081	-1.10503	down
gene_8548	195	239	174	115	92	54	29.219	29.4514	26.6776	18.0676	13.9826	9.08469	8.02841e-05	-1.11827	down
gene_709	4653	4501	3328	2488	1808	1093	104.151	82.8901	76.2218	58.3267	41.0727	27.617	2.06148e-05	-1.12665	down
gene_14090	1312	1120	827	582	360	317	28.518	20.0378	18.387	13.2496	7.92912	7.77944	1.13648e-05	-1.26495	down
gene_7741	4106	3689	1997	1376	1139	1054	45.7849	33.8465	22.7841	16.0673	12.8962	13.2665	5.57831e-05	-1.30265	down
gene_7742	621	579	351	272	205	121	8.75007	6.71425	5.06109	4.01546	2.9292	1.9268	7.3027e-05	-1.27851	down
gene_2126	15022	11964	9933	5111	6396	3432	317.902	208.332	215.118	113.311	137.416	82.0036	5.15931e-05	-1.1936	down
gene_11787	375	284	221	176	135	95	5.05336	3.14953	3.04379	2.47852	1.84105	1.44594	0.00194032	-1.01399	down
gene_11786	1328	867	286	235	171	103	24.0917	12.9442	5.30304	4.45674	3.1435	2.1077	5.34133e-05	-2.18133	down
gene_11188	721	680	605	505	189	170	32.0469	24.8635	27.4851	23.5111	8.52638	8.52407	0.00535241	-1.16233	down
gene_5434	4091	5264	4749	1647	1335	1175	34.1636	36.1714	40.5885	14.4029	11.3197	11.0772	1.83061e-15	-1.63526	down
gene_13421	3286	2602	1686	135	127	74	92.0202	59.9583	48.304	3.95216	3.60234	2.31864	4.8323e-47	-4.38518	down
gene_10958	397	591	511	165	300	83	8.81678	10.8044	11.6293	3.83745	6.7657	2.07567	0.00327366	-1.36424	down
gene_8499	401	417	259	231	135	127	5.44135	4.64953	3.588	3.28388	1.85057	1.94439	0.00137915	-1.00839	down
gene_1120	3696	3472	2668	1519	1763	922	246.424	190.458	182.049	106.061	119.295	69.4044	2.20472e-05	-1.11753	down
gene_8009	157	130	87	59	60	37	11.8049	7.98956	6.68111	4.63171	4.52077	3.07982	0.00241485	-1.14184	down
gene_8008	2549	2933	1928	1198	770	708	40.3926	38.2446	31.2632	19.8806	12.3881	12.6613	1.31939e-08	-1.34494	down
gene_13762	740	469	311	293	144	151	27.1458	14.1566	11.6703	11.2549	5.34577	6.22308	0.00438237	-1.26708	down
gene_10319	27582	22865	6412	4032	3646	1945	3174.46	2165.23	755.233	486.034	426.009	252.731	1.08183e-06	-2.44204	down
gene_3423	3164	3960	3392	1004	622	841	38.8904	40.0545	42.6752	12.9201	7.76198	11.6714	3.43057e-11	-1.93731	down
gene_11048	183	367	298	112	77	39	3.03661	5.02364	5.06383	1.94965	1.2907	0.715155	6.1125e-06	-1.82024	down
Ganoderma_lucidum_newGene_2539	204	339	300	39	14	34	6.59123	8.91863	9.72764	1.16886	0.419096	1.16946	1.1123e-11	-3.1192	down
gene_5318	1594	1463	822	703	550	391	36.9821	27.9251	19.5072	17.072	12.9604	10.2393	0.000317205	-1.11999	down
gene_12969	36787	36610	29393	8873	15076	11718	450.755	369.109	368.587	113.895	187.549	162.139	0.000125967	-1.34935	down
gene_1760	3568	3167	2131	880	1109	807	41.1661	30.0682	25.1614	10.6347	12.9864	10.5068	3.10733e-07	-1.51118	down
gene_1762	6228	4821	3027	867	1065	660	95.7083	60.9615	47.5983	13.9578	16.615	11.4544	1.08802e-12	-2.30571	down
gene_1766	2233	2296	1800	791	430	211	33.0201	27.9398	27.2405	12.2442	6.44473	3.5122	1.67784e-08	-2.10322	down
gene_4194	2225	3049	2483	881	572	522	25.6283	28.8933	29.2644	10.6223	6.68302	6.78716	3.41314e-16	-1.85744	down
gene_7424	10012	9693	5850	3830	4064	2823	432.075	344.214	258.365	173.141	178.078	137.544	4.08086e-05	-1.11292	down
gene_3322	1052	1253	1114	694	439	284	11.5244	11.2908	12.4885	7.96132	4.88177	3.50773	1.81612e-05	-1.19689	down
gene_5320	1146	960	562	477	394	223	30.9758	21.3588	15.5375	13.5078	10.8142	6.80154	0.000655751	-1.18775	down
gene_5101	1071	677	157	66	42	20	35.6585	18.5234	5.34738	2.30216	1.40361	0.735722	2.48246e-09	-3.81298	down
gene_5100	114	112	51	49	30	26	5.75771	4.62817	2.62718	2.57087	1.50188	1.46891	0.00637415	-1.2732	down
gene_1156	24783	25412	19360	13520	11838	6951	396.607	334.614	317.064	226.658	192.342	125.614	4.22953e-06	-1.00847	down
gene_5108	347	325	232	142	111	94	6.89352	5.31747	4.72228	2.94673	2.22824	2.09273	3.91431e-06	-1.25494	down
gene_9309	504	639	392	385	172	118	12.4874	13.0306	9.93558	9.98351	4.32409	3.29052	0.00625904	-1.11867	down
gene_1372	660	610	517	304	134	189	16.4963	12.5305	13.2052	7.95575	3.38487	5.31117	9.79267e-05	-1.39062	down
gene_8668	4532	5075	4277	2400	1468	1047	63.5533	58.563	61.3934	35.2598	20.9027	16.5734	2.07905e-08	-1.41742	down
gene_971	6159	7056	5493	2630	2777	2234	144.807	136.496	132.162	64.7766	66.2813	59.3155	2.66273e-08	-1.14455	down
gene_7486	607	709	593	325	229	198	21.9634	21.1142	21.9679	12.3133	8.41475	8.06859	1.2415e-08	-1.22844	down
gene_8164	738	578	298	223	265	125	8.41961	5.4303	3.48238	2.65638	3.07098	1.60224	0.00232708	-1.28236	down
gene_578	1600	1716	1205	891	475	316	20.1348	17.7692	15.5252	11.7457	6.06622	4.49255	3.75889e-05	-1.35631	down
gene_8163	399	332	127	134	89	45	4.38305	2.99831	1.42829	1.54397	0.98439	0.547989	0.00183504	-1.59248	down
gene_7485	413	468	293	171	199	135	20.1678	18.8291	14.6294	8.75068	9.84258	7.45249	9.72781e-05	-1.07262	down
gene_6900	455	431	329	101	85	72	40.2957	31.4256	29.8693	9.30967	7.64916	7.15489	3.297e-17	-2.1068	down
gene_6901	25504	28536	21607	3831	3107	2192	368.799	339.539	319.767	58.0277	45.6053	35.7952	1.02238e-70	-2.9396	down
gene_6905	2512	4190	4175	1514	1636	1292	44.3373	60.851	75.4061	27.9922	29.3175	25.7505	0.000351199	-1.15517	down
gene_7369	16827	33402	36929	9775	6846	8829	197.903	323.246	444.508	120.431	81.7438	117.261	9.96288e-05	-1.62604	down
gene_3110	683	782	673	414	311	233	9.02468	8.50173	9.10008	5.72461	4.16512	3.46742	4.11898e-07	-1.05241	down
gene_13347	976	1270	852	731	326	300	8.61964	9.22498	7.69633	6.76481	2.92135	2.98379	0.00164216	-1.10181	down
gene_13345	5770	6003	4436	3088	2277	1891	58.9656	50.4842	46.3957	33.0573	23.6197	21.8168	2.18516e-07	-1.03974	down
gene_1440	17168	12381	6688	4372	2152	3657	156.549	92.8935	62.4096	41.7572	19.9208	37.6566	0.000359142	-1.6599	down
gene_1334	3342	2864	1302	899	630	514	75.262	53.0792	29.9917	21.1945	14.3927	13.0661	3.1625e-06	-1.74912	down
gene_1335	5405	3928	1983	1088	867	777	120.348	71.9568	45.1855	25.3713	19.5931	19.5248	7.92387e-07	-1.90592	down
gene_9693	2728	3848	2887	1743	1640	791	82.0371	95.2177	88.8509	54.8963	50.0652	26.8515	7.63341e-05	-1.09046	down
gene_12906	248	191	141	124	78	29	10.2105	6.44966	5.91476	5.32538	3.22923	1.33173	0.00866082	-1.28805	down
gene_12900	24655	24360	18536	11586	8973	8915	261.763	212.807	201.402	128.864	96.7182	106.887	4.92867e-06	-1.05331	down
gene_11257	530	545	428	236	146	165	11.1145	9.41079	9.17118	5.18105	3.09797	3.89139	1.2176e-06	-1.32534	down
gene_4126	376	252	187	165	128	74	10.8969	6.00707	5.54292	5.00297	3.76001	2.39953	0.007417	-1.06571	down
gene_7628	817	550	148	130	100	162	22.6839	12.5696	4.18886	3.7658	2.81584	5.07892	0.00815887	-1.72483	down
gene_1745	25106	21329	13061	8433	1681	2901	334.981	234.161	178.344	117.87	22.7649	43.7034	0.000113915	-2.12628	down
gene_1743	1193	1274	980	463	297	192	20.9874	18.4456	17.6477	8.52068	5.30558	3.81452	1.29686e-11	-1.77412	down
gene_13503	9191	5789	2224	1589	1810	1431	125.617	65.1005	31.1068	22.7408	25.1142	22.0849	0.00116452	-1.66641	down
gene_10859	458	569	438	276	145	122	10.3406	10.5774	10.1278	6.53105	3.3224	3.10841	7.40999e-06	-1.34052	down
gene_7196	1298	1305	1138	886	563	312	28.7713	23.8028	25.8043	20.5757	12.6653	7.7961	0.00137872	-1.02786	down
gene_9567	344	288	168	167	129	71	7.13049	4.90788	3.55985	3.63067	2.70968	1.65759	0.00847897	-1.03139	down
gene_9565	865	858	579	351	473	211	18.4919	15.0992	12.6644	7.86454	10.2737	5.09645	0.00170307	-1.04084	down
gene_6719	3321	3248	2356	1905	1205	793	50.2897	40.477	36.5108	30.2205	18.5224	13.552	0.000103257	-1.11162	down
gene_8212	11757	10406	7368	2903	1449	1494	75.8834	55.2634	48.6694	19.6286	9.49189	10.8838	4.42421e-13	-2.23205	down
gene_3876	29690	31761	26769	17825	12429	9449	554.318	487.926	511.484	348.638	235.593	199.205	2.00205e-07	-1.05294	down
gene_9369	195	259	189	77	69	64	3.11666	3.41956	3.09729	1.29267	1.12404	1.16006	1.01478e-07	-1.46894	down
gene_9368	4238	4012	2932	663	429	306	83.6346	65.1567	59.2089	13.7029	8.58974	6.80144	5.03202e-31	-2.90771	down
gene_10995	86	320	332	84	63	78	1.42579	4.39552	5.66299	1.45517	1.06716	1.47079	0.00936379	-1.5592	down
gene_7815	18967	19517	13846	7922	6237	7338	285.58	241.786	213.343	124.947	95.3415	124.759	8.99112e-05	-1.11436	down
gene_2836	1915	1998	1395	1072	677	470	114.051	97.9472	85.0686	66.9003	40.9094	31.6034	1.77242e-05	-1.16849	down
gene_72	10280	8168	4855	3229	2586	1197	142.517	93.1691	68.881	46.8933	36.3883	18.7391	1.16568e-05	-1.65744	down
gene_73	776	651	464	340	225	141	12.0138	8.29181	7.34875	5.51746	3.53719	2.45647	3.80647e-05	-1.3391	down
gene_7380	2081	2344	1819	734	476	398	24.2055	22.4371	21.6525	8.93604	5.61747	5.2283	2.65035e-18	-1.84967	down
gene_822	581	308	286	107	111	128	27.5722	12.006	13.8524	5.31649	5.34019	6.83524	0.000409668	-1.59465	down
gene_2802	6420	4050	1171	640	677	354	72.619	37.6941	13.5519	7.57831	7.77313	4.51469	1.33569e-06	-2.67722	down
gene_2739	7567	7950	6525	4163	3208	1651	66.7748	57.7287	58.9257	38.4834	28.7449	16.4469	9.43448e-06	-1.21735	down
gene_1727	139	174	90	88	37	29	3.11659	3.2115	2.05994	2.05441	0.84389	0.717016	0.00501803	-1.30123	down
gene_1720	712	598	373	276	256	190	16.6065	11.4747	8.89682	6.73745	6.05777	5.00119	0.000544513	-1.08887	down
gene_10879	1637	2134	1876	799	284	565	30.8094	33.0443	36.1402	15.7382	5.41352	11.9987	0.000123662	-1.63554	down
gene_6559	13484	13411	9549	4357	4006	3086	173.222	141.761	125.538	58.6287	52.246	44.7603	1.51026e-14	-1.53748	down
gene_4775	2815	2512	2069	1010	776	640	61.0018	44.7947	45.89	22.9281	17.0557	15.6601	4.95336e-12	-1.49188	down
gene_4774	12913	8224	3987	211	793	99	212.311	111.252	67.0856	3.63298	13.2239	1.82356	1.46474e-10	-4.42243	down
gene_8641	8401	8771	7531	334	288	145	172.433	148.117	158.184	7.16578	5.99371	3.34519	3.40218e-96	-4.92839	down
Ganoderma_lucidum_newGene_2814	54466	26733	2627	2668	1325	2165	1845.19	745.19	91.0675	94.6729	45.5502	82.7954	0.00285531	-3.58294	down
gene_8232	1793	1764	1073	618	454	447	11.132	9.0109	6.81499	4.01426	2.85991	3.13228	1.19181e-07	-1.46217	down
gene_8236	14801	15654	10852	4351	2905	2174	90.8078	79.027	68.1371	27.961	18.0957	15.0612	3.26566e-19	-2.02873	down
gene_812	3499	3982	3618	1702	1249	1374	100.321	93.9435	106.154	51.1058	36.3392	44.4906	8.39353e-07	-1.21713	down
gene_13173	578	506	540	324	181	236	15.7992	11.384	15.1068	9.26134	5.02787	7.27588	0.00306113	-1.00727	down
gene_10271	15718	16468	11129	6908	6198	4450	544.937	469.778	394.872	250.876	218.158	174.214	5.12396e-09	-1.1767	down
gene_3812	25000	22859	14798	3708	4991	3094	619.585	466.139	375.325	96.2713	125.572	86.5926	4.43655e-15	-2.26548	down
gene_14381	5963	3795	1439	105	117	89	170.586	89.3338	42.1168	3.13944	3.39023	2.87179	3.34755e-26	-5.01082	down
gene_9346	17790	22287	22994	10003	6381	7541	236.372	243.654	312.661	139.232	86.074	113.142	1.92352e-05	-1.26698	down
gene_10609	33879	32813	24064	17566	11398	10187	246.223	196.227	178.988	133.743	84.1035	83.6088	5.36387e-06	-1.09797	down
gene_11483	5307	5087	3811	1950	1691	1121	63.8159	50.3322	46.8942	24.5611	20.6415	15.2169	1.58533e-12	-1.46745	down
gene_1119	3927	4902	4637	617	932	574	70.0404	71.948	84.6376	11.5153	16.8788	11.5561	9.26351e-19	-2.52823	down
gene_4548	171	406	361	132	44	94	6.6384	13.0309	14.4126	5.39492	1.72851	4.10243	0.00250564	-1.65204	down
gene_8434	11731	9239	4714	2384	2459	1833	152.33	98.7134	62.6369	32.4295	32.4154	26.8709	6.35076e-07	-1.79541	down
gene_6377	1494	1644	1309	809	656	498	52.7073	47.7522	47.2859	29.9083	23.4916	19.8525	1.92846e-09	-1.06342	down
gene_8439	36509	34850	22597	15410	14313	10082	2814.04	2210.24	1782.51	1244.34	1120.1	877.58	4.2204e-06	-1.11138	down
gene_14428	2131	2042	1446	1020	775	575	27.1174	21.3873	18.8355	13.5898	10.014	8.26302	1.09176e-06	-1.13377	down
gene_8418	4235	6006	5841	1934	1678	1252	36.306	42.3619	51.2465	17.3662	14.5992	12.1131	1.37322e-11	-1.6133	down
gene_8419	13857	19778	19195	2919	2111	1979	176.032	206.74	249.566	38.8415	27.2197	28.3831	2.00736e-29	-2.79364	down
gene_13654	8309	5316	2229	1148	675	870	159.011	83.7007	43.639	23.0147	13.1159	18.7996	9.02603e-07	-2.39757	down
gene_13657	65	72	41	22	17	11	3.39667	3.08919	2.17839	1.15282	0.855512	0.644232	0.000188616	-1.71271	down
gene_13656	102	70	53	19	14	19	13.815	7.73152	7.2347	2.57899	1.92253	2.88719	8.55078e-05	-1.96133	down
gene_13386	3708	3583	2292	1030	690	931	66.033	52.515	41.7714	19.2056	12.4712	18.7113	2.78152e-07	-1.6809	down
gene_469	2133	2489	1482	913	1105	528	75.0605	72.0821	53.3595	33.6457	39.4743	20.973	0.000119641	-1.14352	down
gene_462	1872	1983	1375	597	773	410	43.4251	37.8542	32.6502	14.508	18.1987	10.7451	9.51338e-08	-1.43026	down
gene_11534	1063	1140	626	312	261	130	14.0845	12.4248	8.48848	4.32708	3.50666	1.93949	1.71148e-09	-1.91228	down
gene_2287	21099	26437	24338	8058	9492	6577	239.867	247.309	283.17	95.9714	109.563	84.4338	5.36235e-10	-1.44246	down
gene_2284	2175	1642	711	243	180	93	41.6404	25.8721	13.9178	4.87156	3.49392	1.99347	2.82861e-12	-3.04384	down
gene_2281	9144	13220	13027	4294	2721	2286	238.81	284.099	348.223	117.492	72.1452	67.4027	2.40095e-11	-1.83349	down
gene_2280	9689	19961	21815	6746	6367	7229	117.231	198.737	270.147	85.5104	78.21	98.7823	0.00779203	-1.17555	down
gene_2758	1490	1655	1168	819	542	437	35.1881	32.1501	28.2301	20.2575	12.9961	11.6393	5.06497e-07	-1.15253	down
gene_13892	436	486	442	164	187	123	7.41919	6.8083	7.70882	2.91593	3.23528	2.34908	5.22813e-09	-1.40191	down
gene_13891	8088	9306	8959	763	601	589	106.009	100.354	120.167	10.4718	7.98494	8.70807	8.56617e-64	-3.62221	down
gene_1706	873	1031	640	416	391	163	12.2108	11.8729	9.16831	6.09087	5.55578	2.56248	6.42795e-05	-1.30422	down
gene_10812	1583	1822	1115	617	601	385	18.9523	17.9515	13.6627	7.73687	7.30183	5.2033	2.50047e-09	-1.36815	down
gene_4282	23150	21337	13854	5308	4954	6087	251.176	190.484	153.831	60.3273	54.5642	74.5763	1.44246e-06	-1.64233	down
gene_4288	10481	13599	11920	5697	4245	3603	211.676	225.975	246.372	120.526	87.0437	82.1717	1.68519e-10	-1.29325	down
gene_7954	841	1017	740	477	484	187	18.993	18.8962	17.0828	11.2815	11.0827	4.76029	0.000981949	-1.09893	down
gene_4029	566	621	417	262	279	152	24.0156	21.6819	18.0856	11.6452	12.0131	7.27216	2.68595e-05	-1.09548	down
gene_4757	3720	4458	4291	1110	742	744	49.6023	48.9077	58.5591	15.5044	10.0456	11.2017	4.64606e-20	-2.14437	down
gene_4756	8967	7028	4302	1154	936	567	281.111	181.266	138.004	37.8772	29.7857	20.057	2.16543e-19	-2.83366	down
gene_7488	21190	13752	5812	2223	3351	2083	276.728	147.768	77.6722	30.4053	44.4253	30.7114	3.21045e-06	-2.25199	down
gene_788	1580	1835	1214	819	614	446	94.1374	89.9195	74.0089	51.075	37.1114	29.9996	4.06338e-08	-1.18661	down
gene_11256	806	1361	1185	485	513	310	13.1659	18.3023	19.8107	8.30247	8.49976	5.70531	2.26562e-05	-1.24282	down
gene_7222	248183	137879	24161	519	110	161	9026.66	4126.26	899.31	19.7552	4.04087	6.60623	2.01994e-35	-8.94708	down
gene_13040	262	243	129	98	75	42	5.08294	3.88906	2.56598	1.98979	1.46286	0.91934	0.000157379	-1.45911	down
gene_3348	815	767	711	352	325	158	18.652	14.4471	16.6528	8.41917	7.5502	4.07852	5.90471e-07	-1.37927	down
gene_3344	2056	2308	1860	792	576	503	28.0185	25.8765	25.9353	11.3095	7.96837	7.73484	8.59579e-18	-1.61335	down
gene_14053	198	616	727	180	173	105	4.45576	11.3959	16.7332	4.23566	3.95242	2.66424	0.00194126	-1.65964	down
gene_5167	24476	25791	19381	1390	1238	475	306.771	265.98	248.594	18.2424	15.7456	6.71939	3.94106e-46	-4.42439	down
gene_1132	30504	25133	15914	6397	5596	5555	351.066	238.006	187.434	77.1243	65.3814	72.1943	1.20946e-09	-1.86778	down
gene_8417	843	1004	937	484	432	270	32.0937	31.4251	36.4748	19.294	16.6667	11.5894	3.27523e-07	-1.13225	down
gene_11538	5101	4536	2900	1712	1999	487	78.7794	57.6348	45.8263	27.6952	31.333	8.48367	0.00136353	-1.52138	down
gene_1394	1657	1675	1281	475	514	242	31.562	26.2465	24.9669	9.46152	9.93151	5.19692	5.48716e-12	-1.80977	down
gene_8224	2230	2083	1652	962	634	405	14.4287	11.0936	10.9408	6.52024	4.16184	2.95371	3.61899e-08	-1.49696	down
Ganoderma_lucidum_newGene_576	298	304	155	165	106	79	5.27825	4.42129	2.8058	3.04092	1.87398	1.56213	0.0073474	-1.00048	down
gene_13679	1457	1323	1051	318	334	296	24.763	18.4917	18.2807	5.65516	5.75688	5.67343	3.02448e-13	-1.86263	down
gene_13672	360	450	335	202	169	144	8.80344	9.053	8.38284	5.16999	4.18308	3.95708	5.36051e-06	-1.01899	down
gene_9422	2168	1814	1400	817	554	275	63.8113	43.9311	42.1627	25.1765	16.5328	9.11683	1.51649e-06	-1.65034	down
gene_2274	299	343	271	95	60	144	7.76482	7.32731	7.19958	2.5805	1.57564	4.21174	0.00634018	-1.38217	down
gene_10398	4601	6171	6177	2101	3572	1310	71.4838	78.8994	98.2206	34.2012	56.3478	22.9744	0.00294692	-1.18537	down
gene_10392	2828	2504	1914	560	776	247	68.2675	49.7237	47.2862	14.155	19.0029	6.7297	1.97668e-08	-2.11458	down
gene_14486	20335	16554	10950	2389	996	1204	417.378	279.572	230.005	51.356	20.7367	27.8922	1.79791e-19	-3.27677	down
gene_44	8578	10432	8395	5139	2913	2598	80.159	80.2131	80.2902	50.3064	27.635	27.4161	5.3516e-07	-1.26417	down
gene_14221	10537	10447	7584	4850	4113	3325	166.605	135.914	122.726	80.3253	66.0197	59.3669	7.54126e-08	-1.08705	down
gene_48	292	312	276	130	63	114	3.26705	2.87207	3.15003	1.51567	0.714166	1.43153	0.000659659	-1.36155	down
gene_868	1207	1785	1545	713	448	420	12.7453	15.5214	16.7086	7.88402	4.79995	5.00611	1.41638e-07	-1.40754	down
gene_10945	71590	46644	23969	5095	9924	4553	1099.58	589.487	376.774	81.9683	154.75	78.9707	8.53986e-09	-2.71949	down
gene_13875	1719	2149	1725	1282	760	516	47.4959	48.8469	48.7638	37.1134	21.3139	16.0931	0.0002579	-1.05161	down
gene_5206	9418	10655	8342	3590	2438	2293	187.206	174.268	169.696	74.7396	49.1864	51.4504	1.97424e-16	-1.64781	down
gene_5207	7934	6919	4687	3330	2688	1434	219.972	157.849	132.991	96.7117	75.6657	44.8929	2.01875e-05	-1.30591	down
gene_5205	24093	36221	35906	5122	4471	3591	231.427	286.277	352.974	51.5351	43.5953	38.9483	9.26849e-28	-2.74777	down
gene_7935	2255	1873	1234	702	941	197	45.5975	31.1743	25.5272	14.8586	19.3232	4.48186	0.00418369	-1.48733	down
gene_7932	1672	2752	2528	1229	998	578	22.2275	30.1151	34.3993	17.1227	13.4749	8.68012	6.67085e-05	-1.22448	down
gene_1384	45762	37822	21656	2657	2293	1658	637.954	433.848	308.959	38.7947	32.4439	26.0918	1.38787e-39	-3.86696	down
gene_8278	1852	2179	1823	851	767	586	33.6131	32.554	33.8666	16.185	14.1343	11.9984	7.14613e-14	-1.28508	down
gene_3587	14842	15307	12037	3779	4016	2225	238.422	202.318	197.888	63.5868	65.4867	40.3472	1.97786e-20	-1.96673	down
gene_3361	1098	1197	1007	647	425	385	35.4225	31.7641	33.2356	21.8558	13.9069	14.0109	1.68639e-06	-1.06747	down
gene_2180	914	799	563	408	293	223	13.6071	9.78556	8.57071	6.35209	4.42557	3.73633	1.60231e-05	-1.19194	down
gene_6931	9122	12691	11594	3342	3647	2812	113.255	129.654	147.319	43.4652	45.9674	39.4254	1.71077e-11	-1.63025	down
gene_6930	3628	3262	2537	1770	1503	689	97.688	72.26	69.9093	49.9211	41.0741	20.9446	0.000183273	-1.17981	down
gene_12861	738	992	1068	443	353	374	14.6562	16.2203	21.7069	9.20884	7.11729	8.3953	0.000340503	-1.12085	down
gene_12867	3869	3677	2425	1077	669	636	54.0256	42.2439	34.6541	15.7412	9.47765	10.029	3.15309e-13	-1.94363	down
gene_4684	2537	2898	2113	1595	1098	772	33.9393	31.9001	28.9249	22.3447	14.9142	11.6545	7.29556e-06	-1.02526	down
gene_4899	198	164	126	71	69	35	10.0783	6.85908	6.53132	3.75266	3.54094	1.97825	7.54274e-05	-1.38185	down
gene_62	14345	10096	4677	1367	869	860	95.7278	55.4328	31.9378	9.55411	5.88163	6.47884	3.64987e-14	-3.09771	down
gene_7059	5063	4323	2855	2012	876	1459	49.9622	35.104	28.8336	20.7912	8.77235	16.2565	0.00112675	-1.34312	down
gene_9400	1025	1009	701	629	417	211	11.4439	9.26508	8.0045	7.34975	4.71861	2.6509	0.00263587	-1.05585	down
gene_6899	12797	16008	13962	5955	6634	2712	298.643	307.388	333.471	145.58	157.19	71.4557	3.69849e-06	-1.40287	down
gene_6891	1131	1006	794	398	269	226	16.9048	12.373	12.1402	6.23292	4.07703	3.80845	9.87508e-11	-1.60599	down
gene_7996	6545	4664	2079	1980	1287	1299	80.7026	47.3214	26.2327	25.5753	16.1121	18.0855	0.00186715	-1.39947	down
gene_12698	899	743	493	204	213	162	44.9125	30.5729	25.2282	10.6452	10.7878	9.1261	6.87209e-09	-1.74123	down
gene_422	10447	15311	13726	5116	5827	5120	261.736	315.627	351.938	134.261	148.217	144.844	9.72781e-05	-1.13851	down
gene_11350	8697	7036	4596	1452	2067	963	142.524	94.8734	77.0792	24.9131	34.3926	17.8121	2.13486e-09	-2.06349	down
gene_69	27395	19156	9780	2368	1102	2806	324.775	186.864	118.656	29.4079	13.2577	37.5615	3.00569e-08	-2.94461	down
gene_12528	1751	1969	1784	1254	824	528	25.2753	23.3766	26.3494	18.9598	12.0637	8.6051	0.000197795	-1.0046	down
gene_12522	16977	16541	12525	4994	4270	3661	339.87	272.475	256.602	104.73	86.7754	82.75	1.31384e-17	-1.69745	down
gene_27	217	231	185	80	74	37	5.24374	4.5856	4.56756	2.02642	1.79824	0.992863	2.25915e-08	-1.63233	down
gene_68	581	434	331	96	30	24	15.7606	9.67707	9.17465	2.72416	0.811665	0.72325	6.63373e-11	-3.12664	down
gene_2914	31708	23744	14796	4012	8198	2934	630.774	388.647	301.223	83.6101	165.569	65.8977	3.19043e-06	-2.09507	down
gene_10586	55459	72769	61129	10899	7956	3981	1506.3	1626.25	1699.16	310.108	219.392	122.084	3.16455e-26	-2.98684	down
gene_4241	14427	13302	9020	6356	6150	3260	156.132	118.449	99.9015	72.0557	67.5705	39.8386	5.78005e-05	-1.12064	down
gene_8593	7413	7724	5799	1103	1284	855	194.627	166.849	155.794	30.3191	34.2136	25.3409	7.57035e-34	-2.55579	down
gene_12320	4794	5543	3921	1986	1429	952	30.8913	29.3927	25.8606	13.4068	9.34744	6.92369	1.84627e-13	-1.60893	down
gene_865	662	793	538	450	233	202	14.3785	14.1599	11.9631	10.227	5.12235	4.93994	0.000511606	-1.07413	down
gene_2814	27289	28915	21269	14352	9124	8882	199.483	173.916	159.113	109.906	67.7153	73.3188	1.12642e-06	-1.13592	down
gene_6792	2264	2076	1367	597	936	444	52.6828	39.7368	32.549	14.5325	22.0945	11.666	5.36994e-05	-1.40152	down
gene_10218	3855	4360	4379	2151	1997	1521	103.351	96.1915	120.153	60.4087	54.3642	46.0451	7.81013e-07	-1.03451	down
gene_4142	414	343	174	64	92	65	18.146	12.356	7.76819	2.92767	4.05537	3.21005	5.2924e-06	-1.90897	down
gene_10213	8340	9001	7593	3824	3748	1721	170.206	151.152	158.573	81.7514	77.6622	39.6513	5.33942e-07	-1.34349	down
gene_10216	9257	8019	3449	1115	2469	876	99.6241	71.0059	37.9861	12.56	26.9743	10.6403	3.26782e-05	-2.07828	down
gene_14059	297	543	482	258	120	124	7.30023	10.9711	12.1286	6.63673	2.98652	3.42658	0.00108088	-1.30222	down
gene_8834	999	995	637	474	426	214	20.5622	16.8541	13.4211	10.2092	8.89269	4.95449	0.000140147	-1.14527	down
gene_3309	7885	9538	7429	1739	1660	1488	124.593	124.014	120.134	28.7733	26.6184	26.5487	3.57161e-28	-2.1952	down
gene_11165	279	305	179	86	57	45	7.09785	6.40067	4.65308	2.29537	1.45929	1.28807	8.02762e-10	-1.90237	down
gene_11167	590	545	300	123	116	131	22.6452	17.2045	11.7573	4.91446	4.51247	5.65631	1.39958e-06	-1.77162	down
gene_11166	498	450	284	130	94	79	13.5358	10.0746	7.90051	3.6935	2.57937	2.41246	2.19807e-10	-1.89947	down
gene_12845	898	824	528	360	318	173	12.7414	9.62338	7.66849	5.34255	4.5806	2.76876	1.54822e-05	-1.30341	down
gene_11480	1400	1404	1258	660	693	428	26.8217	22.1419	24.6637	13.2369	13.4705	9.25574	3.87374e-07	-1.07858	down
gene_6816	4178	6239	5706	1073	1084	504	66.5585	81.7898	93.036	17.8955	17.5313	9.05095	3.93743e-18	-2.51622	down
gene_9059	2804	3545	2424	1799	982	986	37.4414	38.9517	33.1325	25.1714	13.3082	14.8634	5.83704e-05	-1.10233	down
Ganoderma_lucidum_newGene_1611	1155	1203	872	492	383	204	19.4185	16.4504	15.0719	8.56629	6.62067	3.99967	3.3876e-08	-1.49818	down
gene_10023	4737	6153	5411	2640	1942	1441	71.0236	75.91	83.0297	41.4582	29.5582	24.3838	2.32685e-10	-1.33519	down
gene_13636	621	928	1046	223	229	197	11.9475	14.7042	20.6228	4.49169	4.46406	4.27472	1.19257e-08	-1.86661	down
gene_6303	631	573	408	195	197	127	6.62611	4.95522	4.38635	2.14266	2.09428	1.50516	7.49934e-09	-1.51367	down
gene_6300	123	98	72	49	29	19	2.96405	1.95203	1.77861	1.23156	0.690962	0.498961	0.000445522	-1.50948	down
gene_6306	3799	3623	2624	1326	1162	841	40.5508	31.8173	28.6601	14.8268	12.5891	10.1342	2.20121e-12	-1.47276	down
gene_11378	1112	1313	1037	606	639	333	30.7533	29.8703	29.3617	17.5472	17.9262	10.3989	1.75145e-05	-1.0304	down
gene_8335	9844	10350	7259	3242	637	1136	120.612	104.351	91.0205	41.6046	7.92322	15.7089	4.7825e-06	-2.38657	down
gene_12546	10778	10463	8877	1290	5913	974	261.457	208.835	220.373	32.778	145.629	26.6639	0.00786416	-1.78845	down
gene_12544	1000962	773262	446415	58346	6508	19859	45376.6	28843.3	20711.1	2770.91	299.54	1016.65	3.71063e-13	-4.64727	down
gene_14265	6228	7554	5965	3982	4022	1323	91.5257	91.3483	89.7135	61.3015	60.0124	21.9495	0.00786137	-1.02148	down
gene_14269	44357	40996	29402	17014	13237	12735	711.655	541.192	482.765	285.957	215.621	230.72	1.96997e-07	-1.27495	down
gene_14268	3958	4414	2920	1845	1223	768	52.4691	48.148	39.6202	25.6202	16.4637	11.4938	5.4437e-08	-1.4702	down
gene_7736	852	840	723	293	320	182	13.6979	11.1116	11.9053	4.93828	5.2281	3.29145	1.10585e-10	-1.49438	down
gene_1052	1913	1666	1074	900	646	383	28.0932	20.1261	16.1426	13.8355	9.62993	6.33898	0.000254521	-1.1833	down
gene_13831	11836	6193	978	257	226	164	1117.25	481.014	94.4539	25.3429	21.6251	17.3974	3.56757e-12	-4.73381	down
gene_10567	3091	3787	3612	1767	1197	707	75.0335	75.6483	89.7594	44.9365	29.4915	19.3726	2.8546e-07	-1.44814	down
gene_8169	9147	8500	5895	2571	2827	1705	163.625	125.101	107.919	48.1633	51.3335	34.4307	8.01293e-11	-1.6061	down
gene_11964	8030	5710	2849	1464	809	2110	90.2748	52.8171	32.7759	17.2326	9.22634	26.7857	0.00414183	-1.67564	down
gene_1943	521	629	503	257	265	127	9.68535	9.62405	9.5678	4.99897	4.99227	2.6576	2.75246e-06	-1.2532	down
gene_1944	16501	11974	5632	535	828	463	320.17	191.168	111.826	10.8627	16.3051	10.1378	1.28621e-22	-4.07284	down
gene_239	7215	12894	13315	4707	4500	2491	144.321	212.23	272.587	98.6212	91.3937	56.2628	3.38453e-05	-1.4271	down
gene_5726	5798	7401	5394	3295	2968	2131	102.041	107.181	97.1614	60.7443	53.0307	42.3526	2.10236e-09	-1.0218	down
gene_7790	2568	4124	4095	1273	1244	779	39.1198	51.7027	63.8566	20.3196	19.2403	13.3962	2.93844e-08	-1.60689	down
gene_7791	510	617	437	312	231	156	15.0989	15.0479	13.2331	9.68248	6.9264	5.21836	8.1288e-06	-1.0568	down
gene_8089	10525	11618	9792	5535	5328	3549	290.235	263.615	276.338	159.875	149.174	110.51	1.6917e-09	-1.03314	down
gene_7532	2465	3801	3764	1986	1059	1178	33.8002	42.8827	52.8167	28.5295	14.7327	18.2382	0.000925023	-1.13923	down
gene_6299	601	1086	1138	324	272	180	8.26601	12.305	16.0356	4.66321	3.80134	2.79754	2.61647e-07	-1.76994	down
gene_14073	1655	1628	1166	857	567	512	22.3424	18.0839	16.1172	12.1263	7.77011	7.7985	1.18709e-05	-1.08106	down
gene_6116	1095	3800	4388	1033	582	842	15.3795	43.928	63.0817	15.1965	8.29426	13.3487	0.0020177	-1.77771	down
gene_11145	1894	2591	1993	1136	665	516	34.418	38.7399	37.0525	21.6213	12.2516	10.589	1.7468e-07	-1.39118	down
gene_8819	2238	2056	1649	1052	547	738	34.6584	26.203	26.1391	17.0639	8.59609	12.8942	0.000225644	-1.21065	down
gene_5491	7117	8218	6442	509	349	529	109.439	103.976	101.385	8.19323	5.44396	9.18165	2.5186e-34	-3.79049	down
gene_5495	1579	3020	3151	872	794	677	33.3954	52.5768	68.2378	19.3256	17.0602	16.1728	6.55006e-06	-1.59757	down
gene_2397	1428	1158	752	671	352	304	23.9944	16.0015	12.9241	11.8036	5.99327	5.76849	0.000660662	-1.23759	down
gene_2396	867	716	396	344	243	120	9.19112	6.24754	4.29666	3.81369	2.61375	1.43656	0.000565777	-1.40923	down
gene_6432	3987	3086	1959	1032	1229	748	42.617	27.1408	21.4206	11.5561	13.3369	9.02697	1.23514e-05	-1.45505	down
gene_1552	5320	6785	6501	1981	1480	1264	215.896	226.587	270.006	84.2046	60.9669	57.9359	7.12584e-18	-1.86437	down
gene_1550	33064	30667	22567	7659	9516	7201	620.069	473.223	433.116	150.462	181.19	152.499	3.23445e-10	-1.66954	down
gene_1551	8068	8542	7513	3522	3574	3056	168.46	146.771	160.561	77.0401	75.7651	72.0464	2.8457e-07	-1.10448	down
gene_4457	4236	4234	3055	1624	1636	1143	45.5106	37.4284	33.5829	18.2765	17.8435	13.8578	1.55839e-09	-1.25846	down
gene_6320	3851	2806	2021	1364	1732	835	48.2844	28.9467	25.9283	17.9157	22.0397	11.823	0.00463551	-1.03508	down
gene_6324	14550	8925	1693	1018	1148	511	154.739	78.0989	18.4164	11.3389	12.3868	6.13584	1.6401e-06	-3.11356	down
gene_6376	4370	4702	4151	1315	917	1290	74.4605	65.932	72.3855	23.4708	15.8657	24.8169	1.78477e-08	-1.73945	down
gene_6374	2192	2072	1473	898	870	642	38.4717	29.9141	26.4446	16.4946	15.4997	12.7187	1.1396e-06	-1.11927	down
gene_9207	735	640	518	344	196	124	10.9455	7.83983	7.89195	5.35821	2.95132	2.06974	1.74613e-05	-1.44607	down
gene_3891	561	430	288	219	159	70	14.4811	9.1348	7.60763	5.90941	4.15456	2.04309	0.00044497	-1.45073	down
gene_5006	339	332	436	178	190	64	8.69891	6.99766	11.4499	4.76942	4.93609	1.83898	0.00180721	-1.31345	down
gene_4205	3204	2494	1654	506	424	199	65.9739	42.2512	34.8503	10.9004	8.85756	4.61963	1.61028e-14	-2.62563	down
gene_8559	563	529	389	281	209	139	15.2692	11.7966	10.79	7.96719	5.73926	4.2329	2.04722e-05	-1.13637	down
gene_1962	470	2168	2447	501	391	404	12.3917	47.1206	66.1627	13.8542	10.4669	12.0409	0.00265989	-1.8387	down
gene_9182	4786	5118	3717	1576	1006	992	160.195	140.938	127.315	55.2545	34.1724	37.4805	2.2496e-15	-1.8041	down
gene_5993	6074	7522	6710	2702	2119	1323	101.313	103.238	114.541	47.2109	35.8746	24.9208	6.81329e-14	-1.63618	down
gene_10362	10178	5171	1419	376	53	613	750.054	313.575	106.996	28.9617	3.91895	50.9829	0.0055468	-3.71689	down
gene_12792	531	588	716	127	90	96	5.37332	4.89869	7.42312	1.34275	0.916801	1.09286	1.52409e-15	-2.43463	down
gene_7510	3759	2963	1680	919	854	345	191.4	124.116	87.4988	49.0053	44.1438	19.7912	1.51649e-06	-1.90968	down
gene_9837	10617	7140	3389	2855	1794	2385	236.796	131.04	77.3523	66.7056	40.6238	60.0749	0.00296123	-1.41909	down
gene_9836	3524	2359	1357	1355	857	889	33.024	18.1931	13.0094	13.2978	8.15374	9.40882	0.00997261	-1.09023	down
gene_5047	2314	1547	696	168	146	153	115.945	63.7647	35.659	8.81464	7.40055	8.63345	2.1205e-12	-3.1158	down
gene_4693	10202	11392	9148	5418	4899	3222	91.1133	83.7188	83.6151	50.6904	44.4238	32.4943	2.92668e-10	-1.0726	down
gene_14031	1844	1985	1269	850	692	445	42.3283	37.4891	29.8007	20.4239	16.1103	11.5122	1.504e-07	-1.24964	down
Ganoderma_lucidum_newGene_1303	242	271	296	173	115	59	4.45088	4.09921	5.57684	3.32237	2.137	1.21712	0.0015654	-1.16892	down
gene_6342	17945	20243	14448	5553	3098	1832	362.116	336.114	298.377	117.385	63.46	41.7349	7.58414e-13	-2.26587	down
gene_6340	1066	1320	1330	519	579	354	16.1791	16.4807	20.6531	8.24873	8.92515	6.06255	9.82001e-07	-1.24557	down
gene_6341	488	703	534	255	224	229	6.28861	7.44776	7.042	3.44081	2.92831	3.32723	3.45895e-05	-1.12582	down
gene_11909	839	887	635	423	351	207	12.9711	11.274	10.0475	6.84372	5.50554	3.60052	1.38179e-06	-1.16782	down
gene_11335	2571	2336	1938	565	302	401	37.8289	28.2737	29.1834	8.70808	4.50253	6.6585	2.63468e-14	-2.29775	down
gene_8997	6908	5158	2768	2734	1781	1281	89.2873	54.8561	36.6109	37.0106	23.3653	18.6961	0.00151872	-1.25577	down
gene_2263	2424	1946	1352	930	636	628	29.8839	19.7364	17.0602	12.0109	7.95729	8.73307	4.27292e-05	-1.25184	down
gene_5068	9010	12104	8699	6064	4344	3175	501.269	554.106	495.341	353.427	245.378	199.492	1.30149e-06	-1.02637	down
gene_8574	1095	988	696	657	354	178	12.0304	8.93236	7.82692	7.55902	3.94771	2.20179	0.00493226	-1.17966	down
gene_11927	5809	6656	5262	3320	2611	1973	195.979	184.785	181.703	117.328	89.4323	75.1718	4.70137e-10	-1.05171	down
gene_1904	12267	8086	3732	2500	2986	1694	168.497	91.3821	52.4579	35.9667	41.6377	26.2621	0.000392591	-1.61505	down
gene_11902	1306	1124	862	532	517	247	55.4171	39.2254	37.4005	23.6342	22.2666	11.8251	3.10076e-05	-1.25823	down
gene_1900	874	806	842	184	76	77	14.829	11.251	14.6225	3.26878	1.29683	1.46887	2.00513e-16	-2.83409	down
gene_13928	9628	10218	9161	4581	4470	3674	382.154	333.696	372.135	190.46	180.142	164.656	9.46483e-08	-1.05342	down
gene_8684	354	1033	1047	308	196	139	8.36717	20.1016	25.3562	7.63524	4.69935	3.69343	0.00014675	-1.84077	down
gene_6214	292	236	160	131	62	79	15.4077	10.2563	8.63718	7.22661	3.30839	4.70657	0.00295895	-1.21545	down
gene_7754	860	901	794	605	315	178	32.2276	27.8059	30.4746	23.7579	11.9726	7.51523	0.00193267	-1.17481	down
gene_7759	11830	9751	6083	4847	3347	3894	169.796	115.161	89.3554	72.8744	48.7688	63.1081	0.00303876	-1.03771	down
gene_5934	1987	1774	1267	1025	777	500	32.0144	23.5229	20.8816	17.3011	12.6986	9.08311	0.000158934	-1.03122	down
gene_6213	686	765	627	422	216	203	9.16197	8.41184	8.56733	5.90488	2.91912	3.04901	3.86016e-05	-1.21043	down
gene_9763	1328	1387	1036	608	334	369	15.8178	13.5968	12.6261	7.58569	4.03501	4.96539	4.89551e-07	-1.39434	down
gene_6485	782	2507	2599	550	491	391	12.8681	33.9814	43.8034	9.4769	8.2072	7.26409	8.14154e-05	-1.91863	down
gene_5954	2435	9579	11914	2122	2080	1425	30.4284	98.4857	152.361	27.779	26.3894	20.1052	0.000541072	-1.98745	down
gene_6159	12356	12533	8325	3462	2835	2654	154.941	129.311	106.828	45.4691	36.0941	37.574	3.54895e-14	-1.74392	down
gene_5950	5819	7556	6360	2223	1835	1156	111.618	119.251	124.837	44.67	35.7341	25.0357	3.86798e-19	-1.82284	down
gene_3509	25301	25827	18149	11549	9978	8142	251.458	211.205	184.597	120.24	100.681	91.3848	7.91995e-08	-1.08868	down
gene_11102	12474	16351	13909	5286	7803	3007	210.017	226.512	239.658	93.2236	133.387	57.1712	0.000124053	-1.31144	down
gene_1590	1887	1904	1418	692	759	399	31.2776	25.9708	24.0548	12.0171	12.7755	7.46924	1.76067e-08	-1.38586	down
gene_13364	263	356	308	172	101	135	4.86842	5.42335	5.82757	3.33001	1.88796	2.82041	0.0023199	-1.0396	down
gene_4140	6767	6109	4526	3010	3250	1516	231.11	171.666	158.166	107.672	112.695	58.443	0.00034545	-1.06864	down
gene_8746	17926	16655	10925	7722	5978	4516	130.769	99.9733	81.5603	59.0087	44.2761	37.2033	1.42715e-06	-1.20313	down
gene_7142	233	315	209	72	38	27	4.85393	5.4079	4.46933	1.56707	0.800892	0.616583	1.87166e-12	-2.37225	down
gene_10193	84607	83393	56664	17576	15312	13493	1987.43	1611.84	1362.22	432.51	365.181	357.93	4.58442e-22	-2.13085	down
gene_10197	7755	7467	4001	2922	3679	1263	651.506	516.135	343.979	257.134	313.75	119.8	0.00401836	-1.19582	down
gene_10196	6084	18258	23267	2655	2720	3842	113.836	281.099	445.548	52.0408	51.6698	81.1775	0.000149106	-2.17967	down
gene_10195	358	312	282	99	80	91	9.639	6.90512	7.75383	2.77065	2.18507	2.74886	3.43526e-08	-1.67143	down
gene_10194	555	519	278	285	172	110	8.35828	6.43456	4.27914	4.49429	2.62555	1.86749	0.0026961	-1.16517	down
gene_9599	229	173	141	110	71	67	6.50037	4.03116	4.10529	3.25276	2.04168	2.14631	0.00428523	-1.01716	down
gene_9590	61006	52112	22319	5101	3888	2554	2202.94	1548.36	824.82	192.952	142.532	104.143	1.55002e-20	-3.43703	down
gene_3261	39153	42213	25897	9469	11086	5668	1037.68	920.56	702.434	262.892	298.297	169.625	7.61e-13	-1.91343	down
gene_6192	309	224	142	140	82	64	17.4526	10.4141	8.19993	8.26828	4.65073	4.07343	0.00648808	-1.14372	down
gene_11716	10567	14417	12128	5787	3108	3891	85.8021	96.3246	100.785	49.2244	25.6205	35.6759	2.74368e-06	-1.40528	down
gene_5739	34750	22587	11266	5977	12364	3568	529.219	283.039	175.58	95.3558	191.178	61.3571	0.00638016	-1.5398	down
gene_5048	3609	3219	2237	1608	822	808	56.5225	41.485	35.852	26.3833	13.0667	14.2817	1.57624e-05	-1.38242	down
gene_5049	11011	11434	9111	6089	4884	2933	86.8607	74.2199	73.5538	50.3143	39.114	26.1291	8.27546e-07	-1.09179	down
gene_7772	3910	3620	4008	2595	1283	1054	77.2835	58.8708	81.0879	53.7275	25.7357	23.5263	0.000533985	-1.16713	down
gene_13414	4782	5527	4132	1478	652	632	59.7163	56.7939	52.809	19.3309	8.25747	8.90774	1.80763e-13	-2.30021	down
gene_9602	435	368	315	223	169	113	8.25235	5.73917	6.11783	4.42968	3.24164	2.41142	0.000159814	-1.05246	down
gene_7801	10570	9999	6492	4406	3845	2138	174.799	136.063	109.878	76.3269	64.56	39.9312	3.27846e-06	-1.28289	down
gene_13732	24390	21207	15707	10287	8968	6551	335.374	239.937	221.028	148.178	125.198	101.717	1.59477e-06	-1.12926	down
gene_13730	1530	2214	2060	870	963	501	23.2352	27.6668	32.0243	13.8339	14.845	8.58843	2.03357e-05	-1.21509	down
gene_4601	7751	9268	7346	4017	3049	2256	140.955	138.674	136.709	76.5237	56.2956	46.3287	5.72582e-13	-1.27772	down
gene_5317	1441	1203	537	180	108	35	34.6553	23.7877	13.2095	4.51809	2.62258	0.949517	2.19549e-10	-3.25694	down
gene_2380	428	389	329	144	176	76	9.44443	7.05729	7.43086	3.31921	3.93305	1.8911	6.0037e-06	-1.43851	down
gene_204	553	459	388	176	105	103	13.4609	9.20338	9.67232	4.49414	2.59407	2.80802	2.08125e-09	-1.75658	down
gene_5383	11223	14476	13141	5481	5443	2836	143.299	152.079	171.719	73.3125	70.5551	40.8808	1.30199e-08	-1.40656	down
gene_1602	659	868	745	393	247	175	9.07115	9.84143	10.5019	5.66533	3.44663	2.71908	2.66511e-07	-1.39333	down
gene_11579	5930	7393	6548	363	394	226	89.493	91.8044	101.128	5.73096	6.02428	3.83829	1.25622e-87	-4.22817	down
gene_13215	491	406	347	76	85	47	5.34675	3.6368	3.86331	0.861151	0.937169	0.57436	1.05816e-17	-2.47204	down
Ganoderma_lucidum_newGene_2100	139	150	81	47	48	45	3.23326	2.87973	1.92793	1.15256	1.12448	1.17171	0.00135937	-1.23626	down
gene_7526	10199	8719	5390	3761	3190	2040	99.9846	70.33	54.0763	38.6268	31.7473	22.578	7.04213e-06	-1.3251	down
gene_1493	6285	8468	8692	3235	1888	3260	217.297	240.903	307.536	117.169	66.2565	127.283	0.00112291	-1.31229	down
gene_13611	1043	991	628	168	375	144	21.6882	16.9614	13.3629	3.65903	7.91103	3.37348	2.64069e-05	-1.821	down
gene_13610	86368	61799	29746	1951	2059	1171	1130.86	665.792	398.598	26.7503	27.3696	17.3047	3.48576e-39	-4.97986	down
gene_13963	354	368	385	161	175	148	6.88844	5.89426	7.6772	3.28229	3.46259	3.25767	0.000209701	-1.05703	down
gene_7124	2508	3178	2559	374	789	484	81.0256	84.4874	84.6116	12.6527	25.8676	17.6359	5.99121e-09	-2.15667	down
gene_7123	9246	6244	3114	1466	2308	1737	105.781	58.7804	36.4562	17.5662	26.8104	22.4383	0.000869981	-1.5748	down
gene_11434	828	923	824	576	339	207	11.8262	10.848	12.0509	8.62237	4.91738	3.33148	0.000357087	-1.13687	down
gene_88	1220	1088	695	614	502	258	15.9758	11.7256	9.31499	8.42364	6.67163	3.81342	0.00187932	-1.04146	down
gene_8537	6262	4310	2025	1698	1453	396	93.888	53.1735	31.0688	26.6717	22.1148	6.69172	0.00133287	-1.78108	down
gene_11654	1200	1294	928	536	423	481	35.0419	31.0884	27.7192	16.3803	12.5319	15.8522	7.44006e-05	-1.08563	down
gene_7713	19757	16079	11276	6293	5470	3476	342.954	229.652	200.312	114.422	96.3974	68.1351	2.75851e-08	-1.52274	down
gene_9622	998	982	731	267	206	201	22.5628	18.2765	16.9074	6.31778	4.72964	5.12058	1.78885e-15	-1.86904	down
gene_9727	1690	1559	1035	900	589	385	23.2652	17.6573	14.5766	12.9732	8.23495	5.97376	0.000344199	-1.10518	down
gene_4591	531	455	342	299	225	105	19.2159	13.5481	12.6464	11.3188	8.27169	4.28538	0.0057077	-1.01144	down
gene_6445	128	156	132	63	38	15	9.58347	9.60646	10.1238	4.93605	2.88569	1.24941	3.3939e-05	-1.79064	down
gene_6449	924	962	655	478	383	287	52.7563	45.2267	38.2755	28.5688	22.2188	18.4956	5.26015e-06	-1.02585	down
gene_3591	47709	25916	4209	889	473	589	922.88	412.482	83.3178	17.9967	9.27321	12.8592	2.53525e-14	-5.16173	down
gene_3592	50296	36975	14580	2276	1679	1638	565.188	341.878	167.668	26.7934	19.1507	20.7782	1.20172e-21	-4.03228	down
gene_12405	10868	8264	6275	4538	4192	2460	299.357	187.301	176.878	130.951	117.237	76.5007	0.000277292	-1.08412	down
gene_12404	53246	54383	40899	23922	30462	9870	896.494	753.415	704.741	421.941	520.73	187.657	0.00291309	-1.13225	down
gene_8898	614	357	201	127	100	99	16.9979	8.12053	5.69537	3.66827	2.812	3.08868	0.000268495	-1.7006	down
gene_2036	1019	1084	853	594	450	202	20.4147	17.8675	17.4725	12.4588	9.15155	4.56076	0.000310854	-1.1835	down
gene_5363	2675	2775	1861	1412	1075	610	21.8671	18.6628	15.569	12.0851	8.91633	5.62345	2.72727e-05	-1.15028	down
gene_5366	1808	2193	1726	458	887	315	51.3162	51.1977	50.1215	13.6008	25.5482	10.0929	1.6502e-05	-1.67491	down
gene_11655	1216	1520	1169	631	391	550	21.3325	21.9462	20.9988	11.6002	6.96573	10.9004	0.000320029	-1.14835	down
gene_12249	16152	22734	21197	6241	8642	8604	231.842	268.5	311.366	93.8451	125.943	139.456	0.00176693	-1.16782	down
gene_12241	3194	3690	2920	1370	1283	459	48.5262	46.1219	45.395	21.8033	19.7896	7.87103	3.85286e-06	-1.59441	down
gene_12240	4400	5095	4321	2538	1504	767	51.0778	48.6699	51.3325	30.8661	17.7215	10.0519	2.0252e-05	-1.47536	down
gene_12243	342	302	311	144	84	54	5.19173	3.77137	4.83671	2.28493	1.28927	0.914895	3.35718e-07	-1.69665	down
gene_4100	13846	11341	7239	5137	4488	3320	362.392	244.22	193.898	140.843	119.245	98.1018	4.25399e-05	-1.19905	down
gene_1280	28522	25631	16810	12233	11826	8163	568.732	420.535	343.041	255.538	239.412	183.813	0.000115254	-1.0114	down
gene_12650	24145	23364	18037	917	679	996	196.627	156.558	150.327	7.81511	5.61384	9.155	7.26079e-46	-4.47475	down
gene_7109	2055	2269	2450	580	473	374	49.9843	45.4101	60.9815	14.7775	11.6811	10.2506	6.77148e-22	-2.14142	down
gene_6858	1661	4647	5621	1867	1121	1201	13.8793	31.9596	48.0832	16.3427	9.51466	11.3347	0.0071415	-1.40374	down
gene_6278	719	817	671	426	251	264	10.4265	9.75081	9.95982	6.47571	3.69705	4.3113	2.13713e-05	-1.10977	down
gene_6276	1056	1061	776	655	239	260	16.0352	13.2596	12.0581	10.4241	3.68319	4.44497	0.00190474	-1.24739	down
gene_3065	2524	2678	2262	392	239	358	52.5583	45.8912	48.2206	8.55131	5.04559	8.41922	4.18168e-19	-2.75241	down
gene_5776	754	658	334	261	230	174	13.3044	9.54938	6.02287	4.81361	4.10913	3.46326	0.000428247	-1.25475	down
gene_11634	371	275	208	174	119	43	7.06392	4.2996	4.04146	3.46626	2.30066	0.918098	0.00585615	-1.30546	down
gene_11630	4069	4195	2901	2432	1599	756	53.1294	45.071	38.7687	33.2709	21.1986	11.1372	0.00117343	-1.16339	down
gene_5197	591	1047	976	328	275	123	6.10059	8.89941	10.3203	3.54357	2.88266	1.42724	1.37683e-06	-1.78163	down
gene_3307	1511	1383	745	744	557	331	23.8031	17.9329	12.0109	12.2858	8.90447	5.88216	0.00274125	-1.05831	down
gene_7733	7211	8816	7353	3638	3123	2146	41.1839	41.4305	42.9794	21.765	18.1093	13.8392	9.60938e-14	-1.28277	down
gene_13905	4312	3423	1428	921	635	482	61.3236	40.0616	20.7798	13.7123	9.16833	7.73416	7.72542e-07	-2.04841	down
gene_10908	1824	1536	1097	750	631	406	22.2495	15.4165	13.6878	9.58021	7.81195	5.58731	8.9153e-06	-1.21417	down
gene_10904	405	325	208	128	76	81	12.2696	8.08658	6.44365	4.06636	2.33592	2.77376	1.1845e-05	-1.59066	down
gene_9703	2918	3267	2108	1655	997	916	36.0102	33.1734	26.621	21.3903	12.4861	12.7599	2.71375e-05	-1.09837	down
gene_9702	685	590	479	283	238	218	18.0214	12.7827	12.8856	7.80049	6.34272	6.47757	2.18717e-05	-1.112	down
gene_9704	4078	3064	1405	751	626	797	44.5626	27.5564	15.7063	8.5936	6.9375	9.82819	7.65454e-05	-1.78039	down
gene_7352	1909	2283	2032	905	542	355	22.9334	22.5678	24.9739	11.3887	6.60626	4.8071	1.03361e-09	-1.7189	down
gene_9708	16767	17045	13433	7031	4135	4051	157.448	131.704	129.093	69.1624	39.417	42.9567	3.84505e-10	-1.52171	down
gene_4165	3266	3093	2065	1406	1286	632	58.4972	45.5812	37.8559	26.3694	23.3877	12.7652	2.49453e-05	-1.25134	down
gene_10957	58	54	89	19	33	16	1.50552	1.1709	2.37795	0.505114	0.872972	0.460644	0.00740221	-1.46876	down
gene_6465	1208	980	665	556	412	295	9.93982	6.63624	5.59465	4.79209	3.44103	2.74071	0.00051179	-1.07028	down
gene_6643	1920	2230	1737	1165	877	551	28.6899	27.4202	26.5661	18.2379	13.305	9.2931	1.07266e-06	-1.09042	down
gene_6647	5441	2750	401	253	176	212	56.2266	23.3818	4.23498	2.73639	1.83781	2.46826	1.2176e-06	-3.56615	down
gene_6646	1222	1119	786	514	520	342	39.0304	29.411	25.6825	17.1726	16.8532	12.3096	3.03996e-05	-1.06044	down
gene_13465	888	835	737	450	431	248	19.1038	14.7875	16.2341	10.1453	9.41567	6.00518	1.53177e-05	-1.02595	down
gene_13335	1203	1222	879	459	261	208	34.6491	28.9509	25.8943	13.8262	7.61896	6.73805	3.23445e-10	-1.739	down
gene_3961	4590	4428	2679	1495	1117	738	59.4402	47.1828	35.5034	20.2804	14.6813	10.7923	5.26905e-10	-1.6991	down
gene_9092	8687	9240	7640	2185	1972	1020	173.211	151.606	155.912	45.6352	39.9074	22.9515	5.33605e-22	-2.21868	down
gene_12989	10078	5785	843	689	433	471	219.346	103.6	18.7685	15.6927	9.55553	11.5648	5.142e-06	-3.23	down
gene_14430	759	593	561	329	205	168	18.5138	11.9024	13.9994	8.39597	5.08155	4.62909	3.35659e-06	-1.35641	down
gene_14431	2526	2442	2103	1341	1042	778	28.2006	22.4346	24.0248	15.6881	11.8141	9.80943	9.06839e-08	-1.05585	down
gene_14433	3313	3168	2411	1453	1094	842	39.8878	31.3832	29.7064	18.3277	13.3726	11.4427	1.65989e-09	-1.28027	down
gene_12261	3276	3696	2798	1657	1422	991	49.0301	45.5097	42.8462	25.9733	21.6023	16.7416	1.88501e-11	-1.14826	down
gene_12260	493	594	391	281	188	121	11.0812	10.9988	8.99697	6.60496	4.28335	3.05155	1.09627e-05	-1.22943	down
gene_12264	4673	4950	3876	1565	1384	770	69.3147	60.421	58.8348	24.3127	20.8414	12.8868	4.92638e-16	-1.76658	down
gene_5522	713	712	443	354	208	141	22.8362	18.7737	14.5075	11.8873	6.74892	5.08824	6.09359e-05	-1.32306	down
gene_5521	1002	961	718	528	273	203	26.3295	20.7807	19.2974	14.5181	7.26418	6.01375	4.3796e-05	-1.34255	down
gene_6878	12996	9317	4506	2781	2724	1619	247.03	145.719	87.6421	55.3772	52.5574	34.7379	9.31152e-06	-1.79256	down
Ganoderma_lucidum_newGene_299	2535	5969	6755	1752	823	619	122.921	238.261	335.438	88.9938	40.5145	33.8942	3.71561e-06	-2.2091	down
gene_10131	2612	2733	1963	966	551	475	30.5496	26.2958	23.4853	11.8303	6.53377	6.26212	7.26607e-12	-1.77451	down
gene_13450	4058	3110	1413	1149	1100	603	81.7546	51.5567	29.127	24.2384	22.5009	13.7079	0.000437707	-1.47555	down
gene_2403	953	1754	1303	738	815	293	23.2319	35.198	32.5169	18.8544	20.1759	8.05858	0.00969261	-1.03694	down
gene_11533	7669	6064	3746	1424	1823	653	111.73	72.6871	55.8461	21.7308	26.9593	10.7392	1.31459e-07	-2.07452	down
gene_2408	308	247	185	130	137	72	3.7885	2.49905	2.32309	1.66922	1.7134	0.988395	0.00273592	-1.02256	down
gene_11772	204	224	148	125	79	50	5.52793	4.99039	4.10853	3.54154	2.17725	1.52441	0.00128306	-1.09012	down
gene_1985	427	469	427	97	104	103	8.2989	7.49698	8.49187	1.95797	2.04582	2.2528	3.17384e-12	-1.96581	down
gene_2382	1918	1525	788	477	252	477	19.0582	12.4677	8.01118	4.95977	2.53588	5.35028	0.000779461	-1.61466	down
gene_1187	56656	42831	23404	17569	13455	13371	1530.56	952.072	647.045	497.209	369.041	407.892	0.000431365	-1.31775	down
gene_4806	15722	10603	5216	3375	2172	2065	177.852	98.6905	60.3846	39.9905	24.9425	26.374	5.27953e-06	-1.9212	down
gene_1320	3416	3923	3127	1761	1816	880	32.9983	31.1796	30.9116	17.814	17.8077	9.59382	6.48731e-06	-1.13854	down
gene_2855	3144	3153	1745	1554	1305	606	60.7158	50.1077	34.48	31.4233	25.5774	13.205	0.00146049	-1.12807	down
gene_9666	2987	4323	4018	1132	1701	1295	130.704	155.643	179.902	51.8502	75.5631	63.9562	0.000138947	-1.29453	down
gene_7912	4161	8327	8726	1485	1267	1421	41.7922	68.8246	89.709	15.6254	12.9225	16.1128	1.16897e-08	-2.19098	down
gene_6407	733	845	600	424	227	177	12.3985	11.7555	10.3803	7.50194	3.88306	3.36917	1.3548e-05	-1.30771	down
gene_12196	5959	11736	13031	4210	2332	2508	244.208	395.734	546.532	180.729	97.0112	116.046	3.97781e-05	-1.6606	down
gene_12190	2003	1279	609	443	491	314	24.7494	13.0091	7.69203	5.72745	6.16047	4.37245	0.00108509	-1.50495	down
gene_12198	255	349	238	152	97	116	9.09599	10.2284	8.69147	5.66949	3.48002	4.67274	0.000650997	-1.05543	down
gene_9983	1070	1047	789	375	595	206	33.8798	27.2753	25.5412	12.4261	19.1256	7.36411	0.00181412	-1.2078	down
Ganoderma_lucidum_newGene_386	115	114	71	55	40	26	4.92306	4.0309	3.13519	2.44183	1.72066	1.23148	0.00162519	-1.20241	down
gene_11186	821	665	537	111	102	88	16.9257	11.2853	11.3319	2.37847	2.11903	2.03206	7.178e-22	-2.61496	down
gene_5102	1032	1213	1001	681	443	322	14.0472	13.5866	13.9423	9.70669	6.11227	4.94971	9.16596e-06	-1.07521	down
gene_10369	13385	14625	10190	6889	5718	4525	493.944	444.084	384.827	266.294	214.243	188.544	3.95952e-08	-1.02799	down
gene_2097	3287	6393	7697	2059	2139	1950	55.1104	88.2123	132.087	36.1593	36.4039	36.9183	0.00123169	-1.35991	down
gene_10754	971	815	552	380	189	223	12.4811	8.62496	7.25832	5.11208	2.4578	3.2381	4.93395e-05	-1.44086	down
gene_10753	1117	1019	628	123	62	39	17.7319	13.3156	10.1916	2.03509	0.989879	0.695004	5.11142e-22	-3.5536	down
gene_2896	1633	1426	992	485	340	358	22.299	16.0226	13.8665	6.93507	4.70493	5.51709	9.61388e-09	-1.63432	down
gene_5322	3375	2393	1002	666	544	419	138.283	80.6676	42.0249	28.565	22.6193	19.3654	1.2494e-05	-1.92042	down
Ganoderma_lucidum_newGene_2252	1763	1489	794	398	506	392	22.4791	16.2144	10.3181	5.36552	6.59751	5.50602	7.65833e-05	-1.47351	down
gene_1847	11472	10868	6479	1772	1554	1306	138.947	108.302	80.3099	22.4785	19.107	17.8509	4.20157e-22	-2.49224	down
gene_3400	2869	2376	1511	1147	955	781	23.9504	16.3207	12.9067	10.0248	8.09021	7.35795	0.000255832	-1.09612	down
gene_10118	7579	7688	5616	3328	2939	2261	159.053	132.754	120.613	73.1632	62.6152	53.5661	1.12188e-09	-1.16376	down
gene_10110	788	1019	629	341	123	165	70.4034	74.9041	57.5204	31.9208	11.0888	16.6429	1.76412e-06	-1.84148	down
Ganoderma_lucidum_newGene_895	326	309	227	140	58	60	2.14977	1.67897	1.5309	0.965118	0.387386	0.445126	1.19344e-05	-1.6511	down
gene_2	377	378	223	144	63	51	8.58604	7.09782	5.20812	3.43856	1.4551	1.31421	3.80235e-06	-1.84106	down
gene_7987	3738	2879	1509	811	522	303	61.098	38.708	25.2383	13.8779	8.65864	5.58126	2.02301e-08	-2.23196	down
gene_11890	2833	2165	827	510	551	259	22.6886	14.2639	6.77726	4.27275	4.47392	2.33469	1.38515e-05	-2.02734	down
gene_13947	1134	999	842	281	215	89	24.2652	17.5998	18.4474	6.29893	4.66912	2.13958	1.50312e-11	-2.29169	down
gene_13948	1019	768	248	21	33	14	24.862	15.4024	6.17655	0.518218	0.804804	0.367209	7.70417e-19	-4.76393	down
gene_153	24541	11983	246	35	89	41	1330.19	534.439	13.6439	1.97385	4.87456	2.4489	3.594e-07	-7.62122	down
gene_8151	54	77	41	34	15	6	2.27058	2.65477	1.76952	1.47874	0.628127	0.272718	0.00918952	-1.5847	down
gene_8150	2226	2105	1497	741	398	251	30.4474	23.6901	20.9564	10.6182	5.52135	3.86811	2.50407e-09	-2.00388	down
gene_8158	4088	2673	773	287	393	254	82.9492	44.6209	16.053	6.08266	8.08949	5.81223	2.44622e-07	-2.84636	down
gene_8034	622	560	474	360	220	188	6.39464	4.74005	4.99383	3.8803	2.29914	2.18052	0.000277534	-1.01004	down
gene_11592	3779	3589	2812	1778	1550	953	54.3346	42.4523	41.3685	26.7753	22.6186	15.4721	2.07822e-07	-1.14949	down
gene_5716	63950	79519	67591	11934	7722	16203	737.022	754.077	797.219	144.076	90.3487	210.87	3.2164e-08	-2.33878	down
gene_7334	201	200	146	117	65	43	5.57622	4.57516	4.14725	3.39998	1.81041	1.33012	0.000964974	-1.20257	down
gene_10307	2897	2605	1711	1005	1385	360	38.2042	28.2665	23.0822	13.8793	18.5366	5.35274	0.00423263	-1.31965	down
gene_8168	1951	1618	1398	697	541	414	113.254	77.2868	83.0711	42.3925	31.8754	27.0896	2.92668e-10	-1.48154	down
gene_3439	3831	3014	1551	504	339	338	73.7666	47.7417	30.5477	10.1564	6.62222	7.341	9.27684e-14	-2.68863	down
gene_10778	675	684	544	291	239	197	18.4113	15.36	15.1908	8.31917	6.60409	6.06158	1.29482e-09	-1.26375	down
gene_5305	15317	14500	10217	6418	4462	3580	206.895	161.157	141.227	90.8066	61.1811	54.5938	1.09929e-08	-1.35786	down
gene_3301	3895	3967	2548	1010	608	756	47.3303	39.6624	31.6858	12.8528	7.49123	10.3649	1.86573e-11	-1.98026	down
gene_1822	1918	2024	1460	791	483	553	39.102	33.9581	30.4686	16.8836	9.98624	12.7173	9.0141e-08	-1.42514	down
gene_35	1878	1616	769	568	567	356	64.6613	45.7598	27.0862	20.4624	19.8012	13.834	0.000187955	-1.38402	down
gene_9609	1972	3960	4174	534	262	423	30.1648	49.8571	65.3634	8.55902	4.06989	7.29995	1.04997e-11	-2.90855	down
gene_7657	499	539	317	139	167	119	12.7231	11.3237	8.26085	3.7149	4.30706	3.42959	2.55997e-07	-1.51936	down
gene_13770	2485	2336	1285	542	544	284	45.9733	35.5578	24.3304	10.5014	10.2208	5.92083	6.72662e-11	-2.04472	down
gene_12769	822	494	337	264	151	132	15.9826	7.89715	6.7	5.36469	2.97994	2.8903	0.000440508	-1.4983	down
gene_8953	11126	15342	12814	5591	6302	2968	134.82	152.966	158.912	70.9642	77.5299	40.6062	1.93545e-06	-1.30597	down
gene_1145	6213	6103	3706	2845	2346	1831	166.24	134.346	101.474	79.7301	63.7083	55.3245	3.55356e-05	-1.05897	down
gene_13967	1047	1343	1086	378	161	242	14.5302	15.3456	15.4296	5.48518	2.26581	3.78231	4.73287e-09	-2.02419	down
gene_1498	3137	2055	1228	1061	721	466	119.231	64.2732	47.7691	42.2372	27.7918	19.9796	0.000526515	-1.4262	down
gene_6912	377	874	1147	348	173	93	5.37705	10.2558	16.7332	5.19604	2.49324	1.49605	0.000416013	-1.9502	down
gene_6911	436	505	404	313	150	141	7.20194	6.86188	6.83078	5.40611	2.50233	2.63084	0.00131931	-1.0648	down
gene_327	2474	2770	2143	978	621	584	71.5852	65.9559	63.4463	29.6452	18.2421	19.0811	6.0049e-14	-1.64082	down
gene_13477	18030	24235	19838	5320	9556	3434	427.901	473.265	481.833	132.271	230.263	92.0273	1.10437e-05	-1.65544	down
gene_8010	623	555	349	182	137	214	8.86531	6.49658	5.07297	2.71377	1.97113	3.43033	0.00153983	-1.31916	down
gene_3194	1525	1454	875	545	512	595	19.8608	15.5758	11.6616	7.43536	6.76128	8.74654	0.00383479	-1.03357	down
gene_9493	2352	1915	919	547	724	361	54.2834	36.3538	21.6917	13.2219	16.9625	9.40347	0.000175169	-1.53806	down
gene_9491	18550	11049	3928	1731	432	2473	283.182	138.786	61.3645	27.6794	6.68349	42.6347	0.000761864	-2.58871	down
gene_3633	1532	7364	10001	935	1778	1129	25.1977	99.6826	168.378	16.1046	29.6929	20.9709	0.00151186	-2.16138	down
gene_3184	689	758	673	190	192	199	15.5262	14.0443	15.5128	4.48674	4.38722	5.04642	4.91151e-10	-1.70617	down
gene_3182	57	99	83	32	34	29	2.87244	4.15716	4.30603	1.71705	1.76813	1.6762	0.00529547	-1.18627	down
gene_10328	1583	1387	847	551	347	462	65.1836	46.9932	35.6925	23.7706	14.4733	21.4836	0.000256289	-1.32411	down
gene_2329	548	380	258	177	127	87	12.3924	7.06546	5.97285	4.19271	2.89769	2.20976	5.38804e-05	-1.50364	down
gene_3459	14676	19405	20441	4964	6869	3210	294.277	320.154	419.456	104.272	139.83	72.6713	3.34989e-08	-1.75969	down
gene_11052	555	546	402	325	158	132	6.36565	5.15329	4.71798	3.90103	1.83659	1.70247	0.000408091	-1.20734	down
gene_13835	504	494	386	248	116	97	5.95572	4.79896	4.664	3.06974	1.38301	1.2868	1.09574e-05	-1.50938	down
gene_4980	2837	2115	1073	838	853	664	45.5993	27.9622	17.6494	14.0988	13.9104	12.0506	0.00264983	-1.20434	down
gene_12975	1604	1321	1399	563	700	475	44.9206	30.423	40.0803	16.4965	19.887	15.0177	2.08053e-05	-1.19072	down
gene_7988	641	499	246	104	81	37	16.0231	10.2606	6.27958	2.69954	2.03644	1.02146	3.63767e-09	-2.55779	down
gene_7635	2598	2254	1625	954	1006	576	44.0029	31.402	28.1655	16.924	17.2889	11.0103	4.48766e-06	-1.24105	down
gene_8272	7124	5505	4035	1989	767	901	89.8658	57.1326	52.0895	26.277	9.81368	12.8282	7.80969e-08	-2.0994	down
gene_13517	106	84	67	47	27	24	5.19361	3.38187	3.33572	2.39937	1.34815	1.33536	0.00208302	-1.28863	down
gene_4188	4045	5002	4685	2773	1772	1055	49.515	50.3741	58.6819	35.5579	22.014	14.5825	3.96053e-05	-1.23129	down
gene_8765	11623	7697	2921	3488	2426	1383	119.183	64.9369	30.6466	37.4665	25.2549	16.011	0.00360955	-1.51726	down
gene_10159	1477	1272	810	472	449	258	23.5082	16.6574	13.198	7.86325	7.25406	4.63272	6.5395e-07	-1.48496	down
gene_13161	2133	2393	1722	1144	942	546	53.0533	48.9735	43.8476	29.8045	23.7819	15.3322	6.33878e-07	-1.15128	down
gene_287	7260	7669	6946	4366	3370	2272	122.303	106.308	119.765	77.0587	57.634	43.2194	3.3923e-07	-1.03564	down
gene_283	6400	7134	5507	3611	3281	1843	83.621	76.6936	73.6356	49.4162	43.5173	27.183	2.32261e-06	-1.02697	down
gene_753	6403	6519	5049	1961	1055	1212	103.311	86.5511	83.3663	33.1382	17.2821	22.08	4.78056e-13	-1.96474	down
gene_12748	8850	8108	5833	3721	1092	2250	349.082	263.14	235.443	153.746	43.7276	100.185	0.000865505	-1.56114	down
gene_6444	894	1093	950	412	240	222	10.9106	10.9762	11.8637	5.26315	2.97092	3.0543	7.84265e-11	-1.64526	down
gene_6446	15090	15120	10468	5019	3577	2565	453.306	373.733	321.817	157.944	109.099	86.9935	1.09296e-14	-1.76243	down
gene_8974	7564	7989	6264	3998	3412	2419	70.1094	60.9305	59.4244	38.8165	32.1131	25.317	1.63091e-09	-1.03658	down
gene_2513	291	314	350	165	115	80	4.42071	3.93085	5.44602	2.63306	1.76919	1.37374	7.97521e-06	-1.3265	down
gene_3519	1925	2335	1982	5041	5524	2932	28.6495	28.5956	30.1847	78.6217	83.4881	49.2895	1.76627e-07	1.2159	up
Ganoderma_lucidum_newGene_1344	152	136	171	457	291	373	1.02597	0.711891	1.15666	3.10675	1.89922	2.72309	4.99669e-05	1.41852	up
gene_13983	207	241	118	713	1098	565	2.77284	2.65557	1.61179	10.0274	14.9676	8.56027	2.59923e-10	2.21865	up
gene_13985	19	6	8	63	73	49	0.750182	0.167531	0.303186	2.6191	2.94989	2.16409	4.7206e-06	2.60133	up
gene_13984	367	645	336	2448	3283	1980	34.9779	50.6227	32.801	244.764	318.195	213.373	7.84486e-19	2.67625	up
gene_110	654	609	483	1079	1195	1069	9.84977	7.54947	7.44106	17.0455	18.2987	18.2069	7.86905e-05	1.09719	up
gene_4531	599	1025	850	4059	6293	3003	10.0248	14.1175	14.566	71.2124	106.992	56.787	1.59596e-14	2.55584	up
gene_4539	318	504	497	1466	1853	763	6.85125	8.9548	10.9834	33.1646	40.6198	18.6018	1.52126e-06	1.71525	up
gene_11583	34	41	22	86	192	106	0.365257	0.362659	0.243915	0.977651	2.1384	1.30733	7.7862e-06	2.15751	up
gene_11582	296	767	738	2151	4015	1328	6.36664	13.5955	16.2548	48.5405	87.8067	32.3053	2.2231e-05	2.15406	up
gene_11581	105	114	122	631	1416	791	1.13824	1.02512	1.36247	7.2298	15.7291	9.76401	1.0764e-15	3.20364	up
Ganoderma_lucidum_newGene_525	128	170	167	787	577	201	2.83502	3.11224	3.79594	18.3873	13.0533	5.05513	3.11472e-05	1.78206	up
Ganoderma_lucidum_newGene_529	20	20	23	45	43	114	0.588713	0.478224	0.69192	1.37824	1.27071	3.81281	0.00558377	1.94221	up
Ganoderma_lucidum_newGene_528	88	93	56	407	394	299	1.44352	1.23392	0.82891	6.51203	5.97206	5.07689	1.59058e-19	2.35469	up
gene_565	1074	1633	1551	6152	5600	4648	18.6675	23.3697	27.6022	112.1	98.8935	91.2922	2.33701e-16	2.07541	up
Ganoderma_lucidum_newGene_399	60	107	65	206	143	90	4.17725	6.09199	4.61266	15.0332	10.0955	7.08467	0.00535788	1.02292	up
gene_4786	167	176	160	336	407	292	2.75355	2.39454	2.70207	5.80923	6.8314	5.44074	1.1588e-05	1.17814	up
gene_7372	31	62	59	159	104	79	0.655709	1.10123	1.29434	3.58137	2.27245	1.92053	0.00266169	1.26433	up
gene_14181	123	341	435	7940	11774	6669	3.18553	7.30872	11.5992	216.795	311.573	196.3	1.3226e-25	4.98755	up
gene_6025	22	24	69	688	456	362	0.532232	0.47071	1.72153	17.706	11.3629	10.0276	3.68864e-13	3.75277	up
Ganoderma_lucidum_newGene_2207	40	152	126	549	756	720	1.41037	4.52838	4.6518	20.8244	27.7822	29.516	2.96074e-08	2.86486	up
gene_3040	140	141	175	631	548	369	1.69057	1.39263	2.16263	7.97722	6.71464	5.0306	6.23191e-12	1.85323	up
gene_2873	366	890	1087	2770	3590	4821	7.82489	15.6891	23.834	62.1828	78.1018	116.677	4.96473e-06	2.45956	up
gene_11075	226	242	247	3799	7977	5005	11.0388	9.70084	12.3071	194.377	395.612	276.075	6.36376e-38	4.70966	up
gene_5613	1357	2161	1940	3536	3888	3222	19.3827	25.4047	28.3606	52.922	56.3945	51.9754	0.000163297	1.11362	up
Ganoderma_lucidum_newGene_2713	16	12	19	35	47	36	0.599202	0.370594	0.647828	1.42753	1.85038	1.52947	0.00844996	1.45782	up
Ganoderma_lucidum_newGene_2235	95	72	79	164	168	204	1.16485	0.732692	1.01896	2.15142	2.11828	2.84871	0.00151823	1.29599	up
Ganoderma_lucidum_newGene_2231	300	362	308	743	673	664	4.52971	4.35466	4.78763	11.7434	10.2666	11.3286	4.27607e-07	1.25319	up
gene_8226	866	2049	2295	5597	6158	3252	5.5899	10.8836	15.1608	37.8547	40.3632	23.7037	0.000250098	1.61673	up
Ganoderma_lucidum_newGene_2714	15	26	16	45	53	40	0.503133	0.623069	0.472219	1.48405	1.70191	1.34392	0.00271497	1.42991	up
gene_6269	529	960	1081	2531	1562	1700	6.67062	9.96074	13.955	33.4486	20.003	24.2153	0.00104331	1.28715	up
gene_11461	67	57	46	113	187	89	1.61864	1.11644	1.1187	2.83831	4.56546	2.42847	0.00149242	1.31712	up
gene_11462	227	244	202	384	647	276	7.80225	6.90329	7.09317	13.7996	22.5542	10.7137	0.00360908	1.07268	up
gene_13281	619	1340	1469	2168	2804	3378	16.3972	29.2441	39.8737	60.2405	75.533	101.199	0.0031806	1.48218	up
gene_7613	48	69	51	209	110	60	0.68309	0.813761	0.739986	3.15019	1.60607	0.973095	0.00664473	1.23021	up
gene_10849	90	64	85	199	148	143	1.34056	0.791023	1.30881	3.13109	2.24914	2.41849	0.00120955	1.14643	up
gene_682	1034	1310	1090	3099	4060	2273	24.2122	25.2474	26.1121	76.0447	96.5509	60.1133	3.13028e-10	1.5816	up
gene_12726	170	168	154	739	144	657	4.48975	3.6502	4.15835	20.5101	3.85917	19.6385	0.00419793	1.82261	up
Ganoderma_lucidum_newGene_2820	13	21	9	261	50	172	1.06072	1.40991	0.715593	22.6481	4.1327	16.0798	2.41735e-08	3.65674	up
Ganoderma_lucidum_newGene_830	0	14	17	177	188	155	0	0.818185	1.22755	13.7024	14.1445	12.9072	3.54742e-09	4.20491	up
gene_3286	117	132	104	387	930	221	1.77121	1.65087	1.61032	6.16347	14.3671	3.7989	1.13785e-05	2.21648	up
gene_3282	270	246	218	995	692	381	2.95179	2.2152	2.44509	11.4294	7.69738	4.71415	2.59621e-07	1.5594	up
gene_3288	623	799	702	2721	1894	1091	4.32911	4.5673	4.99432	19.8215	13.3695	8.56254	7.26587e-08	1.49696	up
gene_3869	37	101	134	280	410	258	1.84974	4.24088	6.99898	15.0255	21.2888	14.8752	0.000350894	1.92201	up
gene_14376	45	27	64	198	85	300	1.11927	0.551201	1.62647	5.15773	2.13607	8.44803	0.000756355	2.29344	up
gene_14374	159	2527	3445	16108	24960	15499	9.35786	123.007	208.583	998.43	1499.35	1035.55	0.00784958	3.32632	up
gene_5426	1673	3306	3039	5545	6167	4361	10.8142	17.5937	20.1146	37.5653	40.4973	31.849	0.00114409	1.13631	up
gene_5425	35	54	54	167	141	120	1.42706	1.80958	2.25972	7.18034	5.84847	5.53581	2.89292e-07	1.70604	up
gene_10614	87	112	72	215	329	108	2.37954	2.51951	2.0272	6.17051	9.16382	3.34056	0.00127715	1.36805	up
gene_132	347	497	524	822	855	1964	13.8214	16.3309	21.4094	34.364	34.6571	88.5721	0.00375042	1.67478	up
gene_133	659	1105	1118	1766	1940	3694	13.2451	18.2606	22.9814	37.1707	39.5799	83.8274	0.00280759	1.60705	up
gene_5138	219	473	420	1443	2635	963	6.05683	10.7943	11.9297	41.9597	74.2541	30.1737	2.70134e-07	2.28865	up
gene_5139	63	81	44	328	236	306	2.56013	2.72949	1.80581	14.0478	9.81663	14.1547	6.19738e-12	2.39169	up
gene_5132	0	20	31	1150	2030	1150	0	0.472984	0.914433	35.2882	60.3804	38.0336	1.83715e-05	6.51967	up
gene_5137	70	69	85	2160	4089	2041	1.96612	1.58924	2.44959	63.9394	117.288	65.1263	2.3748e-48	5.32904	up
gene_11010	157	401	490	1468	1851	809	1.99555	4.19695	6.39102	19.5996	23.9515	11.644	2.97308e-05	2.0563	up
gene_3835	6266	7072	5380	10737	12827	11623	95.2543	88.4536	83.6887	170.98	197.97	199.535	9.72781e-05	1.08344	up
gene_3834	326	348	388	778	1193	1158	5.32371	4.66827	6.47648	13.3135	19.7883	21.3643	6.49808e-06	1.7393	up
gene_11728	22	20	39	131	142	151	0.684051	0.497158	1.2333	4.28765	4.48923	5.33542	7.94524e-08	2.5299	up
gene_7390	76	131	118	269	214	183	1.9834	2.82996	3.16677	7.41384	5.70148	5.44034	0.000320521	1.15974	up
Ganoderma_lucidum_newGene_1106	98	83	54	154	157	164	1.2088	0.841575	0.67753	2.00308	1.97484	2.29461	0.00218913	1.18926	up
gene_8195	117	197	179	383	333	546	1.53919	2.13319	2.41044	5.28332	4.44431	8.10972	0.000544233	1.56771	up
gene_6043	411	348	364	1920	2195	952	3.95562	2.75234	3.58419	19.3709	21.4675	10.3558	7.48136e-14	2.24979	up
gene_3675	41	54	43	421	512	170	1.09594	1.2014	1.17885	11.9659	14.1097	5.19021	1.52224e-15	3.07553	up
gene_3677	983	1194	982	10317	1171	3626	15.6092	15.6035	15.9547	171.651	18.8711	65.0187	0.0003513	2.31821	up
gene_3676	74	182	154	598	180	524	1.61979	3.29078	3.45471	13.7703	4.01192	13.0142	0.00187358	1.84676	up
gene_3673	1621	2120	1870	11775	6790	9885	21.401	23.0212	25.2652	162.86	91.0156	147.385	1.29732e-15	2.49814	up
gene_837	2927	4253	3798	5216	9673	10794	34.0338	40.6962	45.1989	63.5544	114.226	141.778	0.00213005	1.45061	up
gene_12397	404	2504	3585	22560	20434	13907	9.994	51.0552	90.9056	585.737	514.177	389.216	1.61033e-06	3.21485	up
gene_12396	81	150	184	680	272	469	2.50153	3.82272	5.84322	22.1552	8.57646	16.4701	0.000125967	1.89556	up
Ganoderma_lucidum_newGene_1055	0	0	0	74	67	70	0	0	0	7.08828	6.21331	7.26454	6.65468e-11	8.73091	up
gene_4942	97	93	94	541	522	264	1.48225	1.16653	1.46835	8.70519	8.14304	4.58491	2.04222e-16	2.30601	up
gene_4945	41	50	33	332	543	282	5.00191	5.05808	4.06571	42.8737	68.1094	39.2251	8.31626e-22	3.36262	up
gene_1732	2562	2288	1742	3749	6483	5044	22.7492	16.7152	15.8303	34.8763	58.4582	50.583	0.000186644	1.39257	up
gene_9121	78	67	61	333	274	292	1.86202	1.30788	1.50222	8.37985	6.68361	7.91168	2.20197e-14	2.27298	up
gene_9125	142	177	196	357	483	191	2.11376	2.17549	2.99631	5.59011	7.33959	3.21287	0.00544875	1.08245	up
Ganoderma_lucidum_newGene_225	14	76	52	226	338	162	0.552843	2.36405	2.00076	9.02242	13.0305	6.93348	1.54197e-05	2.49383	up
gene_5034	39	81	57	131	96	182	1.80244	3.14222	2.70899	6.4315	4.58751	9.68611	0.0065507	1.43452	up
gene_5159	643	610	454	2042	1765	740	11.8007	9.1992	8.51539	39.262	32.8889	15.3351	7.9955e-06	1.48072	up
gene_6575	105	156	173	476	1070	832	2.01988	2.46089	3.41411	9.61588	20.9358	18.1046	1.04645e-08	2.63545	up
Ganoderma_lucidum_newGene_2028	150	206	131	407	275	336	5.07265	5.73973	4.51024	14.4343	9.45853	12.8329	8.80907e-05	1.22792	up
gene_6574	104	181	137	579	440	514	1.77047	2.54624	2.3954	10.3767	7.64293	9.94374	1.68195e-10	2.02657	up
Ganoderma_lucidum_newGene_480	105	63	80	215	543	134	1.91948	0.96391	1.4242	4.13753	9.62284	2.62503	0.000701666	1.92029	up
Ganoderma_lucidum_newGene_2776	18	6	9	45	92	130	0.165459	0.044604	0.081109	0.454586	0.898067	1.41592	6.38006e-06	3.24828	up
Ganoderma_lucidum_newGene_815	187	275	290	1078	2222	1278	1.34758	1.64067	2.15865	8.21479	16.3852	10.5871	4.82257e-12	2.75215	up
Ganoderma_lucidum_newGene_813	12	14	14	46	51	40	0.284716	0.284005	0.348245	1.20419	1.2886	1.11688	6.45842e-05	1.91225	up
Ganoderma_lucidum_newGene_812	52	106	67	142	161	111	1.36057	2.55214	2.00292	4.36072	4.73716	3.51936	0.00566133	1.02931	up
gene_10261	40	49	36	59	189	75	1.95254	1.97879	1.76025	2.99498	9.41225	4.14214	0.00862013	1.51939	up
gene_10263	128	145	130	455	678	566	4.22813	3.94721	4.39359	15.8361	22.8722	21.2499	1.12698e-11	2.24739	up
gene_10262	274	495	349	583	1237	588	9.88149	14.7048	12.8905	22.0712	45.412	24.0114	0.00362545	1.25948	up
gene_10264	290	523	585	928	3090	1161	6.54339	9.72314	13.5288	21.9764	70.9659	29.6623	0.000307871	2.01678	up
gene_10267	95	193	199	2103	2737	1414	2.30014	3.85307	4.93551	53.5336	67.525	38.8031	3.38523e-25	3.78982	up
gene_13079	805	2113	2461	17040	18936	19106	17.4736	37.7301	54.6709	387.541	417.379	468.408	2.34877e-14	3.51628	up
gene_13071	419	449	456	1676	1131	2153	5.78634	5.10574	6.45397	24.2939	15.8939	33.6487	3.31308e-07	2.10456	up
gene_13074	36	43	34	295	59	326	1.63658	1.60424	1.55899	14.1658	2.74243	16.8958	3.20623e-05	2.80466	up
gene_3801	353	523	530	1099	1224	615	4.61165	5.62689	7.09178	15.054	16.2507	9.08624	0.000325173	1.15509	up
gene_14391	422	638	510	4067	5798	5663	5.24442	6.53006	6.49438	53.0289	73.262	79.5885	5.04169e-25	3.50218	up
gene_9352	1945	4031	4155	9867	10537	21627	36.0708	61.5089	78.8506	191.694	198.411	452.964	3.82557e-05	2.30657	up
gene_7379	52	164	261	2429	3143	1984	1.68918	4.44673	8.83864	84.2661	105.671	74.2001	7.72339e-14	4.0848	up
gene_2551	419	625	534	802	1151	895	7.70492	9.45439	10.0606	15.4683	21.5072	18.602	0.00278365	1.01739	up
gene_5152	113	219	251	843	767	2138	2.23688	3.56833	5.102	17.5217	15.4616	47.9552	1.76412e-06	2.95682	up
gene_4575	181	215	183	437	581	269	3.77358	3.70124	3.92025	9.57929	12.3506	6.36093	4.11513e-05	1.25852	up
gene_8405	251	265	139	613	1210	574	2.57489	2.23628	1.45225	6.57788	12.5929	6.64522	5.85905e-07	2.02521	up
gene_8403	213	306	210	693	504	252	2.74819	3.24955	2.78161	9.39652	6.61341	3.67246	0.00135231	1.06846	up
gene_8402	99	182	233	1429	2538	2948	1.10232	1.67177	2.65975	16.7327	28.7924	37.2097	4.59568e-15	3.95659	up
gene_8408	203	331	352	1462	2741	3731	4.3054	5.7855	7.66001	32.6307	59.2876	89.7688	3.43911e-11	3.40266	up
gene_13147	16	38	40	167	144	136	1.16699	2.24866	2.95636	12.7229	10.6112	11.2007	2.29638e-08	2.38669	up
gene_1055	576	836	826	2010	3626	1450	7.10903	8.4877	10.4354	26.0007	45.4613	20.2095	5.19283e-06	1.76914	up
gene_5028	718	1308	1305	16749	21305	13732	7.19246	10.7842	13.3814	175.91	216.864	155.467	1.12216e-36	4.08709	up
gene_5029	103	111	78	188	246	234	2.19785	1.93989	1.69416	4.19585	5.32586	5.63079	0.000135753	1.37833	up
gene_9654	6	25	20	145	304	146	0.420628	1.61588	1.6631	12.3235	25.0909	13.3841	3.00222e-11	3.6937	up
gene_9651	23	35	30	248	90	177	1.0394	1.33433	1.39155	12.0082	4.20775	9.21166	2.26819e-08	2.69321	up
gene_10077	169	174	157	5162	307	6569	5.3562	4.5506	5.11085	172.096	9.88846	236.066	8.09535e-05	4.829	up
gene_9927	12	23	11	139	190	148	0.366564	0.570117	0.32122	4.5019	5.97457	5.17736	5.15117e-17	3.55304	up
gene_9929	397	468	362	1172	808	392	11.3422	10.9859	10.5827	35.0702	23.4361	12.6385	0.0028346	1.01272	up
Ganoderma_lucidum_newGene_847	33	42	47	102	73	130	0.403344	0.482034	0.50623	1.21628	0.869255	1.88807	0.00274621	1.50986	up
gene_474	605	1606	1639	14764	22239	10921	6.32899	13.8299	17.5482	161.894	236.34	129.081	1.4451e-17	3.75155	up
gene_6065	90	138	104	373	262	177	1.85253	2.34158	2.192	8.10567	5.51752	4.12346	1.78219e-06	1.38863	up
gene_11384	463	869	1112	5116	1544	2959	7.96073	12.3078	19.6043	92.3192	27.0045	57.5515	8.99112e-05	2.07335	up
gene_3122	319	758	853	4484	7076	4306	5.77128	11.2877	15.8155	85.1033	130.172	88.0928	6.31345e-13	3.17127	up
gene_3125	77	140	149	426	356	419	2.05519	3.08694	4.09417	12.0141	9.72617	12.7223	1.67208e-06	1.872	up
gene_3129	410	689	609	1203	1429	1491	9.50555	13.1512	14.4534	29.2446	33.6503	39.0584	6.67085e-05	1.45596	up
gene_2523	459	467	385	1276	670	701	6.04941	5.06128	5.18965	17.624	8.96765	10.4341	0.000127362	1.1204	up
gene_2520	826	1146	808	1888	2215	1334	22.1007	25.2499	22.1357	52.9747	60.2232	40.3277	3.68857e-06	1.09963	up
gene_2527	800	833	840	2175	2875	3655	11.7221	10.0411	12.6029	33.3952	42.7855	60.5177	4.12177e-07	2.02324	up
gene_811	610	929	726	1605	2043	1954	8.26442	10.3636	10.0673	22.7947	28.116	29.9038	5.39924e-06	1.49215	up
gene_13867	65	100	80	350	172	290	1.02014	1.29019	1.27546	5.74243	2.74085	5.14062	2.98934e-06	1.8908	up
gene_4962	1572	1982	2114	4341	4516	3928	17.5765	18.2446	24.1979	50.8718	51.2861	49.6129	2.02469e-06	1.31316	up
Ganoderma_lucidum_newGene_1079	34	32	42	67	89	81	1.31119	1.01006	1.64183	2.73194	3.50443	3.57275	0.00494347	1.28584	up
gene_10805	484	510	429	6077	7244	3736	5.09566	4.41789	4.6258	67.1114	77.5229	44.4681	3.99359e-56	3.68985	up
gene_10806	236	312	204	3023	3232	1472	5.64809	6.15446	5.00582	76.08	78.8337	39.9192	1.14508e-37	3.46163	up
gene_4299	3828	8239	8583	29529	24783	21661	53.8717	95.4049	123.605	435.347	354.112	344.241	8.25396e-08	2.0038	up
gene_7926	66	93	113	992	914	639	4.03241	4.72124	7.1329	64.1773	57.3026	44.5258	1.17273e-29	3.32737	up
gene_7922	103	165	120	307	202	255	1.32942	1.76566	1.59787	4.19041	2.67143	3.74381	0.000964681	1.13823	up
gene_4032	5805	5873	5052	11010	14292	7083	44.866	37.3498	39.957	89.1429	112.15	61.822	9.73498e-05	1.06045	up
gene_8674	9	14	44	157	128	255	0.237881	0.304206	1.22212	4.48475	3.56015	7.87735	1.03093e-05	3.1783	up
gene_12095	300	213	215	530	806	540	5.42905	3.17515	3.98507	10.0566	14.8226	11.0443	1.97612e-05	1.50561	up
Ganoderma_lucidum_newGene_2750	3	10	23	36	46	64	0.057795	0.162662	0.466824	0.724735	0.939443	1.50673	0.0090445	2.19301	up
gene_4818	632	1243	1280	9829	12059	6871	7.60219	12.3099	15.7579	123.936	147.364	93.3876	3.91957e-21	3.29966	up
gene_6454	276	340	397	5884	8811	6256	2.90605	2.95156	4.28308	65.0526	94.4136	74.5589	3.86961e-45	4.51166	up
gene_8264	91	114	85	380	728	336	0.707612	0.727968	0.678157	3.10931	5.77798	2.96297	3.27917e-11	2.4523	up
gene_8269	241	329	264	1903	3300	1488	2.01049	2.25682	2.24821	16.6402	27.9661	14.0236	1.68016e-21	3.12954	up
gene_7219	254	233	191	540	676	409	3.9208	2.96529	3.02175	8.74777	10.618	7.13452	2.83687e-07	1.38697	up
gene_7211	735	902	619	3154	3603	2614	4.89429	4.93734	4.21516	21.9987	24.355	19.6566	1.24168e-24	2.20353	up
gene_7105	2292	2452	1961	4526	5151	3917	52.3128	46.0533	45.8095	108.251	119.4	100.987	1.33287e-07	1.1651	up
gene_7104	425	413	350	927	759	640	17.2457	13.7848	14.5241	39.4112	31.2513	29.2931	1.29146e-07	1.09354	up
gene_10247	136	214	194	335	513	252	3.20198	4.17309	4.69783	8.30903	12.3369	6.7433	0.00220138	1.13588	up
gene_10245	94	171	241	3736	4038	2372	1.15698	1.74415	3.05686	48.5227	50.8268	33.1963	1.66031e-29	4.41167	up
gene_13054	86	237	206	2756	3535	1880	2.88264	6.54655	7.10232	97.2846	120.941	71.5088	2.72227e-24	4.06952	up
gene_2191	448	760	561	2504	2900	2008	6.16798	8.62688	7.91743	36.1824	40.613	31.2784	1.74428e-17	2.21217	up
gene_2197	250	328	330	6797	6875	4807	5.228	5.644	7.06102	148.924	146.005	113.542	2.04011e-87	4.46415	up
gene_2196	601	551	494	3006	3315	1607	8.07085	6.08589	6.79014	42.3219	45.2377	24.3916	6.06094e-20	2.35852	up
gene_2195	68	130	118	475	202	256	2.21067	3.48891	3.9247	16.2757	6.71331	9.44548	9.19657e-05	1.66863	up
gene_2198	179	197	167	365	495	490	3.68187	3.33795	3.51131	7.87546	10.3651	11.4047	2.08812e-05	1.50008	up
gene_1867	2533	5825	6896	26046	30754	19811	45.4677	86.0356	126.691	489.837	560.551	401.624	8.58036e-09	2.44081	up
gene_10658	296	317	297	2758	3809	2020	9.84313	8.68984	10.13	96.3101	128.915	76.0194	3.34991e-37	3.35378	up
gene_2877	939	1577	1627	5948	3923	4893	10.0238	13.8596	17.7813	66.5721	42.553	59.0347	1.64745e-08	1.97653	up
gene_12872	34	36	24	90	74	58	0.766704	0.664732	0.548994	2.14135	1.70005	1.46956	0.00017772	1.36528	up
gene_11359	338	528	467	1083	1011	1061	6.11418	7.85789	8.63574	20.5298	18.5821	21.6867	4.97846e-06	1.40652	up
gene_8466	227	251	156	1196	1536	924	7.74395	7.05267	5.45889	42.8448	53.3302	35.6684	7.11608e-24	2.66847	up
gene_1232	558	656	487	1140	1015	1020	14.3353	13.8629	12.7961	30.6672	26.4566	29.5855	1.52581e-05	1.06025	up
gene_1236	1693	2550	2374	3774	4254	6599	22.9741	28.4744	32.9687	53.6577	58.612	101.141	0.00298476	1.37123	up
gene_2475	84	137	90	295	266	301	3.21636	4.32662	3.55252	11.9082	10.4323	13.1021	6.50806e-07	1.65286	up
gene_8060	2512	2298	1634	3356	5818	2737	28.8701	21.7307	19.2198	40.4044	67.8894	35.5207	0.00616729	1.01684	up
gene_1503	249	360	425	662	621	835	3.49286	4.16452	6.10905	9.7485	8.86838	13.2638	0.00474249	1.21259	up
gene_1505	579	622	471	1238	970	1001	4.82449	4.26042	4.01001	10.8084	8.20332	9.41796	5.54071e-06	1.08976	up
gene_1507	907	1046	741	3446	4674	1626	13.8023	13.0941	11.529	54.9379	72.2178	27.9464	1.43236e-08	1.94593	up
gene_9433	310	439	345	1333	1406	1074	7.4408	8.66692	8.46765	33.5153	34.2534	29.0955	1.91494e-18	1.94408	up
gene_451	24	38	34	478	282	124	0.536631	0.711605	0.794211	11.5666	6.61137	3.21301	2.14428e-13	3.24097	up
Ganoderma_lucidum_newGene_2238	93	149	144	311	180	222	0.700647	1.02286	1.21714	2.49712	1.34665	1.94429	0.00801321	1.01647	up
gene_14211	540	294	266	886	1172	916	9.42961	4.22336	4.75076	16.2113	20.7841	18.0565	9.72063e-05	1.58364	up
gene_14212	494	692	552	2363	3746	2503	5.58782	6.44752	6.40219	28.0445	43.1039	32.0265	4.08304e-16	2.46844	up
gene_1884	39	71	22	116	86	76	0.682721	1.02772	0.382687	2.13852	1.53139	1.502	0.00873613	1.23895	up
gene_2504	80	165	154	484	581	334	2.31076	3.92735	4.55756	14.6639	17.0788	10.9139	1.29489e-07	1.92734	up
gene_1081	1319	1979	1762	8929	2033	20385	17.3389	21.4161	23.7115	123.04	27.1428	302.833	0.000158744	2.9415	up
Ganoderma_lucidum_newGene_1015	70	132	82	590	574	640	1.34971	2.09103	1.61746	12.016	11.2919	14.0006	2.40188e-17	2.86036	up
gene_2763	1419	1925	1407	2978	3302	2432	19.4055	21.6618	19.6896	42.6633	45.8389	37.5481	4.24287e-06	1.02136	up
gene_13590	1040	1083	867	2547	1705	1867	12.6272	10.8197	10.7829	32.4207	21.0339	25.6197	2.2287e-06	1.17159	up
gene_3452	170	193	165	536	536	271	3.31976	3.0943	3.29747	10.983	10.6568	5.97334	5.08006e-08	1.43933	up
gene_10826	49	71	52	156	74	258	1.71225	2.06323	1.86565	5.78324	2.64475	10.3054	0.0048265	1.76335	up
gene_10820	29	46	30	83	99	69	0.98594	1.28988	1.03299	2.98344	3.43099	2.64988	0.000206016	1.40452	up
gene_7900	722	888	704	2849	1424	3808	8.62533	8.73082	8.60519	35.6595	17.269	51.3857	2.7684e-05	2.03118	up
gene_7906	993	1179	971	2624	2432	1191	12.4056	12.1236	12.4179	34.3592	30.8693	16.8137	4.32394e-05	1.07486	up
gene_13614	45	56	40	98	108	80	2.93098	3.0144	2.68029	6.70969	7.15967	5.91414	0.000553049	1.16196	up
gene_8616	366	822	846	6534	13472	9035	5.89713	10.911	13.9673	110.446	220.706	164.637	1.1701e-18	4.00147	up
gene_8617	8	19	5	74	116	77	0.236278	0.483122	0.133753	2.47796	3.75921	2.787	2.35031e-09	3.24999	up
gene_8615	225	335	273	1152	187	1299	5.09376	6.26056	6.33585	27.4148	4.29253	33.3342	0.00917431	1.88585	up
gene_8618	123	126	143	1380	2916	1492	2.77937	2.33814	3.31411	32.7561	67.0899	38.1905	3.0623e-26	4.0153	up
Ganoderma_lucidum_newGene_2650	109	109	128	279	254	224	1.04973	1.07659	1.19594	3.16202	2.35426	3.31022	1.82074e-05	1.25402	up
Ganoderma_lucidum_newGene_622	6	18	27	79	88	52	0.247484	0.578764	1.12559	3.42607	3.68402	2.39107	0.000211987	2.19574	up
gene_12998	312	394	398	1225	2159	1545	9.36737	9.74061	12.2543	38.6372	66.0012	52.5191	6.61579e-11	2.3197	up
gene_7279	409	654	780	2252	1738	1407	4.54033	5.97255	8.85304	26.1921	19.5857	17.6348	8.8664e-07	1.64914	up
gene_7278	61	69	83	315	203	148	1.42438	1.32533	1.97299	7.74057	4.81414	3.90789	2.62015e-07	1.71996	up
gene_14028	53	117	146	432	291	751	1.97622	3.61775	5.61738	17.0387	11.1276	31.937	5.84028e-05	2.45181	up
gene_13030	1391	2110	2168	4065	3636	3257	33.6425	41.988	53.6633	102.992	89.2745	88.9439	0.000297822	1.08335	up
gene_3375	409	537	448	1570	1189	559	5.67253	6.12565	6.35743	22.8292	16.7583	8.75879	3.83994e-05	1.31514	up
gene_14114	142	289	280	1087	1484	816	2.66918	4.47799	5.3977	21.4706	28.4246	17.3794	1.62553e-10	2.37228	up
gene_2973	1222	1342	1044	2834	2763	1606	19.1092	17.2674	16.7015	46.4367	43.8836	28.3695	8.92499e-08	1.1034	up
gene_4527	280	578	833	2917	2432	2272	7.23602	12.3096	22.0609	79.1429	63.9419	66.4422	3.90461e-07	2.28319	up
gene_11178	210	374	337	656	696	592	5.29708	7.75017	8.69945	17.3386	17.821	16.8579	0.000195855	1.22752	up
gene_8286	150	128	134	261	308	283	1.66057	1.16319	1.52164	3.0285	3.46407	3.53926	0.000317996	1.20263	up
gene_190	285	396	288	1437	1018	1013	2.36584	2.70687	2.4471	12.513	8.58802	9.50883	8.42042e-18	1.97943	up
gene_192	208	318	267	659	473	485	4.20566	5.29374	5.52691	13.981	9.72707	11.0774	3.46889e-05	1.1661	up
gene_12854	95	185	236	394	347	423	5.33276	8.5233	13.5378	23.1667	19.7671	26.806	0.00561046	1.3297	up
gene_12850	8487	18661	21367	97423	103124	52408	78.0108	141.14	201.007	938.161	962.445	544.026	2.10666e-09	2.46433	up
gene_12851	361	488	571	1016	1537	984	12.5663	13.9755	20.3411	37.0521	54.3025	38.6522	5.95864e-05	1.44709	up
gene_12853	85	404	499	4151	5401	3359	3.52276	13.8104	21.2213	180.839	228.043	157.736	5.57544e-11	3.82279	up
gene_429	1696	2065	1734	3872	4264	2957	23.0952	23.1489	24.1683	55.2635	58.9796	45.4953	1.95753e-08	1.14492	up
gene_6562	249	343	303	1940	3077	1630	3.14828	3.57687	3.92807	25.7552	39.5988	23.3345	3.8604e-23	3.02278	up
Ganoderma_lucidum_newGene_208	12	0	8	58	54	44	0.123575	0	0.086676	0.672551	0.650107	0.575263	0.000204636	3.04204	up
gene_11505	114	111	80	308	164	265	2.05457	1.64052	1.46937	5.82456	3.00509	5.38915	0.000281396	1.43775	up
Ganoderma_lucidum_newGene_1312	9	73	52	146	114	235	0.293759	2.2407	1.94874	5.75905	4.34421	10.0122	0.00510481	2.13967	up
gene_11011	10	22	25	112	159	89	0.615271	1.11334	1.61288	7.4945	10.3146	6.38829	2.49748e-09	2.77927	up
Ganoderma_lucidum_newGene_1604	132	151	90	313	217	203	6.30247	6.17791	4.39856	15.7639	10.675	11.4564	0.000127362	1.11005	up
Ganoderma_lucidum_newGene_1605	265	446	579	882	896	1961	4.25426	5.96273	9.11435	15.2327	14.4116	35.5538	0.00302518	1.77805	up
Ganoderma_lucidum_newGene_1602	53	79	63	151	209	286	1.13205	1.3156	1.32094	2.98712	4.05902	6.33998	4.2496e-05	1.95959	up
Ganoderma_lucidum_newGene_1603	12	9	19	39	51	95	0.361598	0.235354	0.62488	1.31747	1.68027	3.49777	0.000637925	2.42868	up
gene_7047	71	109	88	266	285	180	1.49947	1.91865	1.92085	5.94774	6.17512	4.34608	2.26819e-08	1.57105	up
gene_1526	136	599	466	3322	1919	1218	2.95404	10.7278	10.3843	75.8022	42.436	29.9458	3.10665e-06	2.50531	up
gene_1525	1530	2062	1883	3492	4171	2802	23.9594	26.571	30.1828	57.3066	66.3368	49.5646	3.04707e-05	1.06579	up
gene_1522	125	159	104	322	394	157	5.1838	5.40156	4.39837	13.9945	16.5777	7.33212	0.000289743	1.27035	up
gene_1520	11	41	44	292	268	253	0.299539	0.967943	1.31633	8.93658	7.96453	8.35359	6.14762e-11	3.22533	up
gene_10030	750	928	651	1389	2112	1516	11.5395	11.7459	10.2503	22.3813	32.9906	26.3436	3.75972e-05	1.27634	up
gene_10031	176	284	286	558	1151	445	2.15657	2.87003	3.59472	7.18672	14.374	6.17109	0.000240383	1.64121	up
gene_3143	320	178	172	507	446	361	9.02926	4.13172	4.96489	15.0197	12.7958	11.5086	0.00368967	1.08794	up
gene_3141	301	323	242	655	1115	528	7.22308	6.37902	5.92653	16.4511	27.1705	14.2965	5.78578e-06	1.5375	up
gene_6311	372	394	318	2012	2174	1947	16.3814	14.2835	14.3303	93.0052	97.3907	97.0272	7.13061e-29	2.6593	up
gene_8184	180	126	83	637	876	672	4.44682	2.54971	2.08301	16.4726	21.9769	18.7418	9.95428e-13	2.65315	up
gene_11346	218	180	167	384	1509	261	4.37627	2.97109	3.42675	8.07019	30.7859	5.9099	0.00188558	2.01538	up
gene_14273	218	261	224	900	1007	756	4.52231	4.46541	4.75884	19.6319	21.2902	17.7795	6.12938e-20	2.06142	up
gene_14271	314	341	303	1045	1079	593	6.98723	6.24304	6.895	24.3701	24.3715	14.9007	2.56083e-12	1.60357	up
gene_32	1013	1223	1295	3249	1785	7971	11.243	11.1732	14.7165	37.805	20.1245	99.9859	0.00107073	2.17009	up
gene_14279	620	1517	1883	14827	16816	11156	8.1871	16.4849	25.4552	205.186	225.539	166.42	5.06588e-16	3.52171	up
gene_856	3705	3791	3000	9733	7781	5524	50.1257	42.1964	41.5293	137.942	106.875	84.3849	1.35196e-11	1.24128	up
gene_1067	2399	2735	2616	5487	4947	3910	25.5359	23.9572	28.5049	61.2021	53.476	47.0155	2.5146e-07	1.00947	up
gene_5783	94	645	836	2673	3617	1913	1.54697	8.75478	14.1104	46.217	60.6037	35.6553	0.000440508	2.47873	up
gene_9277	16	27	24	74	126	63	0.281673	0.388029	0.425746	1.37321	2.2563	1.2586	6.35994e-06	2.10351	up
gene_4923	1773	2137	1507	5015	5012	4116	16.7013	16.5673	14.5312	49.5031	47.9389	43.7919	1.4111e-14	1.53481	up
Ganoderma_lucidum_newGene_1037	79	88	86	499	494	340	2.90838	2.64187	3.33992	25.7123	27.3373	19.3446	7.83941e-27	2.51351	up
gene_12996	2544	6131	7500	14139	13362	10415	37.1635	73.7007	112.15	216.426	198.215	171.843	0.00394119	1.34124	up
gene_12990	61	146	136	1201	1430	891	1.40131	2.74489	3.19915	28.9299	33.3806	23.1269	4.55672e-21	3.48586	up
gene_1205	3700	4022	3343	9614	8996	8188	41.3901	37.0222	38.2656	112.675	102.177	103.436	4.16883e-12	1.42357	up
gene_4252	155	242	210	388	472	393	7.54079	9.66472	10.4433	19.7661	23.315	21.542	0.000193919	1.20476	up
gene_11758	120	325	395	939	750	664	1.82713	4.09037	6.19222	15.0639	11.659	11.4748	0.00113573	1.59828	up
gene_12335	43	84	123	178	307	333	0.806414	1.30395	2.36669	3.51553	5.88424	7.0983	0.00110495	1.89768	up
gene_228	503	2013	2749	14167	14730	17103	7.95542	26.2006	44.5097	234.812	236.618	305.581	3.73013e-08	3.28835	up
gene_8630	24	44	44	321	578	303	0.870678	1.34507	1.67991	12.6073	21.9977	12.8167	5.84419e-18	3.55782	up
gene_8633	25	116	153	821	1642	757	0.927338	3.59977	5.89352	32.498	62.9906	32.2737	1.57936e-08	3.56397	up
Ganoderma_lucidum_newGene_2710	82	41	44	377	211	619	0.489021	0.19765	0.268904	2.41837	1.31704	4.46042	1.68861e-07	3.08452	up
Ganoderma_lucidum_newGene_2715	57	59	24	50	258	141	4.92457	4.18838	2.12233	4.53864	22.7529	13.7882	0.00769684	1.89975	up
Ganoderma_lucidum_newGene_121	8	22	24	185	133	165	0.232608	0.585135	0.791683	6.34272	4.42997	6.11891	2.61432e-12	3.31305	up
gene_14421	616	866	729	2266	1159	2347	11.612	13.42	14.0557	44.75	22.183	49.9545	0.000199447	1.57389	up
gene_3319	380	230	150	665	1106	456	3.05608	1.52177	1.22971	5.60643	9.03794	4.14052	0.000373613	1.66403	up
gene_8987	15	4	10	67	68	43	0.458488	0.102649	0.309847	2.22643	2.17695	1.53867	2.0747e-06	2.70563	up
gene_1355	390	611	689	4845	5100	3570	7.43009	9.57049	13.4256	96.6821	98.6335	76.8017	5.39283e-25	3.11377	up
gene_2952	710	749	670	2069	2164	1638	22.1653	19.2265	21.4051	67.6895	68.6	57.771	1.38788e-15	1.59575	up
gene_11158	102	142	191	1869	1889	1427	1.48945	1.70741	2.87136	28.7998	28.2055	23.704	2.75678e-30	3.68576	up
gene_13573	73	142	62	226	294	260	1.37913	2.22963	1.20273	4.51829	5.70259	5.61215	2.58752e-05	1.69886	up
gene_2040	616	1426	1657	5824	4409	3439	16.3275	31.1232	44.9701	161.867	118.764	103.032	2.48634e-06	1.98131	up
gene_2046	76	69	40	86	176	179	4.2595	3.15497	2.26656	5.07269	10.0539	11.394	0.0067303	1.48168	up
gene_12831	1085	1358	1329	10774	10815	8405	8.14383	8.39095	10.2177	84.7881	82.4913	71.3012	6.76501e-48	3.11977	up
gene_447	182	374	261	632	561	819	14.3971	24.3715	21.1083	52.4169	45.1083	73.3008	0.00038186	1.51583	up
gene_4229	1136	1062	616	2263	2284	1362	19.3055	14.8606	10.7203	40.3133	39.4287	26.1529	5.59184e-05	1.19185	up
gene_1274	126	122	70	643	645	378	1.01416	0.810302	0.576232	5.44931	5.29264	3.44758	1.43991e-18	2.50813	up
gene_11564	78	69	83	167	165	305	1.60095	1.1628	1.75385	3.61715	3.46576	7.11454	0.00112675	1.68945	up
gene_11567	41	66	40	128	115	63	0.962079	1.26243	0.94671	3.14971	2.73575	1.66619	0.00138023	1.16818	up
gene_2239	295	706	880	7004	1000	11117	5.13074	10.0992	15.6634	127.709	17.6655	218.528	0.00253985	3.59536	up
Ganoderma_lucidum_newGene_1190	47	59	39	258	366	259	1.16886	1.08542	0.945751	7.00271	9.78252	7.79514	2.08412e-17	2.76788	up
Ganoderma_lucidum_newGene_1192	48	37	28	95	82	74	0.87498	0.56061	0.509839	1.83616	1.51556	1.5303	0.000869981	1.28747	up
gene_1476	172	363	389	4207	6324	3367	5.64917	9.84521	13.1034	145.383	211.814	125.408	1.236e-24	4.02873	up
gene_1471	75	89	102	225	295	320	1.73734	1.70039	2.44224	5.50793	6.99976	8.45483	6.1596e-06	1.8393	up
gene_13801	43	48	46	214	74	181	1.61896	1.51141	1.79926	8.57743	2.86862	7.80061	0.000183113	1.93499	up
Ganoderma_lucidum_newGene_935	14	36	41	234	187	54	0.237285	0.495136	0.700033	4.15689	3.20555	1.02764	5.09011e-05	2.40721	up
gene_13802	66	85	78	339	135	228	2.74064	2.91364	3.34679	14.9156	5.7315	10.789	3.72357e-05	1.74713	up
Ganoderma_lucidum_newGene_1372	95	126	99	287	931	247	2.76737	3.02427	3.15134	9.11177	30.1209	8.97471	2.00734e-05	2.31128	up
gene_10787	1430	1851	1360	9580	7360	9912	37.6625	40.1071	36.6492	264.326	196.79	294.807	4.18915e-20	2.71753	up
gene_14240	506	787	839	11702	2897	9975	6.39315	8.18728	10.859	155.038	37.1954	142.45	8.93649e-12	3.6896	up
gene_1542	191	199	107	531	944	714	3.41263	2.92773	1.95755	9.97977	17.2024	14.4585	3.00992e-09	2.33277	up
gene_4446	448	683	630	1823	1254	1685	11.2619	14.136	16.1974	48.0229	32.0228	47.8478	2.27483e-06	1.59783	up
gene_4442	14	20	15	57	61	89	0.384551	0.452865	0.42092	1.62932	1.70477	2.74891	1.74466e-05	2.29292	up
Ganoderma_lucidum_newGene_2666	12	8	16	39	60	38	0.61937	0.34119	0.852011	2.3637	3.51212	2.37404	0.000391444	2.04434	up
gene_416	101	151	235	6388	17687	7826	2.40577	2.97922	5.75407	160.642	431.066	212.133	6.88675e-35	6.14793	up
gene_411	1274	1625	1336	4636	6835	3385	41.3065	43.3487	44.3253	157.518	225.106	123.968	1.03007e-11	1.9319	up
gene_412	59	100	88	184	125	200	1.37613	1.91626	2.10614	4.50244	2.97086	5.28114	0.00623961	1.22708	up
gene_12555	55	46	48	104	123	64	1.13509	0.781151	1.00784	2.27398	2.6102	1.49775	0.00467907	1.06609	up
gene_12558	185	246	219	432	507	372	1.45058	1.58502	1.75725	3.54395	4.03182	3.28942	2.02897e-05	1.15205	up
gene_10411	289	346	320	673	586	882	6.21663	6.12946	7.0485	15.2051	12.8381	21.4905	0.000455344	1.36257	up
gene_5016	255	232	193	457	377	452	6.73731	5.03341	5.21614	12.6374	10.1175	13.4858	0.000755836	1.08478	up
gene_10574	386	902	1051	4543	7043	3309	7.84527	15.0976	21.8721	96.8119	145.46	76.0014	1.02327e-09	2.77346	up
Ganoderma_lucidum_newGene_2236	70	95	115	234	295	558	0.572693	0.637585	1.00541	2.10266	2.53785	6.67391	9.27476e-05	2.20128	up
Ganoderma_lucidum_newGene_1007	101	160	176	268	267	368	1.04101	1.70414	2.0963	2.33511	3.64924	4.49399	0.00720188	1.23717	up
gene_12315	226	335	360	1597	2272	922	2.89916	3.53391	4.72853	21.4932	29.6415	13.3699	8.35683e-12	2.46659	up
gene_5275	159	591	794	3916	4918	1736	2.84868	8.72331	14.5853	73.6852	89.6998	35.2051	2.17578e-06	2.82923	up
Ganoderma_lucidum_newGene_2696	119	141	113	247	230	273	1.86059	1.81123	1.80455	4.03555	3.64704	4.81492	0.00044617	1.18566	up
Ganoderma_lucidum_newGene_2697	11	85	85	735	901	472	0.348253	2.29257	2.85418	25.4538	30.2402	17.6162	8.16492e-09	3.65121	up
Ganoderma_lucidum_newGene_2692	67	95	11	209	265	127	1.30052	1.53977	0.308571	4.39981	5.58138	3.20514	0.00322144	1.96577	up
gene_4059	1430	2865	2795	6828	2877	10654	10.3097	17.0012	20.6304	51.5958	21.0711	86.7866	0.00495891	1.76658	up
Ganoderma_lucidum_newGene_664	66	67	64	140	138	117	0.971651	0.809078	0.971225	2.22543	2.06791	1.96034	0.00019998	1.1386	up
gene_5901	63	94	162	276	453	302	1.97299	2.42847	5.18911	9.08981	14.4429	10.7023	0.000324635	1.81182	up
gene_5900	281	761	901	7534	17070	6944	4.97483	11.1145	16.3578	140.092	307.617	139.188	2.87315e-15	4.13368	up
gene_9801	3282	4661	4926	18757	30016	15263	65.2728	76.2917	100.281	390.9	606.25	342.876	5.45888e-13	2.43157	up
gene_8966	232	339	330	749	679	598	8.05072	9.67731	11.7191	27.2468	23.9523	23.4666	2.508e-06	1.30362	up
gene_7504	197	164	185	479	1163	441	3.94567	2.69783	3.77603	10.0405	23.6428	9.962	6.04385e-06	2.0417	up
gene_7501	1206	1707	1557	2742	2588	2936	21.6227	25.1968	28.5688	51.5204	47.1262	59.4777	0.00106318	1.05905	up
gene_13788	422	386	343	1037	1133	841	12.3419	9.28638	10.2827	31.8183	33.7036	27.8155	4.65846e-11	1.52025	up
gene_13782	407	366	276	1093	477	859	11.5538	8.55728	8.0199	32.5168	13.7569	27.5475	0.000944267	1.36728	up
gene_3082	224	899	1167	2820	4524	2363	4.48833	14.8503	23.9724	59.3283	92.2298	53.5928	0.00033692	2.19222	up
gene_14061	1577	1152	725	2617	2397	2109	90.1093	54.1741	42.4031	156.637	139.078	136.059	0.000651237	1.19221	up
gene_6108	111	140	139	401	303	171	2.47669	2.56771	3.16872	9.41723	6.89088	4.32951	7.36526e-05	1.23955	up
Ganoderma_lucidum_newGene_1487	14	18	25	53	49	70	0.473448	0.492511	0.840322	1.88761	1.67724	2.67611	0.00158337	1.76717	up
gene_2938	1833	2202	1993	3552	2998	4181	25.3274	25.0312	28.1803	51.4072	42.058	65.235	0.00425724	1.01917	up
gene_2683	154	135	135	1259	1796	577	3.76145	2.72858	3.37107	32.3881	44.7942	16.0069	2.06867e-17	3.16909	up
Ganoderma_lucidum_newGene_982	43	49	56	399	344	150	1.16201	1.32035	1.6489	15.4065	13.2362	6.06702	2.43728e-13	2.6498	up
gene_2060	60	218	218	2032	2565	1460	1.49155	4.45212	5.53834	52.9939	64.8574	41.051	1.44703e-14	3.72808	up
gene_1950	161	744	931	10236	13082	7463	3.21131	12.2282	19.0385	214.321	265.483	168.445	4.88583e-13	4.17085	up
gene_11548	720	1296	1229	5640	5419	2971	11.0093	16.3083	19.2484	90.417	84.1861	51.3421	2.1205e-12	2.20453	up
Ganoderma_lucidum_newGene_1172	341	1532	1784	17040	28634	17011	3.66773	13.5762	19.6691	192.356	313.282	207.005	2.38072e-13	4.23203	up
gene_4058	171	185	179	1866	3123	1655	3.47452	3.09977	3.71449	39.8148	64.5948	38.0686	9.05629e-34	3.76221	up
gene_5601	114	152	189	355	484	717	3.52955	3.87048	5.98003	11.5075	15.2028	25.0572	8.37382e-05	1.99228	up
gene_9020	1405	3330	4055	13029	3983	13940	32.0127	62.4335	94.5699	311.058	92.1578	358.739	0.00196023	2.00108	up
gene_9028	1299	1981	1773	6858	3182	3706	19.6956	24.7132	27.5172	108.955	48.9906	63.4676	5.53313e-06	1.54877	up
gene_3037	74	57	71	138	193	259	2.67999	1.7165	2.64136	5.30331	7.1575	10.6955	0.000432643	1.75163	up
gene_698	79	269	303	1440	1862	1266	3.34733	9.41094	13.1915	64.3316	80.5889	60.9305	6.36796e-09	2.94087	up
gene_1256	462	1281	867	4813	7937	4593	17.27	39.4677	33.2283	188.81	301.771	194.217	3.02644e-12	2.89512	up
gene_386	127	221	228	710	773	1149	3.30101	4.74082	6.10104	19.4463	20.5402	33.9537	1.29011e-07	2.40498	up
gene_12460	537	1868	2502	5785	5124	4126	6.04792	17.311	28.8509	68.2744	58.612	52.4963	0.00258455	1.71971	up
gene_8301	512	534	569	1546	2868	1229	7.24456	6.22023	8.24881	22.9381	41.2538	19.6545	1.77406e-07	1.91352	up
gene_10438	36	60	54	456	429	238	0.613027	0.841849	0.936195	8.2095	7.48417	4.61149	9.73636e-23	3.00108	up
gene_10439	572	567	439	1226	1039	1397	6.32617	5.15891	4.9645	14.215	11.6807	17.4621	3.19629e-05	1.40254	up
gene_10557	197	368	329	825	1087	1948	3.4253	5.27499	5.86501	15.0622	19.2202	38.3422	9.32842e-06	2.37094	up
gene_10888	785	745	787	1523	1885	1313	12.4567	9.72582	12.7761	25.3393	30.3855	23.5446	1.45407e-05	1.15504	up
gene_5075	6580	9740	10160	11892	22801	21700	118.366	144.183	187.061	224.13	416.47	440.854	0.0060035	1.28933	up
gene_8543	195	828	1138	3626	5621	2611	3.93817	13.7474	23.502	76.7089	115.26	59.5332	4.64588e-05	2.54698	up
gene_8540	2095	2082	1607	5045	4672	3449	34.5009	28.2115	27.0774	87.0552	78.1346	64.1549	1.44511e-12	1.312	up
gene_12371	2822	6313	6758	13591	24755	26398	33.5736	61.8076	82.2948	169.437	299.094	354.75	1.61603e-05	2.23552	up
gene_12372	27	45	59	188	203	448	0.699941	0.963973	1.54754	5.12646	5.35371	13.1624	1.44808e-06	2.92765	up
gene_5299	2475	2562	2349	16631	23422	13373	39.517	33.663	38.3855	278.289	379.828	241.21	9.46821e-32	2.97938	up
gene_12013	1350	1709	1547	2803	3746	2617	26.1914	27.2792	30.7003	56.968	73.7918	57.3356	3.76644e-05	1.13699	up
Ganoderma_lucidum_newGene_836	54	62	52	256	321	216	1.02984	0.959949	1.00449	5.18736	6.40486	4.76718	1.89092e-16	2.3765	up
gene_4349	1406	2073	2222	6305	9057	3908	28.1394	34.1434	45.5063	132.224	184.095	88.3318	2.01871e-07	1.85013	up
gene_10275	698	1244	1326	6212	4792	4279	13.8197	20.2701	26.8755	128.941	96.3921	95.7344	5.26626e-13	2.34236	up
gene_7749	26	19	13	294	652	346	0.591548	0.351591	0.29376	7.15216	15.3907	9.06898	1.43048e-23	4.63231	up
gene_5922	1104	1205	1044	2769	3125	2042	31.864	28.6128	30.8188	83.7458	91.6003	66.5589	2.83583e-11	1.36764	up
gene_9829	459	520	431	3153	3773	2267	6.73645	6.27526	6.4698	48.4829	56.2288	37.5696	2.95902e-39	2.82812	up
gene_9793	78	98	76	357	288	197	0.751147	0.772011	0.7469	3.59728	2.81472	2.14085	3.23046e-14	1.84882	up
gene_1100	252	1125	1345	3260	4329	3192	9.27847	34.0849	50.7023	125.813	161.962	132.79	0.000478812	2.12271	up
gene_979	108	176	136	560	562	574	4.3635	5.83363	5.60623	23.7016	23.0715	26.2171	8.28756e-13	2.18698	up
gene_11114	439	745	630	1089	1259	996	8.92047	12.4687	13.1037	23.2002	25.9841	22.8612	0.000919552	1.03458	up
gene_2002	2867	3001	2178	5367	8185	5861	25.2468	21.7465	19.6241	49.5144	73.1819	58.2895	2.77789e-06	1.43661	up
gene_8426	4127	5026	4262	7434	10698	7763	59.3317	59.4567	62.7066	111.968	156.165	126.044	0.000154266	1.10605	up
gene_1663	26	18	26	55	70	136	1.0358	0.600043	1.06485	2.36995	2.91057	6.34865	0.000962554	2.1352	up
Ganoderma_lucidum_newGene_1337	353	416	403	788	899	1157	2.29126	2.56575	2.62518	5.23176	5.69123	7.66125	0.000134721	1.47853	up
Ganoderma_lucidum_newGene_1330	56	115	118	366	445	284	0.186986	0.317729	0.608803	1.39507	1.94863	1.28356	8.7897e-08	2.04546	up
gene_1580	315	254	240	577	652	499	3.98443	2.64906	3.10131	7.65323	8.39248	7.13106	9.54595e-06	1.23003	up
gene_4409	449	692	407	1980	2193	984	10.9934	13.9286	10.1986	50.7872	54.5344	27.1941	7.35767e-10	1.84579	up
gene_4152	177	213	138	391	481	261	8.14982	8.04725	6.49744	18.8546	22.4629	13.5408	1.40369e-05	1.22841	up
gene_368	55	74	52	1585	3355	1246	4.31658	4.78395	4.15807	131.595	269.935	111.495	1.14875e-39	5.22102	up
Ganoderma_lucidum_newGene_1460	62	60	67	156	115	131	2.09909	1.96774	2.27665	5.91145	4.39007	5.26782	0.00051168	1.22454	up
gene_12567	127	135	68	500	470	364	1.74315	1.53134	0.959255	7.22221	6.57678	5.67144	1.15667e-13	2.16262	up
gene_12591	69	154	208	1725	2373	1503	1.54625	2.8415	4.77259	40.5056	54.0077	38.0573	8.85225e-18	3.81537	up
gene_12595	70	99	44	206	369	245	1.84096	2.14924	1.18497	5.69324	9.91128	7.31698	2.9425e-07	2.13467	up
gene_12599	1532	2130	1789	4187	4310	2475	13.4646	15.4104	16.095	38.5724	38.4829	24.5752	1.83932e-06	1.11688	up
gene_10185	36	35	29	91	131	117	2.07037	1.66263	1.69405	5.45826	7.68587	7.62211	2.85535e-06	1.93623	up
gene_10181	21	27	24	89	137	81	1.50106	1.57327	1.72997	6.68502	9.97315	6.54315	4.88163e-08	2.22991	up
gene_9588	288	150	89	2538	204	2611	16.0933	6.86037	5.06297	148.551	11.5581	164.771	0.00386329	3.55814	up
gene_9587	58	87	100	1107	1831	763	1.81553	2.25752	3.23444	36.8395	59.0856	27.3707	1.3226e-25	4.01496	up
gene_3278	2145	3555	3495	9159	6262	5624	41.0713	56.024	68.5056	183.756	121.765	121.624	2.22232e-05	1.30478	up
gene_2272	57	140	156	874	589	741	1.39142	2.82484	3.91611	22.5545	14.7203	20.6001	3.92218e-10	2.78605	up
gene_10531	279	333	379	977	735	515	5.44565	5.36052	7.58679	20.0375	14.6103	11.3742	6.86115e-06	1.25244	up
gene_1009	102	147	93	302	346	199	1.7289	2.04855	1.60272	5.37509	5.96718	3.81937	3.21929e-07	1.43798	up
gene_4898	384	481	490	1168	1082	730	9.04276	9.31853	11.8117	28.8129	25.8625	19.4066	1.76726e-07	1.24169	up
gene_4239	51	319	368	7393	9494	5259	0.423123	2.19727	3.14812	64.8934	80.7671	49.7626	2.48722e-16	5.01448	up
gene_12352	107	109	88	211	215	144	1.1804	0.995547	0.997721	2.4588	2.42727	1.8092	9.60263e-05	1.02855	up
gene_12350	6995	9959	8788	18662	20985	19271	94.1701	110.329	121.087	263.221	286.869	293.014	1.93718e-06	1.35853	up
gene_11660	360	538	452	1008	934	628	10.1358	12.4731	13.0175	29.7448	26.7084	19.9722	1.29421e-05	1.04432	up
gene_13806	49	63	45	100	105	80	1.16659	1.24833	1.1085	2.52546	2.56284	2.17015	0.00258438	1.00119	up
gene_8690	67	104	94	910	1268	672	2.96488	3.79522	4.26605	42.5774	57.5007	33.8845	1.87465e-30	3.54795	up
gene_609	3375	6140	6515	16023	18014	12314	54.3427	81.3546	107.374	270.329	294.555	223.957	1.67208e-06	1.65286	up
gene_13742	93	134	175	942	1163	996	1.31824	1.56977	2.55688	14.1055	16.8853	16.0754	2.10056e-17	3.09009	up
gene_9773	82	143	146	303	289	156	1.37515	1.96747	2.50007	5.31237	4.91304	2.94252	0.00328462	1.09995	up
gene_9808	100	92	85	1053	1449	1412	2.96445	2.23108	2.5771	32.7207	43.648	47.3245	2.0017e-32	4.00269	up
gene_5847	700	1636	1582	3894	7204	5853	23.6101	45.4189	54.6159	137.638	246.765	223.014	1.04727e-06	2.29774	up
gene_8414	264	321	303	708	966	522	12.6579	12.6717	14.8679	35.6628	47.1351	28.3091	7.61097e-07	1.42329	up
gene_6494	16	23	7	51	84	58	1.04705	1.18618	0.411831	3.49377	5.57031	4.28777	3.79373e-05	2.25785	up
gene_6630	48	36	61	134	94	214	3.5431	2.17916	4.59344	10.4094	7.04567	17.9274	0.00194394	1.80764	up
gene_6631	103	90	76	183	160	237	1.6129	1.15436	1.20774	3.00013	2.53509	4.18779	0.00211673	1.30322	up
gene_13229	207	258	294	423	589	430	7.25735	7.45515	10.5697	15.5447	20.9893	17.06	0.00256412	1.06552	up
gene_12439	107	166	190	306	325	316	1.32597	1.70379	2.41565	3.99455	4.11431	4.4409	0.00231714	1.18323	up
gene_14173	90	111	112	301	159	143	1.99749	2.02931	2.55544	7.0334	3.59119	3.59078	0.00368131	1.03093	up
Ganoderma_lucidum_newGene_281	36	24	35	101	99	83	1.05898	0.564825	1.05692	3.11669	2.98128	2.84902	2.02759e-05	1.69357	up
gene_10059	6988	8592	6330	20644	23656	14622	25.3431	25.6414	23.4966	78.4431	87.1166	59.8917	2.8024e-14	1.55649	up
gene_918	2239	2872	2806	5808	6348	5147	24.6507	26.014	31.6213	66.9899	70.9628	63.9918	6.50806e-07	1.26865	up
gene_911	367	455	353	837	777	557	13.2326	13.4911	13.0145	31.5968	28.4331	22.6751	1.1657e-07	1.01003	up
Ganoderma_lucidum_newGene_1134	322	349	223	885	458	359	2.98985	3.03281	2.06747	8.4171	4.21635	3.66689	0.00304608	1.0156	up
gene_12815	148	322	305	2579	4650	1503	3.33502	5.99222	7.05643	61.1682	106.902	38.4257	1.64726e-15	3.58753	up
gene_4396	4603	5849	4795	9704	9457	9809	19.2561	20.1312	20.526	42.528	40.1669	46.3377	4.74369e-05	1.09504	up
gene_4394	1920	3052	2872	6417	6223	7880	26.7643	35.0081	40.9682	93.7175	88.0803	124.051	2.03357e-05	1.57502	up
gene_349	793	1213	1388	2759	2401	1898	9.93693	12.5086	17.7951	36.2175	30.5478	26.8613	0.000287431	1.16593	up
gene_4175	257	539	533	4666	1515	3489	7.22407	12.4899	15.3575	137.804	43.3543	111.069	1.80513e-09	3.00994	up
gene_12609	54	74	66	328	351	247	1.50956	1.73351	1.89496	9.78012	10.1321	7.93705	3.63493e-19	2.384	up
gene_5489	169	248	206	595	661	367	3.39229	4.09354	4.21627	12.5043	13.4591	8.30645	2.26819e-08	1.49354	up
Ganoderma_lucidum_newGene_1915	190	440	482	906	826	1143	1.24976	2.28134	3.10536	6.68375	5.48962	8.39528	0.00172066	1.55587	up
gene_3701	350	610	509	1166	1741	782	9.07161	12.9998	13.5048	31.6607	45.8168	22.8913	6.12511e-05	1.44344	up
gene_3700	650	4247	5055	9760	30907	11178	13.205	71.0763	105.238	207.996	638.351	256.794	0.00112814	2.50099	up
gene_10473	56	57	94	148	125	244	0.993783	0.837484	1.72018	2.78292	2.2756	4.9625	0.00801321	1.51787	up
gene_12689	138	166	202	610	470	399	4.47462	4.44082	6.72966	20.7934	15.5342	14.6489	1.43398e-08	1.65149	up
gene_10515	105	145	114	430	726	416	2.4435	2.78163	2.69927	10.4969	17.1911	10.961	1.38011e-11	2.25821	up
gene_10511	58	86	63	114	122	221	1.86806	2.27412	2.08443	3.86232	3.99947	8.09075	0.00977979	1.39189	up
gene_5707	139	190	220	1088	1030	757	2.16351	2.44054	3.50632	17.8031	16.3368	13.342	4.89144e-19	2.49849	up
Ganoderma_lucidum_newGene_1175	4	0	6	69	79	98	0.1916	0	0.270536	3.67202	4.06945	5.6133	1.42511e-10	4.77678	up
gene_7709	1128	1419	1434	3310	3720	2637	16.7507	17.3451	21.7999	51.5282	56.1161	44.2446	1.59004e-08	1.40605	up
gene_7704	54	64	41	509	1580	726	0.887297	0.865616	0.681534	8.83078	26.6051	13.6028	8.50993e-20	4.31402	up
gene_7706	271	371	272	2101	1924	1398	3.60014	4.05559	3.70014	29.2806	25.9915	21.0037	9.71952e-48	2.69685	up
gene_13828	20	38	30	87	80	73	1.41226	2.19053	2.2013	6.54184	5.80789	5.86467	7.12958e-05	1.59562	up
gene_9638	394	442	368	665	985	762	5.67477	5.24999	5.42873	10.0418	14.4328	12.4065	0.000248303	1.16831	up
gene_9637	1341	1688	1337	3511	6501	1441	19.1161	19.8023	19.5038	52.4525	94.1404	23.2093	0.00278039	1.46621	up
gene_13725	30	81	57	192	74	159	0.811648	1.80749	1.57335	5.49191	2.03855	4.91679	0.00818476	1.51641	up
gene_13724	5235	5892	5236	16092	10910	14509	41.7029	38.6167	42.6853	134.291	88.24	130.518	2.97044e-07	1.50293	up
gene_10284	1545	1808	1417	3955	5257	2231	19.7098	18.9781	18.5027	52.8735	68.1128	32.1473	5.07697e-06	1.36365	up
gene_512	424	771	749	1357	1645	904	13.8982	20.8137	25.1297	46.6391	54.7892	33.4811	0.00180921	1.11682	up
gene_13092	196	367	380	1194	1427	896	2.87803	4.42374	5.70212	18.3636	21.2689	14.8458	8.31633e-09	2.01805	up
gene_13091	90	221	136	473	656	261	1.303	2.65444	2.03716	7.24939	9.74861	4.311	3.45746e-05	1.75602	up
gene_13065	3008	3187	2539	5197	6703	5512	48.073	41.9029	41.5247	87.0155	108.768	99.4815	2.92822e-05	1.16003	up
gene_12414	532	598	473	1376	1774	1037	15.4269	14.2569	14.0254	41.7994	52.2176	33.9504	5.92683e-10	1.51347	up
gene_12416	45	76	73	186	192	185	1.18049	1.64692	1.97746	5.1539	5.16235	5.51498	3.52681e-06	1.69384	up
gene_12410	144	162	168	474	255	182	2.20184	2.04513	2.62812	7.61791	3.96134	3.14904	0.00535456	1.00357	up
gene_12411	82	210	136	313	279	221	1.65105	3.50319	2.80453	6.6496	5.73988	5.05526	0.00623961	1.07321	up
gene_12413	85	109	58	495	381	281	5.91948	6.22409	4.13489	36.2779	27.0443	22.1991	4.331e-18	2.32364	up
gene_2624	1442	1448	1361	3664	3147	1465	20.0676	16.5857	19.3932	53.4398	44.4837	23.0241	0.00060365	1.02608	up
gene_5398	149	157	129	446	468	201	6.74075	5.83814	5.98205	21.1902	21.5763	10.287	4.01573e-06	1.44128	up
gene_3930	298	267	282	1120	1401	1046	5.60948	4.13473	5.42711	22.105	26.8096	22.2648	2.39867e-16	2.21113	up
gene_3935	1974	1627	860	3042	7559	7418	31.9444	21.671	14.247	51.5809	124.233	135.595	2.56206e-05	2.25642	up
gene_4371	530	665	564	1242	1164	1026	3.95406	4.08102	4.30336	9.70312	8.81305	8.64345	4.89551e-07	1.10785	up
gene_8042	412	298	255	851	515	1106	6.11482	3.64424	3.86934	13.2562	7.76624	18.5601	0.00120187	1.56543	up
Ganoderma_lucidum_newGene_478	8	13	7	41	36	47	0.332031	0.465296	0.312866	1.98413	1.66937	2.44774	4.94271e-05	2.33668	up
gene_12254	141	260	230	510	905	513	2.10833	3.20249	3.52208	8.00336	13.7739	8.68439	9.59929e-06	1.75761	up
gene_4110	498	645	521	1044	1452	1331	10.4913	11.1727	11.216	23.0292	31.0514	31.664	2.86278e-05	1.38561	up
Ganoderma_lucidum_newGene_54	61	93	71	157	186	185	0.46367	0.593383	0.556149	1.26388	1.46339	1.61088	0.000120445	1.41151	up
Ganoderma_lucidum_newGene_102	161	119	130	427	805	698	1.13411	0.687922	0.937191	3.15639	5.76294	5.55838	1.10815e-08	2.41567	up
gene_12622	137	611	614	1966	3090	1177	2.65355	9.72871	12.1652	39.8881	60.7694	25.7424	0.000129924	2.29071	up
gene_7130	86	1073	1365	14101	18577	11605	1.71271	17.769	28.1075	297.384	379.702	263.818	0.000126113	4.24731	up
gene_7131	248	189	151	507	411	415	5.78535	3.63867	3.59787	12.4296	9.74703	10.9584	1.97532e-05	1.32426	up
gene_6841	39	107	100	732	926	472	1.09184	2.48513	2.89151	21.7662	26.6819	15.123	1.66065e-14	3.22519	up
gene_3231	26	33	25	114	56	207	0.589766	0.600634	0.567791	2.7003	1.28825	5.3129	0.00018013	2.43232	up
gene_13287	65	98	92	247	248	173	0.987304	1.22315	1.42357	3.93536	3.83173	2.96801	2.62015e-07	1.51043	up
gene_1468	134	176	207	445	317	488	2.09228	2.27001	3.32125	7.30634	5.04472	8.63254	0.000538702	1.44262	up
gene_12398	73	245	226	991	737	823	1.11736	3.08524	3.54254	15.9422	11.4791	14.2599	6.68857e-07	2.38107	up
gene_12394	382	315	293	881	838	401	8.46583	5.73903	6.65904	20.4947	18.8731	10.0438	0.000117438	1.17453	up
gene_8777	71	107	103	176	336	275	2.29104	2.85438	3.42826	5.98629	11.0911	10.1119	0.000192781	1.66964	up
gene_5096	48	85	118	169	233	514	0.986332	1.45943	2.52363	3.6935	4.93936	12.12	0.00169539	2.1296	up
gene_5181	62	74	82	471	597	625	1.36235	1.35226	1.84889	10.9514	13.455	15.6725	7.12584e-18	3.13424	up
gene_5185	89	108	156	429	401	443	1.87334	1.8867	3.37798	9.54133	8.64619	10.6233	2.82164e-07	1.99346	up
Ganoderma_lucidum_newGene_1497	335	484	627	2760	882	2510	2.09153	2.61857	4.2385	19.0531	5.74113	17.9228	3.36962e-05	2.24562	up
Ganoderma_lucidum_newGene_1498	200	294	202	462	1132	1043	3.11387	3.79368	3.22174	7.6108	18.0358	18.5667	9.06211e-06	2.15295	up
gene_9737	124	93	139	283	289	193	3.82525	2.35588	4.38456	9.12895	9.03416	6.72898	0.000497702	1.19714	up
gene_9731	26	44	87	269	335	250	1.87098	2.64921	6.49709	20.7442	24.9977	20.7774	8.33799e-07	2.54912	up
gene_7103	833	1914	2201	4254	4130	2777	15.4998	29.3054	41.9274	82.9533	78.0412	58.3673	0.00357397	1.2761	up
gene_6984	76	156	123	475	337	1294	1.37279	2.31757	2.27583	9.01277	6.20728	26.5141	1.3548e-05	2.88161	up
gene_6986	1841	2529	2865	14096	2801	11581	46.4257	52.4915	73.9699	372.575	71.7496	329.964	0.000485598	2.13258	up
gene_5147	104	133	105	366	378	294	3.97348	4.16016	4.10346	14.6378	14.6479	12.6874	3.95134e-13	1.74211	up
Ganoderma_lucidum_newGene_592	55	39	39	114	102	70	1.34126	0.771214	0.962928	2.89335	2.53851	2.00488	0.000883685	1.20941	up
Ganoderma_lucidum_newGene_593	13	27	28	314	386	315	1.19409	2.00075	2.62047	30.2759	36.1675	32.7796	1.09736e-25	4.05288	up
gene_6187	144	244	233	430	367	591	5.74358	8.00109	9.51177	17.9915	14.8829	26.6871	0.00280759	1.36533	up
gene_6674	30	43	88	108	149	243	0.400291	0.471019	1.20048	1.51599	2.02054	3.67935	0.0066406	1.83774	up
gene_680	522	531	458	1219	1528	1023	11.7247	9.80637	10.5118	28.6812	34.8361	25.9396	2.11311e-09	1.45421	up
gene_3000	88	180	196	1491	1845	1208	1.77324	3.00025	4.07172	31.7718	38.0911	27.7349	1.97786e-20	3.41575	up
gene_13464	2316	3453	3468	5967	7649	8007	32.0562	39.3153	49.1179	86.512	107.485	125.143	0.000197405	1.41058	up
gene_12470	142	147	71	255	336	152	2.45291	2.09599	1.25334	4.62785	5.90151	2.9637	0.00368967	1.16972	up
gene_2404	44	47	42	187	138	104	5.57271	4.93205	5.49417	25.246	18.079	15.1622	1.77867e-09	1.79438	up
gene_5373	3284	3960	3225	7790	10493	6342	46.6017	46.2347	46.8378	115.807	151.191	101.628	4.34169e-08	1.36846	up
gene_3977	57	170	201	4365	4521	3044	1.16821	2.88187	4.2374	94.5501	94.9043	71.0622	6.27608e-28	4.90873	up
gene_12899	3647	3960	2621	11322	10599	6118	41.5468	37.124	30.5581	135.152	122.618	78.7132	3.44681e-12	1.56383	up
gene_5511	1136	1608	1340	2881	2783	2278	13.9626	16.2736	16.8651	37.1205	34.7555	31.6426	1.02438e-06	1.0997	up
gene_5519	74	91	75	268	188	129	0.972243	0.985777	1.00473	3.69423	2.50972	1.90727	1.4589e-06	1.38043	up
gene_10864	100	86	123	295	365	287	1.61017	1.14106	2.03662	5.01028	5.99937	5.25011	6.6445e-07	1.74377	up
gene_4356	56	87	106	233	176	348	1.34466	1.72476	2.60548	5.88521	4.32185	9.50743	0.000595641	1.8099	up
gene_1657	855	1028	889	2436	2900	1492	9.03926	8.94877	9.61899	26.9964	31.152	17.8208	1.61697e-08	1.40657	up
gene_305	105	135	92	354	165	209	1.8864	2.00748	1.68793	6.70029	3.03316	4.27107	0.000506635	1.2596	up
Ganoderma_lucidum_newGene_70	59	117	154	842	1136	912	1.99966	3.2986	5.39944	30.257	39.5959	35.3443	2.89355e-14	3.27252	up
Ganoderma_lucidum_newGene_71	115	111	214	391	646	587	0.702626	0.753026	1.47958	2.79682	4.19433	4.27879	3.66517e-05	2.03341	up
Ganoderma_lucidum_newGene_74	107	152	204	467	715	343	1.19781	1.40388	2.34403	5.49188	8.14673	4.3461	1.09079e-05	1.8155	up
Ganoderma_lucidum_newGene_552	76	75	89	123	177	186	0.743854	0.795699	0.886289	1.27118	1.95941	2.05168	0.00786416	1.19739	up
gene_8841	75	55	68	194	221	241	1.49491	0.891455	1.38103	4.04863	4.48198	5.42007	1.4617e-06	1.89307	up
gene_7116	607	659	789	2734	5326	6531	6.20108	5.54085	8.25196	29.2668	55.2615	75.3726	2.21483e-10	3.0493	up
gene_7110	23	36	35	99	65	86	1.12765	1.43186	1.76074	5.07506	3.22695	4.76624	0.000379566	1.56128	up
gene_10120	70	65	126	2341	3697	2588	2.82178	2.16879	5.2456	99.9852	153.056	119.184	5.4903e-36	5.16572	up
gene_1989	888	2703	4054	7442	6388	9182	33.8303	84.8068	158.186	297.248	247.302	395.382	0.00453119	1.75423	up
gene_6244	309	391	427	960	1121	889	4.98086	5.1836	7.05576	16.2241	18.3695	16.2008	1.77406e-07	1.53563	up
gene_6243	347	1000	1120	2587	3585	2213	4.71805	11.209	15.6114	36.9359	49.6148	34.0566	0.000133765	1.88978	up
gene_4424	6829	7775	6418	36498	36146	24770	59.1492	55.4101	56.8855	331.179	317.868	242.276	4.8323e-47	2.3337	up
gene_4839	14	21	35	209	496	278	0.237036	0.303637	0.636405	3.90321	8.99976	5.59841	7.00921e-14	3.94413	up
gene_9679	33	66	73	283	185	131	0.623947	1.0246	1.40404	5.63348	3.5571	2.8027	6.1917e-06	1.87842	up
gene_9678	128	97	138	751	415	366	1.67187	1.04271	1.84089	10.2952	5.50745	5.41241	4.54421e-10	2.1455	up
gene_9675	1310	2859	3030	6302	8707	5358	18.119	32.5497	42.9209	91.3745	122.356	83.7497	9.79906e-05	1.62728	up
Ganoderma_lucidum_newGene_356	0	9	18	63	130	93	0	0.26938	0.667697	2.49404	5.08141	4.0337	6.5744e-05	3.54319	up
gene_2925	279	366	507	3159	3444	2417	3.06725	3.3115	5.69709	36.3887	38.4446	30.0073	6.67202e-21	3.07456	up
gene_3024	16	25	15	78	82	33	0.504103	0.643165	0.478397	2.60189	2.66267	1.19035	7.55158e-05	1.88196	up
Ganoderma_lucidum_newGene_2420	223	449	520	1145	1246	1731	0.998338	1.70133	2.37318	5.37371	5.72908	8.97924	4.50705e-05	1.98786	up
Ganoderma_lucidum_newGene_2422	0	14	19	163	171	176	0	0.808672	1.35975	12.5068	12.6685	14.5609	8.22436e-08	4.10385	up
Ganoderma_lucidum_newGene_922	109	147	138	328	359	330	1.8233	2.03448	2.27702	5.85428	6.11266	6.20966	6.13425e-07	1.52453	up
Ganoderma_lucidum_newGene_2724	0	5	17	39	47	64	0	0.1264	0.582903	1.43204	1.65903	2.52611	0.00468542	2.91752	up
gene_10357	68	60	80	145	118	147	2.39621	1.75868	2.91179	5.38957	4.24463	5.90533	0.00608988	1.12594	up
gene_1454	364	504	392	5629	2051	4865	3.21192	3.66073	3.54349	52.1472	18.4164	48.5851	4.51396e-16	3.49135	up
gene_2080	17	43	46	330	538	228	1.77127	3.82764	5.12183	37.6271	59.578	28.035	1.14916e-13	3.47527	up
gene_2083	79	143	103	459	235	569	1.09749	1.63959	1.47116	6.71689	3.33657	8.9859	1.10266e-05	2.18152	up
gene_2082	1944	2281	1956	10535	3916	10789	25.4943	24.6164	26.2567	144.807	52.163	159.854	2.87269e-06	2.22234	up
gene_2885	318	438	581	3190	3168	1990	1.84531	2.09603	3.45686	19.4385	18.7106	13.0724	2.82704e-17	2.73086	up
gene_2882	98	318	486	9278	9340	6800	1.00278	2.6926	5.11786	100.158	97.7135	79.122	1.27535e-20	4.91263	up
gene_5358	61	125	70	139	280	174	2.06455	3.5303	2.44885	4.99211	9.74618	6.7272	0.00273592	1.39897	up
gene_8984	56	42	42	98	117	88	4.88408	2.96207	3.723	8.90988	10.3092	8.60798	0.000906504	1.24828	up
gene_4338	2332	3946	4081	9878	4501	8179	37.3164	51.9488	66.8381	165.594	73.1286	147.809	0.00495891	1.2742	up
gene_12214	2076	4145	4080	9666	9058	4843	22.4651	36.9085	45.1842	109.579	99.5198	59.1827	0.000607098	1.27994	up
gene_12213	205	415	352	902	827	420	27.2118	45.4384	47.971	125.984	111.909	63.1032	0.000751262	1.23391	up
gene_1856	313	429	246	929	419	742	5.7043	6.42893	4.58744	17.7331	7.75128	15.2597	0.00240683	1.25605	up
Ganoderma_lucidum_newGene_18	19	31	18	72	114	108	0.257898	0.351448	0.252843	1.04301	1.60961	1.69842	1.36227e-06	2.31805	up
gene_5828	1542	3825	4842	24644	11721	18275	44.8195	91.4851	144.052	750.549	345.961	599.966	5.3516e-07	2.54453	up
gene_5829	199	239	207	468	282	451	4.98636	4.93659	5.32673	12.315	7.19303	12.7898	0.00504382	1.06837	up
gene_8927	2738	5784	6490	48451	78507	51350	24.444	42.4891	59.3016	453.188	711.668	517.743	4.77524e-19	3.71149	up
gene_7469	134	256	374	5618	8336	4948	1.06431	1.67839	3.0534	47.0252	67.6299	44.6458	1.02173e-27	4.73753	up
gene_2139	197	591	463	832	837	966	22.6632	55.9626	54.505	100.239	97.7003	125.54	0.0098156	1.26876	up
Ganoderma_lucidum_newGene_235	18	22	18	66	48	33	0.621305	0.634243	0.659508	2.48784	1.74923	1.34138	0.00115728	1.44311	up
gene_10109	215	131	143	329	270	326	2.96805	1.4843	2.02796	4.77809	3.79021	5.0977	0.00763278	1.07154	up
gene_9930	185	141	133	646	737	205	2.07827	1.30052	1.52993	7.63079	8.44449	2.61098	3.04707e-05	1.83766	up
gene_2412	74	117	120	279	137	327	0.978067	1.28189	1.62415	3.88672	1.8494	4.92227	0.00639328	1.452	up
gene_2145	91	188	117	250	314	212	1.70494	2.9145	2.25483	4.95379	6.01898	4.52414	0.00178564	1.12867	up
gene_11768	92	226	208	1129	1168	685	1.7159	3.47225	3.98196	22.1199	22.1838	14.4633	6.51452e-12	2.61205	up
gene_2266	2519	3023	2902	34836	44177	26614	38.5495	38.0593	45.4482	558.487	686.403	459.936	9.9038e-57	3.76588	up
gene_4812	1345	2298	2167	36812	41289	25077	20.9778	29.5024	34.6115	601.871	654.251	441.956	2.38325e-51	4.26569	up
gene_4814	233	400	310	713	803	481	4.96222	7.02521	6.7727	15.9532	17.4213	11.5939	2.86834e-05	1.20784	up
Ganoderma_lucidum_newGene_1725	59	61	68	217	201	122	1.4239	1.24158	1.61195	5.6154	5.19728	3.49679	6.3488e-08	1.61622	up
gene_10688	127	400	376	2553	2735	2080	1.76459	4.59847	5.38179	37.3966	38.8375	32.8533	5.72582e-13	3.16732	up
Ganoderma_lucidum_newGene_2598	60	88	72	252	148	106	0.75798	0.921024	0.936572	3.35087	1.90477	1.51519	0.000245974	1.28622	up
gene_6411	31	63	20	115	162	97	0.482721	0.803224	0.3117	1.86862	2.56368	1.69864	5.54889e-05	1.89174	up
gene_4673	75	126	141	351	219	264	1.00668	1.39585	1.94677	4.96348	2.9995	4.02591	0.000388721	1.41474	up
gene_535	449	477	452	1067	863	817	18.0169	15.7608	18.5587	44.909	35.2097	37.0503	6.02959e-07	1.12693	up
gene_13769	142	208	179	324	274	345	2.05531	2.471	2.65168	4.90387	4.02438	5.62594	0.00512691	1.00996	up
gene_9994	187	152	171	456	354	217	4.65382	3.09846	4.34424	11.8795	8.92815	6.07677	0.000310854	1.08486	up
gene_9990	39	74	74	603	629	409	1.44772	2.29066	2.84884	23.8803	24.1419	17.4538	6.21869e-24	3.24894	up
gene_809	393	434	423	1850	2313	652	17.4541	15.8678	19.2433	86.1326	104.365	32.7136	6.68857e-07	1.9998	up
gene_7329	80	97	119	312	135	225	1.45263	1.46322	2.22408	5.98964	2.49998	4.66027	0.00405336	1.30641	up
gene_5572	1620	1928	1933	4639	5190	3365	31.3785	30.7296	38.3249	94.1333	102.076	73.6107	3.3275e-09	1.38367	up
gene_13306	28	58	43	139	131	107	0.595498	1.02441	0.925229	3.10753	2.8411	2.59159	3.15254e-06	1.6908	up
gene_3957	257	281	297	638	536	503	7.19262	6.46436	8.50518	18.7112	15.218	15.8978	1.06161e-05	1.1351	up
gene_5337	52	82	61	179	93	163	1.60971	2.08537	1.9131	5.83291	2.91125	5.71797	0.00287732	1.33258	up
gene_1838	609	746	614	2549	3232	1338	10.6832	10.7802	11.0331	46.8887	57.6282	26.5285	4.24661e-11	1.948	up
gene_11418	261	439	403	688	937	775	8.0311	11.1232	12.7183	22.2158	29.3187	26.9873	0.000383672	1.2871	up
Ganoderma_lucidum_newGene_2413	25	53	31	264	209	117	0.634985	1.14057	0.817315	7.42403	5.66906	3.46831	4.11485e-12	2.53967	up
Ganoderma_lucidum_newGene_1439	5	17	26	97	83	82	0.229709	0.698015	1.25847	5.48441	4.51806	4.93165	1.44645e-05	2.57224	up
Ganoderma_lucidum_newGene_38	333	553	532	2232	2084	1288	1.66481	2.32843	3.51658	14.991	21.2721	6.94638	2.74853e-13	2.08327	up
gene_7660	71	203	219	321	510	385	0.869614	2.04717	2.74782	4.12118	6.35239	5.32615	0.00672321	1.46154	up
gene_5801	201	275	346	776	541	896	3.66181	4.1188	6.45841	14.8413	10.0307	18.4775	0.000292027	1.60182	up
gene_5806	46	61	74	179	161	114	0.521526	0.568201	0.864066	2.13746	1.86437	1.46612	3.37605e-05	1.42865	up
gene_5807	2296	2097	1470	4714	5090	3047	38.1186	28.6475	24.9723	81.986	85.8006	57.1211	8.68037e-07	1.2518	up
gene_13544	118	90	135	440	686	468	1.85576	1.16777	2.1755	7.27459	11.005	8.34961	4.82088e-10	2.3438	up
gene_13547	273	378	373	2063	5643	3036	5.07711	5.78513	7.1046	40.2598	106.723	63.8511	5.12988e-16	3.54956	up
Ganoderma_lucidum_newGene_931	117	107	100	478	642	620	1.61893	1.21349	1.40836	6.9479	9.04333	9.71649	2.12432e-14	2.60251	up
gene_10169	163	153	131	669	800	427	3.97518	3.07374	3.26306	17.1639	19.8838	11.8041	7.33732e-17	2.19363	up
gene_10164	36	48	35	94	138	127	0.572766	0.640462	0.566699	1.59439	2.26124	2.31947	1.96434e-05	1.7805	up
gene_10162	84	122	173	708	540	416	1.38482	1.66735	2.92743	12.3203	9.09699	7.79736	1.29482e-09	2.21889	up
gene_10163	29	39	49	119	98	147	0.649825	0.739423	1.15685	2.87715	2.28381	3.81437	0.000144874	1.81297	up
gene_9527	81	90	63	333	534	442	2.65333	2.40608	2.09094	11.4291	17.7912	16.3812	1.09258e-13	2.66982	up
gene_9522	78	97	64	162	125	229	1.34081	1.37958	1.12383	2.92575	2.19218	4.48203	0.00495497	1.33478	up
gene_701	1998	6547	7806	20177	29743	13849	17.2699	46.5588	69.0462	182.706	261.02	135.183	0.000165605	2.06058	up
gene_703	299	254	160	622	348	396	6.37266	4.44883	3.49102	13.8819	7.52492	9.53063	0.00321508	1.06954	up
gene_7319	2045	3009	2628	5946	8090	6275	19.7411	23.8973	25.9543	60.125	79.2823	68.4007	2.38804e-07	1.56318	up
gene_8922	98	190	272	2370	3942	1280	1.24007	1.97969	3.52167	31.5231	50.8191	18.3496	7.74054e-15	3.82411	up
gene_8923	111	517	692	5210	8878	2693	1.83037	7.04509	11.7227	90.4345	149.358	50.3809	8.68102e-09	3.73156	up
Ganoderma_lucidum_newGene_881	17	74	66	500	509	501	0.393537	1.46907	1.63668	12.7014	12.5458	13.7196	1.39234e-11	3.4345	up
gene_9056	31	104	38	127	219	276	0.952605	2.62461	1.17249	4.06597	6.84236	9.58802	0.000522031	2.13242	up
gene_2122	13	15	7	339	64	318	0.461134	0.434933	0.255005	12.7692	2.3256	12.9188	3.57093e-11	4.57396	up
gene_2123	25	55	40	149	42	209	1.55125	2.86519	2.58862	9.89825	2.69231	14.9479	0.0061534	1.98945	up
gene_2121	38	26	25	188	38	118	2.35207	1.33368	1.59241	12.2492	2.39207	8.25825	0.00135539	2.07271	up
gene_14324	40	155	134	822	1517	719	0.898373	2.90966	3.1353	19.7104	35.2746	18.5949	1.59673e-10	3.35313	up
gene_7746	324	372	317	1407	4336	1747	3.87085	3.65437	3.87488	17.6159	52.6336	23.5774	4.07568e-11	3.02908	up
gene_2128	302	2037	2897	9856	20769	8389	9.89893	55.0065	97.2735	338.86	692.048	310.889	5.32235e-05	2.99274	up
gene_3215	100	106	79	240	196	221	3.60216	3.12563	2.89443	9.05403	7.15934	8.98896	1.02348e-05	1.36606	up
gene_376	230	349	302	1162	1816	933	7.68657	9.58674	10.3149	40.6585	61.6031	35.2191	1.4419e-12	2.27812	up
gene_5928	374	279	170	436	1555	468	7.51837	4.62371	3.49967	9.2009	31.7921	10.6367	0.00419656	1.71222	up
Ganoderma_lucidum_newGene_1748	50	33	35	80	97	65	1.07724	0.579609	0.766337	1.79506	2.11048	1.58561	0.00540534	1.1582	up
gene_13509	1541	2087	1782	4728	5221	3530	19.5762	21.8258	23.1702	62.9551	67.3702	50.6621	4.1833e-11	1.44609	up
gene_3522	568	1291	1345	7700	6528	3488	14.5386	27.1985	35.2502	206.622	169.762	100.884	1.77966e-10	2.54152	up
Ganoderma_lucidum_newGene_1740	93	144	62	211	207	143	1.34777	1.80803	0.939391	3.49297	3.26887	2.60371	0.00263587	1.05919	up
gene_13971	1408	1819	1304	7172	9545	5021	25.109	26.6944	23.7926	134.015	172.861	101.135	1.94127e-21	2.38892	up
gene_13974	89	78	59	267	360	119	1.38255	0.995614	0.936804	4.34548	5.68312	2.07856	1.21917e-05	1.8051	up
gene_550	295	444	282	941	1066	541	9.52609	11.8165	9.32813	31.8661	35.0122	19.7316	2.01374e-07	1.43786	up
gene_10366	35	295	430	944	2231	802	1.58181	11.2234	20.3704	45.7762	104.928	41.9586	0.00249852	2.4778	up
gene_8006	91	150	155	272	305	182	1.17955	1.60804	2.07209	3.71651	4.04501	2.67113	0.00334324	1.048	up
gene_5880	843	1379	1314	4031	3937	2393	11.8084	15.9033	18.8426	59.1903	56.028	37.8817	6.15354e-09	1.654	up
gene_8905	68	139	104	193	187	275	1.58201	2.68394	2.50723	4.75967	4.4693	7.3025	0.00665338	1.29242	up
gene_5886	62	79	66	218	165	410	2.49033	2.63637	2.71922	9.2808	6.80877	18.8807	5.11537e-05	2.19222	up
gene_13764	76	127	131	208	207	261	0.808023	1.11515	1.43007	2.32773	2.245	3.15292	0.00650534	1.19919	up
gene_14408	26	40	56	74	124	100	0.608057	0.762914	1.34903	1.82581	2.97018	2.66323	0.00678329	1.44182	up
gene_3944	652	818	871	1278	2286	1476	22.6083	23.339	30.9349	46.4577	80.5699	57.8448	0.000899855	1.25409	up
gene_11939	78	209	369	3490	953	957	2.73842	6.09325	13.3608	129.606	34.2675	38.2984	4.51373e-06	3.03318	up
gene_11810	48	69	93	467	584	197	0.71694	0.861922	1.43512	7.45201	9.02241	3.37493	2.93702e-09	2.62465	up
gene_2841	180	228	170	1598	1254	595	3.39142	3.54081	3.27733	31.6264	24.0451	12.6955	1.6755e-19	2.64902	up
gene_8758	264	388	263	796	676	514	20.8553	25.2637	21.277	66.0221	54.3256	45.9293	9.56161e-09	1.24866	up
gene_11049	70	71	95	200	173	145	2.77057	2.3281	3.87025	8.32771	7.00052	6.50863	0.000201216	1.24372	up
gene_11046	188	166	113	456	256	206	2.52519	1.83824	1.54947	6.43027	3.49555	3.12883	0.00217204	1.06737	up
gene_11045	191	383	330	1425	1357	559	2.22281	3.67654	3.94523	17.4391	16.0909	7.36473	3.23722e-07	1.95902	up
gene_5319	897	992	772	1931	1852	1386	8.90768	8.10203	7.83924	20.093	18.6728	15.5463	1.19679e-09	1.0884	up
gene_4994	516	1066	1384	4234	1284	2386	12.7291	21.6669	34.9762	109.592	32.2122	66.5561	0.00819953	1.50652	up
gene_4997	129	284	345	1432	3409	2027	1.82127	3.29087	4.97938	21.1827	48.8611	32.32	4.71963e-11	3.33046	up
gene_4991	271	267	292	1118	993	539	5.05074	4.08907	5.57611	21.8509	18.8071	11.349	4.1833e-11	1.7504	up
gene_4990	730	904	913	7078	9664	5565	7.21967	7.36095	9.24631	73.3977	97.129	62.2056	1.58683e-33	3.25026	up
gene_12960	527	1216	1509	20107	32254	20127	5.30959	10.0895	15.5702	212.45	330.295	229.24	5.39245e-25	4.60769	up
gene_1811	1516	1803	1680	10117	7389	6883	32.6445	31.9516	37.0198	228.308	161.602	167.438	9.8495e-32	2.40841	up
gene_1815	251	263	335	661	827	1799	3.33255	2.88013	4.55521	9.22006	11.1677	27.0411	0.000127362	2.21132	up
Ganoderma_lucidum_newGene_275	34	32	27	74	67	74	1.93491	1.51452	1.56499	4.43686	3.92786	4.80024	0.000879219	1.36729	up
Ganoderma_lucidum_newGene_279	103	285	209	872	293	1052	0.701211	1.39933	1.29547	4.55668	1.98176	6.83017	0.000696853	2.12582	up
gene_7648	45	28	23	118	149	104	3.50621	1.77027	1.77433	9.69502	11.8473	9.17698	3.36799e-07	2.08737	up
gene_8658	651	2075	2786	21271	33306	43132	14.6487	38.44	64.2196	501.916	761.683	1097.13	2.39201e-13	4.35618	up
Ganoderma_lucidum_newGene_1557	36	34	33	128	75	281	1.39053	1.39414	1.31828	3.51259	1.7214	8.71081	0.000145415	2.50569	up
gene_4198	543	386	322	771	1461	773	7.64594	4.46936	4.63883	11.3668	20.8876	12.2935	0.000589022	1.40243	up
gene_4192	2268	2950	2661	7946	13893	4512	53.2059	56.9646	63.8901	195.337	331.014	119.579	2.88471e-06	1.83309	up
gene_9447	256	319	274	3588	3803	2335	2.74916	2.82137	3.01606	40.4837	41.5809	28.3928	3.64891e-71	3.633	up
gene_6776	992	3302	4380	7185	9490	10729	30.0117	82.2035	135.621	227.75	291.545	366.611	0.00267271	1.83928	up
gene_12770	377	328	289	1887	1933	1281	9.69462	6.94321	7.59844	50.9416	50.5778	37.2623	5.54494e-30	2.4752	up
gene_11233	109	108	154	363	431	301	3.64249	2.95943	5.25599	12.6807	14.6102	11.3363	7.61842e-07	1.67353	up
Ganoderma_lucidum_newGene_860	196	401	275	849	633	444	1.32079	2.28423	3.08324	5.17314	3.3031	3.16399	7.96599e-05	1.25737	up
gene_2459	18	26	10	68	48	47	0.834056	1.01895	0.48362	3.39253	2.34044	2.54575	0.000274292	1.74555	up
gene_2451	156	258	225	722	660	537	1.88952	2.57258	2.78177	9.16045	8.11473	7.34116	1.94496e-10	1.7197	up
gene_5451	94	101	97	244	168	200	2.75989	2.4457	2.90701	7.50688	5.01082	6.63775	0.000162187	1.20909	up
gene_9307	2013	2053	1419	6780	3447	6578	35.9446	30.1654	25.9304	126.862	62.512	132.686	5.54534e-06	1.8025	up
gene_4855	215	304	322	590	722	771	3.61319	4.20182	5.53477	10.3772	12.3252	14.6324	9.96288e-05	1.48679	up
gene_4856	1078	1525	1197	2705	2966	2385	16.0368	18.6604	18.2145	42.1575	44.8047	40.0613	2.52999e-07	1.23632	up
Ganoderma_lucidum_newGene_2251	39	54	47	112	160	162	0.377634	0.415958	0.444721	1.15383	1.62952	1.77407	1.76305e-05	1.8229	up
gene_1376	211	458	519	3007	5071	2514	4.56049	8.15452	11.5096	68.2718	111.582	61.5281	4.59014e-14	3.27167	up
gene_160	200	327	234	930	916	678	2.15217	2.9006	2.58528	10.5217	10.0433	8.26654	5.17185e-15	1.86905	up
gene_162	53	72	95	195	168	237	0.617179	0.697157	1.14786	2.41178	2.01656	3.16945	0.000401475	1.61723	up
gene_166	45	50	47	188	218	117	0.697286	0.635731	0.739773	3.06813	3.44725	2.05812	2.20095e-10	1.98791	up
gene_8664	28	34	68	427	1072	554	0.885903	0.867025	2.19205	14.2677	34.7053	19.9511	1.16454e-14	4.09579	up
gene_974	494	657	547	2238	3042	1858	15.8946	17.3995	18.0327	75.5499	99.5378	67.6208	1.2365e-17	2.20766	up
gene_4502	5342	26437	33442	84008	87986	109344	83.7275	340.962	536.466	1379.49	1400.26	1935.52	0.000538702	2.28481	up
gene_4503	1448	1966	1721	3394	5517	5800	30.07	33.6031	36.5777	73.8692	116.378	136.095	2.03727e-05	1.72727	up
gene_4504	166	407	338	712	937	788	2.581	5.22963	5.39101	11.6371	14.8548	13.8894	0.000160532	1.59289	up
gene_970	745	1026	789	3345	3072	1586	10.9659	12.4329	11.8924	51.6175	45.9406	26.3811	1.98393e-12	1.737	up
gene_1484	71	146	92	558	68	493	2.22638	3.78475	2.95539	18.4152	2.1521	17.5085	0.00675992	2.06251	up
gene_8165	54	74	25	148	373	146	1.74212	1.95895	0.799941	5.00226	12.2545	5.3286	2.25074e-05	2.29237	up
gene_3648	220	485	361	999	1783	1671	4.54384	8.26706	7.65288	21.6788	37.5072	39.1059	4.06271e-07	2.27682	up
Ganoderma_lucidum_newGene_2447	13	24	26	106	88	81	0.293859	0.468564	0.645567	2.82726	2.20418	2.26236	6.84544e-08	2.25548	up
Ganoderma_lucidum_newGene_2444	130	173	122	463	622	251	2.73221	3.00433	2.6271	10.2324	13.326	5.98065	1.42281e-07	1.75705	up
gene_1842	83	128	97	286	462	739	1.3738	1.7469	1.63995	4.97365	7.8037	13.8791	1.48973e-06	2.53863	up
gene_6904	37	47	45	112	308	86	1.22988	1.26707	1.53223	3.91192	10.4212	3.21207	0.000169909	2.0755	up
Ganoderma_lucidum_newGene_616	145	174	160	470	533	826	1.30847	1.28753	1.47079	4.4316	4.88575	8.77698	7.77614e-07	2.15816	up
gene_1662	632	1147	1260	6162	3340	5316	15.5846	23.298	31.8096	159.338	83.7003	148.183	5.06749e-09	2.43583	up
gene_9959	57	54	43	141	223	236	1.78375	1.40093	1.38095	4.6659	7.18223	8.43695	8.25293e-07	2.16726	up
Ganoderma_lucidum_newGene_1470	116	180	175	7234	12100	6545	2.27218	2.63572	3.46978	139.995	248.285	146.089	4.19204e-70	5.91167	up
gene_10335	43	47	32	115	83	116	1.21757	1.11658	0.946815	3.48648	2.44123	3.76987	0.000168173	1.54042	up
gene_1444	915	1728	1888	15053	14038	5409	11.3611	17.664	24.0079	195.985	177.139	75.9096	2.01282e-13	2.9794	up
gene_13230	90	109	114	166	294	222	3.61448	3.6121	4.69498	6.9959	12.0572	10.0911	0.00198626	1.2877	up
gene_13666	0	19	19	148	159	84	0	0.478758	0.59034	4.83535	5.04348	2.96769	1.59637e-05	3.46588	up
gene_6019	355	459	386	729	939	568	5.30526	5.64255	5.90698	11.4253	14.263	9.59165	0.000118424	1.02788	up
gene_6012	157	247	270	936	1065	1431	5.04706	6.55036	8.91616	31.6454	34.8802	52.1371	2.13486e-09	2.54844	up
gene_5661	576	920	1029	1888	1303	1661	7.09375	9.3155	12.964	24.354	16.2851	23.1048	0.00535456	1.08776	up
gene_5666	5	321	371	6031	9577	5583	0.448721	24.9133	35.7704	596.42	917.903	595.088	0.000667393	5.05487	up
gene_3994	826	821	500	1858	2640	1466	10.413	8.51321	6.44409	24.5534	33.8071	20.8781	2.05071e-07	1.61431	up
Ganoderma_lucidum_newGene_2204	74	97	92	208	337	184	2.91545	3.12704	3.69948	8.59034	13.4932	8.18713	8.97811e-06	1.60151	up
gene_11255	971	942	798	2377	3523	1808	11.0633	8.83165	9.30498	28.3986	40.7945	23.2813	2.02301e-08	1.62861	up
gene_11450	698	607	518	1981	4469	2701	9.65192	6.9019	7.33232	28.722	62.7926	42.2088	3.30193e-10	2.49133	up
gene_7620	5	18	25	74	91	43	0.110044	0.331002	0.5684	1.75874	2.09626	1.09713	0.000504762	2.19983	up
gene_7621	26	27	28	75	90	70	0.276025	0.236831	0.305147	0.85421	0.994754	0.866582	2.0354e-05	1.67573	up
Ganoderma_lucidum_newGene_1204	104	94	120	264	233	253	1.81335	1.34121	2.15074	4.82827	4.14244	4.99095	6.26437e-05	1.37879	up
gene_3886	134	272	250	819	821	919	1.70895	2.85805	3.27091	10.9804	10.6716	13.2815	2.81999e-08	2.14134	up
gene_10851	56	53	43	577	1080	615	2.00374	1.54261	1.56998	21.6499	39.3016	24.8725	5.8363e-29	4.05103	up
gene_7197	53	60	58	127	138	72	0.965467	0.896699	1.07929	2.41575	2.54215	1.46482	0.00171964	1.07823	up
gene_3887	6960	8964	8251	19402	24237	16768	87.93	93.1769	106.684	256.797	310.897	239.226	6.90484e-09	1.45839	up
gene_3884	300	366	386	447	1043	880	4.55274	4.57774	5.99131	7.11822	16.0857	15.0979	0.00510132	1.36609	up
gene_9560	63	75	70	117	122	135	2.31047	2.2506	2.60442	4.49092	4.56159	5.60786	0.00839657	1.0166	up
gene_4712	19	32	24	74	55	94	0.563741	0.781163	0.719216	2.31883	1.67537	3.20769	0.000585673	1.77609	up
gene_12101	390	382	200	802	1124	689	8.67357	6.98656	4.55132	18.6766	25.3729	17.295	4.96473e-06	1.58231	up
gene_3883	277	445	475	758	1289	1131	4.86233	6.43425	8.54574	13.9599	23.0068	22.4474	0.000245818	1.58855	up
gene_12759	410	369	355	1066	2121	1251	9.00142	6.67566	7.98633	24.5472	47.3523	31.0561	8.50129e-09	2.11686	up
Ganoderma_lucidum_newGene_2835	26	73	96	164	288	157	1.2783	2.98727	5.0747	8.4327	14.833	8.54876	0.00238587	1.76249	up
gene_8211	649	1175	1281	4645	4950	2493	4.01907	5.98943	8.12145	30.1454	31.1336	17.4365	1.37506e-08	2.04534	up
gene_8214	125	250	201	514	361	276	3.56881	5.90754	5.90003	15.4799	10.5306	8.94313	0.00123828	1.10747	up
gene_2476	1090	1236	1213	2790	2293	2026	10.1768	9.49357	11.5903	27.2962	21.7464	21.3692	1.31459e-07	1.13034	up
gene_14360	196	241	212	462	663	313	6.04224	6.12478	6.67864	14.9412	20.7647	10.9169	7.42443e-05	1.25953	up
gene_5127	450	701	699	2386	3940	1642	14.362	18.4465	22.8817	79.9278	127.936	59.3062	2.79685e-09	2.21087	up
gene_5126	2030	3424	3642	12312	20492	9555	77.2764	107.253	141.884	491.078	792.127	410.817	1.15161e-09	2.33068	up
gene_9363	119	135	147	366	363	235	2.35169	2.18552	2.96204	7.56366	7.26861	5.23287	2.90262e-07	1.36974	up
gene_10621	143	224	214	745	259	1373	1.42212	1.84349	2.19167	7.80732	2.62402	15.5254	0.000696853	2.30353	up
gene_10627	914	894	695	2037	1433	1372	9.54208	7.68517	7.42583	22.2948	15.1936	16.1845	2.88688e-06	1.08011	up
gene_10629	11	37	30	1090	2532	1566	0.437423	1.19432	1.19177	45.6721	102.813	70.7383	1.82717e-35	6.23591	up
gene_10628	252	296	190	505	663	276	4.683	4.51925	3.61705	9.83684	12.517	5.79128	0.00158337	1.07686	up
gene_10999	163	286	287	1143	1599	2141	5.8066	8.4126	10.4942	42.7992	58.0195	86.4396	1.37478e-10	2.95163	up
gene_10996	105	326	497	989	1262	629	1.70329	4.36827	8.29745	16.902	20.8935	11.572	0.00428653	1.71063	up
gene_1176	507	737	681	3713	3268	2708	4.86219	5.82344	6.68862	37.3615	31.8648	29.3681	1.75962e-26	2.45956	up
gene_1177	2061	1825	1237	3748	4476	2209	29.0208	21.1365	17.8147	55.2814	63.985	35.1238	0.000245974	1.13596	up
gene_4529	2038	2406	2242	4377	3440	4217	19.2887	18.7303	21.7123	43.394	33.0497	45.0659	0.000774661	1.01005	up
gene_10253	235	260	233	724	764	502	3.58621	3.25859	3.63115	11.5826	11.8449	8.64926	1.64907e-13	1.56955	up
gene_8872	87	150	162	461	530	336	2.38799	3.37974	4.53206	13.234	14.7648	10.4169	9.64932e-08	1.84865	up
gene_12346	100	92	173	536	272	316	1.55177	1.17437	2.7646	8.76679	4.30119	5.5666	0.000142148	1.69766	up
gene_12347	448	438	330	1270	1387	638	8.24217	6.63556	6.21074	24.5234	25.9516	13.2818	6.88577e-08	1.53189	up
gene_7388	2013	2161	1733	4219	3789	3442	13.4587	11.8906	11.8567	29.5549	25.7245	25.9936	7.63423e-08	1.09976	up
gene_3663	108	157	157	318	226	236	2.53581	3.03917	3.79539	7.8662	5.40321	6.276	0.00198169	1.01595	up
Ganoderma_lucidum_newGene_2409	9	20	15	36	64	51	0.346018	0.649467	0.621689	1.53914	2.68901	2.35138	0.00067391	1.96367	up
gene_6383	24	24	17	73	117	34	0.921826	0.760926	0.645151	3.00689	4.65647	1.48605	0.000424911	1.87541	up
gene_6381	86	327	507	3036	6068	1418	1.69162	5.29249	10.2055	62.5674	121.204	31.4986	1.57748e-07	3.56035	up
gene_6385	263	253	214	564	508	303	4.20795	3.33031	3.49552	9.44987	8.25802	5.47693	2.89105e-05	1.01165	up
gene_3946	4558	4499	3416	9875	7499	6113	39.6542	32.2052	30.4138	89.9986	66.2359	60.0548	3.16834e-07	1.03172	up
gene_2602	278	590	604	8605	9386	6318	2.9626	5.18417	6.6046	96.3092	101.818	76.2243	8.1198e-33	4.16561	up
gene_5287	1111	1588	1557	3907	3203	2228	8.79928	10.3503	12.6252	32.4243	25.7648	19.9346	1.32589e-06	1.23271	up
Ganoderma_lucidum_newGene_2401	13	6	20	66	64	83	0.287657	0.089991	0.375697	1.55753	1.50999	1.88487	2.53598e-05	2.59145	up
gene_6036	847	1295	1544	5670	5858	2811	20.6183	25.9365	38.4655	144.649	144.83	77.2933	7.49418e-09	2.03139	up
gene_6037	361	576	661	2496	2367	1243	13.9604	18.3471	26.1939	101.391	93.1512	54.4272	3.86351e-09	2.0096	up
gene_13098	956	1582	2026	4086	4887	2740	12.0171	16.3698	26.0747	53.832	62.3943	38.9045	0.000202296	1.45355	up
gene_3606	767	1066	926	5416	5834	3606	12.866	14.7239	15.9134	95.2704	99.4558	68.373	6.35275e-31	2.54584	up
gene_8689	601	570	536	1193	1575	1046	8.58747	6.69983	7.82788	17.8458	22.8422	16.8688	1.32383e-06	1.29354	up
gene_11003	52	73	89	294	272	492	1.88783	2.16851	3.32373	11.2185	10.0603	20.2555	3.82033e-07	2.51934	up
gene_11000	21	53	71	483	936	920	1.06433	2.17547	3.64525	25.626	48.1768	52.658	2.33505e-14	4.20295	up
gene_5606	583	978	943	2373	3927	2628	15.5969	21.5113	25.8221	66.5114	106.673	79.3861	6.84544e-08	1.98772	up
gene_11008	568	2035	2909	21308	35855	19195	25.5748	75.4808	134.218	1006.51	1641.4	977.367	1.25779e-11	3.89958	up
gene_8685	422	629	376	1395	1210	868	7.05778	8.659	6.42632	24.4576	20.5513	16.3882	3.03798e-10	1.41609	up
gene_3463	863	1211	1243	2582	7837	3412	15.1764	17.5383	22.3794	47.5972	140.039	67.8065	5.48402e-06	2.20058	up
Ganoderma_lucidum_newGene_706	389	824	830	1556	1827	4345	4.35297	7.68893	9.65855	18.7028	21.3349	56.7366	0.000431365	2.2003	up
gene_13424	114	106	173	437	233	251	1.53998	1.17954	2.40025	6.20012	3.20529	3.83398	0.00158401	1.3076	up
Ganoderma_lucidum_newGene_450	83	59	78	216	170	264	3.48847	2.01904	3.36793	9.51232	7.26061	12.5533	8.29373e-05	1.73545	up
gene_11476	265	216	225	600	494	467	4.93638	3.30356	4.28815	11.706	9.33865	9.812	2.00896e-06	1.272	up
Ganoderma_lucidum_newGene_1044	14	25	40	194	180	117	0.33624	0.507383	1.039	5.21265	4.68288	3.37368	1.62372e-09	2.72061	up
Ganoderma_lucidum_newGene_1042	29	82	150	355	525	736	0.266573	0.618227	1.41108	3.43988	4.93004	7.71491	2.90072e-05	2.82502	up
Ganoderma_lucidum_newGene_1041	30	77	62	131	147	279	0.665797	1.41531	1.38711	3.00343	3.26767	7.08043	0.00103355	1.9813	up
gene_4959	48	1200	1666	39573	47818	31542	1.30462	27.3051	47.1641	1146.99	1343.24	985.489	2.07845e-05	5.45775	up
gene_9111	2328	4474	5222	13060	15014	11701	26.0474	41.1981	59.814	153.119	170.606	147.88	1.7928e-06	1.8576	up
Ganoderma_lucidum_newGene_1599	39	33	79	155	106	140	0.763097	0.561718	1.59615	3.39086	2.26757	3.26661	0.00531665	1.52032	up
Ganoderma_lucidum_newGene_1268	11	29	37	76	75	52	0.139265	0.472501	0.798218	1.34897	1.18465	1.06811	0.00695237	1.50456	up
gene_10878	139	224	73	337	416	197	3.43258	4.54799	1.83309	8.718	10.4446	5.48233	0.00417478	1.27054	up
gene_6558	297	820	1164	6253	1596	11947	6.46214	14.6983	25.9363	142.697	35.2871	293.908	2.38839e-05	3.37611	up
gene_8646	54	141	227	2860	3513	2177	7.29007	15.6861	31.4376	406.012	483.282	333.14	1.41354e-18	4.43362	up
Ganoderma_lucidum_newGene_2810	23	68	56	172	201	299	0.44704	1.09658	1.12124	3.53996	4.01605	6.65046	1.12306e-05	2.42582	up
gene_12733	57	59	67	86	157	331	1.57601	1.322	1.87162	2.47279	4.38832	10.3308	0.00450779	1.93192	up
gene_8238	23	25	20	249	579	284	0.807703	0.709251	0.726318	9.24091	20.8981	11.3981	6.57372e-21	4.1805	up
gene_8239	6	23	9	133	318	180	0.478533	1.70273	0.815772	12.6795	29.4042	18.4946	1.06046e-13	4.25502	up
gene_1973	1883	1985	1863	5843	5522	4672	22.8838	19.8589	23.1772	74.4132	68.1607	64.149	3.43333e-16	1.61818	up
gene_10278	84	279	344	1387	2429	1022	2.53686	6.93982	10.6259	43.9561	74.6045	34.8887	2.75458e-07	2.87243	up
gene_10276	1623	2335	2218	10999	8709	9890	9.1058	10.7764	12.7366	64.6512	49.612	62.6626	1.70051e-17	2.41454	up
Ganoderma_lucidum_newGene_1866	43	46	34	141	85	84	0.745181	0.666065	0.612343	2.61294	1.51173	1.67024	3.80404e-05	1.45265	up
gene_1976	867	870	856	3767	3243	4572	13.3601	11.0352	13.5033	60.8337	50.7581	79.579	3.38876e-12	2.34418	up
gene_13175	342	340	295	745	633	465	5.56777	4.55736	4.91692	12.735	10.4898	8.55941	3.50621e-07	1.02812	up
gene_1977	774	1105	1095	3945	1984	2835	17.7996	20.9113	25.7903	95.1259	46.3483	73.6701	1.74667e-06	1.69201	up
gene_9347	153	266	224	917	161	1575	2.6705	3.81749	3.99437	16.7763	2.8523	31.0497	0.00341722	2.32558	up
gene_11482	82	124	127	264	310	181	3.21093	3.9951	5.12595	10.8877	12.3825	8.04915	0.000107052	1.29224	up
gene_6408	153	158	157	394	292	258	1.93408	1.64151	2.02935	5.22234	3.74682	3.67714	6.59367e-06	1.12653	up
gene_3527	413	492	304	674	741	817	9.49963	9.32636	7.16357	16.2596	17.323	21.2472	0.00173266	1.08279	up
gene_120	138	77	112	408	222	200	1.17098	0.533682	0.965513	3.62464	1.90694	1.90736	0.00053857	1.4116	up
gene_5149	122	148	156	596	553	395	2.90598	2.89017	3.7838	14.8659	13.3579	10.6051	5.7258e-16	1.96808	up
gene_5148	112	196	139	568	509	409	3.10217	4.48109	3.94692	16.5868	14.4009	12.8745	7.58414e-13	1.87355	up
gene_5145	44	42	43	243	263	162	2.07083	1.63008	2.05874	12.1353	12.7263	8.6854	1.22162e-17	2.48348	up
gene_3520	118	156	131	788	558	360	1.52593	1.65297	1.72727	10.671	7.32581	5.25696	7.61334e-17	2.16214	up
gene_2447	231	431	501	1597	2035	1496	3.10522	4.77758	6.90826	22.5493	27.8456	22.7705	3.40895e-09	2.27451	up
gene_6378	172	187	135	591	704	362	3.41304	3.05862	2.74455	12.339	14.2463	8.13603	3.11237e-12	1.85966	up
gene_10361	595	2533	3406	35026	40948	23223	14.1156	49.4623	82.7164	870.857	986.698	622.411	2.64227e-12	4.01481	up
gene_7286	81	129	105	147	307	184	2.52219	3.31278	3.34419	4.82736	9.74957	6.50371	0.00862904	1.18272	up
gene_6940	2102	2441	1926	8550	12420	7680	19.964	19.0761	18.7189	85.0879	119.799	82.3895	1.32188e-18	2.29062	up
gene_6941	44	77	58	590	976	897	0.681607	0.992421	0.92359	9.74789	15.6356	15.9865	7.11086e-24	3.98508	up
gene_13650	90	93	70	423	100	445	2.63352	2.24039	2.07505	13.0177	2.9697	14.7602	0.000612276	2.14317	up
gene_14319	7	9	12	65	57	50	0.331786	0.343215	0.566485	3.32083	2.85614	2.7381	2.43596e-08	2.74336	up
gene_1399	351	566	431	1362	708	896	9.68335	12.8532	12.1745	39.4134	19.8477	27.9336	0.000144188	1.27414	up
gene_3405	814	1146	965	2314	1283	2636	13.2953	15.4071	16.1367	39.6167	21.2871	48.6408	0.00345223	1.29193	up
gene_1390	165	262	320	5167	11942	7139	2.7894	3.6511	5.53933	91.7983	205.657	136.735	2.92141e-32	5.16958	up
gene_804	149	829	910	2167	3782	7245	3.41905	15.6603	21.3898	52.1491	88.2121	187.972	5.57831e-05	3.08306	up
gene_803	218	619	579	1011	1918	2312	8.14335	19.0386	22.1514	39.6019	72.8043	97.6224	0.000255832	2.12418	up
gene_5620	696	838	636	1227	1951	2033	15.8532	15.7179	14.8254	29.3077	45.1784	52.3586	0.000201216	1.47585	up
gene_5622	1666	1942	1688	2934	3846	3909	14.3269	13.7434	14.8547	26.4355	33.5846	37.9672	0.000426991	1.20082	up
gene_4975	348	410	331	631	933	576	6.10205	5.92522	5.94016	11.606	16.6331	11.4251	0.000160071	1.11795	up
gene_4972	2692	3653	3800	8980	8912	7242	24.9846	27.9035	36.1034	87.3306	83.997	75.9194	4.53226e-08	1.43831	up
gene_4970	124	245	259	1055	705	1631	1.28164	2.08583	2.74916	11.4724	7.42459	19.1095	4.41944e-07	2.65787	up
Ganoderma_lucidum_newGene_1249	488	587	422	812	2772	2411	6.54747	7.03135	6.1452	11.6049	42.7349	40.9521	4.15524e-05	2.23839	up
gene_1958	1623	3111	2824	6556	7275	4462	37.6978	59.4597	67.1236	159.542	171.585	117.041	2.33062e-05	1.39353	up
gene_1861	60	53	57	163	232	90	1.21811	0.890118	1.19067	3.50543	4.84261	2.09044	6.7439e-05	1.59821	up
gene_7950	55	86	75	177	156	108	1.05297	1.35127	1.4574	3.5493	3.03848	2.33924	0.000246997	1.14361	up
gene_6532	924	1207	984	1841	2805	1437	10.755	11.5605	11.7291	22.4635	33.1693	18.8992	0.000400618	1.0931	up
gene_4028	602	709	500	1678	1442	1186	5.99436	5.81252	5.09782	17.5157	14.5853	13.3476	9.38149e-14	1.38562	up
gene_4750	431	374	364	1770	2357	2053	12.0813	8.63721	10.4558	52.0445	67.1532	65.046	2.42427e-17	2.56512	up
gene_252	120165	115043	96014	273905	232223	276648	1962.9	1546.27	1605.11	4687.27	3851.44	5103.32	8.99972e-07	1.41054	up
gene_255	272	273	303	3094	3206	2056	3.16054	2.60591	3.60689	37.7156	37.8715	27.0122	3.22424e-51	3.40473	up
gene_8660	35	371	398	4037	4906	2515	1.53083	13.3528	17.7966	185.025	217.942	124.246	3.87018e-08	3.93424	up
gene_6280	139	124	73	255	508	367	2.36512	1.73432	1.27077	4.55511	8.79776	7.07056	1.02927e-05	1.93915	up
Ganoderma_lucidum_newGene_611	84	174	227	322	649	457	3.58598	6.16544	10.0048	14.5505	28.4062	22.2424	0.00136294	1.71247	up
gene_783	3217	4178	3329	6962	9102	6326	36.9183	39.4535	39.0953	83.7055	106.059	81.9897	2.02469e-06	1.21091	up
gene_782	144	206	147	405	739	616	3.77802	4.45652	3.96474	11.1794	19.7979	18.3321	2.63825e-07	2.023	up
gene_784	847	2553	2558	7302	8853	4777	9.26764	22.9941	28.6601	83.7505	98.4151	59.0595	5.01921e-05	1.92115	up
Ganoderma_lucidum_newGene_2741	27	45	27	112	55	88	0.506185	0.912083	0.528104	2.72179	1.07638	2.20026	0.00119227	1.52984	up
Ganoderma_lucidum_newGene_2743	89	213	170	322	276	661	0.734189	1.45117	1.43677	2.90735	2.31852	6.60216	0.00545529	1.68544	up
Ganoderma_lucidum_newGene_2746	329	434	494	882	710	974	3.01364	3.15482	5.06918	8.84718	10.5014	13.8672	0.00208973	1.19772	up
Ganoderma_lucidum_newGene_2747	9	18	17	45	43	56	0.163619	0.287252	0.337091	0.943099	0.865118	1.25549	0.000775377	1.89293	up
gene_11250	827	1113	1033	2468	2895	7708	7.24218	8.01473	9.25547	22.6432	25.7369	76.2255	5.46985e-05	2.43316	up
gene_11259	30	51	54	79	127	85	0.698619	1.00824	1.31005	1.96916	3.09926	2.28535	0.00783436	1.2534	up
gene_8254	63	110	120	321	270	386	0.851483	1.22418	1.65375	4.55214	3.71189	5.91593	1.21145e-05	1.91835	up
gene_2500	1434	1785	1609	4929	5711	3356	18.7632	19.2149	21.546	67.5708	75.8709	49.5876	3.73438e-13	1.65045	up
Ganoderma_lucidum_newGene_1803	32	64	48	80	127	92	0.618868	1.1139	0.946283	1.61081	2.6625	2.0536	0.00782816	1.22413	up
gene_10662	23	61	52	112	144	70	0.784938	1.73259	1.82773	4.0749	5.07866	2.73663	0.00499072	1.37537	up
gene_3053	5082	6323	6524	29108	26980	67538	65.7439	67.3104	86.3798	394.555	354.426	986.84	9.11926e-09	3.05058	up
gene_4563	661	3116	3957	42852	70830	48929	52.8178	205.09	324.023	3592.04	5754.21	4421.28	4.76755e-14	4.53564	up
gene_12942	17	30	47	65	154	68	1.02931	1.50794	2.96709	4.21224	9.67285	4.73041	0.00587894	1.71934	up
Ganoderma_lucidum_newGene_1651	22	62	33	93	69	132	0.538041	1.23009	0.799551	2.46129	1.75692	3.73991	0.00776552	1.57364	up
Ganoderma_lucidum_newGene_400	36	42	15	182	58	83	0.68105	0.659254	0.293389	3.75088	1.12392	1.91124	0.000691493	1.9159	up
gene_11828	1147	1827	1864	3898	11972	5428	25.7381	33.7365	42.795	91.6473	272.812	137.57	4.02385e-06	2.28424	up
gene_12945	37	58	20	524	1107	637	2.09522	2.73091	1.18046	31.7521	65.073	41.6448	1.27145e-23	4.49636	up
gene_14167	40	96	107	711	623	310	0.83177	1.65096	2.29377	15.6306	13.2686	7.33598	5.75949e-11	2.82704	up
Ganoderma_lucidum_newGene_578	13	17	15	70	82	158	0.89368	0.926896	1.04094	5.09613	5.79917	12.5373	4.57796e-07	3.03792	up
gene_14427	61	73	59	197	116	139	1.33505	1.3162	1.30618	4.529	2.58408	3.43948	5.7264e-05	1.3628	up
gene_8220	41	38	32	101	107	38	1.22425	0.922355	0.965749	3.1777	3.27571	1.27637	0.00782816	1.22053	up
gene_13674	295	285	240	604	878	766	4.05337	3.22546	3.37676	8.6921	12.2632	11.8983	1.16286e-06	1.63133	up
gene_9426	94	119	81	571	166	334	1.83541	1.91789	1.61112	11.7417	3.3068	7.40901	2.33926e-05	1.99563	up
gene_10394	147	167	211	994	1576	1846	2.07919	1.9345	3.04809	14.7449	22.6574	29.519	7.30757e-14	3.27227	up
gene_14481	160	244	294	984	846	1093	5.24359	6.57508	9.85632	33.7864	28.1311	40.4435	1.25308e-08	2.23076	up
gene_14483	2196	2629	2251	4038	4520	4105	23.1537	22.8047	24.2918	44.6071	48.3977	48.8829	0.000159211	1.00183	up
gene_14482	1737	2806	3303	4459	5800	6561	35.4391	47.1087	68.9726	95.3201	120.18	151.208	0.00449409	1.28531	up
Ganoderma_lucidum_newGene_1347	59	115	64	193	165	237	0.604671	1.18419	0.767118	1.98852	1.64626	2.58086	0.00042133	1.53854	up
gene_42	430	1000	1059	4237	970	2508	11.9451	22.8805	30.1262	123.484	27.3914	78.7896	0.00410574	1.74653	up
gene_863	248	474	445	3944	3524	2143	3.98457	6.27067	7.32287	66.4504	57.5416	38.9252	4.07822e-24	3.13922	up
gene_1090	741	1086	1172	6101	8643	4613	14.6553	17.6654	23.7271	126.432	173.609	103.054	2.53716e-18	2.80208	up
gene_8047	156	1751	2239	8700	9636	4786	1.59574	14.7855	23.5176	93.5713	100.445	55.4857	0.00131805	2.55696	up
gene_12085	634	1256	1637	21737	27113	17148	10.6645	17.3961	28.1941	383.408	463.487	326.031	2.15691e-27	4.33454	up
gene_14291	93	165	110	358	669	356	4.20177	6.13883	5.08035	16.9893	30.8458	18.2168	8.57791e-08	2.06757	up
gene_5455	1455	1245	1155	8172	2948	4769	16.6177	11.699	13.5052	97.8085	34.192	61.5249	3.34989e-08	2.15371	up
gene_7209	0	0	7	45	37	53	0	0	0.423026	2.80118	2.20379	3.54007	2.5646e-05	4.38005	up
Ganoderma_lucidum_newGene_503	69	62	48	142	164	113	1.04499	0.869741	0.926662	2.37035	2.29562	2.01641	2.27141e-05	1.36071	up
gene_14037	29	26	12	46	82	49	1.0972	0.814466	0.435532	1.83994	3.1786	2.07698	0.00418377	1.56539	up
gene_14030	544	698	545	1283	880	1447	8.16108	8.61658	8.37218	20.1705	13.4056	24.5295	0.00150335	1.21021	up
gene_14032	450	564	433	1129	1273	966	10.4678	10.8023	10.3073	27.5404	30.1033	25.398	1.2871e-09	1.36626	up
gene_14039	408	528	376	1252	1317	1258	6.52064	6.94531	6.15516	20.9806	21.3931	22.7174	3.65766e-11	1.71645	up
gene_13028	151	223	148	600	348	254	3.05631	3.72078	3.06971	12.7803	7.18978	5.83806	3.48839e-05	1.29654	up
gene_13029	344	425	385	1306	991	603	5.9886	6.08812	6.86971	23.8597	17.5505	11.8684	1.34311e-08	1.4125	up
gene_3364	554	882	597	3894	2782	1721	3.76482	4.9294	4.14737	27.7234	19.1969	13.2093	4.02557e-16	2.14188	up
gene_3363	248	343	274	726	656	414	3.85113	4.39604	4.36302	11.8552	10.3671	7.28147	2.73482e-07	1.16329	up
gene_2184	128	163	190	713	283	340	1.84306	1.94212	2.80943	10.8339	4.16899	5.56395	0.000172251	1.55107	up
gene_2188	243	200	141	613	457	213	3.37279	2.28687	2.00743	8.94567	6.45209	3.34013	0.0016502	1.20078	up
gene_6933	115	133	170	1619	1922	965	2.98508	2.84179	4.52034	44.1061	50.7431	28.3456	1.46612e-29	3.51497	up
gene_10645	669	656	505	1042	1374	936	15.9917	12.9096	12.366	26.1185	33.3835	25.29	0.000230328	1.01878	up
gene_2985	30	52	42	100	97	48	0.553223	0.800909	0.795338	1.96184	1.83824	1.01261	0.00926728	1.07996	up
gene_3043	2230	3814	3792	14188	10129	14790	27.7261	39.0219	48.2445	184.817	127.874	207.674	1.26673e-08	2.16511	up
Ganoderma_lucidum_newGene_1637	20	67	40	129	74	91	0.375399	1.07578	0.800336	2.63394	1.47071	1.99527	0.00960465	1.37076	up
gene_11510	57	63	56	137	133	152	0.870687	0.79587	0.868436	2.192	2.06276	2.62193	7.87247e-05	1.43182	up
Ganoderma_lucidum_newGene_1812	70	117	97	220	304	365	1.96827	2.72345	2.79323	6.5178	8.73598	11.6537	2.73971e-05	1.86153	up
gene_9070	60	124	157	1288	1204	562	0.62565	1.07882	1.69442	14.2768	12.9289	6.7087	3.20763e-14	3.22264	up
gene_12505	491	567	487	1683	1419	1067	5.79274	5.50289	5.87875	20.805	17.0081	14.2199	7.33134e-19	1.54778	up
gene_13452	571	945	1094	2907	2770	3077	7.11271	9.68791	13.9489	37.951	35.0455	43.3143	4.86572e-07	1.90348	up
gene_3356	24	33	30	807	1445	608	0.963637	1.12705	1.25392	35.089	60.9147	28.4925	9.21591e-41	5.15522	up
gene_10006	43	65	44	136	107	68	3.65056	4.61303	3.83354	12.3006	9.32352	6.55808	0.000877587	1.14085	up
gene_10000	278	503	573	998	817	797	8.57182	12.7667	18.0894	32.2921	25.6062	27.7743	0.00591456	1.07681	up
gene_633	221	394	561	1116	2556	1464	2.65226	3.89529	6.91021	14.0778	31.2489	19.8978	1.06677e-05	2.26108	up
Ganoderma_lucidum_newGene_2478	17	27	24	58	187	67	0.382775	0.443366	0.399294	1.19146	2.45652	1.19488	9.88087e-05	2.33327	up
gene_425	220	266	193	800	664	373	2.76572	2.75005	2.48456	10.5498	8.48459	5.29759	6.76243e-10	1.53001	up
gene_2911	1310	1094	755	1758	3051	1523	14.4084	9.90209	8.50133	20.2599	34.0921	18.9239	0.00300855	1.13947	up
gene_11357	42	68	58	105	120	133	1.17265	1.56692	1.6543	3.10663	3.4363	4.23125	0.00277417	1.27634	up
gene_11358	1894	2518	2601	8003	7749	5937	26.5607	29.0512	37.3291	117.583	110.341	94.0335	5.9663e-13	1.74985	up
gene_3118	289	508	425	1357	1661	1234	7.16102	10.3893	10.8064	35.3157	41.8989	34.6295	1.18307e-10	1.94971	up
gene_5038	1102	1442	1550	4749	4380	3513	12.6176	13.5846	18.1639	56.9974	50.9464	45.447	3.95095e-12	1.7462	up
gene_3114	105	123	106	317	166	276	1.63214	1.56754	1.67848	5.16864	2.61677	4.86357	0.000642511	1.34525	up
gene_14203	537	639	485	978	1700	975	7.38581	7.23734	6.82863	14.1007	23.7516	15.1452	0.00011301	1.28738	up
gene_2579	42	36	29	201	215	139	1.51522	1.04844	1.05092	7.6449	7.93403	5.68125	5.20721e-16	2.49596	up
Ganoderma_lucidum_newGene_332	11	6	10	64	68	110	0.246299	0.108263	0.244272	1.62807	1.67547	2.99656	3.56858e-08	3.36593	up
gene_1072	596	493	509	1878	1701	752	7.13415	4.8571	6.22714	23.5465	20.6698	10.1661	2.64673e-06	1.49807	up
gene_1074	511	520	438	1571	1051	1978	7.72253	6.47589	6.77526	24.9103	16.1414	33.8082	5.07697e-06	1.8522	up
gene_9243	95	90	83	225	694	293	2.47838	1.94376	2.22661	6.18133	18.5348	8.70708	2.79426e-06	2.31889	up
gene_4931	1257	996	751	4797	5535	2602	20.7334	13.5212	12.6742	82.9483	92.7577	48.496	5.47992e-13	2.20311	up
gene_4930	145	191	111	417	430	189	2.00846	2.17222	1.57027	6.05708	6.05162	2.96091	7.11563e-05	1.31373	up
gene_10585	5794	7413	7780	12945	21438	9154	48.3835	50.9375	66.4916	113.251	181.78	86.3276	0.00190242	1.15512	up
gene_1213	32	66	82	796	979	434	1.72439	2.91969	4.52196	45.2445	53.9545	26.5801	1.5049e-18	3.69681	up
gene_8592	118	240	200	1480	152	1135	1.94665	3.2548	3.36955	25.5822	2.53831	21.1533	0.00097555	2.48067	up
gene_12323	21	31	46	106	241	173	0.760654	0.905606	1.71023	4.04929	8.90953	7.09961	2.1012e-06	2.56651	up
gene_12321	133	145	138	994	789	579	3.06014	2.75469	3.2606	24.1073	18.5575	15.1413	2.29116e-35	2.60928	up
Ganoderma_lucidum_newGene_380	51	59	40	118	132	59	4.29138	4.07106	3.42489	10.4488	11.364	5.55922	0.00253315	1.14513	up
Ganoderma_lucidum_newGene_385	28	58	34	132	56	120	0.737779	1.27715	0.920783	3.69859	1.51139	3.63258	0.00432733	1.55222	up
gene_8629	854	2311	3075	10880	9224	10865	21.3925	47.6259	78.8279	285.568	234.629	307.396	1.49492e-06	2.45711	up
gene_8628	192	197	210	448	589	360	25.0896	21.1846	28.1168	61.538	78.3812	53.2706	3.95817e-06	1.34151	up
gene_8621	357	677	756	2693	1522	937	5.13958	8.03578	11.1673	40.7207	22.304	15.2693	0.000272817	1.57156	up
Ganoderma_lucidum_newGene_653	45	67	51	140	120	56	1.34428	1.67068	1.58143	4.44512	3.68566	1.89919	0.00792184	1.03993	up
Ganoderma_lucidum_newGene_654	57	62	53	176	207	49	0.707928	0.604083	0.716634	2.28966	2.36982	0.617672	0.00744257	1.37872	up
gene_6201	1550	1261	677	29948	4425	19650	31.311	20.9711	13.9919	634.145	90.7989	448.518	3.78347e-11	4.10793	up
gene_7261	113	226	104	473	449	289	1.95404	3.22325	1.84487	8.59317	7.91179	5.64897	1.44808e-06	1.5956	up
gene_6791	200	403	517	1529	1338	966	4.95403	8.22509	13.1406	39.8073	33.7577	27.0976	6.03013e-06	1.86921	up
gene_6790	1300	1276	739	2201	3985	1997	20.7503	16.7576	12.0637	36.7999	64.5774	35.9985	0.000138384	1.45254	up
gene_4410	1310	1485	1176	3174	2234	2289	45.6431	42.5703	41.9328	115.884	79.0579	90.1103	1.08422e-06	1.09173	up
gene_5940	1529	1599	1234	2752	4126	2472	16.1927	13.9391	13.3781	30.5365	44.3809	29.5686	1.80053e-05	1.24251	up
gene_6136	1049	1428	1236	4931	2469	3286	25.7228	28.8219	31.0232	126.771	61.5226	91.0673	2.12223e-07	1.65554	up
gene_11160	241	512	487	6574	21036	7134	2.91209	5.09505	6.02369	83.3292	258.429	97.4766	7.79881e-22	4.93592	up
gene_181	261	521	534	695	1085	845	3.11915	5.13787	6.54864	8.73131	13.2059	11.4448	0.00988775	1.15949	up
gene_12849	286	482	421	785	1360	793	10.7756	14.9817	16.2706	31.0636	52.1778	33.8087	0.000111286	1.45275	up
gene_11485	489	651	608	1830	1884	3278	6.33861	6.94505	8.06801	24.8578	24.8079	48.0127	6.1531e-07	2.23284	up
gene_6811	129	331	309	1015	1084	871	1.78239	3.76951	4.38132	14.729	15.2505	13.6277	2.74918e-07	2.09361	up
gene_11576	64	93	93	262	329	219	0.960097	1.13696	1.42181	4.11092	5.00129	3.69769	1.1775e-08	1.82649	up
gene_8929	176	435	658	4557	6279	3343	2.72473	5.55594	10.4609	74.2268	99.1271	58.6979	9.02608e-13	3.57138	up
Ganoderma_lucidum_newGene_1002	6	5	5	60	53	66	0.340134	0.224118	0.327757	4.19216	3.61483	5.0462	4.18739e-10	3.65296	up
gene_7817	146	172	108	358	389	252	4.57685	4.42197	3.43873	11.7446	12.3638	8.91086	1.14212e-07	1.36427	up
gene_1680	233	369	318	573	668	488	1.84316	2.39715	2.5683	4.74639	5.36043	4.35408	0.000378327	1.05237	up
Ganoderma_lucidum_newGene_1340	9	9	6	37	39	80	0.328629	0.26407	0.231042	1.48948	1.50316	3.45418	2.174e-05	2.95562	up
Ganoderma_lucidum_newGene_1615	20	48	28	87	80	183	0.59741	1.21565	0.86449	2.81243	2.48385	6.37183	0.000634795	2.1479	up
gene_1532	170	436	421	1225	3586	609	5.47758	11.5721	13.89	41.4568	117.632	22.2173	0.00013624	2.47632	up
gene_1536	122	132	129	713	1143	864	2.13671	1.91245	2.32621	13.1579	20.4556	17.1963	1.41831e-19	2.99006	up
gene_14412	120	133	93	303	219	222	2.65249	2.42037	2.09342	7.01534	4.92026	5.53587	5.69947e-06	1.24556	up
gene_10026	37	32	23	213	146	225	0.983634	0.702757	0.632955	6.02963	4.0052	6.8666	7.41562e-12	2.84894	up
gene_1273	23	15	8	54	67	48	1.35453	0.690011	0.476748	3.34671	3.97605	3.19739	0.000115695	2.02488	up
gene_408	370	504	518	1065	816	759	4.26071	4.77557	6.10075	12.8568	9.54004	9.87603	0.000171647	1.04534	up
gene_409	88	83	98	1023	1098	577	1.63325	1.26322	1.85082	19.9158	20.7199	12.0911	1.04631e-34	3.41275	up
gene_11836	71	77	76	242	403	208	2.88981	2.59964	3.19715	10.4027	16.851	9.63303	7.13135e-09	2.05354	up
gene_14322	25	44	52	107	137	131	0.826055	1.22656	1.80171	3.81765	4.73212	5.05226	0.000117438	1.79482	up
gene_11832	586	1393	1675	2561	4906	4141	12.9308	25.3154	37.8519	59.2517	110.022	103.299	0.00059911	1.84475	up
gene_3170	64	150	194	258	386	327	1.61192	3.13771	5.03017	6.8671	9.95804	9.39879	0.00940978	1.4067	up
gene_12547	233	141	172	554	552	209	4.17953	2.07767	3.14961	10.4112	10.0614	4.22209	0.00179079	1.31543	up
gene_14267	150	167	177	297	451	199	3.48077	3.19652	4.2071	7.24637	10.6585	5.23196	0.00503686	1.03896	up
gene_11838	19	30	11	188	36	59	0.407221	0.517093	0.22478	4.22963	0.77174	1.42506	0.000694304	2.32208	up
gene_3798	146	320	329	551	704	957	2.88638	5.21538	6.68009	11.4507	14.1864	21.4554	0.00109854	1.69192	up
gene_2223	149	137	72	204	344	253	2.1273	1.61466	1.05587	3.06011	5.01156	4.09139	0.00199943	1.34611	up
gene_2224	143	230	229	2444	5898	3333	3.49054	4.63076	5.72342	62.6967	146.661	92.18	9.17427e-26	4.43497	up
gene_9260	341	465	336	815	1131	726	6.62486	7.4266	6.67608	16.5792	22.297	15.9314	7.92387e-07	1.37601	up
gene_13830	831	1132	859	2024	2415	1762	15.8492	17.7811	16.7704	40.473	46.8119	37.9766	8.3488e-08	1.28541	up
gene_5242	166	218	282	2461	2936	2266	1.91083	2.06271	3.31592	29.6843	34.3224	29.4626	7.39892e-30	3.65236	up
gene_4260	442	571	576	1746	2922	1404	8.36695	8.90151	11.1632	34.6832	56.249	30.0596	1.43562e-09	2.05064	up
gene_1239	304	411	501	2263	3306	1759	11.0369	12.2719	18.6478	86.2054	122.06	72.2199	3.29414e-15	2.69812	up
Ganoderma_lucidum_newGene_412	206	191	152	318	334	371	4.13188	3.28541	3.38958	7.25982	8.1229	8.82724	0.00197341	1.07743	up
gene_234	25	33	27	95	198	170	0.637481	0.700527	0.711179	2.61007	5.26763	5.02089	4.71246e-08	2.64595	up
gene_232	41	64	64	189	245	258	1.52539	1.96547	2.44927	7.45219	9.38204	10.9799	7.1681e-08	2.21781	up
gene_893	373	1316	1521	28423	25929	14354	2.61781	7.61282	10.9482	209.46	185.192	114.024	1.61389e-19	4.49793	up
gene_892	714	1040	975	1683	1959	1599	11.1904	13.4265	15.6539	27.6586	31.2127	28.3245	0.000225887	1.09107	up
gene_897	90	58	62	269	189	232	1.99113	1.0596	1.40055	6.26805	4.27828	5.83281	6.13604e-07	1.8572	up
Ganoderma_lucidum_newGene_1595	26	23	47	81	66	206	0.756398	0.625115	1.24979	2.09396	1.72366	6.25938	0.00391165	2.12263	up
Ganoderma_lucidum_newGene_671	10	11	25	52	51	51	0.287944	0.270089	0.752311	1.63598	1.54787	1.71553	0.00186636	1.86301	up
gene_7533	63	98	153	278	425	173	2.74854	3.48938	6.83165	12.7217	18.8339	8.52565	0.0020342	1.55297	up
gene_14076	53	76	96	480	2485	953	0.3131	0.366775	0.579653	2.97111	14.9076	6.35669	1.86955e-12	4.26143	up
gene_14077	6	21	39	304	1043	299	0.144651	0.401782	0.954409	7.69633	25.5963	8.15962	3.15424e-11	4.72049	up
gene_14111	221	277	333	1541	1500	8211	3.63865	3.768	5.62926	26.6858	25.177	153.348	8.08823e-08	4.10659	up
gene_6119	4154	6222	6572	71704	8387	55627	75.6398	93.2302	122.483	1368.02	155.064	1144.03	4.4739e-06	3.15742	up
gene_6112	3865	4700	3696	7930	9726	6072	90.1083	90.1534	88.1738	193.681	230.227	159.862	1.80156e-06	1.08491	up
gene_2941	25	35	41	600	597	372	0.649977	0.736248	1.08753	16.4443	15.8385	10.9918	3.58878e-41	4.05987	up
Ganoderma_lucidum_newGene_2273	81	91	99	248	161	127	0.715018	0.67267	0.918272	2.37964	1.46005	1.28752	0.000845811	1.07233	up
gene_274	509	556	633	1707	2239	1242	4.97912	4.47755	6.34486	17.5112	22.2665	13.7375	3.19061e-09	1.71743	up
gene_2054	431	620	571	1180	862	919	8.8494	10.4764	12.0004	25.3781	17.9602	21.2961	0.000483657	1.00777	up
gene_2055	1984	1981	1944	13591	2094	31288	30.5723	25.1278	30.6608	219.48	32.7695	544.687	0.0067303	3.29905	up
Ganoderma_lucidum_newGene_1929	35	78	88	164	138	211	0.654056	1.23851	1.71903	3.36844	2.73819	4.65931	0.00412305	1.53915	up
gene_12827	136	140	133	490	498	250	1.45254	1.2281	1.45458	5.48163	5.3987	3.01503	7.71219e-10	1.6858	up
Ganoderma_lucidum_newGene_1928	260	347	172	395	525	490	2.48897	2.71424	2.1627	4.11184	5.26752	5.39352	0.0058867	1.06014	up
gene_3048	5545	5649	4314	8918	11640	7852	37.5698	31.4889	29.9093	63.2995	80.0706	60.0798	8.63151e-05	1.01838	up
Ganoderma_lucidum_newGene_1185	25	29	18	97	102	49	0.601627	0.583788	0.446029	2.48656	2.54824	1.34285	2.8681e-06	1.88986	up
Ganoderma_lucidum_newGene_1184	15	32	25	93	92	81	0.356855	0.608143	0.595476	2.31794	2.20777	2.16256	7.97805e-07	2.0373	up
gene_14176	248	1147	1665	58066	89112	47144	5.21679	19.9189	35.9536	1284.1	1909.92	1123.85	5.44805e-24	6.08761	up
Ganoderma_lucidum_newGene_1365	31	37	46	97	142	111	0.576801	0.56557	0.874002	1.91595	2.71782	2.34542	3.29885e-05	1.76569	up
Ganoderma_lucidum_newGene_1361	169	355	320	881	993	1644	15.1934	26.1969	29.4906	83.6371	90.9843	167.596	4.76604e-06	2.29819	up
gene_10794	540	612	621	1717	1591	725	5.96011	5.55737	7.01274	19.8529	17.8255	9.03443	3.72357e-05	1.25252	up
Ganoderma_lucidum_newGene_2728	189	261	225	536	504	295	6.87561	7.84077	8.35757	20.5834	18.8023	12.0756	2.19611e-05	1.08584	up
gene_4873	158	177	159	357	464	286	2.82212	2.59424	2.9088	6.67903	8.41844	5.76373	2.89467e-06	1.29237	up
gene_1554	118	142	151	374	376	292	4.10222	4.04473	5.34812	13.6324	13.2759	11.4757	4.84923e-08	1.4669	up
gene_14289	251	349	206	679	859	468	2.87301	3.28257	2.41514	8.14787	9.9953	6.04604	3.24669e-07	1.45108	up
Ganoderma_lucidum_newGene_636	76	97	109	490	422	280	1.06381	1.12259	1.57239	7.28079	6.06644	4.47422	5.84345e-15	2.17409	up
gene_4456	210	296	191	1075	1085	575	3.90318	4.52873	3.63006	20.9453	20.4759	12.0773	9.56495e-17	2.08364	up
gene_390	466	510	396	2626	2889	1984	6.45819	5.81369	5.61489	38.1345	40.6541	31.0475	3.4708e-39	2.58339	up
gene_394	181	188	169	324	325	462	4.02949	3.42662	3.84682	7.54769	7.34268	11.6125	0.00213232	1.24864	up
gene_6328	90	160	167	609	201	372	0.99104	1.45897	1.88969	7.07732	2.25664	4.66208	0.00125715	1.61883	up
gene_14286	9630	17652	18391	27648	40725	31985	136.055	205.199	265.912	409.208	584.172	510.309	0.0015163	1.2947	up
gene_4077	87	310	228	1495	447	758	2.54804	7.54107	6.88632	46.3744	13.4412	25.3393	8.48926e-05	2.22936	up
gene_13253	40	61	96	183	219	281	1.25594	1.59821	3.12318	6.11707	7.07653	10.1372	0.00018797	1.97111	up
gene_11317	157	148	142	914	1276	753	3.80759	2.95643	3.53191	23.2607	31.4788	20.6564	1.06357e-24	2.84444	up
gene_11065	171	247	178	368	400	314	3.51574	4.19247	3.75781	7.94466	8.36933	7.31448	0.000133449	1.01146	up
gene_8313	15	13	29	82	65	112	0.770158	0.552162	1.56388	4.59644	3.49997	6.79927	8.55078e-05	2.35025	up
gene_14236	238	1090	1583	30085	3380	10288	6.52787	24.6403	44.5235	866.276	94.2987	319.319	0.000734022	3.93495	up
gene_10409	5175	5291	4130	11224	12170	7268	47.6331	40.0699	38.9019	108.236	113.743	75.5507	1.8126e-08	1.18726	up
gene_14237	2047	2910	2682	7102	5972	5436	13.2202	15.4702	17.7314	48.0665	39.1727	39.6599	6.01626e-09	1.41131	up
gene_10405	28	44	58	384	511	263	0.538752	0.694739	1.15299	7.85643	10.1287	5.79852	5.23901e-17	3.25273	up
gene_10404	22	22	33	143	279	106	0.712952	0.582522	1.09002	4.84707	9.19509	3.88196	3.28339e-09	2.86862	up
gene_10406	167	227	193	621	506	765	2.65686	2.96896	3.14572	10.37	8.19124	13.7813	4.41534e-07	1.88582	up
gene_2205	45	112	121	383	190	268	1.21733	2.52935	3.41658	11.0699	5.30824	8.35229	0.000589264	1.72418	up
gene_10950	254	506	444	3178	731	1261	2.90387	4.77218	5.20937	38.203	8.51701	16.3332	4.30504e-05	2.17709	up
gene_1921	2371	2989	3146	5060	5599	6395	20.013	20.7637	27.1823	44.7593	47.9963	60.9799	0.00106318	1.18216	up
gene_10541	120	148	110	384	375	165	3.03874	3.10222	2.85941	10.2574	9.68931	4.73513	1.35803e-05	1.37565	up
gene_10545	536	470	272	1084	2181	985	8.30706	5.99382	4.30598	17.5984	34.3114	17.242	7.67606e-06	1.87709	up
gene_12367	22	33	38	120	122	75	1.90793	2.3553	3.42006	11.0593	10.8769	7.4645	1.08008e-06	1.87242	up
gene_12362	169	317	351	1541	2788	3535	2.28904	3.5403	4.87402	21.9391	38.477	54.2697	1.32193e-11	3.45918	up
gene_11940	26	40	63	115	78	175	0.841736	1.08955	2.14778	4.03637	2.65301	6.60016	0.00663136	1.7092	up
gene_1968	36	107	82	254	199	211	1.34177	3.29442	3.14585	9.96032	7.55464	8.92853	0.000123819	1.72119	up
gene_12029	12	68	97	23143	3932	20664	0.447575	2.15506	3.80787	938.669	154.555	903.492	1.0626e-13	8.23201	up
Ganoderma_lucidum_newGene_1421	239	432	417	508	1101	865	10.5058	15.6728	18.8069	23.4705	49.3105	43.0705	0.00508127	1.37416	up
Ganoderma_lucidum_newGene_1422	21	13	18	47	132	98	0.976245	0.507221	0.803062	2.0397	5.63998	4.72109	1.99383e-05	2.59016	up
gene_12026	179	361	311	840	1167	968	6.4886	10.7856	11.5745	31.9777	43.0618	39.7537	1.84926e-07	1.9781	up
Ganoderma_lucidum_newGene_474	37	68	68	123	143	511	0.485433	0.801829	0.957769	1.67805	1.8821	8.05968	0.000934566	2.49249	up
gene_12796	82	145	114	1354	1775	1098	1.30842	1.9118	1.86328	22.7676	28.9256	19.9049	1.1423e-37	3.77144	up
gene_5899	1184	2349	2350	2841	4679	5479	33.9266	55.4191	68.9522	85.3231	136.22	177.418	0.0085626	1.3613	up
gene_13578	69	102	72	1525	4620	1929	2.22891	2.73045	2.40109	52.1977	153.329	71.2015	2.26249e-30	5.21098	up
gene_13774	196	236	271	373	1244	641	8.54612	8.49639	12.1289	17.056	55.2301	31.6429	0.00049747	1.83804	up
gene_13577	81	118	170	5008	6162	4933	2.92002	3.49679	6.29481	190.542	227.193	202.311	2.221e-52	5.57721	up
gene_9469	38	69	79	244	309	218	0.776132	1.18422	1.68364	5.32637	6.53391	5.13543	2.48993e-08	2.1828	up
gene_6083	1065	2491	3084	6202	6997	4347	13.4327	25.8523	39.8072	81.9593	89.6104	61.9276	0.00112291	1.504	up
gene_947	302	342	242	1677	1876	1103	4.56874	4.25313	3.73701	26.6033	28.8391	18.8592	2.07276e-30	2.51642	up
gene_945	973	1031	875	1990	2594	1108	18.5369	16.1526	17.0593	39.7004	50.1666	23.8305	0.000442199	1.07908	up
gene_2923	280	394	383	853	1142	581	7.03897	8.16162	9.87073	22.502	29.2176	16.5318	9.20497e-06	1.39428	up
gene_11122	95	92	100	544	214	259	1.37713	1.09635	1.4901	8.29749	3.15596	4.25274	1.12614e-06	1.90577	up
gene_5041	817	767	482	12221	1496	8000	14.2838	11.035	8.61161	223.934	26.5526	158.019	4.20545e-08	3.54604	up
gene_12804	18	53	72	107	233	444	0.431778	1.0907	1.83439	2.79344	5.90235	12.5381	0.000381834	2.72869	up
gene_12801	179	315	257	513	493	1044	2.57701	3.74323	3.78933	7.75983	7.22985	17.0482	0.00153032	1.70975	up
gene_2025	6	7	12	41	39	61	0.279741	0.269233	0.577439	1.9987	1.86253	3.22554	3.92059e-05	2.67932	up
Ganoderma_lucidum_newGene_1050	36	37	30	64	86	69	0.696796	0.592498	0.60099	1.4449	1.76392	1.57263	0.00265139	1.24554	up
Ganoderma_lucidum_newGene_1161	65	30	49	266	147	97	1.35444	0.546873	1.23461	6.1546	3.24177	2.37655	9.20473e-05	1.86144	up
Ganoderma_lucidum_newGene_1163	17	52	24	123	118	91	0.417988	1.06383	0.605412	3.23616	2.99472	2.58288	8.30654e-06	1.99933	up
Ganoderma_lucidum_newGene_1162	0	63	70	1012	1579	893	0	1.93721	2.68482	40.0331	60.5775	38.0782	0.00825231	4.83902	up
gene_5552	218	301	275	1414	2504	1592	8.80641	10.0301	11.3765	59.9926	103.015	72.8394	3.09961e-18	2.94943	up
gene_8146	394	487	396	1650	3892	2123	8.01181	8.14406	8.23804	35.1546	80.3666	48.7671	2.34433e-12	2.74679	up
gene_9011	159	220	205	651	423	325	2.34312	2.67377	3.10103	10.0695	6.34804	5.41402	1.50246e-06	1.35234	up
gene_1574	1638	1766	1274	4388	2919	2843	8.58799	7.6205	6.83624	24.1032	15.5423	16.8375	4.21361e-08	1.24677	up
gene_1575	135	372	343	1822	2059	1126	3.67555	8.38538	9.59973	52.3372	57.3128	34.852	1.49497e-10	2.66785	up
gene_14216	852	1809	1748	19254	25646	12272	21.4117	37.4363	44.9752	507.385	654.978	348.597	1.17549e-24	3.80171	up
gene_4436	193	276	217	635	580	252	3.74038	4.40596	4.31047	12.8986	11.4165	5.51659	0.000369528	1.17436	up
gene_4431	105	130	88	209	246	156	1.49542	1.52826	1.27614	3.12673	3.56354	2.51201	0.000213591	1.05556	up
gene_6348	420	639	608	1479	1324	922	7.36744	9.22788	10.9258	27.2265	23.6173	18.2952	1.39958e-06	1.26941	up
gene_11908	9	0	0	42	70	41	0.308362	0	0	1.68294	2.72891	1.74867	5.72928e-05	4.21258	up
gene_11336	483	866	655	1476	1592	1135	17.4584	25.7753	24.2485	55.9626	58.5225	46.4131	1.89727e-05	1.21024	up
Ganoderma_lucidum_newGene_2537	66	108	84	160	132	310	0.668579	1.21636	0.807521	1.7839	1.65937	3.92555	0.00996648	1.48239	up
gene_2182	354	381	385	1206	1111	510	4.42479	3.91761	4.92373	15.8003	14.1045	7.20267	2.64029e-06	1.40325	up
gene_12589	114	104	79	416	292	192	2.88101	2.16142	2.02522	11.0244	7.49945	5.48352	6.14615e-09	1.68951	up
gene_4799	363	483	589	1033	724	907	4.68697	5.13089	7.77946	13.9657	9.48977	13.2161	0.00640649	1.03177	up
Ganoderma_lucidum_newGene_1944	31	65	50	141	93	104	0.663229	1.19777	1.16018	2.24305	1.20987	1.48796	0.000964974	1.35589	up
gene_8992	301	362	229	414	708	1140	3.5188	3.49037	2.74558	5.07592	8.41666	15.0906	0.00350807	1.62076	up
gene_8659	152	218	176	707	1836	766	11.2434	13.3107	13.3364	55.015	138.574	64.2593	2.9371e-10	2.74159	up
gene_2262	13	24	14	39	48	68	0.501759	0.76655	0.557231	1.58567	1.86529	2.98142	0.0020281	1.83586	up
gene_2489	16	15	24	387	479	284	0.381551	0.292718	0.609168	10.0554	12.0517	7.93119	8.29605e-35	4.49255	up
gene_2485	25	45	22	61	83	98	0.507947	0.752082	0.44383	1.30098	1.73143	2.27183	0.00190408	1.62441	up
Ganoderma_lucidum_newGene_1656	27	60	34	76	111	88	0.551018	1.03142	0.69022	1.60649	2.29604	2.0777	0.00338296	1.37134	up
Ganoderma_lucidum_newGene_2335	16	34	25	92	79	33	0.661867	1.17887	1.07269	4.11513	3.41125	1.58513	0.00232764	1.52436	up
Ganoderma_lucidum_newGene_2337	97	83	77	196	379	138	1.51721	1.11234	1.09444	3.45146	6.52042	2.55606	0.000323017	1.57593	up
Ganoderma_lucidum_newGene_2330	14	17	36	109	80	135	0.551322	0.526133	1.44513	4.50917	3.1858	6.00584	3.79523e-05	2.43089	up
gene_12341	23	45	54	185	200	113	1.66795	2.73914	4.0821	14.3958	15.0626	9.47449	4.1732e-07	2.12541	up
gene_12345	226	293	227	1445	238	709	4.95034	5.28611	5.09693	33.2792	5.30449	17.591	0.00279719	1.78633	up
gene_8578	754	929	649	1649	2328	1891	20.959	21.2546	18.4758	48.044	65.7361	59.3848	5.83584e-07	1.50917	up
gene_5284	213	222	188	301	451	373	3.28271	2.82491	2.96632	4.87892	7.07129	6.50532	0.00390334	1.02448	up
gene_12002	51	117	86	361	142	228	3.53011	6.64152	6.0729	26.2506	9.94684	17.8054	0.000487207	1.66435	up
gene_7750	347	509	429	3987	2268	1320	7.40121	8.93883	9.37498	89.2847	49.2254	31.8469	2.73404e-15	2.61639	up
gene_5930	78	504	610	15279	22814	13493	0.938192	5.02785	7.56943	194.325	281.228	184.988	1.33418e-18	5.55707	up
gene_13433	244	338	379	881	734	1218	2.31087	2.63316	3.66957	8.73309	7.05652	13.0227	5.87296e-05	1.75709	up
gene_7285	238	314	383	521	857	608	3.80202	4.13468	6.27401	8.73191	13.9204	10.9768	0.0024273	1.23183	up
gene_9767	29	29	54	455	641	406	0.764441	0.632369	1.45015	12.7127	17.3909	12.2534	1.50269e-21	3.85248	up
gene_11066	123	144	131	240	377	222	3.68973	3.54971	4.03212	7.55347	11.5252	7.54182	0.000346671	1.21272	up
gene_340	814	871	704	2164	3085	1957	11.9933	10.5528	10.6051	33.4062	46.1594	32.5696	6.97556e-11	1.73567	up
gene_6629	54	46	58	131	85	147	1.59	1.11586	1.74396	4.05375	2.55748	4.91653	0.00404527	1.36831	up
gene_3501	211	1029	1205	12276	8155	6750	3.64176	14.6214	21.2892	222.156	143.037	131.675	7.36893e-10	3.56459	up
gene_2907	272	403	488	4508	5570	3068	3.51994	4.30108	6.48151	61.3176	73.4334	44.9787	3.78899e-28	3.59708	up
gene_2900	64	121	76	249	287	152	1.68855	2.65839	2.06289	6.9724	7.77017	4.5679	6.35994e-06	1.52445	up
gene_14160	297	422	327	1066	2338	993	7.9066	9.25046	8.92143	29.7584	63.2945	29.8834	2.48293e-08	2.20823	up
gene_2909	1423	1771	1346	4305	4688	2946	19.0249	19.4929	18.4273	60.3233	63.6771	44.4973	9.15636e-15	1.52028	up
gene_962	154	311	251	1011	1375	1262	2.57941	4.29226	4.29931	17.7847	23.4488	23.9461	1.26516e-11	2.53558	up
Ganoderma_lucidum_newGene_1329	82	23	26	128	141	148	0.63421	0.143438	0.236813	1.11611	1.19392	1.38114	0.00334324	1.82753	up
Ganoderma_lucidum_newGene_1322	194	450	429	776	765	1529	1.02709	2.16626	2.31543	3.61607	3.46809	7.45045	0.00205011	1.76534	up
Ganoderma_lucidum_newGene_1327	71	87	70	222	161	134	0.84634	0.929547	0.946439	2.90312	1.9242	1.88794	1.81468e-06	1.29782	up
gene_1597	236	318	351	1716	437	2443	3.00991	3.33487	4.57248	22.9243	5.64976	35.1893	9.48925e-05	2.57739	up
gene_1595	55	37	59	141	118	78	1.25372	0.684026	1.36998	3.39112	2.74588	2.01057	0.00199542	1.23579	up
Ganoderma_lucidum_newGene_87	118	204	128	287	224	532	1.54362	2.18938	1.68108	3.90173	2.9424	7.85439	0.00773144	1.4826	up
Ganoderma_lucidum_newGene_86	58	121	94	166	301	176	0.68534	1.10075	0.918935	1.89861	4.05613	3.10478	0.00174471	1.39394	up
Ganoderma_lucidum_newGene_85	30	48	16	52	143	194	0.425497	0.67921	0.251969	0.885485	2.33876	3.74903	0.000774661	2.35713	up
gene_13597	63	86	56	317	554	253	0.892983	1.00868	0.815622	4.77846	8.09364	4.11277	1.33546e-12	2.59091	up
gene_12518	218	421	375	1766	2267	1345	7.66345	12.2009	13.513	65.2943	81.2449	53.6017	1.35537e-14	2.5348	up
gene_12617	37	109	66	202	177	267	0.66636	1.64427	1.22969	3.88395	3.29742	5.55755	0.000320029	1.83468	up
gene_7146	603	845	821	2837	1505	3068	8.60186	9.93142	12.0026	42.4653	21.8212	49.4989	1.01368e-05	1.89417	up
gene_10199	65	67	98	230	134	300	1.66924	1.4089	2.57873	6.2088	3.5073	8.72821	0.00130431	1.71522	up
gene_9592	1529	1717	1505	2242	3966	3906	16.33	15.093	16.4516	25.0926	43.0206	47.1222	0.00196023	1.29504	up
gene_9596	55	77	49	137	227	231	1.5227	1.75742	1.38714	3.96465	6.40054	7.25145	1.3548e-05	1.9342	up
gene_9594	508	704	633	887	1638	1526	10.4153	11.8769	13.2773	19.0411	34.1052	35.3209	0.00200474	1.33591	up
gene_14283	129	100	115	412	407	240	1.46729	0.937311	1.3395	4.92883	4.71935	3.09368	2.13486e-09	1.7133	up
gene_14284	508	750	756	2633	1977	1184	10.2082	12.391	15.5435	55.4393	40.3437	26.8723	8.88364e-08	1.59957	up
gene_5730	110	157	113	344	403	169	1.68785	1.97943	1.78206	5.54921	6.30595	2.93087	4.27599e-05	1.36784	up
Ganoderma_lucidum_newGene_2315	329	787	867	1607	2455	2319	2.75532	3.85903	6.3722	11.4831	19.186	17.7128	0.000163979	1.86675	up
Ganoderma_lucidum_newGene_2313	127	127	110	657	721	448	2.96009	2.55066	2.9239	17.0421	18.9212	12.2292	4.46655e-26	2.4441	up
Ganoderma_lucidum_newGene_306	8	33	25	82	61	109	0.377144	1.37983	1.29515	4.37346	3.14259	6.24785	0.000743466	2.15227	up
gene_1436	130	128	169	376	390	383	1.7901	1.44049	2.37131	5.41598	5.4413	5.94805	4.31528e-06	1.57014	up
gene_7806	921	1110	1296	3656	5484	1367	13.161	13.0528	18.957	54.7505	79.5982	22.0588	0.000240255	1.70752	up
gene_9741	853	3375	4589	51275	15906	56941	21.077	68.6076	116.041	1327.36	399.057	1588.95	1.04645e-08	3.99837	up
gene_9740	60	30	23	197	204	75	2.24637	0.902709	0.868786	7.70678	7.72289	3.13172	2.90072e-05	2.13966	up
gene_13086	354	387	383	1712	1868	1313	5.72657	5.14992	6.35122	29.0678	30.7386	24.0157	6.17391e-25	2.24565	up
gene_2444	8	31	39	474	44	325	0.380127	1.30646	1.99669	25.4351	2.26538	18.7469	3.2202e-05	3.56558	up
gene_13833	218	279	294	738	605	374	5.27955	5.57594	7.29415	18.7711	14.9237	10.2479	1.67606e-05	1.20255	up
gene_2446	88	125	232	1783	592	1128	3.17689	3.7197	8.62398	67.9084	21.8484	46.294	1.37433e-08	3.06314	up
gene_14147	1494	3706	4546	12704	20086	11594	28.6481	58.4867	89.236	255.287	391.173	251.13	1.7171e-06	2.30805	up
gene_1453	2896	3574	2683	19886	8236	20544	18.9987	19.2895	18.0076	136.67	54.8554	152.197	3.54742e-09	2.60944	up
gene_205	80	91	46	346	157	79	1.07164	0.994411	0.618464	4.86062	2.13148	1.19615	0.00442382	1.47072	up
gene_5462	119	70	58	204	268	193	1.73053	0.826856	0.857856	3.11176	3.9535	3.16516	0.000129326	1.57127	up
gene_12072	219	243	236	536	683	403	4.44755	4.07252	4.90687	11.4258	14.1219	9.25061	7.97805e-07	1.33529	up
gene_12073	616	795	816	1208	1893	1373	11.3166	12.021	15.3388	23.2645	35.3181	28.489	0.00101319	1.15996	up
gene_12070	7	0	6	130	216	108	0.395086	0	0.318352	8.31653	13.4471	7.4906	1.37406e-15	5.21787	up
gene_12077	116	151	122	298	173	436	1.60841	1.73622	1.74153	4.36422	2.45428	6.87488	0.0055852	1.45362	up
Ganoderma_lucidum_newGene_1084	64	111	87	355	304	438	1.37765	1.97865	1.9316	8.07795	6.71742	10.7627	1.00119e-08	2.267	up
gene_3258	998	1202	964	2934	4007	3007	28.9612	28.7103	28.6379	89.233	118.122	98.604	1.15593e-11	1.81224	up
Ganoderma_lucidum_newGene_1128	53	45	55	146	131	152	0.928581	0.636101	0.985673	2.75663	2.33546	3.00465	1.70501e-05	1.63954	up
Ganoderma_lucidum_newGene_1122	7	0	0	86	57	34	0.24892	0	0	3.63965	2.33899	1.53006	2.97981e-07	4.72087	up
gene_10475	155	268	209	305	515	674	6.44456	9.1998	8.90051	13.3111	21.7847	31.7332	0.00392806	1.48631	up
Ganoderma_lucidum_newGene_794	26	33	21	67	68	34	0.363775	0.377361	0.296367	1.02756	1.15498	0.562251	0.00628433	1.1873	up
gene_4163	96	252	471	7766	9775	6006	1.82221	3.93025	9.15401	154.525	188.506	128.827	1.17357e-19	4.92909	up
gene_338	80	330	478	1504	1753	859	2.16243	7.34793	13.2358	42.646	48.1845	26.2576	0.000253965	2.28413	up
gene_339	3375	6260	6390	19848	23704	14031	34.4863	52.6411	66.8384	212.525	245.983	161.952	1.13134e-08	1.95859	up
gene_4167	147	247	257	2086	729	1304	3.81574	5.28974	6.85222	57.0088	19.3013	38.4121	3.51634e-10	2.77965	up
gene_7127	799	701	622	1853	1776	759	9.64318	6.96113	7.68611	23.4371	21.7714	10.3487	0.00053724	1.11676	up
gene_7120	526	478	384	1624	2099	943	10.5297	7.86468	7.86658	34.0454	42.6532	21.3107	5.16236e-10	1.84977	up
gene_6836	79	411	458	2042	2944	1760	1.44554	6.24693	8.65844	39.5223	55.232	36.7076	1.0842e-06	2.95698	up
Ganoderma_lucidum_newGene_1907	12	33	35	92	45	87	0.388266	0.906434	1.22278	3.44676	1.56857	3.42148	0.00842218	1.65125	up
gene_7373	192	242	330	1054	970	517	6.46246	6.70802	11.3764	37.2513	33.2302	19.6983	2.75458e-07	1.79898	up
Ganoderma_lucidum_newGene_35	85	104	83	196	159	233	1.71376	1.73548	1.71065	4.16931	3.28592	5.35159	0.000962554	1.30387	up
gene_3241	82	129	122	270	235	268	1.69271	2.20178	2.5929	5.87508	4.9669	6.28981	0.000110481	1.37708	up
gene_3711	56	119	93	157	168	276	1.06542	1.88711	1.83225	3.15528	3.27897	5.99707	0.00894346	1.40367	up
gene_3715	391	640	666	2300	2119	2629	3.52259	4.74551	6.13576	21.7128	19.3878	26.7614	1.51842e-09	2.22887	up
gene_10465	103	442	473	2178	3735	1089	2.18416	7.74279	10.2928	48.613	80.7867	26.1921	3.61797e-06	2.85873	up
gene_10463	63	71	40	146	196	163	1.73383	1.60676	1.10965	4.21706	5.52327	5.08022	3.86458e-06	1.71583	up
gene_10462	10	20	19	312	438	367	0.337198	0.545428	0.639335	11.066	15.0532	14.0373	7.99077e-30	4.68079	up
gene_8931	131	191	153	449	347	150	2.42635	2.91674	2.88953	8.7197	6.52398	3.12361	0.00495891	1.05791	up
gene_4429	480	730	614	1664	1809	606	5.18182	6.49214	6.79249	18.8435	19.8551	7.38878	0.00173274	1.22768	up
gene_11732	28	28	25	56	59	125	1.38945	1.1672	1.26262	2.98827	3.05683	7.24329	0.00334107	1.81922	up
gene_8187	38	69	29	113	120	86	1.39133	2.07312	1.08123	4.34354	4.48503	3.56952	0.000461826	1.39104	up
gene_12387	200	235	225	490	325	469	4.49628	4.35872	5.19573	11.57	7.43511	11.9527	0.00165017	1.1233	up
gene_12382	115	45	76	252	525	234	2.93216	0.929654	1.98261	6.73003	13.6362	6.75502	2.77443e-05	2.19815	up
gene_1419	24	38	46	152	105	131	0.716547	0.965376	1.43813	4.93611	3.30077	4.56731	3.68492e-06	1.9849	up
Ganoderma_lucidum_newGene_365	25	33	36	94	93	110	0.231811	0.256832	0.345394	0.938781	0.89833	1.17607	2.31418e-05	1.82833	up
gene_7820	797	927	934	2136	3019	1598	17.1169	16.383	20.5329	48.0686	65.8446	38.7704	6.1196e-07	1.4587	up
gene_7827	315	318	270	1749	645	513	4.56332	3.7927	3.99654	26.5628	9.48384	8.39965	3.8301e-05	1.72756	up
Ganoderma_lucidum_newGene_1558	49	43	37	171	100	294	0.838372	0.584533	0.626011	2.97828	1.67532	5.51452	4.04075e-05	2.37717	up
gene_9722	88	531	750	3654	3697	919	3.46351	17.2235	30.2578	150.955	148.047	40.897	0.000553169	2.60587	up
gene_4590	227	276	164	505	654	341	4.01835	4.01499	2.96773	9.37003	11.7674	6.81476	1.52731e-05	1.30009	up
gene_4593	2100	2486	2269	6346	6273	4294	34.6131	33.7083	38.2708	109.587	104.98	79.9234	3.78601e-14	1.41941	up
Ganoderma_lucidum_newGene_1225	335	388	341	1713	3268	1496	7.91356	7.51915	8.18282	41.9558	77.8486	39.6321	2.35618e-15	2.73278	up
gene_4628	27	54	101	232	342	219	0.929557	1.54066	3.61397	8.50806	12.1275	8.62505	6.41027e-05	2.22681	up
gene_4627	49	109	74	287	373	285	2.05593	3.82127	3.19131	12.7983	16.1173	13.7008	2.54814e-09	2.19606	up
Ganoderma_lucidum_newGene_585	17	30	22	68	63	61	0.879403	1.26521	1.13663	3.67453	3.31201	3.54895	0.000130149	1.63219	up
gene_6665	100	112	106	334	312	318	1.49618	1.38081	1.62452	5.24869	4.74604	5.3817	9.31935e-10	1.75322	up
Ganoderma_lucidum_newGene_504	76	66	70	285	149	141	1.23916	0.876075	1.23345	4.69293	2.46904	2.5597	1.32849e-05	1.52526	up
Ganoderma_lucidum_newGene_501	22	19	20	51	66	37	0.425687	0.446423	0.516733	1.04212	1.42408	0.823626	0.0016808	1.4503	up
gene_8893	210	324	209	982	655	372	3.62077	4.6131	3.69579	17.8195	11.5109	7.25934	1.50246e-06	1.51913	up
gene_2039	279	658	598	2768	1758	1633	8.59632	16.7209	18.9007	89.549	55.1076	56.9541	2.7613e-08	2.11797	up
gene_10226	447	580	528	1157	1614	990	6.58066	7.02969	7.95148	17.8581	24.1397	16.4771	7.22268e-07	1.40768	up
gene_2035	238	588	720	5572	7288	3095	3.65629	7.43956	11.3239	89.8184	113.849	53.7706	1.06046e-13	3.44562	up
gene_3906	641	795	761	1927	1963	759	12.0204	12.274	14.6084	37.8829	37.3867	16.0711	0.00092061	1.14554	up
gene_8174	407	859	843	1432	1494	2560	3.31668	5.76395	7.03589	12.239	12.371	23.587	0.00229366	1.61091	up
gene_5508	164	208	221	1320	1298	794	3.70524	3.8818	5.12745	31.3973	29.9032	20.3471	1.01171e-25	2.62298	up
gene_4368	45	82	76	136	166	171	1.48253	2.22518	2.56451	4.73079	5.5993	6.43246	0.0011695	1.40028	up
Ganoderma_lucidum_newGene_2291	55	112	80	232	182	95	0.998664	1.6387	1.51891	4.52699	3.42392	2.0398	0.00424795	1.13337	up
gene_20	386	547	483	877	1338	891	3.70558	4.33157	4.75185	8.8349	13.0702	9.67272	7.67628e-05	1.28411	up
Ganoderma_lucidum_newGene_48	36	167	161	280	400	321	0.278594	1.07748	1.28722	2.29384	3.17912	2.83846	0.00862904	1.6266	up
Ganoderma_lucidum_newGene_114	63	76	63	222	116	113	0.948899	1.01452	1.09244	3.29465	2.13022	2.39035	0.000288463	1.26013	up
gene_9545	3340	4545	4377	27779	23994	23570	10.9059	12.2126	14.6284	95.0369	79.5567	86.9242	6.81302e-29	2.7626	up
gene_3061	394	495	425	929	782	976	6.50085	6.71562	7.17144	16.0605	13.0975	18.191	0.000127362	1.20697	up
gene_5581	20	51	42	297	784	418	0.948052	2.05048	2.09517	15.4528	39.5371	23.4367	1.73606e-14	3.89907	up
gene_3228	57	85	53	327	196	380	2.08594	2.54217	1.94977	12.5368	7.27716	15.7084	2.96074e-08	2.42437	up
gene_10488	286	282	256	621	1058	676	5.53777	4.49229	5.06045	12.5946	20.808	14.7815	6.46998e-07	1.66493	up
gene_11287	196	286	302	973	476	500	2.22469	2.67102	3.51646	11.6069	5.49817	6.42032	0.000106034	1.40369	up
gene_11282	661	634	442	1863	6698	1493	9.09358	7.17551	6.21128	26.8389	93.5575	23.184	2.70161e-06	2.64353	up
gene_2171	127	286	263	2275	2665	959	1.1708	2.17492	2.49124	22.0848	25.0779	10.0295	1.49255e-14	3.2001	up
gene_2175	596	722	514	1664	2354	1086	29.9601	29.8872	26.4483	87.6909	120.194	61.698	5.60941e-08	1.59646	up
gene_11753	488	1327	1347	23291	29908	17528	4.33413	9.69939	12.247	216.773	269.781	175.859	4.25992e-28	4.60326	up
gene_9395	177	109	124	576	1611	1467	3.55244	1.80181	2.53482	12.1212	32.8758	33.289	1.48197e-10	3.36246	up
Ganoderma_lucidum_newGene_1710	116	150	112	282	213	334	1.78209	1.95582	2.00935	4.87892	3.74941	6.50407	0.000786947	1.33153	up
Ganoderma_lucidum_newGene_1718	3	32	21	100	110	65	0.106422	1.15073	0.919579	4.60931	4.90118	3.22356	0.000341808	2.43604	up
[truncated: 165 more rows]

## Sheet: J vs. L
Table S4C. The differentially expressed genes in J vs. L.
ID	J1_Count	J2_Count	J3_Count	L1_Count	L2_Count	L3_Count	J1_FPKM	J2_FPKM	J3_FPKM	L1_FPKM	L2_FPKM	L3_FPKM	FDR	log2FC	regulated
gene_3847	1377	3929	2915	1036	545	674	25.2846	75.4672	59.0422	20.3841	10.3917	14.2897	7.32621e-06	-2.21931	down
gene_1160	4746	4044	5040	1237	1196	1004	68.902	61.3813	80.6794	19.2216	18.0119	16.8282	6.89777e-24	-2.31984	down
gene_10637	3286	4582	3767	1899	2933	1668	27.7209	40.4143	35.0345	17.1591	25.6842	16.2469	0.0015991	-1.16809	down
gene_6398	444	640	842	286	224	280	12.8573	19.3614	26.8827	8.85196	6.70695	9.33273	0.000138109	-1.58176	down
gene_114	3925	4539	3025	1711	1202	865	80.2176	97.015	68.1688	37.4422	25.4856	20.4123	3.57754e-11	-1.96958	down
gene_115	1079	1250	1161	503	329	180	13.128	15.9063	15.5838	6.55733	4.15116	2.52702	2.74983e-11	-2.18131	down
gene_111	2242	1896	1397	1214	1109	794	39.8712	35.2534	27.3818	23.1102	20.4709	16.2966	6.51651e-05	-1.16102	down
gene_8017	15714	4046	6397	4372	1066	1550	207.043	55.7368	92.9281	61.6963	14.5716	23.5654	0.000387996	-2.26519	down
gene_119	324	5159	1077	684	364	145	5.04776	84.2733	18.54	11.4412	5.88752	2.59914	0.0013794	-2.9519	down
gene_11589	201	395	322	167	152	76	3.73005	7.67728	6.59346	3.32684	2.93172	1.61488	0.000181989	-1.60292	down
gene_563	17927	25527	19662	6306	7844	4485	296.405	441.33	358.443	111.66	134.619	85.6035	1.56462e-11	-2.10447	down
gene_14709	3842	1560	2168	1220	887	648	45.8769	19.4786	28.551	15.5955	10.9916	8.93616	3.99955e-06	-1.79071	down
gene_6976	3301	1911	2608	1467	1373	742	58.4453	35.383	50.9168	27.8191	25.2338	15.1681	1.96767e-06	-1.476	down
gene_8092	1289	2940	1835	1154	985	891	14.5756	34.7781	22.8808	13.9788	11.5583	11.6331	0.00220147	-1.33959	down
gene_3616	10016	6307	5022	2809	4223	2594	162.019	106.665	89.5675	48.6601	70.9006	48.4398	0.000233139	-1.4486	down
gene_3613	4594	3853	4215	2582	3376	1316	59.2626	51.968	59.9529	35.6654	45.1988	19.593	0.000972288	-1.16165	down
gene_6395	3843	2980	3730	2110	2382	1624	44.4151	36.0072	47.5232	26.1081	28.5663	21.6677	1.38017e-05	-1.10527	down
gene_6024	492	2439	2220	750	589	404	7.96792	41.3482	39.6859	13.02	9.9159	7.55251	0.00183826	-1.94814	down
gene_13644	44214	28023	35875	16483	15475	7360	420.998	279.011	376.652	168.102	152.954	80.9124	4.09673e-09	-1.82288	down
gene_3471	14635	11691	10911	8762	8115	6254	188.588	157.535	155.022	120.933	108.55	93.0506	2.24905e-05	-1.00893	down
gene_3474	4635	4939	5057	2427	4146	1583	73.3772	81.7578	88.2821	41.1555	68.1392	28.9323	0.00267439	-1.19468	down
gene_2705	877	947	1240	715	553	567	13.9405	15.7444	21.7385	12.1739	9.11774	10.3966	0.000953899	-1.05416	down
gene_7618	119659	61400	135320	28647	61047	15813	1024.26	549.565	1277.18	262.639	542.444	156.278	0.000300814	-1.93656	down
gene_4707	13071	8963	13824	2431	3659	4607	280.427	201.078	327.027	55.8559	81.4819	114.121	1.95476e-05	-1.96541	down
gene_4709	8529	7333	8624	4340	4968	3397	90.3129	81.1913	100.684	49.2201	54.6025	41.5256	1.86632e-07	-1.26586	down
gene_688	1514	1078	1040	726	929	509	28.2753	21.0482	21.4081	14.5211	18.0002	10.9742	0.000807467	-1.0748	down
gene_2530	149	535	226	108	55	47	4.72225	17.7166	7.89844	3.66681	1.79674	1.69952	2.01494e-05	-2.52002	down
gene_5314	1673	1733	1474	932	924	620	31.934	34.6017	31.0311	19.0545	18.3075	13.6647	3.86015e-08	-1.31695	down
gene_3865	4518	2266	5305	1554	1006	1173	69.519	36.4594	90.0095	25.6013	16.0595	20.8389	6.84035e-07	-1.99508	down
gene_5422	25594	52984	23454	11354	9820	7911	401.88	869.927	406.064	190.942	160.056	143.419	3.87888e-07	-2.16098	down
gene_9372	1630	1182	827	540	810	368	75.6339	57.3375	42.3	26.8052	39.0231	19.6999	0.000562655	-1.41635	down
gene_10616	9474	3430	8595	3742	4130	2797	91.9514	34.8015	91.9718	38.893	41.6049	31.3428	0.00315672	-1.31585	down
gene_1744	1598	1372	1434	990	499	411	21.4854	19.2851	21.2575	14.2572	6.96129	6.38212	9.34601e-07	-1.58753	down
gene_5134	1087	1026	1664	610	542	323	17.6505	17.4205	29.7882	10.607	9.12269	6.04158	1.11036e-07	-1.71342	down
gene_11898	176	208	175	162	87	95	1.39785	1.72522	1.52513	1.37232	0.715697	0.862875	0.00509772	-1.04616	down
gene_36	198153	189652	182537	78243	89464	54009	2477.15	2479.1	2516.09	1047.67	1160.98	779.558	6.47008e-13	-1.69824	down
gene_9697	159802	145459	125812	32700	18867	28862	1749.34	1665	1518.58	383.403	214.387	364.784	2.58309e-15	-2.71127	down
gene_6951	301	354	457	262	170	189	5.68576	6.98642	9.52173	5.30142	3.33606	4.11265	0.00123413	-1.16529	down
gene_9902	24643	16587	21999	7452	11321	5856	314.76	221.535	309.826	101.947	150.103	86.3525	3.46811e-07	-1.68036	down
gene_14045	798	926	885	190	208	181	12.346	14.9819	15.0988	3.1403	3.33335	3.23174	2.4546e-18	-2.4788	down
gene_14047	40460	34166	22969	10617	10333	12767	760.813	671.789	476.225	213.819	201.69	277.189	4.07215e-06	-1.79532	down
gene_14046	2815	2345	1786	416	621	201	38.2471	33.3116	26.7581	6.0524	8.74778	3.13938	7.3129e-13	-2.85407	down
gene_3670	5230	4963	4205	2458	2160	1387	211.352	209.699	187.371	106.383	90.5857	64.7123	6.26006e-12	-1.61233	down
gene_2721	6022	4619	5466	2717	3212	2212	127.635	102.373	127.751	61.6815	70.6676	54.1355	4.47464e-07	-1.29736	down
gene_12934	1485	1052	1531	783	719	628	48.7311	36.0834	55.4081	27.5185	24.4816	23.7644	7.60154e-06	-1.24069	down
gene_12931	839	2285	1481	1026	851	429	14.5491	41.4683	28.3348	19.0699	15.3283	8.59452	0.00532346	-1.40226	down
gene_5031	17984	27634	17961	10751	9929	7457	330.608	531.2	364.057	211.691	189.472	158.264	2.72328e-06	-1.5192	down
gene_13888	1252	1323	1206	948	787	433	43.7694	48.3438	46.4756	35.4957	28.5463	17.4457	3.35926e-05	-1.17519	down
gene_13889	952	3927	637	791	410	395	18.7582	80.9034	13.8206	16.6856	8.36944	8.97515	0.00278481	-2.19051	down
gene_5033	6340	7829	12610	3992	2927	2997	71.5312	92.3519	156.872	48.2336	34.2765	39.0403	3.24869e-06	-1.75509	down
gene_7947	2849	2978	8029	647	227	430	48.6361	53.1486	151.126	11.8206	4.01172	8.46029	1.10765e-11	-3.73148	down
gene_7946	187	201	278	134	116	111	2.82513	3.16866	4.63157	2.15504	1.80784	1.93307	0.00070953	-1.19796	down
gene_7943	1509	2749	3547	1548	912	824	36.8927	70.2962	95.6435	40.5458	23.1458	23.2527	0.000212151	-1.61517	down
gene_1736	1490	1491	1731	1091	902	627	17.6949	18.5222	22.6648	13.8817	11.1213	8.59071	4.69347e-07	-1.19598	down
gene_10863	480	498	618	408	286	246	7.0321	7.63572	9.98727	6.40952	4.34639	4.15955	0.000127004	-1.10641	down
gene_14222	33001	35002	28903	13359	14645	11891	683.654	758.208	660.196	296.414	314.933	284.404	2.09432e-09	-1.58951	down
gene_6543	15815	9205	13027	7171	3576	3927	209.941	127.771	190.68	101.964	49.2672	60.1874	9.19362e-07	-1.70993	down
gene_12702	14575	4437	5515	2838	417	927	372.713	118.64	155.502	77.7356	11.0593	27.3449	2.29407e-05	-2.92553	down
gene_8246	157	168	145	128	98	41	4.80105	5.36667	4.86351	4.19136	3.11011	1.44287	0.00349814	-1.21123	down
gene_8240	625	312	476	155	195	128	19.682	10.2568	16.5422	5.21641	6.37132	4.65333	2.13112e-07	-1.86767	down
gene_7236	183	218	157	114	67	87	2.1132	2.64274	1.99832	1.40694	0.803791	1.16232	0.000418219	-1.37748	down
gene_8860	1876	1884	1299	958	1036	822	25.8263	27.121	19.7237	14.1271	14.8058	13.0695	0.000216027	-1.15707	down
gene_14393	95	108	85	44	28	32	2.60543	3.11801	2.58113	1.29941	0.79348	0.998415	6.07849e-06	-1.79718	down
gene_10671	1202	1191	1073	879	680	536	22.5929	23.4009	22.2366	17.6841	13.2633	11.6229	5.41115e-06	-1.06815	down
Ganoderma_lucidum_newGene_473	229	95	108	104	46	58	11.5014	4.96861	5.96083	5.57453	2.36272	3.34362	0.00913389	-1.3765	down
gene_1122	1065	1759	2101	269	273	99	29.46	50.8684	64.0764	7.95551	7.83125	3.15987	2.42599e-15	-3.34158	down
gene_5405	5264	5133	4867	3115	2098	1676	92.0919	93.8901	93.8882	58.3698	38.0916	33.8559	3.0623e-10	-1.50109	down
Ganoderma_lucidum_newGene_1644	317	312	259	141	156	135	6.56356	5.91027	5.87388	3.02126	3.58132	2.67341	2.09558e-05	-1.34281	down
gene_8800	1087	1054	1341	966	785	465	19.3617	19.6363	26.3401	18.4286	14.5118	9.55914	0.000431646	-1.01764	down
gene_4104	472	456	362	236	324	212	51.0089	51.5516	43.0439	27.3235	36.3121	26.438	0.00182647	-1.05433	down
gene_5023	3749	8317	8920	1076	932	462	42.1237	97.7075	110.506	12.9497	10.8636	5.99245	5.01884e-16	-3.48179	down
gene_4101	3704	7265	5631	3429	2879	1644	36.738	75.3585	61.5927	36.4313	29.6449	18.821	0.000245121	-1.44639	down
Ganoderma_lucidum_newGene_566	357	302	308	137	70	53	12.6367	11.1834	12.0468	5.15574	2.52831	2.13312	3.25846e-11	-2.26993	down
gene_5024	4740	8278	7462	2837	2014	1162	54.8532	100.174	95.2216	35.1582	24.1964	15.519	5.11626e-09	-2.1633	down
gene_4108	2107	1816	2129	1408	623	866	33.3371	30.0324	37.1422	23.8463	10.2291	15.8205	0.000139084	-1.39291	down
gene_14472	101206	227424	181914	35315	80180	38556	14851	34895.6	29433.2	5550.48	12213.4	6532.31	5.21969e-05	-2.05919	down
gene_14493	394	204	419	192	111	136	11.2345	6.07645	13.1537	5.85414	3.27508	4.46504	0.000292795	-1.51927	down
gene_3126	33808	40828	32329	15427	15587	12999	579.177	731.364	610.671	283.067	277.19	257.12	3.71791e-09	-1.59776	down
gene_2838	6524	11055	6684	4446	6091	3627	159.698	282.972	180.403	116.56	154.772	102.518	0.00638394	-1.11454	down
gene_11037	216	215	183	111	141	110	2.51405	2.61201	2.34661	1.38549	1.70113	1.48044	0.00213902	-1.06642	down
gene_2744	7250	5742	6751	3270	3175	2405	256.77	212.659	263.645	124.034	116.715	98.3381	7.03495e-12	-1.47765	down
gene_2749	411	317	552	266	278	189	11.3986	9.1921	16.8817	7.89457	7.991	6.05132	0.000894139	-1.13026	down
gene_7928	9089	10072	10114	526	563	297	137.537	159.368	168.763	8.51273	8.83925	5.18394	4.10295e-78	-4.75728	down
gene_7927	43225	35086	40723	25981	20868	20371	680.013	577.167	706.397	437.796	340.793	370.018	3.94536e-06	-1.13325	down
gene_1869	1953	1185	1983	1439	907	641	27.0009	17.1196	30.2187	21.2986	13.005	10.2193	0.00110193	-1.13893	down
gene_6520	1201	2219	1093	216	190	134	21.7495	42.0257	21.8252	4.18523	3.56178	2.79274	9.11907e-19	-3.42263	down
gene_8677	1160	681	1113	763	596	372	23.1038	14.1724	24.4545	16.2833	12.3151	8.54834	0.00068626	-1.12345	down
gene_8679	31621	16311	41469	17101	13169	5621	368.742	198.886	533.211	213.596	159.408	75.6708	0.00024845	-1.70426	down
gene_6295	313	316	356	203	126	87	4.61122	4.87006	5.77929	3.1963	1.9285	1.47778	2.9972e-07	-1.61595	down
gene_6296	687	492	636	469	307	213	9.80316	7.33721	10.0094	7.1573	4.54718	3.5046	4.21932e-05	-1.2373	down
gene_6451	22303	12017	20473	12441	8710	4583	436.351	245.836	441.646	260.715	176.885	103.51	0.000106667	-1.46719	down
gene_6457	3164	2922	2341	2175	1531	1208	49.9901	48.2829	40.7773	36.8076	25.0989	22.0262	2.79942e-05	-1.12692	down
gene_3722	10827	12011	9340	7179	6018	4807	167.547	194.359	159.37	118.982	96.672	85.8879	2.95377e-06	-1.17395	down
gene_10246	5362	3306	4007	3193	2252	1712	114.63	73.9008	94.4533	73.1067	49.9767	42.2612	5.25816e-05	-1.16678	down
gene_2194	9974	8561	10808	3729	7256	4183	179.859	161.431	214.896	72.0138	135.818	87.0797	0.00154879	-1.25064	down
gene_14458	1225	1152	1333	680	615	453	16.7579	16.4742	20.0967	9.96052	8.72281	7.14026	1.0993e-10	-1.41957	down
gene_75	520	586	534	456	406	198	5.7843	6.81191	6.55563	5.43682	4.6843	2.53594	0.00205554	-1.00788	down
gene_11960	8023	1824	3357	1435	1074	800	169.908	40.3846	78.3854	32.5325	23.5984	19.559	1.17088e-05	-2.31085	down
gene_5175	7994	4248	5820	4612	3398	2189	42.8177	23.7908	34.3734	26.4618	18.8924	13.5369	0.000448126	-1.17616	down
gene_70	47	72	118	37	40	6	0.596857	0.971416	1.68054	0.500351	0.528044	0.074886	0.00600906	-1.94254	down
gene_11523	193	126	145	127	65	75	2.57131	1.75005	2.12728	1.81247	0.886836	1.14924	0.00448075	-1.12726	down
gene_12046	3899	3579	3173	2561	2076	1412	32.9664	31.6454	29.5808	23.1964	18.2229	13.7875	6.68547e-07	-1.16735	down
gene_4042	3491	3626	3362	2224	2424	1472	52.3396	56.8416	55.5796	35.7125	37.728	25.4728	6.93871e-06	-1.11643	down
gene_5435	1053	4259	1462	747	978	492	13.3077	56.3284	20.3846	10.1197	12.8351	7.17499	0.00124766	-1.99156	down
gene_10015	5982	55954	17938	154	95	141	187.354	1832.72	619.535	5.14748	3.06223	5.06875	2.88061e-30	-8.01599	down
gene_9416	3954	2424	3963	467	264	339	79.1192	50.7046	87.4167	10.0048	5.47448	7.81876	1.59311e-26	-3.5786	down
gene_6888	1879	2455	2090	1700	871	647	46.1597	63.074	56.6357	44.751	22.2124	18.3401	0.000152036	-1.39223	down
gene_11119	15446	193777	50590	6280	3641	4363	199.778	2620.72	721.477	86.9939	48.8779	65.1416	3.9526e-09	-4.56009	down
gene_6088	15108	11547	9758	7331	7959	6555	150.54	120.313	107.211	78.2366	82.3172	75.4149	0.000716865	-1.03622	down
gene_12512	477	68	194	52	37	47	12.9212	1.91248	5.79506	1.49774	1.01763	1.4544	6.98506e-05	-2.69636	down
gene_14215	4813	24416	26893	1092	675	1214	316.402	1678.31	1949.3	76.8382	46.0373	92.0962	1.54997e-12	-4.52487	down
gene_14217	13859	42666	40220	6331	3395	3602	225.662	726.429	722.101	110.414	57.3842	67.7042	7.50123e-11	-3.22821	down
gene_52	9696	8597	9499	3028	2553	2084	179.041	165.998	193.406	59.877	48.9321	44.4318	8.38595e-29	-2.18569	down
gene_1885	4372	4193	5167	2428	2677	2089	139.79	140.182	182.151	83.1357	88.8392	77.1062	2.78487e-06	-1.24344	down
gene_1888	3271	1078	2597	1283	1014	945	28.2534	9.73151	24.7315	11.8662	9.08431	9.41765	0.00226429	-1.39585	down
gene_9256	472	334	456	367	200	140	7.55132	5.58075	8.05066	6.28071	3.32354	2.58461	0.000904559	-1.21285	down
gene_4908	11305	7027	11429	4396	2096	1697	198.211	128.822	220.938	82.5509	38.1497	34.3446	1.05787e-09	-2.23735	down
gene_4906	12087	12111	11260	4361	3629	2543	261.59	274.072	268.698	101.081	81.5136	63.5306	3.49748e-24	-2.09936	down
gene_4900	1436	1625	1300	465	577	211	31.0345	36.7296	30.9902	10.7521	12.9494	5.2623	1.31868e-09	-2.17693	down
gene_13592	461	490	496	269	252	111	6.98799	7.75434	8.27801	4.36079	3.96401	1.9396	1.50471e-06	-1.57482	down
gene_10828	195	138	155	141	73	29	5.3728	3.96392	4.69677	4.16417	2.06673	0.916954	0.00570879	-1.42612	down
gene_10824	4240	12731	9424	4863	2789	2439	51.867	162.854	127.118	63.7216	35.4186	34.4411	0.000429501	-1.77243	down
gene_10823	4049	11889	8908	2164	1182	1288	134.681	413.571	326.75	77.1071	40.8107	49.4663	5.77399e-09	-2.78741	down
gene_8072	749	1697	910	732	470	406	8.11771	19.227	10.8767	8.49559	5.28761	5.07581	0.0016917	-1.43335	down
gene_84	528	505	556	451	211	164	7.65226	7.65987	8.88898	6.99711	3.17243	2.73737	0.0003843	-1.33319	down
gene_8070	4475	5277	5865	3822	1640	2689	52.7083	64.9856	76.1683	48.2095	20.0486	36.5597	0.00267065	-1.25822	down
gene_6503	1715	733	1360	831	782	504	49.1041	21.9441	42.9277	25.4703	23.2248	16.6328	0.0024354	-1.17268	down
gene_4015	26200	38237	19319	14991	12226	5936	281.064	428.917	228.515	172.243	136.145	73.518	2.16186e-05	-1.73365	down
gene_8614	9246	8687	8136	6268	5265	4242	123.134	120.978	119.468	89.4147	72.7854	65.2169	6.76729e-07	-1.05522	down
gene_3590	1128	2753	2087	113	76	109	16.5877	42.3306	33.8449	1.77683	1.15607	1.85071	1.1217e-24	-4.63307	down
gene_14022	3013	2796	2812	1760	2089	1360	130.983	127.107	134.784	81.9259	94.2722	68.2237	3.68313e-05	-1.05037	down
gene_14021	5433	5171	5035	2199	2537	1892	67.034	66.7114	68.4912	29.0602	32.4837	26.9441	3.36023e-10	-1.55029	down
gene_13038	2758	2701	2404	1755	1545	758	33.0163	33.8116	31.7243	22.4962	19.1968	10.4748	7.74117e-06	-1.33109	down
gene_3376	1184	729	1238	736	678	433	12.7983	8.24064	14.7558	8.5193	7.61071	5.40291	0.000471496	-1.10786	down
gene_7244	492	1781	711	400	404	355	6.12538	23.185	9.75517	5.32431	5.21261	5.09732	0.00341456	-1.70347	down
gene_8288	928	1152	830	525	528	583	59.8483	77.7044	58.9981	36.2576	35.3535	43.4092	0.00266881	-1.11643	down
gene_2605	1018	1228	777	873	625	300	14.1998	17.9135	11.9392	13.0443	9.04375	4.82504	0.00451965	-1.15122	down
gene_11173	3714	2135	2708	1906	1516	750	25.7113	15.4523	20.6649	14.1279	10.8919	5.98882	6.31874e-05	-1.40731	down
gene_8287	7764	9476	8085	4677	4502	4387	112.117	143.093	128.738	72.3372	67.4807	73.1496	6.23589e-05	-1.20344	down
gene_194	27	356	45	42	8	13	0.960944	13.6013	1.79706	1.62589	0.27885	0.544463	0.00197037	-3.22826	down
gene_196	204	134	195	136	82	42	5.53002	3.7942	5.83825	3.95882	2.31354	1.31407	0.000804478	-1.42411	down
gene_193	15697	13645	10709	8191	5422	5912	239.893	218.051	180.452	134.072	86.0095	104.315	8.39125e-06	-1.35263	down
gene_12858	30839	47033	33762	21302	24391	20493	1151.87	1836.95	1390.47	852.244	945.707	883.774	0.00317686	-1.06533	down
gene_8441	3176	5075	3341	2846	2431	1303	35.0396	58.5593	40.6463	33.6319	27.8367	16.5916	0.00128486	-1.202	down
gene_11509	407	262	372	287	215	109	5.01221	3.3735	5.04544	3.78354	2.74608	1.55101	0.00188256	-1.14319	down
gene_9103	15506	18610	11827	6802	11389	6693	217.935	273.492	183.275	102.385	166.155	108.607	0.00263153	-1.20023	down
gene_3095	6527	15615	12692	2610	793	2006	82.4255	206.206	176.728	35.2935	10.3841	29.2375	6.26962e-08	-3.00678	down
gene_3094	66495	171919	136777	19134	2739	19156	771.408	2085.49	1749.59	237.754	32.9783	256.589	2.52929e-06	-3.46749	down
Ganoderma_lucidum_newGene_1608	1042	1416	925	663	598	456	10.4538	15.0801	10.9118	7.15184	6.44035	5.14137	2.92009e-05	-1.31878	down
gene_1529	694	355	620	387	371	145	8.5265	4.55839	8.39233	5.0869	4.73323	2.04655	0.00341437	-1.25851	down
gene_13620	7834	3217	5760	2145	3526	1635	115.286	49.5083	93.4643	33.8003	53.8705	27.7703	0.000702725	-1.51578	down
gene_13621	3883	2182	4035	519	519	321	46.7561	27.4663	53.5734	6.68709	6.48686	4.46326	3.97696e-25	-3.2252	down
gene_13623	447	4225	2402	410	230	109	4.91969	48.6559	29.1669	4.8359	2.61923	1.37655	5.50742e-07	-3.69937	down
gene_13628	9493	10686	6883	4256	2968	2425	151.176	177.944	120.855	72.5949	49.0507	44.5877	7.03044e-10	-1.83953	down
gene_6319	8541	11442	9803	6429	3625	3182	81.7663	114.542	103.48	65.9207	36.0246	35.1658	1.5273e-06	-1.53932	down
gene_6318	505	2870	1234	232	209	164	4.24987	25.2982	11.4711	2.09296	1.82637	1.59525	8.0835e-08	-3.29781	down
gene_438	245	548	360	230	193	114	4.64528	10.8475	7.52666	4.65935	3.78981	2.49255	0.000884677	-1.48554	down
gene_14278	24022	15145	23727	3054	2151	2660	405.886	267.568	442.037	55.2614	37.7265	51.8826	5.48635e-25	-3.28669	down
gene_2726	6800	5193	8062	3478	4945	1624	393.476	314.232	514.388	215.578	297.044	108.489	0.00115575	-1.36536	down
gene_4925	6156	15498	6790	4560	3899	3440	114.264	300.815	138.965	90.6523	75.1318	73.718	0.000933349	-1.60289	down
gene_4920	17875	16634	9558	8563	9741	5942	235.259	228.924	138.71	120.717	133.092	90.2946	0.00105617	-1.19536	down
Ganoderma_lucidum_newGene_1298	272	228	340	128	158	128	3.25434	2.59452	4.08149	1.70617	1.90678	1.77081	0.000176141	-1.31864	down
gene_9187	5398	4368	5864	3473	3095	2216	29.6404	25.0816	35.5047	20.4256	17.6434	14.0494	5.82064e-07	-1.16592	down
gene_4257	5594	9373	6499	4558	4519	2686	60.0548	105.222	76.9387	52.4101	50.3635	33.2864	0.000529131	-1.23117	down
gene_4259	5843	5051	5334	4026	4243	2092	51.0907	46.1829	51.426	37.7049	38.5149	21.1149	0.000370347	-1.006	down
gene_6567	14805	15212	15033	2214	5469	953	351.599	377.77	393.654	56.3113	134.814	26.1177	5.30077e-07	-2.76692	down
gene_12056	485	393	461	244	144	155	7.83777	6.63826	8.21587	4.2268	2.40673	2.88971	3.53371e-08	-1.63124	down
gene_12053	10626	14614	11455	3812	3700	2556	112.087	161.19	133.226	43.0695	40.5064	31.1305	4.35196e-16	-2.21025	down
Ganoderma_lucidum_newGene_642	139	233	160	96	91	53	4.12313	6.51601	5.1858	2.81197	2.54077	1.54222	0.000151452	-1.51378	down
gene_7780	8817	4468	4944	2664	3152	1903	107.179	56.7841	66.261	34.6851	39.7668	26.6989	1.29985e-05	-1.5545	down
gene_7789	779	3676	2947	659	244	319	15.0224	74.1375	62.6652	13.6143	4.87889	7.09078	1.65917e-06	-2.9901	down
gene_9390	1717	1980	1547	1022	1126	523	19.702	23.7609	19.5713	12.5525	13.4038	6.92371	3.06107e-05	-1.34106	down
gene_10205	3951	2657	2374	1590	1029	615	45.1061	31.7175	29.8778	19.4372	12.1931	8.09554	7.80014e-08	-1.84897	down
gene_10203	8831	8930	6600	7415	4119	3500	145.71	154.064	120.07	131.049	70.5476	66.6676	0.00142539	-1.06324	down
gene_13017	68	74	53	42	40	30	1.42277	1.61414	1.21874	0.941006	0.87492	0.726569	0.00768671	-1.13249	down
gene_6128	4691	4620	6676	2171	1799	884	118.964	122.501	186.675	58.9726	47.3396	25.8657	1.56079e-10	-2.10189	down
gene_2951	17976	32729	18293	11520	11759	11422	369.278	703.047	414.362	253.487	250.768	270.92	0.00195444	-1.30078	down
gene_12811	3004	2706	2730	1610	1648	1075	29.3832	27.6702	29.4401	16.8601	16.7268	12.1415	3.09991e-09	-1.29653	down
gene_8809	5495	24703	4073	4306	415	2540	101.85	478.772	83.2421	85.488	7.97101	54.3497	0.00530345	-2.61042	down
gene_8801	2143	1977	2609	805	218	707	44.7559	43.1668	60.0889	18.0101	4.71586	17.0337	4.05035e-05	-2.23736	down
gene_9093	13958	22517	19179	4003	2763	2898	170.513	287.624	258.332	52.3653	35.0337	40.8652	1.45224e-18	-2.85838	down
gene_4135	3448	1827	2873	2162	1076	1226	67.9967	37.6713	62.4578	45.6531	22.0162	27.8947	0.00206594	-1.19743	down
gene_1474	389	2420	1910	352	196	140	7.61507	49.5425	41.2271	7.37427	3.97638	3.14676	9.142e-07	-3.19475	down
gene_13800	454	621	352	299	224	181	14.7763	21.1366	12.6053	10.4197	7.56075	6.7724	0.000152053	-1.37051	down
gene_1473	252	774	342	282	155	139	3.5877	11.5514	5.37395	4.31242	2.28835	2.28084	0.00345094	-1.63824	down
gene_5010	104041	45758	74122	38212	37356	37171	1142.98	525.636	897.848	449.637	426.003	471.479	0.00138961	-1.263	down
gene_9215	3580	10567	5349	953	2806	923	63.9398	197.376	105.356	18.2312	52.026	19.0221	9.50301e-05	-2.41754	down
gene_7065	54196	51886	40956	23743	26658	28173	1230.25	1231.58	1025.09	577.287	628.155	738.398	0.000897918	-1.17682	down
gene_12824	828	44	61	53	56	26	20.3104	1.11407	1.63485	1.37365	1.42079	0.719457	0.00219906	-3.08836	down
gene_12822	3019	2592	2466	1807	1618	1137	24.3924	21.8939	21.9677	15.6307	13.5708	10.604	1.00606e-07	-1.16121	down
gene_9454	572	653	326	305	180	194	9.95445	11.8804	6.247	5.67857	3.25217	3.88759	0.000201596	-1.52941	down
gene_9649	508	577	767	547	361	144	17.313	20.5896	28.8757	19.9993	12.779	5.65898	0.00735534	-1.2354	down
gene_4445	9584	7991	9756	1732	1947	927	119.623	104.29	134.266	23.1481	25.2212	13.3503	4.9575e-27	-2.92474	down
gene_6334	995	1063	1131	873	741	296	16.0722	17.9509	20.1366	15.098	12.4208	5.50685	0.0026635	-1.13793	down
gene_11261	445	428	358	406	222	148	7.18533	7.23625	6.38435	7.02287	3.71974	2.76221	0.00491456	-1.05423	down
gene_6338	22615	8710	18975	6589	8551	2567	475.28	191.404	439.689	148.317	186.55	62.2823	0.000173048	-1.8719	down
gene_5095	20899	20313	16158	11774	11745	9258	292.389	297.167	249.254	176.437	170.574	149.551	1.34663e-05	-1.12588	down
gene_11093	41223	69850	59342	1426	529	453	597.786	1059.16	948.837	22.1412	7.95344	7.57577	8.49065e-54	-6.56435	down
gene_14241	2580	3966	3667	2139	1706	1713	29.9779	48.1896	46.9922	26.6281	20.581	22.9827	0.000436964	-1.20001	down
gene_5013	6423	4841	5942	3065	1754	1496	67.0589	52.8443	68.41	34.2725	19.0046	18.034	1.47207e-10	-1.80191	down
gene_9217	3966	5047	5488	3525	3366	2240	81.3318	108.227	124.095	77.4311	71.6534	53.0335	0.000425103	-1.01444	down
gene_5018	1982	3704	2592	2223	1553	1213	28.2747	55.2477	40.7668	33.9663	22.9917	19.9741	0.00485121	-1.09961	down
gene_1043	14026	8975	6696	4034	3922	2527	446.734	298.879	235.145	137.603	129.651	92.8978	8.79043e-08	-1.83204	down
gene_1044	14776	21800	23045	11541	10048	12182	122.806	189.459	211.195	102.741	86.6908	116.906	0.00509237	-1.10902	down
gene_4050	43567	66307	49688	25747	40200	26428	746.886	1188.61	939.22	472.773	715.389	523.115	0.00548078	-1.10293	down
gene_12032	434	1014	1148	297	182	440	13.7436	33.6152	40.1584	10.0666	5.98086	16.1009	0.00504753	-1.74101	down
gene_5248	47700	12758	28500	2883	3344	1801	729.478	204.009	480.571	47.2129	53.0866	31.7924	1.87893e-16	-3.7855	down
gene_12788	105	112	82	19	37	36	3.34766	3.74649	2.87819	0.645916	1.20357	1.33399	0.000126254	-1.96383	down
gene_14100	5446	3582	5481	2659	2407	1789	86.1612	59.2524	95.62	45.0635	39.5247	32.6813	1.39896e-07	-1.40596	down
gene_13784	220	784	262	198	125	98	4.64033	17.3601	6.11566	4.47389	2.72808	2.39578	0.00105166	-1.98403	down
gene_7445	644	747	687	392	291	289	11.4649	13.9124	13.4799	7.47743	5.37969	5.93969	3.04316e-07	-1.42103	down
gene_3087	2179	1574	1483	809	802	395	61.5125	46.4659	46.148	24.4582	23.5002	12.8592	8.88165e-09	-1.74194	down
gene_2808	7676	11918	10858	5162	6362	4658	207.241	336.466	323.265	149.291	178.322	145.215	0.000460738	-1.23253	down
gene_6109	11716	1100	2602	2110	931	656	160.269	15.735	39.2394	30.9065	13.2194	10.3504	0.00265929	-2.41334	down
gene_11137	4327	691	1409	542	262	692	122.045	20.3659	43.8099	16.3705	7.66087	22.5305	0.00179666	-2.29614	down
gene_3888	8123	12376	8988	1367	1459	1093	93.9211	149.625	114.589	16.9212	17.5103	14.5888	1.09392e-26	-3.24185	down
gene_12818	1175	1144	1402	971	666	634	11.4271	11.6364	15.0342	10.1144	6.71984	7.111	0.000137839	-1.04459	down
gene_5481	516	496	516	431	191	192	14.3019	14.3932	15.7871	12.8006	5.48962	6.13579	0.000488963	-1.27768	down
gene_9022	315	393	417	217	234	209	8.37561	10.9392	12.239	6.16946	6.46255	6.4123	0.00158919	-1.07519	down
gene_699	16995	12967	12354	8620	9340	6729	252.081	201.112	202.044	136.946	143.803	115.238	2.95697e-05	-1.09184	down
gene_384	5803	6637	6164	2856	2570	1288	102.978	123.169	120.608	54.292	47.3474	26.383	1.0413e-10	-1.84776	down
gene_11302	5430	14778	10765	1626	665	738	55.1329	156.891	120.508	17.6817	7.0018	8.64312	8.61468e-15	-3.74668	down
gene_8307	4417	4610	7354	1000	2014	827	116.333	126.953	213.542	28.1923	55.0452	25.1333	1.99673e-08	-2.42667	down
gene_10279	2628	4025	2457	2215	1931	1416	40.5837	64.9989	41.8322	36.6421	30.9471	25.2361	0.00243262	-1.06283	down
gene_10556	4498	3173	3937	2796	2505	1531	95.4944	70.4328	92.1669	63.5855	55.214	37.5268	1.31476e-05	-1.11129	down
gene_10555	6466	2392	7499	696	1047	430	664.099	256.901	849.303	76.4855	111.543	50.9034	1.40787e-11	-3.24467	down
gene_5078	2257	3610	2935	1406	1474	1233	39.9922	66.8879	57.3352	26.6838	27.117	25.2104	3.10631e-05	-1.41777	down
gene_1028	37843	40853	36136	16862	18237	15571	700.387	790.598	737.424	334.256	350.367	332.735	2.83939e-08	-1.48522	down
gene_4218	12207	10405	11865	8300	6999	5073	366.076	326.291	392.342	266.618	217.893	175.659	7.95205e-08	-1.09835	down
gene_4216	2751	5928	2628	1638	2362	968	32.2613	72.6916	33.9838	20.5754	28.7511	13.0951	0.00202799	-1.56359	down
gene_5983	1509	702	1186	628	781	553	38.4689	18.7064	33.3116	17.1223	20.6425	16.2659	0.00540824	-1.08632	down
gene_6323	304	1195	965	124	81	50	16.1923	66.6515	56.7522	7.05698	4.45828	3.04764	2.44359e-11	-3.68061	down
gene_1104	3006	3770	3143	1729	2537	1715	126.86	166.406	146.268	78.145	111.17	83.553	0.00304768	-1.04078	down
gene_83	90	109	139	88	71	28	1.69526	2.14307	2.88165	1.76074	1.37884	0.604464	0.00784914	-1.25076	down
gene_592	1819	2820	2702	1838	1544	1153	27.6602	44.831	45.307	29.9314	24.3613	20.2292	0.00154891	-1.04594	down
gene_7506	471	8663	4477	115	98	51	15.8703	305.459	166.451	4.14751	3.42892	1.97702	1.07537e-14	-6.10866	down
gene_8290	14620	42717	28910	1392	1008	808	342.596	1046.7	746.982	34.9191	24.5025	21.8473	9.94399e-32	-5.12073	down
gene_9213	494	784	647	363	377	272	11.0192	18.2867	15.9109	8.67063	8.72593	7.00766	0.00020918	-1.26495	down
gene_5344	351	939	550	174	91	59	8.20353	23.0078	14.2027	4.34513	2.19144	1.59583	5.55503e-09	-2.92581	down
gene_8428	1482	3378	2267	561	532	360	23.0047	54.8279	38.8018	9.31893	8.56102	6.44462	2.44359e-11	-2.65496	down
gene_1588	2687	2134	2606	666	353	400	42.4891	35.2807	45.434	11.2762	5.78134	7.29043	1.89529e-20	-2.72103	down
gene_4157	1644	1769	1127	798	670	691	17.8837	20.1294	13.5247	9.29894	7.56097	8.68332	4.00143e-05	-1.37851	down
gene_6375	1153	1063	949	376	310	294	13.4901	12.9984	12.2354	4.71006	3.75932	3.95845	6.81154e-16	-2.00609	down
gene_11326	846	2418	1175	999	739	392	12.5014	37.3665	19.1462	15.7994	11.3257	6.68216	0.0058836	-1.47227	down
gene_12594	18964	30783	23289	1788	1346	937	260.739	442.549	353.053	26.3198	19.2025	14.8685	4.70879e-49	-4.53569	down
gene_12597	3929	2128	2316	1597	1413	781	47.5718	26.9396	30.9079	20.7086	17.7488	10.9139	1.41131e-05	-1.49254	down
gene_10180	54500	57304	37829	29764	32158	18263	350.977	385.88	268.612	205.304	214.981	135.791	6.97062e-05	-1.24858	down
gene_9586	1185	1468	3575	95	651	93	28.2078	36.5527	93.8693	2.41022	16.0871	2.53983	5.3542e-05	-3.25213	down
gene_10454	14704	5950	7754	4474	1450	4769	222.919	94.3239	129.618	72.6387	22.8087	83.4753	0.00869577	-1.6395	down
gene_10455	7200	3395	5891	2577	1032	1852	144.891	71.4305	130.704	55.5355	21.5431	43.021	4.43799e-05	-1.88823	down
gene_10458	11789	8013	9626	8319	4665	5105	398.115	282.937	358.422	300.876	163.507	199.02	0.00133375	-1.02898	down
gene_10532	170	297	169	0	0	0	4.8189	8.78063	5.26501	0	0	0	2.08079e-15	-10.5002	down
gene_12357	2198	2975	2869	1609	1602	1112	42.5956	60.2757	61.2955	33.381	32.2186	24.8796	1.63458e-05	-1.23628	down
gene_11914	319	1401	488	223	168	104	5.2165	23.9988	8.81611	3.9071	2.85328	1.95681	2.85559e-05	-2.56377	down
gene_1916	885	1700	1250	631	376	371	19.6414	39.4633	30.6006	15.0104	8.65659	9.50015	2.78487e-06	-1.83577	down
gene_8649	998	895	611	337	185	306	14.7662	13.842	9.96231	5.33991	2.83257	5.23004	5.08061e-06	-1.88227	down
gene_7763	659	2299	1656	120	332	204	11.2585	41.1256	31.2306	2.18399	5.88276	4.01416	2.67628e-07	-3.11818	down
gene_7761	2960	11692	10780	498	90	291	102.902	425.095	413.266	18.525	3.23261	11.6502	9.33846e-15	-5.21418	down
gene_4093	33049	25838	27624	5081	5539	7075	622.878	509.203	574.05	102.565	108.359	153.942	2.70072e-12	-2.53594	down
gene_1200	549	92	138	32	35	18	34.0588	5.92822	9.39894	2.11374	2.19543	1.28481	2.25492e-07	-3.50295	down
gene_12950	3510	2166	3307	637	339	378	53.5127	34.5175	55.577	10.4004	5.35166	6.6368	2.48495e-21	-3.05862	down
gene_2029	2038	1925	2540	1593	1544	986	44.2899	43.7388	60.8751	37.076	34.8423	24.7385	0.000154392	-1.00026	down
gene_12432	2741	2345	2973	1699	1400	1290	26.5906	23.7873	31.7956	17.6505	14.0911	14.4431	1.34281e-06	-1.19184	down
gene_1728	5407	3466	4426	2624	2057	1509	68.9132	46.1915	62.1985	35.8173	27.2167	22.205	2.27495e-08	-1.44063	down
gene_2021	2172	15382	6809	2264	1439	1861	76.1331	564.002	263.26	85.035	52.3677	75.313	0.000348792	-2.47543	down
gene_13216	90	46	43	27	24	18	2.35016	1.24592	1.21436	0.74572	0.62441	0.53048	0.000968272	-1.69364	down
gene_5550	5684	12858	10504	3958	3309	1758	73.5822	174.074	149.945	54.8861	44.4738	26.2734	8.96155e-07	-2.08065	down
gene_9690	879	909	635	575	329	334	20.5751	22.2395	16.3747	14.4177	7.97327	9.00875	9.1125e-05	-1.31326	down
gene_12813	750	905	599	401	354	333	8.61161	10.8663	7.58024	4.92419	4.21416	4.41345	2.30278e-05	-1.36698	down
gene_1129	15090	14815	12592	9051	7253	6722	116.645	119.747	107.327	74.9363	58.2005	59.9966	1.02448e-06	-1.20419	down
gene_9696	12476	8490	8808	2453	2129	2294	264.224	187.997	205.668	55.638	46.8039	56.0878	3.03069e-16	-2.39903	down
gene_5869	732	692	631	567	435	235	12.1968	12.0496	11.5848	10.1108	7.5265	4.51263	0.000319494	-1.10968	down
gene_13395	235	341	253	198	167	115	9.44902	14.3355	11.2356	8.50255	6.94773	5.30952	0.000820949	-1.14521	down
gene_3254	3701	3728	3404	2514	1648	1474	64.7998	68.2371	65.6968	47.1359	29.9405	29.7787	3.0718e-07	-1.28715	down
gene_10471	3362	5398	6469	1566	1732	2383	50.7784	85.2559	107.744	25.3295	27.1436	41.5543	0.000466689	-1.67549	down
gene_10472	691	1380	3288	427	517	800	28.7634	60.0547	150.955	19.0343	22.3436	38.4444	0.00774455	-1.85004	down
gene_10516	450	390	483	327	292	153	10.2025	9.24313	12.0708	7.9225	6.85248	4.00081	0.000137996	-1.14152	down
gene_5700	8235	7326	6665	4389	5235	4046	93.4188	86.9014	83.3708	53.3251	61.6427	52.9855	0.000383952	-1.00422	down
gene_1934	572	318	580	256	333	147	9.67501	5.62382	10.8108	4.62609	5.83768	2.86567	0.000838579	-1.33988	down
gene_1935	10203	6987	9843	368	416	191	218.905	156.75	232.854	8.4566	9.25704	4.72844	9.20819e-69	-5.14574	down
gene_1932	7444	6516	8025	3886	4602	3737	287.613	263.248	341.89	160.797	184.589	166.686	5.88693e-05	-1.14455	down
gene_10217	8496	5973	8061	4568	5362	3920	97.3606	71.5759	101.863	56.0669	63.7832	51.8622	0.000452441	-1.00692	down
gene_1027	4371	4871	5077	1754	1981	1185	76.574	89.231	98.0659	32.911	36.0229	23.9629	1.32844e-13	-1.88209	down
gene_5003	4018	1801	3305	1313	1225	599	60.691	28.443	55.0439	21.2431	19.198	10.4407	7.0941e-07	-1.89422	down
gene_13463	4473	3492	5613	250	205	236	105.014	85.7286	145.284	6.26949	4.98023	6.38474	1.82844e-48	-4.58593	down
gene_9635	2226	2438	1919	2034	1395	681	24.716	28.2999	23.4957	24.1837	16.0806	8.71983	0.00398173	-1.08135	down
gene_13829	1426	1628	1757	174	107	294	28.6327	34.1969	38.9231	3.73244	2.21635	6.79883	1.37645e-10	-3.27826	down
gene_7833	542	1852	1338	424	262	170	8.40888	30.0661	22.9148	7.05285	4.2222	3.04229	1.4833e-06	-2.53406	down
gene_7832	14971	15570	13857	5620	5489	3859	256.999	279.484	262.281	103.329	97.814	76.4775	1.2688e-18	-1.90322	down
gene_13729	1735	2400	2317	599	751	441	39.859	57.6353	58.6946	14.7324	17.8925	11.6892	1.62115e-12	-2.18877	down
gene_13723	11499	14342	17949	10495	10019	5854	225.338	293.863	387.827	220.269	203.809	132.434	0.000694989	-1.09155	down
gene_10281	9312	7608	10388	5758	5255	3441	207.735	177.478	255.533	137.574	121.693	88.6125	1.95203e-07	-1.25996	down
gene_4610	2713	494	220	118	201	119	71.2258	13.5345	6.34954	3.29571	5.45176	3.59369	7.68467e-05	-3.22521	down
gene_4611	1692	4444	1182	620	714	384	22.1647	60.8888	17.0791	8.68976	9.71029	5.80322	1.16914e-05	-2.46691	down
gene_4614	469	338	336	171	124	84	11.5439	8.70723	9.12307	4.51124	3.16145	2.37072	3.99947e-11	-1.94432	down
gene_13825	385	249	335	262	190	107	12.57	8.48513	12.0297	9.14234	6.43263	4.03243	0.000838579	-1.1614	down
gene_3068	4514	3499	4328	3096	2572	1494	51.7308	41.9269	54.6813	38.0013	30.5929	19.7573	1.39205e-05	-1.14563	down
gene_3398	598	1628	344	269	190	335	14.9925	42.7329	9.52093	7.23245	4.93732	9.70686	0.00408643	-1.97827	down
gene_3397	1083	2416	609	559	507	488	33.5536	78.3311	20.7904	18.5495	16.2887	17.4399	0.00282737	-1.73222	down
gene_936	11297	9293	8941	2965	3648	1971	138.961	119.526	121.266	39.0645	46.5822	27.9905	1.52935e-15	-2.11874	down
gene_937	5388	4410	4761	3223	4214	1610	91.7941	78.5579	89.4248	58.8111	74.5259	31.6554	0.00386085	-1.0494	down
gene_938	7208	5097	5988	4395	4339	2543	105.767	78.2059	96.8687	69.076	66.088	43.0825	6.3055e-05	-1.04028	down
gene_1967	3926	2133	2243	1989	2016	969	70.1768	39.8623	44.2092	38.0777	37.394	19.9912	0.00411574	-1.09	down
gene_1638	10440	9491	7078	4094	5143	4112	111.219	105.728	83.1366	46.7164	56.8682	50.5692	5.79617e-05	-1.31203	down
gene_1568	3891	5526	3415	3489	3162	1679	78.5586	116.649	76.0213	75.4329	66.2626	39.1336	0.00665075	-1.00142	down
gene_10700	401	222	283	184	121	117	8.21051	4.73576	6.3694	4.03226	2.56575	2.75166	4.47903e-05	-1.42297	down
gene_10707	765	754	703	418	287	207	35.0784	36.1678	35.5362	20.535	13.6748	10.9604	2.36353e-10	-1.64541	down
gene_10705	978	905	474	244	198	333	11.2551	10.8863	6.00908	2.9957	2.36506	4.41627	0.000172603	-1.84901	down
gene_1566	2025	2902	2467	1386	1571	1070	58.7966	88.0882	78.9845	43.0982	47.3275	35.8518	0.000118445	-1.21025	down
gene_4379	8476	8443	8904	5457	5085	3970	330.587	344.365	382.917	227.991	205.901	178.793	7.01277e-08	-1.15758	down
gene_12258	78	1640	482	110	73	30	1.5459	34.3298	10.6269	2.34321	1.50219	0.691825	2.07536e-05	-3.83657	down
gene_12259	3989	2933	3448	1810	2168	1231	73.4792	56.5026	70.0388	35.7073	41.4526	26.1722	1.03014e-06	-1.3241	down
gene_12250	3984	4592	6873	2682	2852	2735	187.761	226.295	357.2	135.377	139.519	148.824	0.00163234	-1.19554	down
gene_12255	209	975	578	47	21	23	2.46273	12.0115	7.49726	0.589612	0.246367	0.312122	1.11137e-14	-4.66711	down
gene_12623	205	400	223	210	142	102	3.76716	7.67688	4.5052	4.13023	2.69875	2.15348	0.00560184	-1.2478	down
gene_7139	8805	11842	8107	4647	5277	4125	414.998	583.628	421.312	234.579	258.177	224.493	3.10034e-05	-1.35044	down
gene_13285	1316	1267	1733	966	890	643	46.2477	46.586	67.1898	36.3677	32.4696	26.0915	3.0551e-05	-1.12324	down
gene_5764	47	125	97	0	10	22	2.07899	5.78276	4.71222	0	0.449611	1.07895	0.00233584	-3.2116	down
gene_5767	125	152	116	98	66	30	2.9804	3.79798	3.07128	2.52024	1.62209	0.814149	0.00123172	-1.41919	down
gene_5763	659	682	666	313	297	216	11.6123	12.5801	12.9558	5.91118	5.43912	4.39093	4.62348e-12	-1.61445	down
gene_5762	115	79	85	75	59	34	3.44633	2.47047	2.79622	2.39578	1.81737	1.14758	0.00583541	-1.08732	down
gene_5098	130	190	123	102	72	68	4.89857	7.47264	5.09865	4.10719	2.81604	2.9488	0.00228847	-1.21381	down
gene_5183	236674	159222	198668	104665	118276	108145	4212.7	2963.44	3899.06	1995.43	2185.39	2222.53	0.000367085	-1.12538	down
gene_9384	6554	4417	6293	3406	3451	2539	165.198	116.396	174.899	91.9363	90.2943	73.8666	6.83916e-06	-1.19344	down
gene_1404	110477	98795	94761	13345	6903	8190	1804.85	1687.67	1706.95	233.508	117.064	154.481	6.3811e-38	-3.75121	down
gene_7588	11180	33440	21671	170	445	101	142.583	445.941	304.732	2.31904	5.87818	1.4787	9.19629e-33	-6.92269	down
gene_13707	7441	6499	6255	4153	3647	2492	181.975	166.184	168.672	108.769	92.5798	70.359	4.43197e-10	-1.31474	down
gene_13703	342	291	339	134	61	86	8.45311	7.52643	9.24901	3.53243	1.55018	2.43771	4.73377e-09	-2.117	down
gene_9734	214	172	266	138	111	130	5.92269	4.99104	8.11198	4.08882	3.17965	4.13814	0.0047083	-1.07463	down
gene_9733	1179	1947	1658	1032	1132	573	13.0814	22.5885	20.2888	12.2629	13.0347	7.33197	0.0016478	-1.17466	down
gene_4580	1205	1993	1472	1183	839	459	20.455	35.3796	27.5413	21.5092	14.7821	8.99576	0.000814353	-1.31179	down
gene_9683	25450	14854	19544	8828	7272	10390	669.569	408.623	566.95	248.753	198.595	315.606	0.000353981	-1.42599	down
gene_6181	1717	2008	5890	796	298	201	25.3249	30.9758	95.8028	12.5696	4.55796	3.41472	3.8562e-08	-3.32143	down
gene_6185	704	1162	1783	154	83	76	23.5904	40.7213	65.9211	5.50663	2.88312	2.91452	2.71986e-19	-3.91296	down
gene_6186	3885	6972	6287	1262	696	1160	89.3226	167.633	159.4	31.0822	16.594	30.7899	1.07247e-10	-2.75886	down
gene_6672	6225	4668	5775	3098	2807	2667	185.34	145.312	189.582	98.7707	86.7392	91.6589	1.5102e-06	-1.25837	down
gene_8063	1077	474	960	458	435	325	27.0543	12.4528	26.5987	12.3209	11.3459	9.41191	0.000417554	-1.3547	down
gene_12475	407	474	545	319	345	215	5.51422	6.72075	8.15004	4.63349	4.85456	3.36006	0.000661354	-1.03888	down
gene_2159	64349	51196	43421	23661	34844	23792	675.906	562.298	502.883	266.199	379.923	288.534	0.000259619	-1.24672	down
gene_2353	313	953	614	158	103	105	3.31725	10.5558	7.17054	1.79108	1.12446	1.27918	3.29532e-08	-2.71727	down
gene_12892	20782	42180	37331	14085	15808	8971	309.187	656.184	612.389	224.451	244.127	154.103	1.31854e-05	-1.72839	down
gene_12893	2135	4258	2593	1010	931	416	23.6853	49.3936	31.7162	11.9905	10.7131	5.32212	2.33007e-08	-2.33076	down
Ganoderma_lucidum_newGene_2282	925	1601	1127	251	242	93	49.8468	90.2948	66.9865	14.4849	13.5439	5.76334	3.69203e-14	-3.0423	down
gene_7683	510	302	258	223	129	205	8.94019	5.52813	4.98313	4.19121	2.35081	4.14063	0.00905064	-1.21608	down
gene_12649	472	555	726	125	122	92	11.0039	13.5287	18.6757	3.1151	2.95151	2.455	1.88118e-18	-2.7015	down
gene_7115	798	843	671	505	512	256	8.40994	9.28505	7.80109	5.69529	5.60388	3.11586	6.64731e-05	-1.22542	down
gene_10126	410	541	301	157	187	115	4.67574	6.46202	3.78173	1.92097	2.20614	1.50846	1.60409e-06	-1.78682	down
gene_10127	623	836	618	235	233	124	8.31203	11.6655	9.09673	3.35235	3.22648	1.90368	4.75046e-12	-2.1769	down
gene_13113	3460	5530	4116	2077	2426	2247	73.5874	122.987	96.5154	47.3082	53.5522	55.1802	0.00101979	-1.25647	down
gene_13115	399	4853	3891	625	1117	392	12.7889	162.653	137.512	21.4281	37.1699	14.4925	0.00265911	-2.49083	down
gene_1406	265	1740	513	148	103	66	15.8895	109.132	33.9263	9.50818	6.37149	4.50734	7.13904e-07	-3.40718	down
gene_6242	500	842	782	436	316	270	7.20697	12.6788	12.422	6.72161	4.7189	4.48906	8.501e-05	-1.40725	down
gene_11296	5596	8178	6854	4613	4107	3848	98.049	149.828	132.405	86.5695	74.688	77.8277	0.00150971	-1.03401	down
gene_2169	7568	8368	8943	5056	7497	2650	119.595	138.264	155.814	85.5729	122.982	48.3455	0.00741658	-1.07893	down
gene_2161	3554	3159	2232	2182	2092	1264	47.0033	43.6789	32.5417	30.8989	28.7193	19.3008	0.000784613	-1.03905	down
gene_3516	15619	8204	13035	1421	862	635	275.214	151.154	253.254	26.8172	15.7593	12.9094	5.02566e-35	-4.01554	down
gene_4838	5860	11044	7202	4868	4489	3541	75.3158	148.419	102.062	67.0081	59.8814	52.5417	0.00107976	-1.24495	down
gene_4767	7041	6169	6558	4117	5040	3059	77.2397	70.7632	79.3289	48.3784	57.3972	38.7483	9.72463e-05	-1.02121	down
gene_1466	20234	16677	26399	13312	10654	7920	202.763	174.749	291.695	142.88	110.824	91.6284	2.26895e-06	-1.33064	down
gene_1460	772	4659	1934	850	432	380	12.0744	76.2369	33.3672	14.243	7.0164	6.84946	0.000117409	-2.56019	down
gene_9671	3667	8847	6408	3277	4011	2122	33.1069	83.5346	63.7976	31.6892	37.5952	22.123	0.00285048	-1.37309	down
gene_9656	204	271	304	199	132	148	6.24098	8.67292	10.2749	6.52937	4.19918	5.24577	0.00651558	-1.02646	down
gene_9711	292	364	337	99	114	137	7.39827	9.65977	9.40988	2.68456	2.99412	3.98786	1.04209e-05	-1.77302	down
gene_6474	1074	2171	1365	736	692	663	14.6406	30.9524	20.515	10.7385	9.79143	10.4271	0.000443169	-1.46111	down
gene_6477	121	36	52	12	21	12	16.1884	5.05787	7.71299	1.71417	2.91615	1.77145	9.07193e-05	-2.50169	down
gene_7497	235	157	236	137	75	109	1.96596	1.37265	2.17259	1.22894	0.650841	1.05429	0.00195874	-1.26712	down
gene_2212	490	625	633	289	236	146	8.70247	11.6013	12.3882	5.49193	4.33631	2.99218	3.41931e-09	-1.7475	down
gene_2375	85	161	109	98	30	15	1.28051	2.5526	1.81103	1.59178	0.457959	0.258889	0.00828854	-1.78184	down
gene_2379	2694	1856	2617	691	499	499	32.5053	23.4108	34.8169	8.93085	6.23993	6.93951	4.99502e-19	-2.39852	down
gene_13225	2449	2183	1277	1051	1231	848	25.8466	24.0972	14.8568	11.8738	13.4813	10.3342	0.000869723	-1.23374	down
gene_9916	3355	5166	3493	1819	1989	1989	153.123	246.578	175.807	88.9054	94.221	104.826	0.000437785	-1.3464	down
gene_9917	1063	1493	1364	755	469	414	12.2124	17.9315	17.2795	9.28737	5.58521	5.4884	2.94681e-07	-1.6182	down
gene_3093	2358	7271	4636	1841	643	2176	30.6185	98.7434	66.3802	25.6055	8.668	32.6221	0.00564358	-1.88183	down
gene_10748	2544	946	1512	170	126	73	39.0475	15.174	25.5864	2.783	1.99724	1.27945	2.83556e-24	-4.11024	down
gene_10745	166	293	232	111	103	42	1.44831	2.68563	2.23921	1.0359	0.932107	0.422278	2.91383e-05	-1.82918	down
gene_12951	1027	843	1253	852	589	407	12.0234	10.3214	16.1783	10.6889	7.16042	5.49984	0.000274309	-1.11839	down
gene_12212	243	299	211	187	94	105	4.21699	5.42434	4.03169	3.47884	1.68188	2.1026	0.000694363	-1.31523	down
gene_1850	65309	106570	80485	4760	3005	810	3175.57	5418.39	4315.04	247.889	151.644	45.4457	1.14511e-26	-5.33903	down
gene_13440	123	87	43	24	23	11	2.80399	2.06253	1.06849	0.571621	0.53962	0.285165	7.29067e-06	-2.47678	down
gene_13135	6254	14646	7298	4039	3525	4232	59.3126	145.261	76.3212	41.0277	34.7006	46.3431	0.00145379	-1.56121	down
gene_13133	3978	7499	5906	2112	1465	982	69.0979	136.224	113.119	39.2959	26.4065	19.6873	2.7307e-10	-2.31606	down
gene_11769	39277	28927	24511	11352	10764	9871	290.591	223.784	199.953	89.9556	82.668	84.3177	2.7307e-10	-1.83266	down
gene_11766	487	871	691	376	312	288	5.97503	11.1667	9.3433	4.93534	3.97298	4.0774	0.000162845	-1.4028	down
gene_1190	851	831	1344	225	146	114	36.0276	36.7635	62.7278	10.1667	6.40241	5.56918	1.20738e-19	-2.99922	down
gene_11886	396	280	303	150	152	94	4.69964	3.466	3.95913	1.89694	1.86836	1.28123	8.22724e-09	-1.63949	down
gene_11882	1276	1256	286	441	220	300	55.8388	57.4896	13.8041	20.6576	9.97786	15.1311	0.00278748	-1.87436	down
gene_3253	3369	2515	3507	1921	1533	1120	50.1427	39.1418	57.5531	30.6195	23.6894	19.2397	1.99381e-08	-1.37821	down
gene_6416	1533	1380	3331	303	349	252	27.6411	26.0202	66.2178	5.84646	6.52897	5.24537	2.05909e-13	-3.10333	down
gene_6415	12475	21156	26671	910	538	551	169.993	301.456	400.755	13.2726	7.60842	8.66795	2.22054e-44	-5.26539	down
gene_6413	994	1728	1412	738	720	781	18.905	34.3862	29.637	15.0316	14.2105	17.1585	0.00378228	-1.18235	down
gene_4674	3391	2900	3066	2014	1038	1013	39.5703	35.391	39.4575	25.1706	12.5726	13.6432	2.33124e-07	-1.55759	down
gene_8021	21034	13251	25579	4411	3378	1829	223.118	146.972	299.175	50.1158	37.1964	22.3923	1.84292e-18	-3.00869	down
gene_2293	3212	4640	3904	1417	1383	1029	45.3226	68.4524	60.7366	21.4101	20.2448	16.7535	8.08552e-12	-1.95534	down
gene_12374	13907	20108	16333	5606	8930	5952	167.065	252.59	216.354	72.1352	111.364	82.5484	1.58165e-05	-1.60715	down
gene_808	643	667	519	377	419	329	9.86752	10.6905	8.77692	6.1978	6.67455	5.83064	0.000813326	-1.0136	down
gene_12379	3397	4635	3445	2169	2079	1755	41.2526	58.8492	46.1261	28.2059	26.199	24.596	3.28785e-05	-1.25834	down
gene_2296	2232	1711	2077	889	873	673	30.7115	24.6131	31.522	13.1025	12.4717	10.6887	1.33125e-12	-1.62259	down
gene_10371	695	630	746	434	336	221	15.2815	14.4822	18.0908	10.2269	7.65822	5.59381	2.07392e-08	-1.42034	down
gene_10379	3795	3541	3515	2182	1972	1116	56.8945	55.5175	58.1144	35.0403	30.6889	19.305	7.72069e-09	-1.40219	down
gene_3956	1609	1445	1589	427	819	306	36.9839	34.7244	40.2759	10.4979	19.5446	8.11261	1.2567e-06	-1.92236	down
gene_9394	1332	2001	1530	789	456	334	26.9046	42.2717	34.0844	17.0712	9.54435	7.78585	9.73249e-09	-2.01062	down
gene_5339	8209	10927	8373	4646	3614	2171	307.542	428.066	345.864	186.417	140.545	93.9128	2.87829e-09	-1.77652	down
Ganoderma_lucidum_newGene_2245	5963	3447	4167	1509	2176	2095	25.901	14.0204	19.9917	6.28433	9.1048	8.80964	0.000251733	-1.48309	down
gene_12238	51913	37698	54685	7106	9168	9127	488.087	370.617	566.906	71.5554	89.4705	99.0742	7.37046e-16	-2.76826	down
gene_13543	972	2118	1220	612	540	270	18.7837	42.8082	25.9884	12.6606	10.824	6.01348	4.68633e-06	-1.99557	down
gene_7408	483	599	482	378	156	175	5.12086	6.63949	5.62982	4.29155	1.71193	2.13519	0.000145575	-1.51289	down
gene_10167	2387	2583	2709	1671	1175	713	44.503	50.3487	55.6863	33.3744	22.7388	15.3478	2.23129e-07	-1.48885	down
gene_13157	208	339	312	26	36	21	4.1701	7.13337	6.91915	0.558591	0.742358	0.471451	2.31799e-20	-3.71051	down
gene_709	3204	2301	3341	2488	1808	1093	70.1314	52.6632	80.6294	58.3267	41.0727	27.617	0.000464621	-1.08215	down
gene_5790	2899	3133	2694	1352	1661	916	77.581	87.6675	79.4877	38.7472	46.1296	28.2924	9.50112e-08	-1.49281	down
gene_14098	1646	1431	1280	569	599	635	39.4252	35.8371	33.806	14.5757	14.8865	17.5406	1.54604e-06	-1.54985	down
gene_14099	2967	2492	3048	1169	1092	1209	106.136	93.2057	120.209	44.7905	40.5349	49.9269	1.97109e-07	-1.57477	down
gene_14097	6663	3209	6125	2729	2163	2186	53.2731	26.8237	53.9945	23.3648	17.9473	20.1793	5.84185e-05	-1.47089	down
gene_7741	3325	4587	3857	1376	1139	1054	36.2695	52.3156	46.3872	16.0673	12.8962	13.2665	5.2826e-13	-2.0477	down
gene_2126	12118	8573	12661	5111	6396	3432	250.822	185.541	288.949	113.311	137.416	82.0036	7.90046e-07	-1.49131	down
gene_11787	246	463	223	176	135	95	3.23561	6.38867	3.24003	2.47852	1.84105	1.44594	0.000397405	-1.57035	down
gene_11786	697	1445	911	235	171	103	12.3698	26.8166	17.8202	4.45674	3.1435	2.1077	1.68697e-13	-2.97674	down
gene_371	13023	23599	16210	6562	5840	5178	186.33	353.054	255.721	100.549	86.7254	85.5287	5.97647e-08	-1.91892	down
gene_13421	3621	1846	3337	135	127	74	99.1836	52.8479	100.762	3.95216	3.60234	2.31864	3.34377e-53	-5.04951	down
gene_140	9500	7965	7753	6290	4657	4685	151.479	132.801	136.313	107.418	77.0802	86.2426	0.000108715	-1.00381	down
gene_1120	3105	2960	2680	1519	1763	922	202.492	201.845	192.701	106.061	119.295	69.4044	2.48739e-07	-1.4045	down
gene_5538	2234	2497	2458	1782	1411	1181	87.7982	102.636	106.519	75.0342	57.5831	53.6018	1.27844e-05	-1.05317	down
gene_12146	154	150	223	111	109	69	3.54875	3.60807	5.65242	2.73825	2.5896	1.82616	0.000635136	-1.20886	down
gene_8005	340	430	282	150	107	97	4.1952	5.54151	3.83927	1.97976	1.36596	1.37613	7.29803e-09	-1.91263	down
gene_8004	618	794	376	363	230	126	10.5467	14.1571	7.0617	6.62516	4.07067	2.47205	0.000120444	-1.71638	down
gene_8009	140	94	93	59	60	37	10.2371	7.21244	7.46596	4.63171	4.52077	3.07982	0.0001794	-1.39955	down
gene_8008	2283	1623	2715	1198	770	708	35.3925	26.2988	46.4048	19.8806	12.3881	12.6613	1.13115e-07	-1.64234	down
gene_8904	654	1043	1058	577	501	557	16.7271	27.9069	29.856	15.8106	13.3127	16.4503	0.00806002	-1.05558	down
gene_13762	425	381	222	293	144	151	15.2436	14.2854	8.77662	11.2549	5.34577	6.22308	0.00782854	-1.15781	down
gene_14475	250457	402175	319863	94926	148400	74364	13629.9	22885.5	19193.3	5533.15	8383.38	4672.55	2.28117e-07	-1.95744	down
gene_7345	300	555	334	271	215	119	9.61673	18.6239	11.7986	9.29445	7.14265	4.39065	0.00137468	-1.36475	down
gene_7342	286	282	283	192	181	142	9.99651	10.3204	10.9411	7.18083	6.58737	5.73379	7.67052e-05	-1.05049	down
gene_9826	77	129	110	89	51	32	3.07449	5.43059	4.87349	3.80694	2.10674	1.46837	0.00772521	-1.27436	down
gene_14473	56592	96548	76044	21398	38095	15232	7623.61	13599.8	11295.3	3087.4	5327.1	2369.14	4.48407e-06	-1.9738	down
gene_10319	11671	14444	15481	4032	3646	1945	1313.76	1700.09	1921.49	486.034	426.009	252.731	3.47148e-18	-2.485	down
gene_3423	3222	3872	3733	1004	622	841	38.744	48.6877	49.497	12.9201	7.76198	11.6714	6.15894e-14	-2.43935	down
gene_3427	1931	7260	1618	1612	1068	1228	13.9245	54.766	12.8699	12.4562	7.9984	10.2284	0.00685628	-1.81929	down
gene_11048	493	220	148	112	77	39	8.02016	3.73925	2.65023	1.94965	1.2907	0.715155	2.07589e-05	-2.28382	down
Ganoderma_lucidum_newGene_2539	121	104	187	39	14	34	3.76108	3.28051	6.43487	1.16886	0.419096	1.16946	1.75128e-06	-2.5367	down
gene_5318	987	1422	1280	703	550	391	22.3963	33.7505	32.0276	17.072	12.9604	10.2393	3.90206e-07	-1.52692	down
gene_9615	764	680	639	713	408	228	9.66053	8.983	8.90682	9.65405	5.35146	3.32355	0.00786163	-1.02603	down
gene_12969	17813	21575	30267	8873	15076	11718	213.475	270.367	399.952	113.895	187.549	162.139	0.00435187	-1.24847	down
gene_12966	3188	21297	2151	3153	2208	1337	45.059	314.775	33.512	47.7236	32.3965	21.8104	0.00469275	-2.42249	down
gene_1760	2010	1510	1418	880	1109	807	22.681	17.821	17.6448	10.6347	12.9864	10.5068	0.000275353	-1.12159	down
gene_1762	7162	6229	5694	867	1065	660	107.651	97.8984	94.362	13.9578	16.615	11.4544	3.52525e-37	-3.20444	down
gene_1766	1823	1665	1632	791	430	211	26.3722	25.1767	26.0179	12.2442	6.44473	3.5122	7.42503e-09	-2.25349	down
gene_6210	356	575	290	252	126	199	5.71112	9.6408	5.1185	4.32906	2.08428	3.68057	0.00415379	-1.40019	down
gene_4194	1960	1479	2147	881	572	522	22.0794	17.4164	26.6621	10.6223	6.68302	6.78716	2.78882e-11	-1.8362	down
gene_7424	7514	5278	7116	3830	4064	2823	317.172	232.961	331.173	173.141	178.078	137.544	2.23768e-06	-1.21241	down
gene_13177	2827	7235	6146	627	2530	316	58.2099	155.788	139.557	13.8103	54.0778	7.49126	0.000459	-2.62223	down
gene_8826	1184	1088	1077	979	630	497	13.2148	12.7057	13.2632	11.7089	7.29678	6.40949	0.000122866	-1.02618	down
gene_6774	10063	15846	10084	5187	4714	4475	174.45	287.237	192.748	96.3038	84.8194	89.5593	2.48265e-06	-1.64248	down
gene_3322	754	1763	1241	694	439	284	8.07982	19.7564	14.666	7.96132	4.88177	3.50773	6.1784e-05	-1.80882	down
gene_3066	2667	2055	3550	1600	1426	1142	52.098	41.9645	76.4463	33.4724	28.9037	25.741	1.95636e-05	-1.31064	down
gene_3854	242	209	132	172	106	77	6.5161	5.88454	3.90072	4.94836	2.93692	2.39292	0.00916333	-1.08066	down
gene_5320	702	1115	1049	477	394	223	18.5512	30.8213	30.5919	13.5078	10.8142	6.80154	3.73669e-07	-1.76943	down
gene_5101	377	1133	721	66	42	20	12.2763	38.5794	25.8687	2.30216	1.40361	0.735722	1.68545e-18	-4.54788	down
gene_5100	114	398	72	49	30	26	5.61759	20.5944	3.91539	2.57087	1.50188	1.46891	5.31409e-05	-2.86556	down
gene_1372	706	274	463	304	134	189	17.247	6.99797	12.4781	7.95575	3.38487	5.31117	0.00178153	-1.512	down
gene_3067	728	567	926	719	391	253	32.278	26.267	45.2701	34.1188	17.9552	12.9418	0.00676655	-1.09329	down
gene_1378	379	630	464	334	216	198	13.5468	23.5761	18.2947	12.7978	8.00855	8.18968	0.000325243	-1.33326	down
gene_168	2459	2571	3241	1469	1725	1074	36.9043	40.3555	53.6421	23.6179	26.8773	18.6152	7.02323e-06	-1.28653	down
gene_8668	3377	2214	2727	2400	1468	1047	46.3267	31.7535	41.2412	35.2598	20.9027	16.5734	0.000428363	-1.12312	down
gene_7486	627	519	533	325	229	198	22.1902	19.1969	20.7799	12.3133	8.41475	8.06859	2.29126e-09	-1.4947	down
gene_7485	352	297	282	171	199	135	16.819	14.8467	14.8662	8.75068	9.84258	7.45249	3.43936e-05	-1.20212	down
gene_6900	629	453	498	101	85	72	54.5172	41.0975	47.5703	9.30967	7.64916	7.15489	2.09982e-28	-2.93512	down
gene_6901	37809	29205	39378	3831	3107	2192	534.754	431.914	614.1	58.0277	45.6053	35.7952	2.46603e-68	-3.88606	down
gene_6905	4363	2535	2394	1514	1636	1292	75.3205	45.7555	45.5694	27.9922	29.3175	25.7505	7.25167e-05	-1.36148	down
gene_7369	31181	14965	16782	9775	6846	8829	358.693	180.009	212.859	120.431	81.7438	117.261	0.000103482	-1.57913	down
gene_3110	354	833	773	414	311	233	4.57811	11.2556	11.0183	5.72461	4.16512	3.46742	0.00210718	-1.40174	down
gene_9482	609	1207	884	311	230	229	13.6054	28.1915	21.7803	7.43061	5.33209	5.89232	2.66225e-08	-2.14778	down
gene_10337	3591	2440	2709	2175	1846	1145	81.7278	58.0745	67.97	53.0294	43.6059	30.0877	4.20347e-05	-1.10698	down
gene_10336	18314	11973	16446	12936	5974	7417	280.77	191.926	278.006	212.419	95.0671	131.28	0.00184033	-1.16005	down
gene_3444	10187	13426	12164	2686	1581	2672	114.089	157.239	150.222	32.2204	18.3822	34.5497	6.36842e-12	-2.64996	down
gene_3443	7971	13665	7271	2551	2316	2238	316.394	567.225	318.221	108.459	95.4195	102.534	5.81727e-10	-2.34378	down
gene_1440	11816	22733	9919	4372	2152	3657	105.381	212.01	97.5415	41.7572	19.9208	37.6566	6.82662e-07	-2.44154	down
gene_2865	335	526	258	272	165	127	8.11366	13.316	6.89174	7.05557	4.1327	3.55037	0.00175735	-1.36808	down
gene_2868	4598	5203	4658	3775	3222	1693	175.174	207.292	195.687	154.039	127.43	74.4628	0.000176124	-1.11197	down
gene_12906	121	166	167	124	78	29	4.84656	7.00146	7.38529	5.32538	3.22923	1.33173	0.005613	-1.39992	down
gene_12900	20909	19299	17582	11586	8973	8915	217.119	209.546	201.305	128.864	96.7182	106.887	2.64263e-07	-1.28485	down
gene_12901	6149	10382	9452	6414	6041	3643	66.9466	118.208	113.475	74.7978	68.2797	45.7946	0.00338438	-1.05602	down
gene_5599	4766	4723	3568	2443	2899	1629	100.406	104.047	82.884	55.1265	63.4035	39.6109	2.61971e-05	-1.24562	down
gene_5597	5555	6696	7117	2416	3325	2043	63.0759	79.5023	89.1017	29.38	39.1867	26.7759	1.22826e-07	-1.63963	down
gene_277	3722	4214	3643	2015	2104	1683	85.3466	101.046	92.0927	49.4902	50.0662	44.5385	4.39699e-07	-1.31386	down
gene_11458	702	1190	1220	467	600	256	15.1464	26.87	29.0424	10.7892	13.4488	6.3836	0.000102726	-1.60571	down
gene_4126	192	589	235	165	128	74	5.45137	17.4899	7.33145	5.00297	3.76001	2.39953	0.000881392	-1.87072	down
gene_7999	419	355	505	318	252	142	18.0079	15.9699	23.9215	14.6346	11.2457	7.04789	0.000156645	-1.21265	down
gene_7623	245	236	284	165	160	138	6.36629	6.40128	8.11984	4.59471	4.3114	4.11424	0.00052272	-1.03817	down
gene_1743	1004	925	884	463	297	192	17.2678	16.6463	16.7723	8.52068	5.30558	3.81452	1.68497e-11	-1.9387	down
gene_13503	4666	9770	5477	1589	1810	1431	62.3775	136.574	80.7272	22.7408	25.1142	22.0849	5.75117e-09	-2.37096	down
gene_10859	588	644	408	276	145	122	13.0055	14.8895	9.9375	6.53105	3.3224	3.10841	8.31141e-08	-1.96819	down
gene_9567	270	325	250	167	129	71	5.46603	6.89686	5.59264	3.63067	2.70968	1.65759	3.011e-06	-1.58123	down
gene_9565	1093	782	642	351	473	211	22.8599	17.0928	14.8061	7.86454	10.2737	5.09645	9.69175e-06	-1.62443	down
gene_298	3790	5340	3679	2518	2353	1925	59.5399	87.7214	63.731	42.3625	38.3717	34.9099	7.25167e-05	-1.24457	down
gene_6719	2352	2066	1951	1905	1205	793	34.8448	31.9962	31.8631	30.2205	18.5224	13.552	0.00036609	-1.08249	down
gene_741	925	1418	954	452	484	250	31.1625	49.9792	35.4737	16.3053	16.9215	9.69897	1.27301e-07	-1.84271	down
gene_12758	1870	2658	1813	1523	1715	767	21.3194	31.6854	22.789	18.5969	20.2985	10.0866	0.00646279	-1.03839	down
gene_8212	4638	3554	4757	2903	1449	1494	29.279	23.4544	33.1066	19.6286	9.49189	10.8838	3.89298e-06	-1.49694	down
gene_14470	28163	46590	45403	11311	16302	8755	3259.54	5638.41	5794	1402.09	1958.55	1169.85	2.97281e-08	-2.06635	down
gene_3876	23376	26877	18577	17825	12429	9449	426.862	513.203	374.034	348.638	235.593	199.205	0.000121194	-1.15389	down
gene_9368	3874	1729	2799	663	429	306	74.7732	34.9017	59.5633	13.7029	8.58974	6.80144	2.10784e-16	-2.93646	down
gene_9367	12338	9606	10440	6762	7057	4629	139.835	113.84	130.465	82.0867	83.0217	60.5751	7.49936e-07	-1.14045	down
gene_8380	128827	213646	175196	49460	77224	39132	11894.7	20626.5	17835.8	4891.36	7401.53	4171.63	2.16638e-07	-1.98542	down
gene_8383	27023	46033	37757	10567	16088	7675	4441.09	7910.79	6842.02	1860.05	2744.61	1456.26	1.39896e-07	-2.04174	down
gene_8384	5354	8299	6780	2027	2644	1733	278.435	451.275	388.777	112.905	142.713	104.014	2.21101e-09	-2.00229	down
gene_7815	22827	23723	22992	7922	6237	7338	336.16	365.304	373.327	124.947	95.3415	124.759	4.59101e-12	-1.98811	down
gene_7380	1246	1209	1505	734	476	398	14.1727	14.3825	18.8823	8.93604	5.61747	5.2283	7.72041e-10	-1.65183	down
gene_7385	3449	4942	2877	2563	2129	1397	37.4639	56.1386	34.4569	29.8232	24.0049	17.5182	0.000337635	-1.25332	down
gene_1906	189	363	348	230	142	114	3.52839	7.1075	7.18623	4.60716	2.76274	2.46484	0.00379425	-1.26418	down
gene_822	349	177	168	107	111	128	16.198	8.57842	8.57303	5.31649	5.34019	6.83524	0.00780512	-1.26037	down
gene_827	15949	14192	15623	6452	7215	3321	854.728	795.28	923.136	370.354	401.357	205.458	2.43951e-10	-1.7908	down
gene_2803	25558	19245	20598	2754	11055	1648	320.473	252.328	284.777	36.9757	143.892	23.8567	0.000201506	-2.44421	down
Ganoderma_lucidum_newGene_451	447	626	502	315	257	252	5.01475	8.26405	6.76454	3.5044	3.00414	3.35232	0.00012021	-1.25696	down
gene_1721	4810	4196	2768	2154	2365	1221	104.832	95.6345	66.5192	50.2869	53.5092	30.7284	5.29127e-05	-1.38727	down
gene_10879	1982	1497	1382	799	284	565	36.4743	28.8011	28.0537	15.7382	5.41352	11.9987	3.17113e-05	-1.86603	down
gene_10872	25035	21473	11070	9161	3860	2187	325.169	291.624	158.531	127.442	52.0436	32.7892	3.84012e-06	-2.34684	down
gene_7914	871	984	887	904	533	263	12.9128	15.2472	14.4979	14.359	8.20119	4.49352	0.00726169	-1.10345	down
gene_6559	8006	4542	6783	4357	4006	3086	100.588	59.6623	93.9663	58.6287	52.246	44.7603	0.000344941	-1.07058	down
gene_4775	2434	851	1523	1010	776	640	51.5932	18.8451	35.5906	22.9281	17.0557	15.6601	0.00273097	-1.29897	down
gene_8641	9360	2011	8286	334	288	145	187.885	42.2128	183.406	7.16578	5.99371	3.34519	1.72651e-21	-5.02666	down
Ganoderma_lucidum_newGene_2814	7068	36505	45289	2668	1325	2165	234.188	1264.8	1654.63	94.6729	45.5502	82.7954	1.20497e-10	-4.17654	down
Ganoderma_lucidum_newGene_2815	3933	4361	3997	1879	1804	1364	170.978	198.261	191.59	87.4609	81.3781	68.4694	1.40666e-12	-1.61407	down
gene_8232	1957	2417	1990	618	454	447	11.8805	15.3479	13.3262	4.01426	2.85991	3.13228	1.14772e-18	-2.39501	down
gene_8236	9484	5412	6409	4351	2905	2174	56.9109	33.9602	42.4047	27.961	18.0957	15.0612	1.11175e-06	-1.52274	down
gene_13173	676	479	683	324	181	236	18.0757	13.3838	20.1574	9.26134	5.02787	7.27588	2.80611e-06	-1.61975	down
gene_10271	10918	7744	10250	6908	6198	4450	370.214	274.574	383.233	250.876	218.158	174.214	1.20625e-05	-1.04992	down
gene_3812	26593	34095	32958	3708	4991	3094	644.623	864.177	880.887	96.2713	125.572	86.5926	1.23359e-29	-3.31622	down
gene_14381	3417	11265	13273	105	117	89	95.6116	329.597	409.494	3.13944	3.39023	2.87179	6.64293e-41	-6.82664	down
gene_14387	333	516	463	355	242	155	8.58365	13.8989	13.1392	9.79216	6.45554	4.59549	0.0015053	-1.18708	down
gene_9346	18944	28153	42707	10003	6381	7541	246.176	382.557	611.947	139.232	86.074	113.142	5.95828e-08	-2.23034	down
gene_11483	3929	3519	3584	1950	1691	1121	46.2066	43.2737	46.4721	24.5611	20.6415	15.2169	6.87435e-14	-1.55913	down
gene_5419	1119	803	860	599	440	323	50.2169	37.6941	42.5431	28.8074	20.4704	16.7003	1.35615e-07	-1.3756	down
gene_1119	2689	1848	2319	617	932	574	46.9114	33.6987	44.608	11.5153	16.8788	11.5561	3.65756e-10	-1.99483	down
gene_4548	389	129	258	132	44	94	14.8099	5.11989	10.8151	5.39492	1.72851	4.10243	0.00197291	-1.81037	down
gene_11800	90	984	379	32	31	37	2.5261	28.9816	11.7553	0.944346	0.879936	1.17498	5.95828e-08	-4.18533	down
gene_14428	1619	1011	1215	1020	775	575	20.1565	13.1577	16.6732	13.5898	10.014	8.26302	0.000285377	-1.03606	down
gene_8419	12347	9544	11642	2919	2111	1979	153.411	123.992	159.49	38.8415	27.2197	28.3831	3.10811e-29	-2.58108	down
gene_9813	695	924	622	452	386	466	8.0407	11.1711	7.92952	5.59507	4.63559	6.22158	0.00596588	-1.0728	down
gene_13655	765	483	665	187	98	277	16.5907	10.9546	15.9076	4.33359	2.20045	6.91767	0.000273705	-1.97869	down
gene_13654	8169	8177	10585	1148	675	870	152.904	160.042	218.455	23.0147	13.1159	18.7996	1.59254e-31	-3.63433	down
gene_13656	76	47	71	19	14	19	10.0395	6.44442	10.3107	2.57899	1.92253	2.88719	5.98092e-06	-2.19246	down
gene_13658	95	200	178	87	110	53	1.21731	2.67219	2.51145	1.18928	1.46142	0.776213	0.00869688	-1.28484	down
gene_13386	1957	2333	1751	1030	690	931	34.0795	42.4958	33.6176	19.2056	12.4712	18.7113	2.77614e-05	-1.486	down
gene_469	1864	1504	1704	913	1105	528	64.1529	54.1325	64.6875	33.6457	39.4743	20.973	5.26565e-06	-1.34288	down
gene_464	23008	19372	23941	10116	16726	8563	226.699	199.579	260.096	106.757	171.072	97.4097	0.000442999	-1.22645	down
gene_11820	201	267	266	95	44	115	3.71494	5.17294	5.43506	1.8742	0.832474	2.45857	0.000815347	-1.78886	down
gene_11531	569	933	840	733	423	281	6.21336	10.6545	10.1239	8.5764	4.79822	3.54634	0.00769085	-1.10331	down
gene_11534	868	714	840	312	261	130	11.2429	9.6646	11.9956	4.32708	3.50666	1.93949	1.0461e-13	-2.15679	down
gene_2287	21748	13188	19452	8058	9492	6577	241.83	153.336	238.487	95.9714	109.563	84.4338	7.01989e-07	-1.47956	down
gene_2284	4110	1276	2336	243	180	93	76.9853	24.9814	48.2449	4.87156	3.49392	1.99347	2.51269e-21	-4.26042	down
gene_2281	8818	4322	6747	4294	2721	2286	225.266	115.447	190.049	117.492	72.1452	67.4027	3.99944e-05	-1.43324	down
gene_2280	23397	8959	15474	6746	6367	7229	276.9	110.86	201.922	85.5104	78.21	98.7823	0.000719204	-1.49017	down
gene_5623	73754	92113	67955	32310	39802	27242	1352.83	1766.7	1374.37	634.774	757.845	576.929	2.47273e-07	-1.55784	down
gene_2758	836	970	1008	819	542	437	19.312	23.4102	25.6654	20.2575	12.9961	11.6393	0.000519303	-1.00412	down
gene_13893	6238	5033	4812	2018	2166	2182	23.1513	19.5302	19.6899	8.0194	8.34299	9.34829	1.36796e-07	-1.61538	down
gene_13892	757	1529	654	164	187	123	12.6134	26.6357	12.0131	2.91593	3.23528	2.34908	9.21928e-12	-2.98098	down
gene_13891	8460	9452	8235	763	601	589	108.444	126.7	116.401	10.4718	7.98494	8.70807	9.65521e-62	-4.06234	down
gene_1709	2999	3101	3051	1876	2214	1294	28.6862	31.0166	32.1795	19.2167	21.9799	14.2824	2.97016e-05	-1.1031	down
gene_1707	1238	1829	1259	943	698	482	18.1913	28.1063	20.402	14.8337	10.6418	8.17998	2.44487e-05	-1.39747	down
gene_10812	1334	1109	1108	617	601	385	15.6297	13.5854	14.307	7.73687	7.30183	5.2033	8.9549e-11	-1.48569	down
gene_4283	6404	5263	6592	3638	4330	3189	223.3	191.862	253.42	135.843	156.713	128.385	0.000208785	-1.01758	down
gene_4288	9301	6077	10724	5697	4245	3603	183.719	125.52	233.566	120.526	87.0437	82.1717	4.11299e-05	-1.27442	down
gene_7954	728	661	712	477	484	187	16.0807	15.2661	17.3194	11.2815	11.0827	4.76029	0.000429501	-1.25388	down
gene_4029	290	437	466	262	279	152	12.0047	18.925	21.3183	11.6452	12.0131	7.27216	0.0021722	-1.14414	down
gene_4753	16211	29697	18516	8259	6708	6197	317.927	608.998	400.387	173.482	136.551	140.31	1.01371e-07	-1.94192	down
gene_4757	2163	1365	1520	1110	742	744	28.2105	18.61	21.85	15.5044	10.0456	11.2017	2.64679e-05	-1.27651	down
gene_4756	2003	1136	1667	1154	936	567	61.398	36.4153	56.3282	37.8772	29.7857	20.057	0.00015998	-1.20578	down
gene_251	406	283	201	140	145	106	6.42887	4.6801	3.506	2.36961	2.3785	1.93725	5.80303e-05	-1.50148	down
gene_7488	10622	18254	12071	2223	3351	2083	135.669	243.801	170	30.4053	44.4253	30.7114	3.56621e-13	-2.74534	down
gene_7482	2316	11987	3671	2605	2662	1299	53.6557	290.391	93.7579	64.6348	64.0177	34.7472	0.00611709	-1.86036	down
gene_7481	3404	1256	1762	671	510	651	40.866	15.7687	23.3241	8.62662	6.35105	9.02464	3.98968e-06	-2.07044	down
gene_6288	439	422	508	291	233	143	5.32904	5.35739	6.80214	3.77757	2.92991	2.00566	4.7171e-07	-1.39864	down
gene_785	7572	36267	14082	8007	6033	7398	182.45	913.846	374.148	206.657	150.914	205.824	0.00646279	-1.76454	down
gene_786	953	1225	681	509	520	432	11.8263	15.8939	9.31062	6.76383	6.69581	6.18187	0.000418219	-1.28751	down
gene_7222	269210	616085	534982	519	110	161	9576.72	22916.6	20984	19.7552	4.04087	6.60623	3.37604e-95	-11.2409	down
gene_7223	1361	634	765	109	101	111	17.373	8.46212	10.7639	1.47896	1.33859	1.62681	1.46166e-18	-3.37476	down
gene_7221	3325	4949	3822	2820	2525	1952	49.8588	77.5869	63.1806	45.2815	39.3037	33.7951	0.000609722	-1.07051	down
gene_13040	103	232	270	98	75	42	1.94402	4.60163	5.65038	1.98979	1.46286	0.91934	0.000198711	-1.88234	down
gene_3348	500	528	592	352	325	158	11.1862	12.3389	14.6095	8.41917	7.5502	4.07852	2.22467e-05	-1.32945	down
gene_8878	4933	5722	4029	3346	2216	2744	79.3705	96.2691	71.486	57.664	37.0111	50.9677	0.00123496	-1.13066	down
gene_3344	1215	1595	1517	792	576	503	16.1874	22.2342	22.2956	11.3095	7.96837	7.73484	3.25979e-08	-1.55318	down
gene_3346	3489	2544	2862	2299	1516	1495	45.2379	34.4852	40.9222	31.9271	20.4065	22.3815	9.28167e-05	-1.06859	down
gene_265	2054	1518	1694	938	1176	1029	21.3336	16.4797	19.3999	10.4292	12.6739	12.3384	0.00189797	-1.02503	down
gene_261	226	620	356	164	187	203	10.45	30.0759	18.1731	8.13154	8.96789	10.8627	0.00965402	-1.41423	down
gene_14053	577	441	566	180	173	105	12.6929	10.1273	13.7143	4.23566	3.95242	2.66424	2.46005e-16	-2.13168	down
gene_5167	19756	21492	26744	1390	1238	475	242.177	275.491	361.486	18.2424	15.7456	6.71939	3.32337e-44	-4.85231	down
gene_1132	12007	10713	14089	6397	5596	5555	135.158	126.094	174.869	77.1243	65.3814	72.1943	5.80284e-07	-1.37017	down
gene_11538	6775	18899	6032	1712	1999	487	102.336	298.499	100.461	27.6952	31.333	8.48367	2.84875e-08	-3.35478	down
gene_1394	1143	3037	1933	475	514	242	21.2944	59.1663	39.6951	9.46152	9.93151	5.19692	4.03907e-09	-2.70013	down
Ganoderma_lucidum_newGene_576	293	289	301	165	106	79	5.08066	5.20838	5.7252	3.04092	1.87398	1.56213	7.43795e-09	-1.69613	down
gene_13679	2663	1764	1522	318	334	296	44.2532	30.6509	27.8866	5.65516	5.75688	5.67343	1.57307e-20	-2.94064	down
gene_13670	218	437	186	118	134	111	3.2688	6.83652	3.07072	1.88337	2.07799	1.91086	0.0018455	-1.53611	down
gene_13677	399	470	474	401	191	133	5.42517	6.67547	7.09484	5.83796	2.68246	2.08577	0.00147007	-1.29212	down
gene_9422	1194	665	1118	817	554	275	34.3778	20.0038	35.4905	25.1765	16.5328	9.11683	0.0023847	-1.23916	down
gene_10393	3503	4027	4143	3025	2731	1677	35.0891	42.1731	45.7578	32.4532	28.3914	19.3951	0.000118166	-1.009	down
gene_10392	2591	1700	1581	560	776	247	61.1794	41.9552	41.1578	14.155	19.0029	6.7297	3.94462e-08	-2.25698	down
gene_14486	14412	16950	17840	2389	996	1204	289.311	355.805	394.887	51.356	20.7367	27.8922	2.13281e-27	-3.78372	down
gene_6071	686	857	735	538	511	357	19.1085	24.9672	22.595	16.0472	14.7726	11.4875	0.000172026	-1.03843	down
gene_868	1456	1010	1647	713	448	420	15.0398	10.9134	18.7699	7.88402	4.79995	5.00611	2.93029e-08	-1.7141	down
gene_10944	191	534	462	98	76	90	3.72926	10.9275	9.96116	2.03704	1.5261	2.015	7.27442e-07	-2.48819	down
gene_10945	81247	83770	61414	5095	9924	4553	1220.55	1315.9	1017.28	81.9683	154.75	78.9707	4.67169e-25	-3.85816	down
gene_5206	6256	4032	6306	3590	2438	2293	121.624	81.9654	135.181	74.7396	49.1864	51.4504	9.35899e-06	-1.32044	down
gene_5207	3920	4813	4406	3330	2688	1434	106.29	136.479	131.741	96.7117	75.6657	44.8929	0.000112331	-1.20102	down
gene_5205	21335	3772	13624	5122	4471	3591	200.438	37.0527	141.122	51.5351	43.5953	38.9483	0.0016478	-1.84775	down
gene_6515	2944	1842	2550	1771	1847	937	65.3791	42.7609	62.442	42.1114	42.5757	24.0125	0.00116855	-1.03636	down
gene_1384	59607	44174	58234	2657	2293	1658	812.749	629.804	875.501	38.7947	32.4439	26.0918	5.57153e-118	-4.94981	down
gene_12081	1119	4157	1914	640	501	780	10.1004	39.2493	19.055	6.18082	4.69094	8.12496	0.000257329	-2.1951	down
gene_8278	2316	1827	1490	851	767	586	41.1214	33.9162	29.171	16.185	14.1343	11.9984	2.9858e-10	-1.6788	down
gene_3587	20973	39136	20097	3779	4016	2225	329.524	642.966	348.166	63.5868	65.4867	40.3472	1.38741e-18	-3.36928	down
gene_10230	695	979	997	664	319	503	29.2701	43.1264	46.2954	29.958	13.9125	24.4654	0.00704373	-1.16306	down
gene_14038	1070	1487	1102	708	809	693	23.2695	33.8269	26.428	16.4818	18.2543	17.3929	0.00320955	-1.03472	down
gene_2180	623	629	600	408	293	223	9.06912	9.57281	9.63185	6.35209	4.42557	3.73633	6.36049e-08	-1.35514	down
gene_6931	8292	14836	10912	3342	3647	2812	100.688	188.391	146.107	43.4652	45.9674	39.4254	1.25058e-09	-2.12502	down
gene_5052	643	1932	975	584	432	307	9.7225	30.5604	16.2601	9.46057	6.78321	5.36261	0.000354632	-1.8093	down
gene_4684	2971	2510	2284	1595	1098	772	38.8728	34.3421	32.9523	22.3447	14.9142	11.6545	6.59265e-09	-1.52446	down
gene_4899	199	146	141	71	69	35	9.90588	7.60424	7.73498	3.75266	3.54094	1.97825	1.47402e-07	-1.82473	down
gene_8565	1184	687	517	445	407	209	19.7392	11.9661	9.49563	7.94124	7.03961	4.02416	0.00020684	-1.52366	down
gene_62	2757	1288	4189	1367	869	860	17.9934	8.78457	30.1471	9.55411	5.88163	6.47884	0.000290886	-1.73307	down
gene_3355	3234	5770	3477	2842	2719	1257	31.1703	58.1652	36.9534	29.3438	27.2061	13.9826	0.00258606	-1.26423	down
gene_6899	11725	18042	14252	5955	6634	2712	267.627	430.625	358.684	145.58	157.19	71.4557	2.5314e-07	-1.91038	down
gene_6893	233	304	237	151	103	67	3.13696	4.28705	3.52201	2.18292	1.43608	1.04185	1.67939e-06	-1.64547	down
gene_6891	752	340	669	398	269	226	10.9895	5.19702	10.7838	6.23292	4.07703	3.80845	0.000833854	-1.30953	down
gene_6897	793	1782	1400	692	593	604	13.0059	30.548	25.3102	12.152	10.0806	11.4246	0.00155396	-1.39595	down
gene_2912	6364	10791	9428	4361	3543	4093	101.205	179.461	165.326	74.2859	58.4801	75.1592	0.000139552	-1.45339	down
gene_7996	3336	1876	2231	1980	1287	1299	40.2239	23.6588	29.6598	25.5753	16.1121	18.0855	0.00266061	-1.02092	down
gene_422	22043	8413	11778	5116	5827	5120	540.162	215.565	318.238	134.261	148.217	144.844	0.00010321	-1.66429	down
gene_12693	2327	2888	4000	2089	2076	1264	99.9225	129.684	189.376	96.0618	92.5118	62.6598	0.00122268	-1.11506	down
gene_12696	10356	8251	7471	1795	3049	1335	502.556	418.64	399.736	93.2914	153.554	74.7577	8.83979e-12	-2.40929	down
gene_11352	53458	79267	44313	28554	30646	33416	449.932	697.614	411.234	257.41	267.754	324.733	0.00403252	-1.22007	down
gene_11350	12571	86334	37870	1452	2067	963	201.486	1447	669.301	24.9131	34.3926	17.8121	6.47506e-17	-5.3179	down
gene_69	17947	19206	14689	2368	1102	2806	208.1	232.861	187.797	29.4079	13.2577	37.5615	2.1627e-12	-3.29511	down
gene_12528	2944	981	1306	1254	824	528	41.5651	14.4703	20.3228	18.9598	12.0637	8.6051	0.0062121	-1.3545	down
gene_14204	255	454	659	284	179	153	4.17853	7.7895	11.9406	4.99608	3.03883	2.90229	0.00122197	-1.51495	down
gene_68	679	500	708	96	30	24	18.0328	13.8812	20.7138	2.72416	0.811665	0.72325	6.76996e-19	-4.06201	down
gene_2914	11158	6591	13193	4012	8198	2934	217.091	134.091	283.027	83.6101	165.569	65.8977	0.00527994	-1.36361	down
gene_9240	212	164	174	110	126	73	4.37631	3.54149	3.96434	2.43743	2.70291	1.73284	0.000249937	-1.16469	down
gene_10586	24256	131352	189798	10899	7956	3981	644.362	3648.65	5559.37	310.108	219.392	122.084	4.68596e-11	-4.33542	down
gene_4243	4001	3937	3170	2216	2893	1417	54.1625	55.7312	47.3157	32.1244	40.6467	22.1381	0.000545199	-1.11327	down
gene_8593	7878	3874	8753	1103	1284	855	202.295	104.02	247.812	30.3191	34.2136	25.3409	3.43112e-16	-2.97033	down
gene_12320	3919	3700	4085	1986	1429	952	24.6984	24.384	28.3889	13.4068	9.34744	6.92369	2.28186e-13	-1.78714	down
gene_12324	680	658	786	626	428	307	10.6319	10.7575	13.5591	10.4868	6.94653	5.53806	0.000396294	-1.00404	down
gene_6200	353	301	592	353	148	128	6.91791	6.15527	12.7894	7.4131	2.99843	2.87914	0.0042579	-1.37422	down
gene_865	415	456	502	450	233	202	8.8002	10.1163	11.7631	10.227	5.12235	4.93994	0.00475198	-1.00574	down
gene_2814	24296	26784	26104	14352	9124	8882	173.705	200.234	205.782	109.906	67.7153	73.3188	1.05875e-09	-1.59442	down
gene_6792	1260	1092	1457	597	936	444	28.6697	25.9798	36.5505	14.5325	22.0945	11.666	0.000330827	-1.27882	down
gene_10218	3389	2517	4717	2151	1997	1521	88.8747	69.0038	136.391	60.4087	54.3642	46.0451	0.000210816	-1.22898	down
gene_4142	232	292	300	64	92	65	9.935	13.0484	14.1804	2.92767	4.05537	3.21005	5.18359e-10	-2.21089	down
gene_10213	8110	3525	5665	3824	3748	1721	161.874	73.5699	124.682	81.7514	77.6622	39.6513	0.00238325	-1.25054	down
gene_10216	7244	3472	6096	1115	2469	876	76.244	38.2065	70.7454	12.56	26.9743	10.6403	2.44269e-06	-2.2371	down
gene_14059	368	3908	428	258	120	124	8.84617	98.2671	11.3401	6.63673	2.98652	3.42658	3.38647e-05	-3.64897	down
gene_8834	460	727	613	474	426	214	9.24748	15.2931	13.5993	10.2092	8.89269	4.95449	0.00468246	-1.07614	down
gene_3309	4950	9958	6977	1739	1660	1488	76.5062	160.921	118.895	28.7733	26.6184	26.5487	3.25846e-11	-2.48904	down
gene_13754	14162	8810	11890	5374	8920	4748	129.306	84.1032	119.699	52.5463	84.5435	50.0508	0.00160038	-1.18151	down
gene_5949	3053	2087	2352	1716	1373	1276	52.0477	37.1962	44.2008	31.3307	24.2932	25.1091	4.79432e-05	-1.09001	down
gene_11165	102	84	129	86	57	45	2.53356	2.18695	3.54492	2.29537	1.45929	1.28807	0.0052187	-1.09372	down
gene_11166	181	129	187	130	94	79	4.81447	3.57507	5.46161	3.6935	2.57937	2.41246	0.00168103	-1.04753	down
gene_12845	451	805	652	360	318	173	6.25991	11.6859	9.98433	5.34255	4.5806	2.76876	5.1613e-05	-1.54572	down
gene_6816	6422	6394	5838	1073	1084	504	100.065	104.18	100.294	17.8955	17.5313	9.05095	1.54262e-30	-3.17984	down
gene_6817	351	335	300	229	239	147	24.9241	24.8657	23.4975	17.3956	17.5825	12.0524	0.0002455	-1.02075	down
Ganoderma_lucidum_newGene_1611	1091	2990	1559	492	383	204	17.4209	51.3064	27.5067	8.56629	6.62067	3.99967	4.44342e-09	-2.79224	down
Ganoderma_lucidum_newGene_1610	44	262	47	20	32	15	2.39113	16.1017	2.9492	1.0951	1.98145	0.953898	0.000861278	-2.77919	down
gene_8925	4839	7555	5062	3972	2594	1766	41.6211	67.9456	48.0064	36.5949	23.1565	17.5387	5.46813e-05	-1.45273	down
gene_10023	6547	4499	3723	2640	1942	1441	96.0107	68.9891	60.2006	41.4582	29.5582	24.3838	8.04095e-08	-1.63664	down
gene_10021	1263	1105	705	605	764	311	19.4363	17.7839	11.9531	9.97049	12.2103	5.51663	0.00259383	-1.23207	down
gene_13636	1534	599	868	223	229	197	28.9021	11.8031	18.0231	4.49169	4.46406	4.27472	3.91709e-10	-2.49271	down
gene_6303	359	290	238	195	197	127	3.68213	3.11157	2.69863	2.14266	2.09428	1.50516	0.000358576	-1.10664	down
gene_6306	2096	1751	1871	1326	1162	841	21.8762	19.1166	21.5389	14.8268	12.5891	10.1342	1.09989e-07	-1.1157	down
gene_11372	69248	75771	60337	38674	34405	31048	986.205	1128.36	947.476	589.936	508.636	510.537	7.13904e-07	-1.29608	down
gene_12546	16578	8450	9070	1290	5913	974	393.344	209.638	237.277	32.778	145.629	26.6639	0.000520322	-2.4022	down
gene_12544	667360	401426	715497	58346	6508	19859	29590	18611.2	34979.7	2770.91	299.54	1016.65	4.83364e-14	-4.78676	down
gene_12540	6852	8532	7947	3580	4126	3688	120.555	156.977	154.184	67.4671	75.3479	74.9205	2.5598e-05	-1.3318	down
gene_14265	5649	21956	11816	3982	4022	1323	81.1943	330.001	187.277	61.3015	60.0124	21.9495	2.09558e-05	-2.51056	down
gene_11087	4064	2739	3900	2625	2137	1696	51.5023	36.2904	54.5004	35.6324	28.1102	24.8074	5.56201e-05	-1.05598	down
gene_14269	42050	49522	36719	17014	13237	12735	659.849	812.574	635.312	285.957	215.621	230.72	3.49847e-12	-1.90103	down
gene_14268	2652	1896	3016	1845	1223	768	34.3871	25.6977	43.1241	25.6202	16.4637	11.4938	4.54715e-05	-1.35153	down
gene_7736	532	765	585	293	320	182	8.36766	12.5799	10.1414	4.93828	5.2281	3.29145	9.22002e-07	-1.59791	down
gene_13831	319	2277	3611	257	226	164	29.3712	219.827	367.568	25.3429	21.6251	17.3974	5.76808e-07	-3.62599	down
gene_8169	5480	6473	6178	2571	2827	1705	95.8782	118.41	119.171	48.1633	51.3335	34.4307	4.72817e-11	-1.69576	down
gene_6292	328	898	851	126	111	269	7.61207	21.7819	21.7564	3.11698	2.67379	7.20841	0.000591164	-2.25077	down
gene_12305	367	381	367	201	203	214	25.7518	27.9295	28.3752	15.0506	14.7406	17.2794	0.00063018	-1.14012	down
gene_11964	6724	11425	6582	1464	809	2110	73.9288	131.355	79.79	17.2326	9.22634	26.7857	3.61612e-07	-2.73586	down
gene_1943	398	296	401	257	265	127	7.22823	5.62924	8.02584	4.99897	4.99227	2.6576	0.000719204	-1.11181	down
gene_1944	15333	9301	17830	535	828	463	290.974	184.56	373.087	10.8627	16.3051	10.1378	1.52806e-42	-4.84955	down
gene_239	7340	4921	7922	4707	4500	2491	143.591	100.671	170.888	98.6212	91.3937	56.2628	0.000245752	-1.13723	down
gene_7792	12527	12524	10513	3582	4431	7662	160.423	167.697	148.441	49.1309	58.8941	113.291	0.00824093	-1.38593	down
gene_7790	1425	1996	3182	1273	1244	779	21.2373	31.093	52.2933	20.3196	19.2403	13.3962	0.000933196	-1.35474	down
gene_8089	7900	17569	9397	5535	5328	3549	213.055	495.484	279.448	159.875	149.174	110.51	0.000126254	-1.63662	down
gene_10360	2717	1679	1743	117	449	124	144.945	93.6507	102.495	6.67443	24.8616	7.6269	3.92594e-10	-3.47383	down
gene_6299	259	990	1175	324	272	180	3.48767	13.9384	17.4459	4.66321	3.80134	2.79754	0.000688892	-2.01961	down
gene_1348	27262	79580	30165	7698	8070	8822	527.105	1608.91	643.079	159.405	161.958	196.941	1.45379e-07	-2.78342	down
gene_6116	1570	1612	1789	1033	582	842	21.5627	23.1547	27.106	15.1965	8.29426	13.3487	0.000208855	-1.31962	down
gene_11145	1908	2442	2505	1136	665	516	33.9118	45.3788	49.0753	21.6213	12.2516	10.589	6.40826e-10	-1.94128	down
gene_11149	81	164	100	61	52	52	1.89548	3.99727	2.56433	1.52479	1.24836	1.39282	0.00392645	-1.39183	down
gene_8819	2373	1374	1338	1052	547	738	35.9436	21.7572	22.343	17.0639	8.59609	12.8942	0.00036047	-1.42592	down
gene_5491	8978	10675	10839	509	349	529	135.029	167.882	179.751	8.19323	5.44396	9.18165	4.62374e-43	-4.73917	down
gene_5495	3772	1670	1748	872	794	677	78.0567	36.1429	39.8739	19.3256	17.0602	16.1728	1.03067e-06	-1.9132	down
gene_1243	5588	9180	8588	2940	4283	3409	95.8517	164.667	162.434	54.0177	76.2649	67.52	0.000392253	-1.43443	down
gene_2397	1075	637	800	671	352	304	17.6512	10.938	14.4958	11.8036	5.99327	5.76849	0.000383482	-1.27687	down
gene_1241	3352	2498	2842	2049	1873	1084	38.591	30.0745	36.0727	25.2584	22.3862	14.4025	6.93486e-06	-1.14733	down
gene_1244	63839	116197	132211	38321	55289	41048	1022.59	1946.25	2335.12	657.48	919.353	759.164	0.000497279	-1.52208	down
gene_6432	2878	11611	3741	1032	1229	748	30.0824	126.923	43.1166	11.5561	13.3369	9.02697	3.53832e-07	-2.96808	down
gene_1552	5992	1352	3604	1981	1480	1264	237.864	56.0862	157.71	84.2046	60.9669	57.9359	0.00515755	-1.51551	down
gene_1550	25933	30421	37765	7659	9516	7201	475.667	583.455	763.781	150.462	181.19	152.499	2.03546e-13	-2.25794	down
gene_1551	8210	11109	12308	3522	3574	3056	167.671	237.233	277.18	77.0401	75.7651	72.0464	1.49742e-10	-1.95489	down
gene_9444	956	1040	1005	492	373	330	61.4784	69.9487	71.2734	33.8981	24.9162	24.5133	6.81068e-12	-1.66232	down
gene_4457	2588	2414	2767	1624	1636	1143	27.1913	26.518	32.0529	18.2765	17.8435	13.8578	2.99228e-07	-1.14912	down
gene_13609	142	112	160	63	59	18	3.21874	2.65657	3.98704	1.52903	1.37804	0.459544	1.47203e-05	-1.95394	down
gene_6324	4284	20278	12376	1018	1148	511	44.5601	220.554	141.935	11.3389	12.3868	6.13584	1.2054e-13	-4.18624	down
gene_6325	1340	1627	1713	573	879	307	24.5348	31.1472	34.5928	11.2349	16.7082	6.49126	7.19675e-06	-1.78036	down
gene_11319	5034	6072	4887	3565	2983	2089	80.2624	101.227	85.9205	60.8877	49.3617	38.4563	1.45114e-06	-1.24157	down
Ganoderma_lucidum_newGene_2511	1533	1405	715	493	504	523	13.0101	13.0089	6.97387	4.56693	4.67901	5.17287	0.000273607	-1.54769	down
gene_6376	4658	5076	4436	1315	917	1290	77.6304	88.453	81.5225	23.4708	15.8657	24.8169	5.90408e-12	-2.294	down
gene_6374	1797	1980	1999	898	870	642	30.8405	35.5326	37.83	16.4946	15.4997	12.7187	6.19871e-12	-1.59272	down
gene_10403	17339	20352	17142	11329	13171	7983	356.194	437.176	388.274	249.278	280.876	189.349	9.19866e-05	-1.09417	down
gene_12828	4677	4016	3742	2405	3017	1846	499.05	448.139	440.263	274.877	334.194	227.405	7.47339e-05	-1.09814	down
gene_4205	2397	2719	2829	506	424	199	48.258	57.2495	62.8201	10.9004	8.85756	4.61963	6.5319e-26	-3.20181	down
gene_1780	252	500	259	163	149	109	7.515	15.6197	8.51772	5.19706	4.60387	3.7604	0.000182689	-1.61756	down
gene_1962	5805	527	837	501	391	404	149.983	14.228	23.8308	13.8542	10.4669	12.0409	0.000884677	-2.71924	down
gene_9182	2909	1855	2738	1576	1006	992	95.2199	63.4857	98.8295	55.2545	34.1724	37.4805	3.76778e-06	-1.39465	down
gene_5993	9092	3605	4251	2702	2119	1323	148.33	61.4966	76.4559	47.2109	35.8746	24.9208	1.54138e-05	-1.80365	down
gene_10362	13546	39013	30309	376	53	613	976.42	2940.49	2408.95	28.9617	3.91895	50.9829	9.65386e-17	-6.52066	down
gene_7510	2003	4469	3206	919	854	345	99.7545	232.725	176.012	49.0053	44.1438	19.7912	4.42919e-09	-2.60108	down
gene_7513	93	88	76	50	49	46	3.88382	3.85029	3.49582	2.21898	2.12391	2.18287	0.00351575	-1.13383	down
gene_7517	137929	250972	232783	61417	31593	70902	6953.52	13230	12939.7	3316.4	1653.34	4127.02	1.50404e-05	-2.1902	down
gene_946	76096	60257	65180	26060	26222	34883	645.096	534.139	609.255	236.625	230.752	341.429	0.000123	-1.45765	down
gene_5047	2023	6414	2870	168	146	153	99.1469	328.657	155.084	8.81464	7.40055	8.63345	1.85051e-23	-4.92739	down
gene_2076	20062	15933	17731	6296	9263	5922	872.255	724.359	849.994	293.196	418.042	297.24	7.01277e-08	-1.62722	down
gene_9918	3460	14039	6787	1147	2270	940	44.5535	189.067	96.3862	15.8224	30.3437	13.9702	2.0008e-06	-2.84596	down
gene_14031	1158	799	1345	850	692	445	25.9796	18.7387	33.2831	20.4239	16.1103	11.5122	0.000639316	-1.0828	down
gene_4438	15343	14886	11660	5759	6831	3184	375.968	381.432	315.029	151.138	173.767	90.0776	8.77454e-09	-1.76655	down
gene_6340	970	710	1110	519	579	354	14.3987	11.0237	18.16	8.24873	8.92515	6.06255	2.40903e-05	-1.27193	down
gene_6341	624	269	530	255	224	229	7.86267	3.54075	7.36322	3.44081	2.92831	3.32723	0.0020142	-1.28976	down
gene_11909	698	561	690	423	351	207	10.547	8.85951	11.4948	6.84372	5.50554	3.60052	4.53393e-07	-1.34873	down
gene_11333	11035	19437	10771	4344	3985	4067	212.028	390.52	228.178	89.389	79.48	90.2254	1.48884e-07	-2.04645	down
gene_11335	1635	2399	1804	565	302	401	23.5214	36.0859	28.6125	8.70808	4.50253	6.6585	2.20804e-12	-2.53212	down
gene_8379	176705	302311	268720	70918	109994	54740	23048.6	41232.2	38647.4	9907.91	14893.3	8243.85	2.61674e-07	-2.0114	down
gene_8378	187183	309509	313256	89394	124695	63460	14511	25089.4	26776.6	7422.8	10034.7	5680.15	5.44116e-07	-1.8948	down
gene_8377	96486	161718	181377	50952	69457	34814	8434.75	14782.7	17482.9	4770.85	6303.04	3513.87	2.50807e-06	-1.85447	down
gene_8376	100687	162638	148505	33891	60385	27762	8618.67	14557	14016.2	3107.19	5365.56	2743.74	2.60281e-07	-2.09704	down
gene_8995	1348	1501	1651	1344	792	620	16.0478	18.6909	21.6749	17.1412	9.78049	8.51172	0.000594888	-1.07879	down
gene_8997	5428	18407	9072	2734	1781	1281	68.6129	243.315	126.45	37.0106	23.3653	18.6961	1.14911e-08	-2.90419	down
gene_2268	102	115	122	67	15	47	2.43468	2.86508	3.22674	1.70395	0.351345	1.28526	0.0045503	-1.71028	down
gene_2263	1683	3257	2400	930	636	628	20.2966	41.0699	31.9125	12.0109	7.95729	8.73307	2.60527e-08	-2.08767	down
gene_684	5291	12534	8097	4748	4682	3427	126.01	312.149	212.627	121.12	115.742	94.2346	0.0018329	-1.36163	down
Ganoderma_lucidum_newGene_2020	383	295	440	239	137	232	15.2146	12.2804	19.2884	10.1611	5.59589	10.545	0.00785681	-1.155	down
gene_2290	863	792	819	584	556	396	25.042	24.0231	26.1946	18.1453	16.7528	13.2651	5.50388e-06	-1.01994	down
gene_4884	9144	15685	8611	7198	5156	4253	74.886	134.322	77.7544	63.1359	43.8343	40.2155	0.000362196	-1.36965	down
gene_11925	876	388	313	193	176	149	26.3629	12.1943	10.3824	6.19472	5.4748	5.15244	3.10574e-05	-1.90196	down
gene_11927	5565	3768	4526	3320	2611	1973	183.636	130.025	164.684	117.328	89.4323	75.1718	4.04662e-06	-1.14534	down
gene_1904	11435	6737	5801	2500	2986	1694	153.624	94.6356	85.9194	35.9667	41.6377	26.2621	3.05631e-09	-2.06301	down
gene_11902	666	643	829	532	517	247	27.5994	27.8845	37.9262	23.6342	22.2666	11.8251	0.000809401	-1.09184	down
gene_1900	303	183	629	184	76	77	5.01419	3.17583	11.5126	3.26878	1.29683	1.46887	0.000215248	-2.09442	down
gene_8684	815	350	301	308	196	139	18.8621	8.4546	7.67735	7.63524	4.69935	3.69343	0.00145379	-1.53514	down
gene_6214	171	250	301	131	62	79	8.83284	13.5082	17.1076	7.22661	3.30839	4.70657	5.24467e-05	-1.75408	down
gene_6215	122	215	115	32	32	60	2.35275	4.34659	2.44127	0.648313	0.631804	1.33382	0.000300528	-2.10757	down
gene_7759	7614	8677	9405	4847	3347	3894	106.886	127.376	145.584	72.8744	48.7688	63.1081	4.2296e-06	-1.39913	down
gene_5938	2150	3135	3824	1883	1675	1177	26.0275	39.6814	51.0532	24.4185	21.0463	16.4528	0.000163731	-1.29418	down
gene_13432	1016	1023	849	562	545	468	12.5284	13.1975	11.5466	7.41439	6.97759	6.66415	9.28269e-06	-1.18779	down
gene_6213	613	562	611	422	216	203	8.00738	7.66925	8.7958	5.90488	2.91912	3.04901	5.60525e-06	-1.44693	down
gene_9763	1001	878	881	608	334	369	11.6607	10.69	11.3213	7.58569	4.03501	4.96539	2.90353e-06	-1.40871	down
gene_587	29974	41407	30791	14986	13652	13440	438.009	632.706	496.12	234.559	207.093	226.763	4.39699e-07	-1.58987	down
gene_5954	7379	9749	11682	2122	2080	1425	90.1819	124.586	157.42	27.779	26.3894	20.1052	1.57307e-20	-2.69857	down
gene_6159	9644	5079	6168	3462	2835	2654	118.276	65.1324	83.4057	45.4691	36.0941	37.574	2.63929e-06	-1.52299	down
gene_5950	7105	4971	7083	2223	1835	1156	133.29	97.5015	146.507	44.67	35.7341	25.0357	3.32751e-18	-2.22846	down
gene_11106	2125	2028	1866	1434	918	1145	21.6457	21.5947	20.9521	15.6407	9.70169	13.4596	0.00058269	-1.08959	down
gene_11102	10158	6752	9058	5286	7803	3007	167.265	116.253	164.465	93.2236	133.387	57.1712	0.008084	-1.03879	down
gene_11101	282	214	272	174	164	134	10.8099	8.56333	11.4815	7.11813	6.52421	5.90424	0.000402696	-1.01826	down
gene_2015	4614	5595	3076	1918	1943	2262	52.5855	66.673	38.6515	23.4026	22.9767	29.7607	0.000799452	-1.39447	down
gene_9266	128	561	198	25	32	30	5.16311	23.7372	8.80808	1.0828	1.30434	1.39406	9.18525e-09	-3.67249	down
gene_1590	1105	2217	1674	692	759	399	17.9141	37.5815	29.9225	12.0171	12.7755	7.46924	5.60797e-06	-1.80349	down
gene_4146	9768	6550	7079	1475	5020	1205	174.871	122.606	139.724	28.2808	93.2887	24.9051	0.000807467	-1.94161	down
gene_12610	541	494	428	222	287	245	9.35834	8.9254	8.16494	4.10391	5.14286	4.89654	0.000232201	-1.24482	down
gene_7142	413	437	486	72	38	27	8.42897	9.32703	10.9495	1.56707	0.800892	0.616583	5.68133e-27	-3.66313	down
gene_10193	92904	110704	98671	17576	15312	13493	2134.48	2659.54	2499.61	432.51	365.181	357.93	1.00653e-36	-3.02744	down
gene_10196	60538	10269	10295	2655	2720	3842	1107.94	196.509	207.747	52.0408	51.6698	81.1775	2.99045e-06	-3.33338	down
gene_10195	388	544	571	99	80	91	10.2172	14.9602	16.5772	2.77065	2.18507	2.74886	9.69029e-16	-2.78586	down
gene_10194	470	495	499	285	172	110	6.92353	7.62995	8.10139	4.49429	2.62555	1.86749	5.77898e-08	-1.75265	down
gene_9590	25560	26455	35293	5101	3888	2554	902.744	976.983	1374.38	192.952	142.532	104.143	1.4798e-34	-3.28275	down
gene_3261	32643	21203	34162	9469	11086	5668	846.19	574.723	976.416	262.892	298.297	169.625	1.31773e-11	-2.08745	down
gene_14281	2404	26110	9497	1683	1219	375	29.7277	337.698	129.526	22.2855	15.6429	5.34723	2.99976e-07	-4.01289	down
gene_10956	268	273	236	186	133	133	3.91996	4.17909	3.81153	2.91513	2.01633	2.24472	0.000260262	-1.10682	down
gene_11711	793	743	643	586	412	352	11.8262	11.586	10.5636	9.34705	6.36619	6.05253	9.62537e-05	-1.03126	down
gene_5739	11644	34160	12993	5977	12364	3568	173.442	532.057	213.397	95.3558	191.178	61.3571	0.00420659	-1.81448	down
gene_1296	3503	4604	5031	3130	2487	1446	35.6185	48.9542	56.4149	34.0936	26.2465	16.972	7.22289e-05	-1.27288	down
gene_1435	4873	11131	9665	2429	1829	2574	119.036	284.359	260.362	63.5566	46.3705	72.6087	2.03515e-06	-2.20359	down
gene_13414	3329	2418	2206	1478	652	632	40.6601	30.8792	29.7133	19.3309	8.25747	8.90774	2.40603e-07	-1.89258	down
gene_13732	18117	12910	17105	10287	8968	6551	243.655	181.551	253.651	148.178	125.198	101.717	1.46997e-07	-1.23036	down
gene_13730	1258	1774	1729	870	963	501	18.6874	27.5584	28.3164	13.8339	14.845	8.58843	2.41616e-05	-1.39006	down
gene_5317	1246	862	1087	180	108	35	29.2938	21.198	28.1861	4.51809	2.62258	0.949517	6.34144e-17	-3.72888	down
gene_3075	288	354	368	160	118	84	7.73286	9.94824	10.9123	4.59591	3.29422	2.59136	9.86462e-10	-1.83974	down
gene_650	563	1871	450	430	342	319	14.747	51.2514	12.996	12.0586	9.28016	9.6307	0.00592711	-1.75802	down
gene_2380	295	453	335	144	176	76	6.36502	10.2144	7.96739	3.31921	3.93305	1.8911	2.62942e-06	-1.82258	down
gene_204	495	229	325	176	105	103	11.7937	5.69902	8.53634	4.49414	2.59407	2.80802	5.41115e-06	-1.77354	down
gene_1142	6457	5147	4792	3277	3681	2938	166.326	138.613	136.103	90.4056	98.4071	87.3649	0.000255789	-1.02974	down
gene_13649	615	1278	818	538	346	359	15.4808	33.6684	22.7327	14.5145	9.04699	10.4391	0.000546268	-1.47309	down
Ganoderma_lucidum_newGene_952	3369	2721	2912	1468	1459	1728	73.0747	63.293	70.4275	34.4995	33.6466	44.1138	0.000430223	-1.21696	down
gene_3928	3880	2242	3241	1541	1583	969	27.8007	16.7947	25.6073	11.8282	11.7746	8.01503	2.10276e-07	-1.52376	down
gene_3926	9895	12800	9137	4422	5350	3575	351.999	476.118	358.373	168.453	197.555	146.821	2.50648e-07	-1.58212	down
gene_1602	342	870	632	393	247	175	4.59685	12.2608	9.38063	5.66533	3.44663	2.71908	0.00104078	-1.57226	down
gene_11579	3554	2460	3272	363	394	226	52.4505	37.9566	53.25	5.73096	6.02428	3.83829	9.7088e-44	-3.57555	down
gene_13215	414	176	319	76	85	47	4.40839	1.9575	3.74692	0.861151	0.937169	0.57436	1.05875e-09	-2.45278	down
gene_2993	134	143	153	97	62	49	3.57697	3.97609	4.50517	2.76857	1.70235	1.50035	3.55576e-05	-1.40464	down
gene_4162	2804	2308	2177	1762	1384	1077	56.7388	48.8339	48.5827	38.1979	29.0758	25.1508	1.27077e-06	-1.12435	down
gene_8721	17282	16756	16603	13266	10758	7302	605.148	613.524	641.05	497.568	391.028	295.214	2.00433e-06	-1.04601	down
gene_12637	931	1076	1122	672	548	447	9.30492	11.2472	12.371	7.19147	5.68785	5.15558	9.83023e-07	-1.2457	down
gene_13611	986	1281	1020	168	375	144	20.0525	27.2572	22.8756	3.65903	7.91103	3.37348	1.97871e-09	-2.59826	down
gene_12638	8164	14607	10016	3104	3205	4297	140.049	262.016	189.45	57.0266	57.0723	85.0992	2.33993e-05	-1.89503	down
gene_13610	69663	89441	96829	1951	2059	1171	892.126	1197.7	1367.28	26.7503	27.3696	17.3047	3.80706e-106	-5.98118	down
gene_7124	3140	1421	2348	374	789	484	99.2205	46.9363	81.8121	12.6527	25.8676	17.6359	2.21409e-07	-2.34044	down
gene_7123	5668	16806	10045	1466	2308	1737	63.4202	196.639	123.931	17.5662	26.8104	22.4383	9.47479e-09	-2.87522	down
gene_11434	498	1322	612	576	339	207	6.95927	19.3282	9.43043	8.62237	4.91738	3.33148	0.00441319	-1.53508	down
gene_88	908	1123	1053	614	502	258	11.6307	15.0435	14.8653	8.42364	6.67163	3.81342	9.50354e-07	-1.55013	down
gene_2656	4778	3796	4892	1838	2166	1776	268.911	223.377	303.571	110.756	126.494	115.373	7.12508e-08	-1.51515	down
gene_7714	25039	8224	25291	5452	3248	9434	306.337	105.208	341.172	71.4336	41.2393	133.26	0.00462054	-1.87043	down
gene_7713	17998	9086	14437	6293	5470	3476	305.569	161.299	270.258	114.422	96.3974	68.1351	1.99659e-08	-1.78359	down
gene_9622	467	356	519	267	206	201	10.3258	8.23189	12.6458	6.31778	4.72964	5.12058	1.14829e-05	-1.3073	down
gene_9729	2971	13461	10084	1750	1073	1950	158.489	751.014	593.254	99.9692	59.3922	120.134	9.07772e-06	-2.76697	down
gene_9727	1025	1152	1393	900	589	385	13.8064	16.2234	20.6906	12.9732	8.23495	5.97376	5.08168e-05	-1.30902	down
gene_6445	133	82	87	63	38	15	9.74012	6.28296	6.98633	4.93605	2.88569	1.24941	0.000427263	-1.77728	down
gene_3591	23020	77722	56561	889	473	589	435.519	1537.59	1179.92	17.9967	9.27321	12.8592	1.48203e-42	-6.68718	down
gene_3592	41138	131077	75248	2276	1679	1638	452.14	1506.4	911.892	26.7934	19.1507	20.7782	1.04154e-36	-5.81821	down
gene_6668	4898	3704	4082	2844	2648	1506	79.271	62.6851	72.84	49.2912	44.4784	28.1305	1.90613e-06	-1.20983	down
gene_4196	8872	22980	9267	8238	5709	4767	110.451	299.175	127.209	109.853	73.7768	68.516	0.00302592	-1.5088	down
gene_12407	22472	26348	20249	14154	15479	10134	335.742	411.627	333.566	226.504	240.064	174.815	4.42136e-05	-1.13234	down
gene_12404	17596	96957	56345	23922	30462	9870	289.769	1669.54	1023.08	421.941	520.73	187.657	0.00747975	-1.83046	down
gene_8897	9488	11132	10027	6315	6498	4703	95.623	117.315	111.429	68.1635	67.9757	54.7234	6.49919e-06	-1.13714	down
gene_8891	12577	10942	11956	7785	8445	5733	451.28	410.565	473.027	299.184	314.556	237.525	9.47084e-06	-1.01646	down
gene_2036	775	523	636	594	450	202	15.1764	10.7036	13.7279	12.4588	9.15155	4.56076	0.00773305	-1.02033	down
gene_2037	1305	785	883	602	536	529	47.0072	29.5696	35.0704	23.2103	20.0276	22.0084	0.000596915	-1.1253	down
gene_5366	7715	2061	2646	458	887	315	214.163	59.8284	80.967	13.6008	25.5482	10.0929	1.67791e-08	-3.21564	down
gene_547	1643	4674	3687	665	702	494	45.2047	134.446	111.846	19.573	20.0292	15.6784	9.15744e-10	-2.77674	down
Ganoderma_lucidum_newGene_1109	97	183	83	33	23	28	3.5193	6.9568	3.30762	1.25327	0.851769	1.17566	1.96767e-06	-2.43851	down
gene_5504	367	714	469	231	294	272	21.0886	42.9596	29.7458	14.2501	17.5429	18.0847	0.00602268	-1.2584	down
gene_5509	577	3509	1047	693	488	447	10.4472	66.5078	20.92	13.4508	9.17709	9.34099	0.0036378	-2.03514	down
gene_12249	13119	14970	14982	6241	8642	8604	184.167	219.75	231.911	93.8451	125.943	139.456	0.0033421	-1.14257	down
gene_12243	180	140	173	144	84	54	2.66778	2.17412	2.83774	2.28493	1.28927	0.914895	0.0018329	-1.18231	down
gene_4100	5085	9248	12287	5137	4488	3320	130.164	247.526	346.804	140.843	119.245	98.1018	0.00106204	-1.3903	down
gene_12655	1065	733	891	811	420	442	13.6776	9.84585	12.6119	11.159	5.5883	6.54128	0.00266881	-1.02483	down
gene_12650	25340	28215	35360	917	679	996	201.835	234.992	310.546	7.81511	5.61384	9.155	3.44981e-53	-5.37487	down
gene_7109	3487	2418	1929	580	473	374	82.969	60.15	50.5981	14.7775	11.6811	10.2506	4.29181e-21	-2.78314	down
gene_6858	7240	3055	6015	1867	1121	1201	59.1936	26.1176	54.224	16.3427	9.51466	11.3347	3.86452e-09	-2.27328	down
gene_13294	7022	4908	4736	3725	2997	2360	50.4234	36.847	37.4944	28.6449	22.3394	19.5592	4.5622e-06	-1.20463	down
gene_13298	68	74	104	46	51	10	1.60524	1.80954	2.692	1.15214	1.2382	0.250103	0.00682087	-1.61099	down
gene_3065	4780	1887	4895	392	239	358	97.3724	40.1798	109.962	8.55131	5.04559	8.41922	1.30431e-17	-3.81744	down
gene_11754	98772	12545	21611	7914	9769	12743	2141.57	284.402	516.628	183.768	219.857	319.006	0.00244969	-2.31533	down
gene_5776	653	1113	853	261	230	174	11.2641	20.1047	16.2479	4.81361	4.10913	3.46326	3.25452e-12	-2.32592	down
gene_5774	522	702	601	375	302	211	11.2468	15.8252	14.2861	8.6617	6.74751	5.23504	1.90417e-06	-1.39718	down
gene_5771	8800	22117	10424	5030	2810	3759	134.825	354.33	176.099	82.5434	44.6857	66.4878	1.06835e-05	-2.17116	down
gene_11631	629	551	313	344	272	279	6.36505	5.83023	3.48589	3.7326	2.85192	3.25444	0.00982914	-1.04513	down
gene_4822	11095	10060	9841	6901	6093	5251	170.303	161.464	166.547	113.449	97.0872	93.0592	1.06836e-06	-1.08194	down
gene_4829	911	1038	1095	685	790	394	23.4331	27.9174	31.0564	18.8625	21.098	11.6909	0.000687426	-1.06058	down
gene_7351	1267	869	1193	734	856	313	19.025	13.642	19.7593	11.7983	13.3352	5.41662	0.00235221	-1.17685	down
gene_7733	7462	5855	6005	3638	3123	2146	41.6832	34.1968	36.9849	21.765	18.1093	13.8392	2.35138e-11	-1.45808	down
gene_7738	5244	5645	5061	3271	4234	2486	127.859	143.916	136.054	85.4301	107.168	69.9848	0.000592296	-1.00612	down
gene_11463	1990	2109	1678	1200	887	721	16.688	18.4905	15.5194	10.7773	7.71639	6.98233	4.88428e-08	-1.38548	down
gene_13905	2379	3046	1834	921	635	482	33.0889	44.3084	28.1312	13.7123	9.16833	7.73416	9.20344e-12	-2.19668	down
gene_9647	926	2244	2143	1069	1070	642	10.3009	26.1255	26.2997	12.7379	12.364	8.24913	0.00535619	-1.30099	down
gene_9644	662	627	876	382	345	333	12.4235	12.3075	18.1347	7.67711	6.70638	7.21559	1.32434e-05	-1.33528	down
gene_9645	7466	9882	7884	6105	4554	3324	70.5155	97.5925	82.1069	61.7553	44.6442	36.2453	2.24794e-05	-1.21303	down
gene_10904	308	534	392	128	76	81	9.11547	16.5554	12.8055	4.06636	2.33592	2.77376	1.08803e-10	-2.46303	down
gene_9703	1994	1659	2006	1655	997	916	24.0666	20.9413	26.7009	21.3903	12.4861	12.7599	0.000313099	-1.01047	down
gene_9704	1216	1653	1701	751	626	797	12.9907	18.4686	20.0476	8.5936	6.9375	9.82819	0.000315705	-1.35803	down
gene_7352	2042	1601	1941	905	542	355	23.9883	19.6698	25.1441	11.3887	6.60626	4.8071	3.53335e-11	-2.00988	down
gene_9709	3261	12264	6056	892	3284	679	40.949	161.046	83.8568	11.995	42.8045	9.8395	0.000482359	-2.54007	down
gene_9708	11545	6745	7693	7031	4135	4051	106.036	64.78	77.9035	69.1624	39.417	42.9567	0.00111802	-1.10233	down
gene_6467	2618	4147	2178	1564	1141	934	25.0916	41.5539	23.0114	16.0487	11.3428	10.3304	9.10585e-06	-1.65417	down
gene_13680	346	429	410	112	86	43	4.4564	5.78035	5.82545	1.53981	1.14831	0.630443	1.08532e-15	-2.68175	down
gene_6647	1138	4184	1180	253	176	212	11.4969	44.2133	13.1439	2.73639	1.83781	2.46826	3.67193e-10	-3.68213	down
gene_9948	6337	11394	9234	3099	2484	1940	89.6696	168.605	144.077	46.9664	36.4858	31.6958	6.29861e-11	-2.19628	down
gene_13689	273	443	235	146	120	67	4.42298	7.51708	4.19245	2.53962	2.01485	1.25431	4.12491e-06	-1.89589	down
gene_3692	4023	9778	6016	2456	2597	2263	61.6729	156.74	101.686	40.3199	41.3247	40.0406	7.95487e-05	-1.76263	down
gene_13335	652	512	1125	459	261	208	18.3534	15.0683	34.9399	13.8262	7.61896	6.73805	8.25154e-05	-1.66788	down
gene_3963	8209	7399	6472	4139	4289	3311	176.743	166.564	153.629	95.4367	95.8587	82.3013	5.94889e-07	-1.22675	down
gene_12886	8097	9471	9136	6087	6586	3878	151.329	185.082	188.27	121.838	127.779	83.6748	0.000123158	-1.03748	down
gene_9092	8270	4938	10188	2185	1972	1020	161.276	100.686	219.078	45.6352	39.9074	22.9515	7.6098e-13	-2.53579	down
gene_12989	2451	12893	4431	689	433	471	52.1692	286.989	104.002	15.6927	9.55553	11.5648	5.77768e-11	-4.00041	down
gene_10739	627	736	662	595	345	292	14.859	18.2217	17.2857	15.1024	8.47028	7.97457	0.00065996	-1.08266	down
gene_12024	11125	14729	12602	8136	8747	6055	166.811	230.935	208.35	130.669	136.147	104.829	0.0001772	-1.07975	down
gene_12261	3406	2133	2026	1657	1422	991	49.8573	32.6392	32.6968	25.9733	21.6023	16.7416	5.42868e-05	-1.22703	down
gene_12264	3706	9602	5214	1565	1384	770	53.7652	145.673	83.4062	24.3127	20.8414	12.8868	1.3554e-09	-2.70675	down
Ganoderma_lucidum_newGene_756	67	122	164	51	37	54	0.615592	1.17956	1.67184	0.507115	0.35156	0.579743	0.0032539	-1.60782	down
Ganoderma_lucidum_newGene_65	193	187	237	69	61	60	4.18769	4.35678	6.78594	1.47575	1.22859	1.36296	4.3754e-10	-2.01061	down
gene_10131	2104	1216	1790	966	551	475	24.0647	14.5416	22.5702	11.8303	6.53377	6.26212	2.17358e-07	-1.70745	down
gene_11533	5209	7939	5687	1424	1823	653	74.2176	118.288	89.3407	21.7308	26.9593	10.7392	9.91209e-12	-2.65795	down
gene_1985	324	187	306	97	104	103	6.1574	3.71297	6.40234	1.95797	2.04582	2.2528	5.65135e-06	-1.70564	down
gene_2382	1259	715	1232	477	252	477	12.2298	7.25794	13.2005	4.95977	2.53588	5.35028	0.000247763	-1.67188	down
gene_8597	18164	14378	10657	9863	8345	7946	119.851	99.2049	77.5351	69.7021	57.1614	60.5316	0.00147334	-1.02929	down
gene_1185	31991	19577	25831	15109	16993	10468	1362.09	871.544	1212.65	689.028	751.056	514.597	4.5711e-05	-1.18544	down
gene_4806	3543	5923	8324	3375	2172	2065	39.192	68.5279	101.547	39.9905	24.9425	26.374	0.000202824	-1.57438	down
gene_1459	143	1038	402	209	105	127	7.82637	59.5829	24.2888	12.2641	5.96815	7.99239	0.00241404	-2.22394	down
gene_1458	17406	12304	15166	5007	5720	5583	218.361	161.402	209.781	67.2722	74.4878	80.8688	3.20793e-08	-1.73365	down
gene_9666	5302	8097	4791	1132	1701	1295	226.921	362.363	226.079	51.8502	75.5631	63.9562	3.67656e-10	-2.44163	down
gene_2728	3374	3723	4635	2581	1960	2105	79.894	92.1773	121.013	65.4614	48.1813	57.5338	0.000294466	-1.13058	down
gene_7912	15995	10008	6226	1485	1267	1421	157.156	102.823	67.4513	15.6254	12.9225	16.1128	1.4302e-15	-3.22634	down
gene_12196	26011	10650	7790	4210	2332	2508	1042.64	446.384	344.298	180.729	97.0112	116.046	9.56247e-08	-2.60922	down
gene_12198	569	153	180	152	97	116	19.8586	5.56594	6.92695	5.66949	3.48002	4.67274	0.00808225	-1.58312	down
gene_11186	597	448	342	111	102	88	12.0415	9.44999	7.60654	2.37847	2.11903	2.03206	5.73071e-15	-2.51518	down
gene_7317	2757	6103	4471	2430	1731	2086	49.4973	114.573	88.5035	46.7145	32.248	43.2401	0.0015991	-1.41341	down
gene_5454	3695	5180	4682	2909	2833	2506	157.84	231.382	220.544	133.088	125.613	123.604	0.00112639	-1.03353	down
gene_2367	8067	7838	9519	4488	5118	4762	64.6511	65.6791	84.115	38.5216	42.5718	44.0562	0.000424642	-1.11095	down
gene_14474	56070	95270	74618	22212	35162	15837	8532.48	15159.4	12520.2	3620.39	5554.42	2782.59	7.05941e-07	-1.9799	down
gene_14471	102579	169952	154343	36910	58865	32594	8780.62	15211.6	14567.2	3384	5230.57	3221.31	7.66646e-08	-2.06568	down
gene_2097	7423	3798	5049	2059	2139	1950	121.748	65.1387	91.305	36.1593	36.4039	36.9183	8.05826e-07	-1.6854	down
gene_10754	697	664	668	380	189	223	8.77084	8.73406	9.26218	5.11208	2.4578	3.2381	1.52396e-07	-1.69682	down
gene_10753	1110	417	586	123	62	39	17.2379	6.77307	10.0242	2.03509	0.989879	0.695004	8.13462e-15	-3.61099	down
gene_2896	2741	712	649	485	340	358	36.6198	9.93943	9.5518	6.93507	4.70493	5.51709	0.000572202	-2.07351	down
gene_2897	2574	2501	2678	1717	1822	1004	97.9185	99.4712	112.303	69.958	71.9454	44.0615	1.20493e-05	-1.1216	down
gene_5322	2503	2656	2685	666	544	419	100.306	111.315	118.656	28.565	22.6193	19.3654	7.76602e-34	-2.60873	down
Ganoderma_lucidum_newGene_2252	2500	2976	2643	398	506	392	31.9262	39.7376	35.1507	5.36552	6.59751	5.50602	2.18659e-24	-2.95385	down
gene_1847	7021	5394	7874	1772	1554	1306	83.1714	66.8062	102.85	22.4785	19.107	17.8509	2.70242e-23	-2.44836	down
gene_11403	23916	18425	19837	10568	11946	10690	145.361	117.094	132.938	68.7981	75.3675	75.014	4.56235e-05	-1.19171	down
gene_3400	1317	1473	1975	1147	955	781	10.7511	12.5731	17.7737	10.0248	8.09021	7.35795	0.000460452	-1.05888	down
gene_10118	8542	5142	6811	3328	2939	2261	175.332	110.352	154.136	73.1632	62.6152	53.5661	2.20608e-09	-1.58473	down
gene_13123	3867	2226	2231	1853	1700	898	104.508	62.9058	66.4853	53.6492	47.6798	28.0039	0.000343265	-1.25514	down
Ganoderma_lucidum_newGene_895	446	117	154	140	58	60	2.87651	0.787633	1.09464	0.965118	0.387386	0.445126	0.00342419	-1.81269	down
gene_2424	1830	2530	1838	1686	1317	807	19.0778	27.5797	21.1264	18.8304	14.2487	9.71075	0.00104838	-1.07795	down
gene_2422	1611	2371	2223	1757	1413	848	33.5979	51.6896	51.1179	39.2438	30.5827	20.4197	0.00307851	-1.00311	down
gene_2519	1280	1894	1014	1051	841	365	23.203	35.9189	20.2732	20.4182	15.8257	7.62636	0.00338339	-1.2988	down
gene_2	327	201	187	144	63	51	7.28482	4.66987	4.6011	3.43856	1.4551	1.31421	2.88023e-05	-1.84681	down
gene_7987	2073	2564	3026	811	522	303	33.1287	42.8525	53.3379	13.8779	8.65864	5.58126	8.22276e-15	-2.62171	down
gene_11891	3662	6979	8070	1015	255	835	104.238	207.713	253.286	30.9408	7.53247	27.4251	2.822e-09	-3.45356	down
gene_11890	3002	8453	4401	510	551	259	23.5136	69.2371	38.0091	4.27275	4.47392	2.33469	1.3789e-17	-3.97752	down
gene_11893	2374	3051	3080	1508	2452	1234	17.5795	23.6198	25.144	11.9559	18.8417	10.5453	0.006343	-1.04572	down
gene_13947	873	3981	1463	281	215	89	18.2806	87.1819	33.7803	6.29893	4.66912	2.13958	2.38113e-10	-3.87292	down
gene_13948	593	2123	2045	21	33	14	14.1425	52.9778	53.7964	0.518218	0.804804	0.367209	6.25137e-31	-6.49778	down
gene_153	19287	159748	49123	35	89	41	1022.5	8855.75	2871.52	1.97385	4.87456	2.4489	6.91027e-52	-10.7909	down
gene_8487	7402	9019	9529	6232	6412	3679	38.8134	49.4514	55.0982	35.0028	34.9022	22.2754	0.000390438	-1.02378	down
gene_8480	39473	88541	45713	29021	26253	16332	329.189	772.115	420.348	259.236	227.271	157.26	0.000144644	-1.65367	down
gene_6422	805	987	580	318	395	328	7.42386	9.52223	5.89648	3.14	3.77657	3.48881	7.46739e-05	-1.48997	down
gene_8150	3444	2296	1262	741	398	251	46.0822	32.1286	18.6137	10.6182	5.52135	3.86811	2.822e-09	-2.71833	down
gene_8158	1347	1125	774	287	393	254	26.7194	23.3326	16.9289	6.08266	8.08949	5.81223	9.92607e-10	-2.10753	down
gene_11598	2072	2737	2470	2435	1464	859	29.8644	41.246	39.2623	37.5989	21.9077	14.2866	0.00760718	-1.01566	down
gene_8035	3010	3792	3335	2180	2055	1391	38.824	51.1495	47.426	30.121	27.5093	20.7141	5.00141e-06	-1.19606	down
gene_7083	654	6937	3149	528	1747	436	32.5019	360.523	172.553	28.0896	90.1035	24.994	0.00657791	-2.37863	down
gene_11592	2386	2381	2184	1778	1550	953	33.5487	35.0079	33.862	26.7753	22.6186	15.4721	1.38748e-05	-1.05623	down
gene_5716	118226	73959	89161	11934	7722	16203	1332.67	871.732	1108.17	144.076	90.3487	210.87	5.81548e-13	-3.19679	down
gene_7339	9760	7430	6610	5432	4727	3816	86.4217	68.788	64.5298	51.5117	43.4484	39.0058	2.86289e-05	-1.08916	down
gene_14056	103	43	64	9	9	0	4.29394	1.8418	2.9028	0.376492	0.366615	0	4.44083e-08	-3.93517	down
gene_13370	177	195	235	147	116	88	3.8952	4.50001	5.70289	3.47083	2.64271	2.23748	0.000339631	-1.1357	down
gene_8168	1336	1342	1166	697	541	414	75.8821	79.6863	72.9971	42.3925	31.8754	27.0896	1.94713e-11	-1.5633	down
gene_3439	3044	2475	3846	504	339	338	57.3261	48.7342	79.844	10.1564	6.62222	7.341	4.65585e-31	-3.31227	down
gene_10774	30622	13365	14705	9802	8044	10306	424.335	193.649	224.67	145.481	115.707	164.894	0.00395553	-1.31516	down
gene_10778	533	462	563	291	239	197	14.2156	12.8913	16.5578	8.31917	6.60409	6.06158	4.09673e-09	-1.42863	down
gene_5305	12699	11998	13601	6418	4462	3580	167.763	165.738	198.126	90.8066	61.1811	54.5938	1.21775e-14	-1.75434	down
gene_3301	1484	978	2435	1010	608	756	17.6313	12.1554	31.9073	12.8528	7.49123	10.3649	0.00307042	-1.35065	down
gene_1822	1634	963	1540	791	483	553	32.5733	20.0823	33.8458	16.8836	9.98624	12.7173	1.34329e-05	-1.48947	down
gene_10703	3784	3720	2168	1849	1772	1626	45.5022	46.7689	28.7363	23.8069	22.1124	22.5765	0.00100711	-1.18706	down
gene_35	1499	1202	1331	568	567	356	50.4518	42.326	49.4125	20.4624	19.8012	13.834	6.34781e-15	-1.77259	down
Ganoderma_lucidum_newGene_248	142	104	173	39	23	46	6.70571	5.15454	9.02545	1.9601	1.09091	2.52207	4.87864e-06	-2.21948	down
gene_9609	2049	924	2127	534	262	423	30.6548	14.4535	35.0925	8.55902	4.06989	7.29995	2.29297e-07	-2.35104	down
gene_7657	388	336	260	139	167	119	9.67164	8.75075	7.14474	3.7149	4.30706	3.42959	2.52768e-06	-1.52406	down
gene_7436	143	348	205	82	93	112	4.60007	11.678	7.24217	2.81241	3.07491	4.14347	0.00404236	-1.56244	down
gene_2020	7343	51268	15552	4789	4538	5264	66.38	484.619	155.014	46.3686	42.5799	54.9436	0.000178513	-2.66864	down
gene_13770	1228	1219	1164	542	544	284	22.2132	23.0525	23.2189	10.5014	10.2208	5.92083	2.03044e-11	-1.75786	down
Ganoderma_lucidum_newGene_2869	198	367	249	97	80	86	3.56542	6.49045	4.42842	1.95995	1.64531	1.59464	2.30601e-06	-1.94985	down
gene_8953	21698	5558	12439	5591	6302	2968	257.162	68.8742	162.549	70.9642	77.5299	40.6062	0.000753066	-1.74675	down
gene_8952	1487	1177	1513	830	865	483	37.4787	31.0018	42.0369	22.4074	22.6281	14.0427	1.1283e-06	-1.28485	down
gene_3092	342	423	532	283	129	187	5.71839	7.3903	9.80701	5.05375	2.23443	3.60593	0.000589143	-1.44529	down
gene_5464	3884	3188	5416	3178	2557	1869	127.826	109.689	196.529	112.035	87.3315	70.9885	0.000803693	-1.05816	down
gene_13967	3524	9433	4843	378	161	242	47.8553	133.964	72.5294	5.48518	2.26581	3.78231	2.98022e-23	-4.86466	down
gene_13966	6720	7204	4706	3488	2934	2481	84.821	95.0835	65.4945	47.1492	38.4357	36.1504	2.30601e-06	-1.3939	down
gene_13965	4640	2581	3071	2522	1809	1570	88.7296	51.6008	64.752	51.6559	35.9002	34.6594	0.000408945	-1.12568	down
gene_1498	1489	2086	1507	1061	721	466	55.348	81.0672	61.7582	42.2372	27.7918	19.9796	2.95409e-06	-1.56022	down
gene_327	1989	1101	1622	978	621	584	56.2798	32.5623	50.6176	29.6452	18.2421	19.0811	9.37206e-06	-1.43714	down
gene_8173	630	1587	1169	320	346	271	12.0072	31.6484	24.5889	6.53608	6.84814	5.94949	7.13904e-07	-2.18867	down
gene_12151	370	487	453	267	225	136	5.18169	7.14788	7.0109	4.00237	3.26531	2.19206	3.54685e-06	-1.42716	down
gene_13477	15094	9020	16237	5320	9556	3434	350.368	218.919	415.574	132.271	230.263	92.0273	0.000919989	-1.48008	down
gene_9623	859	1414	1021	797	553	408	11.1779	19.2505	14.6595	11.1055	7.46799	6.13412	0.000359318	-1.27809	down
gene_8010	646	282	358	182	137	214	8.99338	4.10475	5.49684	2.71377	1.97113	3.43033	0.00183969	-1.51345	down
gene_12740	1684	829	819	889	506	385	12.9721	6.67733	6.95041	7.33539	4.0424	3.4204	0.00308645	-1.25961	down
gene_3194	1987	2617	2269	545	512	595	25.3133	34.8515	31.8628	7.43536	6.76128	8.74654	2.72363e-12	-2.34337	down
gene_10096	3295	7302	3840	2705	1316	2080	49.0994	113.796	63.0934	43.1752	20.3534	35.7919	0.00192603	-1.5707	down
gene_14438	1320	874	908	635	445	385	90.1109	62.4089	68.338	46.4352	31.5113	30.3017	6.91472e-07	-1.41257	down
gene_9493	1642	1609	1191	547	724	361	37.0658	37.9816	29.6345	13.2219	16.9625	9.40347	2.81197e-08	-1.78739	down
gene_9491	15877	6910	13325	1731	432	2473	237.058	107.885	219.38	27.6794	6.68349	42.6347	3.39186e-06	-3.15026	down
gene_3184	1120	807	1003	190	192	199	24.6959	18.5927	24.3789	4.48674	4.38722	5.04642	2.73569e-18	-2.6162	down
gene_10326	2562	5084	3372	2032	1827	1460	219.227	455.008	318.193	186.243	162.278	144.261	0.000321838	-1.39526	down
gene_2329	436	828	511	177	127	87	9.63918	19.1725	12.471	4.19271	2.89769	2.20976	4.84699e-11	-2.56147	down
gene_3459	17178	19464	21669	4964	6869	3210	336.888	399.144	468.569	104.272	139.83	72.6713	2.69889e-13	-2.30432	down
gene_6004	2258	2513	2311	1626	1334	1341	37.1739	43.2615	41.9489	28.6731	22.8027	25.4958	0.000194337	-1.03137	down
gene_2585	2168	3709	1877	1726	915	1168	24.1988	43.2927	23.1057	20.6353	10.6007	15.0524	0.00239328	-1.36524	down
gene_11050	426	10794	5216	869	929	452	12.5015	331.622	168.98	27.3274	28.323	15.3012	0.000223019	-3.28005	down
gene_4980	999	1587	1497	838	853	664	15.6983	26.0837	25.9415	14.0988	13.9104	12.0506	0.00118406	-1.12404	down
gene_12975	1560	920	929	563	700	475	42.7091	26.3337	28.0314	16.4965	19.887	15.0177	0.000227757	-1.27491	down
gene_7988	382	457	551	104	81	37	9.32194	11.6617	14.8574	2.69954	2.03644	1.02146	2.82309e-17	-3.03515	down
gene_7635	2166	1501	2353	954	1006	576	35.8782	25.9933	42.9661	16.924	17.2889	11.0103	5.07518e-08	-1.58658	down
gene_8272	7380	9568	7612	1989	767	901	91.0517	123.442	103.556	26.277	9.81368	12.8282	1.89989e-16	-3.12358	down
gene_13511	786	1453	818	569	696	359	7.83103	15.1442	8.98582	6.07762	7.19705	4.12963	0.0028807	-1.27564	down
gene_4181	5983	4323	6121	3330	3763	2245	110.898	83.777	125.091	66.0922	72.3941	48.0308	3.93152e-05	-1.14542	down
gene_522	2064	2759	1828	1260	858	1208	152.781	213.506	149.192	99.8482	65.8854	103.186	0.00113978	-1.29343	down
gene_10159	1039	1099	945	472	449	258	16.1803	17.8843	16.2194	7.86325	7.25406	4.63272	1.27411e-11	-1.74344	down
gene_13161	1765	1240	1763	1144	942	546	42.9494	31.5302	47.2861	29.8045	23.7819	15.3322	2.92588e-05	-1.21622	down
gene_753	9171	5307	7078	1961	1055	1212	144.73	87.576	123.167	33.1382	17.2821	22.08	2.80645e-16	-2.67158	down
gene_12748	7521	9965	3969	3721	1092	2250	290.129	401.97	168.802	153.746	43.7276	100.185	0.000550004	-1.94342	down
gene_6444	843	665	673	412	240	222	10.062	8.29743	8.84941	5.26315	2.97092	3.0543	6.42575e-09	-1.66463	down
gene_6446	12602	8536	9249	5019	3577	2565	370.264	262.253	299.629	157.944	109.099	86.9935	9.38715e-12	-1.7946	down
gene_8974	6990	6318	6178	3998	3412	2419	63.3727	59.8916	61.7616	38.8165	32.1131	25.317	6.39569e-11	-1.32922	down
gene_2513	212	173	229	165	115	80	3.14887	2.69549	3.7586	2.63306	1.76919	1.37374	0.00043471	-1.12673	down
gene_3848	940	1140	1117	7849	4351	5860	26.4326	33.5321	34.6399	236.562	127.093	190.406	5.79556e-11	2.18059	up
gene_1912	24	33	23	199	167	100	0.249409	0.366571	0.260157	2.27608	1.85174	1.22237	1.99673e-08	2.17654	up
gene_9311	997	318	567	2206	2570	2259	31.7382	10.5591	19.8908	75.2271	84.9415	83.0413	0.000508363	1.63722	up
Ganoderma_lucidum_newGene_1618	24	25	31	123	117	93	0.366147	0.30273	0.558749	1.97802	1.74857	1.61528	6.24648e-06	1.73352	up
gene_10630	13	18	23	88	62	38	0.568337	0.836215	1.1487	4.29415	2.93811	1.99476	0.00673358	1.42431	up
gene_13983	66	95	56	713	1098	565	0.859681	1.29695	0.810923	10.0274	14.9676	8.56027	8.32104e-16	3.11445	up
gene_13985	12	12	4	63	73	49	0.459815	0.452569	0.154018	2.6191	2.94989	2.16409	3.65503e-05	2.40019	up
gene_13984	618	363	614	2448	3283	1980	57.6244	35.4131	63.1655	244.764	318.195	213.373	4.1611e-09	1.96181	up
gene_110	431	312	325	1079	1195	1069	6.34826	4.79908	5.28568	17.0455	18.2987	18.2069	8.91793e-06	1.35867	up
gene_2413	272	194	195	884	478	519	4.83249	3.61186	3.81216	16.862	8.82783	10.662	0.000619393	1.17586	up
gene_4531	390	586	405	4059	6293	3003	6.38091	10.037	7.30606	71.2124	106.992	56.787	1.54801e-15	2.9264	up
gene_4539	411	472	334	1466	1853	763	8.67335	10.4205	7.77885	33.1646	40.6198	18.6018	0.000198992	1.37798	up
gene_6196	61	64	78	196	152	158	1.20293	1.32742	1.70604	4.1527	3.13413	3.61872	0.00596204	1.00439	up
gene_11582	164	72	103	2151	4015	1328	3.45373	1.57751	2.37685	48.5405	87.8067	32.3053	8.0703e-20	4.13039	up
gene_11581	120	79	88	631	1416	791	1.28153	0.880143	1.02911	7.2298	15.7291	9.76401	1.30381e-12	3.01901	up
gene_11586	362	370	376	1264	1054	758	3.57208	3.82291	4.09825	13.3824	10.8151	8.65228	1.17199e-06	1.12778	up
Ganoderma_lucidum_newGene_525	64	39	78	787	577	201	1.37705	0.877202	1.87549	18.3873	13.0533	5.05513	1.1295e-08	2.70331	up
Ganoderma_lucidum_newGene_528	42	86	54	407	394	299	0.628129	1.40759	0.951975	6.51203	5.97206	5.07689	1.05453e-08	2.25384	up
gene_565	1344	977	1108	6152	5600	4648	22.8623	17.3669	20.7816	112.1	98.8935	91.2922	1.99738e-17	1.94462	up
Ganoderma_lucidum_newGene_399	57	26	59	206	143	90	3.88078	1.84349	4.37816	15.0332	10.0955	7.08467	0.00663863	1.26976	up
gene_5111	390	171	244	785	687	558	10.0363	4.58369	6.91122	21.6588	18.3568	16.5957	0.00799439	1.02732	up
gene_7375	146	82	102	715	1027	513	2.75513	1.60412	2.11473	14.4645	20.1542	11.1915	7.8146e-12	2.44905	up
gene_8093	44	59	44	202	211	189	1.16534	1.64347	1.30193	5.79932	5.89316	5.84357	2.91304e-06	1.72562	up
gene_7372	38	30	27	159	104	79	0.796235	0.659991	0.613613	3.58137	2.27245	1.92053	0.000173722	1.49392	up
gene_14181	553	87	66	7940	11774	6669	14.0792	2.30035	1.83706	216.795	311.573	196.3	4.83198e-12	4.95303	up
gene_6025	3	0	0	688	456	362	0.051259	0	0	17.706	11.3629	10.0276	2.57423e-20	8.62353	up
Ganoderma_lucidum_newGene_2207	144	218	227	549	756	720	5.06685	8.1225	8.9352	20.8244	27.7822	29.516	0.000410161	1.50132	up
gene_3040	124	76	93	631	548	369	1.45401	0.930765	1.2096	7.97722	6.71464	5.0306	6.94183e-13	2.06445	up
gene_2873	529	720	672	2770	3590	4821	11.0771	15.7723	15.5154	62.1828	78.1018	116.677	2.09682e-07	2.30103	up
Ganoderma_lucidum_newGene_650	61	75	72	331	187	218	1.0517	1.36895	1.37661	6.20094	3.3857	4.38992	5.70369e-05	1.48991	up
gene_11073	31	44	41	1004	323	1146	0.801468	1.19982	1.18781	28.4213	8.85924	34.9905	2.91779e-13	4.16182	up
gene_11071	61	48	52	432	373	190	1.27456	1.05074	1.19424	9.79453	8.20007	4.64468	8.41956e-12	2.25905	up
gene_11075	123	80	136	3799	7977	5005	5.84906	3.99021	7.12143	194.377	395.612	276.075	1.53738e-39	5.35011	up
gene_5615	1488	466	803	2006	3222	3834	40.334	13.1891	24.0022	58.2519	90.6861	120.034	0.00965402	1.51425	up
Ganoderma_lucidum_newGene_2235	52	35	84	164	168	204	0.611733	0.431053	1.11268	2.15142	2.11828	2.84871	0.00692025	1.38749	up
Ganoderma_lucidum_newGene_2231	245	220	281	743	673	664	3.49395	3.46695	4.51474	11.7434	10.2666	11.3286	7.16979e-05	1.17929	up
gene_8226	1009	215	1103	5597	6158	3252	6.36859	1.41672	7.67635	37.8547	40.3632	23.7037	4.90962e-05	2.36312	up
Ganoderma_lucidum_newGene_644	195	141	161	428	498	649	1.09883	0.910497	0.996835	2.56168	3.05254	4.56357	0.00100067	1.42574	up
Ganoderma_lucidum_newGene_2714	2	8	0	45	53	40	0.05635	0.224495	0	1.48405	1.70191	1.34392	9.07193e-05	3.45386	up
Ganoderma_lucidum_newGene_2719	38	23	42	195	98	73	1.48337	0.940354	1.80138	8.23177	3.98856	3.32519	0.00269196	1.45245	up
gene_6269	464	239	334	2531	1562	1700	5.72369	3.07853	4.53561	33.4486	20.003	24.2153	1.48754e-10	2.17075	up
gene_11461	54	30	47	113	187	89	1.26437	0.733381	1.22089	2.83831	4.56546	2.42847	0.00861837	1.25032	up
gene_13281	974	420	643	2168	2804	3378	25.2515	11.3879	18.3766	60.2405	75.533	101.199	0.000123848	1.81025	up
gene_13532	89	80	84	266	285	365	3.00148	2.82128	3.13728	9.68357	10.0745	14.3508	0.000108093	1.60205	up
gene_13533	51	45	49	158	227	278	2.94556	2.69476	3.10701	9.78228	13.6092	18.5607	4.35782e-05	1.95651	up
gene_13535	45	25	58	237	109	91	0.792906	0.45449	1.1292	4.53341	2.00941	1.87172	0.00689995	1.39719	up
Ganoderma_lucidum_newGene_202	25	18	15	86	92	80	0.245569	0.184318	0.157028	0.90945	0.939187	0.908787	4.11381e-05	1.85423	up
gene_10849	46	67	51	199	148	143	0.669172	1.02208	0.811839	3.13109	2.24914	2.41849	0.00109156	1.24746	up
gene_9460	227	97	148	501	475	472	3.78506	1.68853	2.71543	8.96524	8.25086	9.10439	0.0011401	1.34018	up
gene_682	663	786	590	3099	4060	2273	15.1761	18.813	14.9046	76.0447	96.5509	60.1133	1.02736e-09	1.87198	up
gene_12726	97	32	51	739	144	657	2.48926	0.840824	1.43183	20.5101	3.85917	19.6385	4.35398e-05	2.8501	up
gene_12727	88	26	75	316	148	291	1.99109	0.606776	1.85565	7.67585	3.48133	7.6071	0.0035953	1.73905	up
gene_11268	284	145	282	1359	885	785	5.98575	3.18167	6.54944	30.6851	19.3579	19.0999	7.66213e-07	1.75971	up
Ganoderma_lucidum_newGene_830	0	15	7	177	188	155	0	1.07003	0.544875	13.7024	14.1445	12.9072	8.11122e-09	4.21993	up
gene_3285	112	71	89	246	225	204	3.21234	2.1318	2.81839	7.60417	6.72902	6.81226	0.00307514	1.00869	up
gene_3286	43	73	71	387	930	221	0.632175	1.123	1.16382	6.16347	14.3671	3.7989	2.1027e-06	2.66309	up
gene_3282	71	92	99	995	692	381	0.758883	1.03103	1.16038	11.4294	7.69738	4.71415	1.32844e-13	2.58844	up
gene_3288	209	188	309	2721	1894	1091	1.41919	1.33142	2.31543	19.8215	13.3695	8.56254	1.35992e-14	2.63339	up
gene_3869	37	87	22	280	410	258	1.85328	4.55231	1.19152	15.0255	21.2888	14.8752	5.27086e-05	2.36231	up
gene_14376	33	36	30	198	85	300	0.793263	0.912177	0.791597	5.15773	2.13607	8.44803	0.000214276	2.34242	up
gene_5426	1299	883	1353	5545	6167	4361	8.21649	5.84063	9.43292	37.5653	40.4973	31.849	1.40787e-11	1.87214	up
gene_5425	3	11	13	167	141	120	0.081907	0.437338	0.558423	7.18034	5.84847	5.53581	1.90898e-12	3.64987	up
gene_10617	180	123	187	525	362	348	3.36225	2.40586	3.86577	10.5304	7.04587	7.52665	0.00186423	1.01068	up
gene_138	603	233	1163	5629	4999	3195	3.10557	1.2541	6.60128	31.0623	26.7342	19.0018	9.73484e-06	2.45217	up
gene_137	95	47	217	969	815	628	1.41553	0.732643	3.58215	15.5627	12.6837	10.8649	1.04159e-05	2.42119	up
gene_5138	271	437	327	1443	2635	963	7.3398	12.4044	9.78726	41.9597	74.2541	30.1737	1.60437e-05	1.92258	up
gene_5139	40	27	40	328	236	306	1.60154	1.1127	1.76146	14.0478	9.81663	14.1547	9.50243e-13	2.73894	up
gene_5132	0	4	0	1150	2030	1150	0	0.111503	0	35.2882	60.3804	38.0336	3.00782e-30	9.76139	up
gene_5137	34	23	30	2160	4089	2041	0.938745	0.647139	0.886161	63.9394	117.288	65.1263	2.05827e-56	6.26337	up
Ganoderma_lucidum_newGene_1664	815	437	802	2060	1400	1906	4.66635	2.5512	4.91049	12.5156	8.28645	12.7998	0.00763737	1.10984	up
gene_11010	276	187	127	1468	1851	809	3.43147	2.42626	1.74097	19.5996	23.9515	11.644	4.54773e-10	2.45872	up
gene_11728	6	10	16	131	142	151	0.172526	0.309289	0.5193	4.28765	4.48923	5.33542	3.5847e-11	3.4437	up
gene_7390	75	27	25	269	214	183	1.92565	0.722422	0.700799	7.41384	5.70148	5.44034	2.77835e-05	2.08554	up
gene_14601	22	0	20	156	129	65	0.585321	0	0.572245	4.4453	3.55568	1.98671	0.00224076	2.71418	up
gene_14600	1628	238	891	5425	8329	3442	33.3019	5.08794	20.0943	118.873	176.868	81.2968	0.000318525	2.33038	up
gene_13392	4949	3104	3747	13141	15082	11977	111.508	73.1288	93.098	317.158	352.789	311.607	6.14571e-07	1.47447	up
gene_8195	167	161	131	383	333	546	2.14213	2.15627	1.85856	5.28332	4.44431	8.10972	0.00920948	1.21732	up
gene_1301	395	415	353	1173	1292	970	11.295	12.4239	11.1145	35.9585	38.3944	32.0372	3.89208e-06	1.24497	up
gene_6043	305	195	198	1920	2195	952	2.86713	1.91198	2.05331	19.3709	21.4675	10.3558	1.30188e-13	2.50426	up
gene_3675	9	25	25	421	512	170	0.225515	0.681102	0.712345	11.9659	14.1097	5.19021	2.69889e-13	3.82576	up
gene_3677	844	995	711	10317	1171	3626	13.1047	16.1609	12.1704	171.651	18.8711	65.0187	0.00153101	2.1648	up
gene_3676	115	47	64	598	180	524	2.46725	1.053	1.51676	13.7703	4.01192	13.0142	0.000145764	2.26717	up
gene_837	3699	2442	2872	5216	9673	10794	42.0752	29.046	36.0231	63.5544	114.226	141.778	0.00986098	1.29192	up
gene_12397	241	153	575	22560	20434	13907	5.83303	3.86952	15.3552	585.737	514.177	389.216	2.51963e-31	5.5391	up
gene_12396	50	47	89	680	272	469	1.51904	1.46732	2.9735	22.1552	8.57646	16.4701	3.95224e-08	2.61676	up
gene_5634	290	248	234	926	935	431	3.80016	3.40462	3.39184	13.0359	12.7543	6.54125	0.000177636	1.20287	up
gene_12939	193	105	245	901	519	348	2.32799	1.31714	3.25367	11.6447	6.49197	4.83596	0.00306198	1.32886	up
gene_12938	201	112	177	422	478	984	3.5419	2.05255	3.43037	7.97715	8.76668	20.0755	0.00248171	1.76692	up
Ganoderma_lucidum_newGene_1055	0	3	0	74	67	70	0	0.190805	0	7.08828	6.21331	7.26454	1.73298e-08	5.82983	up
Ganoderma_lucidum_newGene_1057	9	0	14	61	63	42	0.402307	0	0.732553	3.07074	3.07716	2.25439	0.00279667	2.53918	up
gene_4942	97	45	35	541	522	264	1.45658	0.704903	0.571521	8.70519	8.14304	4.58491	1.02028e-08	2.56003	up
gene_9121	44	56	69	333	274	292	1.02	1.35987	1.78895	8.37985	6.68361	7.91168	5.6246e-09	2.10432	up
gene_9125	47	67	114	357	483	191	0.684343	1.01876	1.83758	5.59011	7.33959	3.21287	0.000245143	1.80859	up
gene_5159	368	199	333	2042	1765	740	6.59409	3.73617	6.5893	39.262	32.8889	15.3351	4.2473e-07	1.95878	up
gene_1845	54	19	33	137	133	98	1.43204	0.515367	0.950144	3.91174	3.69257	3.01718	0.001689	1.48705	up
gene_6575	139	81	97	476	1070	832	2.60671	1.59005	2.01457	9.61588	20.9358	18.1046	1.25176e-08	2.65948	up
gene_5036	2993	2338	2377	9005	8849	6818	43.993	35.9364	38.513	141.773	135.028	115.712	2.64244e-09	1.36209	up
gene_6574	204	48	54	579	440	514	3.40754	0.837643	0.990087	10.3767	7.64293	9.94374	0.000718975	2.06539	up
Ganoderma_lucidum_newGene_485	6	5	16	44	37	46	0.109238	0.099003	0.350337	0.989645	0.806036	1.11988	0.00594391	1.94982	up
Ganoderma_lucidum_newGene_486	52	33	33	127	120	221	0.77181	0.51007	0.65708	2.03238	1.87849	4.0439	0.0014858	1.77612	up
Ganoderma_lucidum_newGene_487	0	9	7	46	59	33	0	0.253189	0.229377	1.44865	1.81517	1.13327	0.00132159	2.74783	up
Ganoderma_lucidum_newGene_480	63	55	101	215	543	134	1.08194	1.0074	2.25544	4.13753	9.62284	2.62503	0.00544974	1.66866	up
Ganoderma_lucidum_newGene_2776	36	8	9	45	92	130	0.339719	0.076312	0.086858	0.454586	0.898067	1.41592	0.00910512	2.16932	up
Ganoderma_lucidum_newGene_2809	47	29	52	146	124	105	1.12292	0.715514	1.37481	3.77481	3.08444	2.91663	0.00181879	1.23269	up
gene_11240	29	34	36	128	100	85	0.734002	0.924611	1.01376	3.57214	2.70512	2.53943	0.000579973	1.32512	up
Ganoderma_lucidum_newGene_816	25	10	10	93	63	54	0.657363	0.251753	0.262185	2.72919	1.74938	1.64116	0.000572202	1.89543	up
Ganoderma_lucidum_newGene_815	373	82	192	1078	2222	1278	2.64983	0.603623	1.49626	8.21479	16.3852	10.5871	1.02356e-05	2.55864	up
Ganoderma_lucidum_newGene_813	15	7	13	46	51	40	0.368387	0.158076	0.339186	1.20419	1.2886	1.11688	0.00352646	1.66558	up
gene_7233	66	41	64	249	132	128	0.868308	0.566627	0.928157	3.54128	1.81161	1.959	0.00279667	1.22778	up
gene_10261	26	26	15	59	189	75	1.24111	1.27967	0.773272	2.99498	9.41225	4.14214	0.00232533	1.9576	up
gene_10263	47	43	94	455	678	566	1.52771	1.44781	3.35389	15.8361	22.8722	21.2499	9.59197e-11	2.9281	up
gene_10262	251	97	222	583	1237	588	8.86804	3.583	8.63952	22.0712	45.412	24.0114	0.000497235	1.78284	up
gene_10264	674	418	280	928	3090	1161	14.8981	9.65259	6.82164	21.9764	70.9659	29.6623	0.00715744	1.61613	up
gene_10267	38	32	50	2103	2737	1414	0.9021	0.788494	1.2879	53.5336	67.525	38.8031	1.24328e-58	5.3656	up
gene_13079	2481	1713	1080	17040	18936	19106	52.6612	38.0336	25.2791	387.541	417.379	468.408	1.89026e-15	3.11548	up
gene_13071	374	458	245	1676	1131	2153	5.05946	6.47844	3.64637	24.2939	15.8939	33.6487	6.10663e-05	1.95108	up
gene_13074	30	14	22	295	59	326	1.31599	0.640138	1.05659	14.1658	2.74243	16.8958	1.43957e-05	3.1384	up
gene_3803	42	13	47	137	136	98	2.50329	0.787299	3.09113	8.89188	8.56727	6.85	0.00407218	1.55175	up
gene_3801	193	243	163	1099	1224	615	2.45799	3.24554	2.29528	15.054	16.2507	9.08624	5.27036e-09	1.93229	up
gene_9351	776	212	625	5576	4326	15238	7.25359	2.07004	6.44761	55.8975	42.0255	164.656	2.98884e-08	3.83681	up
gene_9352	1758	1685	1467	9867	10537	21627	31.8897	31.9425	29.3363	191.694	198.411	452.964	8.32745e-09	2.90508	up
gene_7379	47	17	47	2429	3143	1984	1.51314	0.542878	1.67781	84.2661	105.671	74.2001	2.21526e-47	5.78428	up
gene_2553	24	29	64	130	152	146	0.831317	1.05612	2.50218	4.99403	5.63037	6.00847	0.00385223	1.58369	up
gene_5152	261	65	165	843	767	2138	5.06323	1.31306	3.52232	17.5217	15.4616	47.9552	5.29127e-05	2.79451	up
gene_4575	185	94	79	437	581	269	3.78414	2.00293	1.78488	9.57929	12.3506	6.36093	0.000855422	1.5148	up
gene_8405	90	33	116	613	1210	574	0.898573	0.343448	1.28082	6.57788	12.5929	6.64522	9.03032e-09	3.02257	up
gene_8403	110	70	91	693	504	252	1.38072	0.915657	1.25677	9.39652	6.61341	3.67246	1.8747e-08	2.03807	up
gene_8402	212	130	112	1429	2538	2948	2.30848	1.47685	1.33922	16.7327	28.7924	37.2097	9.42167e-15	3.7148	up
Ganoderma_lucidum_newGene_1641	19	21	16	58	96	40	0.641353	0.724316	0.59419	2.10995	3.4183	1.58238	0.0084117	1.44876	up
gene_8408	485	275	339	1462	2741	3731	10.1035	5.97224	7.7837	32.6307	59.2876	89.7688	4.21581e-07	2.66171	up
gene_13147	12	3	6	167	144	136	0.856523	0.210705	0.463803	12.7229	10.6112	11.2007	1.66209e-15	4.11392	up
gene_1387	52	61	57	163	195	128	1.00622	1.2414	1.21652	3.38817	3.93	2.85897	0.000928803	1.18795	up
gene_1055	635	754	367	2010	3626	1450	7.66179	9.51314	4.88698	26.0007	45.4613	20.2095	0.000389257	1.66506	up
gene_5028	588	391	338	16749	21305	13732	5.76093	4.00576	3.65347	175.91	216.864	155.467	9.57984e-60	4.98781	up
gene_9654	5	6	4	145	304	146	0.375883	0.473977	0.323263	12.3235	25.0909	13.3841	7.33821e-17	4.9929	up
gene_9651	21	19	18	248	90	177	0.928091	0.899376	0.863765	12.0082	4.20775	9.21166	3.25582e-08	2.83989	up
Ganoderma_lucidum_newGene_2781	87	42	48	231	129	154	0.815608	0.388041	0.495358	2.35827	1.30268	1.60165	0.00755147	1.22776	up
gene_10077	114	231	228	5162	307	6569	3.53372	7.49517	7.79106	172.096	9.88846	236.066	0.0013794	4.16542	up
gene_9927	9	18	15	139	190	148	0.25809	0.543559	0.483685	4.5019	5.97457	5.17736	1.22203e-11	3.20005	up
Ganoderma_lucidum_newGene_847	22	36	32	102	73	130	0.207761	0.458708	0.363092	1.21628	0.869255	1.88807	0.0076929	1.49654	up
gene_10383	152	149	446	1017	2124	632	2.95413	3.03304	9.58318	21.2472	43.0341	14.2358	0.00156379	1.97913	up
gene_474	241	1096	420	14764	22239	10921	2.45774	11.725	4.73422	161.894	236.34	129.081	3.42527e-14	4.39651	up
gene_6065	66	23	42	373	262	177	1.33428	0.471424	0.936347	8.10567	5.51752	4.12346	1.47919e-07	2.28691	up
gene_11384	331	426	540	5116	1544	2959	5.57727	7.48999	10.0322	92.3192	27.0045	57.5515	8.71087e-08	2.54741	up
gene_3125	140	85	81	426	356	419	3.66392	2.31902	2.34599	12.0141	9.72617	12.7223	9.35899e-06	1.6965	up
gene_3129	389	254	331	1203	1429	1491	8.82225	6.01664	8.27621	29.2446	33.6503	39.0584	3.52579e-07	1.82081	up
gene_2523	268	323	373	1276	670	701	3.44695	4.35689	5.3012	17.624	8.96765	10.4341	0.00216705	1.104	up
gene_2527	319	124	221	2175	2875	3655	4.56326	1.85727	3.49019	33.3952	42.7855	60.5177	1.52322e-13	3.49729	up
gene_2741	197	122	218	870	592	419	5.38939	3.48572	6.56941	25.5208	16.8179	13.2468	2.43708e-05	1.45351	up
gene_811	568	599	596	1605	2043	1954	7.52808	8.29304	8.70646	22.7947	28.116	29.9038	5.27767e-05	1.3904	up
gene_13867	71	61	45	350	172	290	1.07652	0.974145	0.747437	5.74243	2.74085	5.14062	2.01416e-05	1.90356	up
gene_4962	665	320	717	4341	4516	3928	7.26778	3.65587	8.63859	50.8718	51.2861	49.6129	1.47123e-12	2.6207	up
gene_4965	56	43	65	208	171	112	3.83131	3.04593	4.89177	15.2733	12.1472	8.87583	0.000471402	1.23304	up
gene_4967	228	277	306	1072	1016	578	5.8246	7.39924	8.61576	29.3734	26.9925	17.0638	5.81124e-06	1.35528	up
gene_11560	558	580	546	1720	1325	1285	13.7439	14.9334	14.8278	45.4139	33.8868	36.5681	6.29353e-05	1.04224	up
gene_10805	138	578	209	6077	7244	3736	1.42284	6.23113	2.37018	67.1114	77.5229	44.4681	1.27946e-11	3.82003	up
gene_10806	82	298	122	3023	3232	1472	1.91238	7.31876	3.14094	76.08	78.8337	39.9192	3.9124e-11	3.54339	up
gene_4297	94	77	132	289	295	201	1.84548	1.57473	2.86765	6.1089	6.03684	4.57274	0.00359479	1.04422	up
gene_4293	122	111	104	295	302	339	3.1153	2.95502	2.9109	8.08714	8.02166	10.0073	0.00127598	1.19891	up
gene_4299	3030	1912	4138	29529	24783	21661	41.6978	27.5129	62.7888	435.347	354.112	344.241	6.18262e-16	2.75135	up
gene_7926	28	23	34	992	914	639	1.66444	1.41019	2.24608	64.1773	57.3026	44.5258	1.35289e-53	4.56856	up
gene_7922	111	77	109	307	202	255	1.40793	1.01991	1.53076	4.19041	2.67143	3.74381	0.0052187	1.06658	up
gene_4032	4035	3518	4469	11010	14292	7083	30.5001	27.802	37.2458	89.1429	112.15	61.822	0.00044866	1.08717	up
gene_4036	129	225	299	1107	1142	811	3.09051	5.66488	7.92993	28.5695	28.5561	22.5531	3.15675e-06	1.88973	up
gene_8674	37	9	15	157	128	255	0.967498	0.250203	0.425133	4.48475	3.56015	7.87735	6.04997e-06	2.95217	up
gene_12095	173	217	190	530	806	540	3.0599	4.0188	3.71163	10.0566	14.8226	11.0443	0.000134533	1.38439	up
gene_4818	610	483	674	9829	12059	6871	7.18115	5.93676	8.74713	123.936	147.364	93.3876	4.41638e-43	3.69363	up
gene_8264	62	27	47	380	728	336	0.472792	0.209519	0.391121	3.10931	5.77798	2.96297	7.89244e-12	3.10024	up
gene_8269	116	204	176	1903	3300	1488	0.94505	1.73348	1.58189	16.6402	27.9661	14.0236	5.97429e-17	3.4067	up
gene_7101	3059	57	8019	332933	674577	349229	105.155	2.04805	303.988	12260.9	24076.7	13863.8	1.78832e-10	6.63922	up
gene_7100	0	0	2	37	62	43	0	0	0.143649	2.66254	4.38417	3.34977	5.00193e-06	5.85559	up
gene_7211	435	918	411	3154	3603	2614	2.83319	6.25186	2.95008	21.9987	24.355	19.6566	2.65156e-06	2.07169	up
gene_7104	167	265	227	927	759	640	6.62093	10.9869	9.91216	39.4112	31.2513	29.2931	6.20009e-06	1.47928	up
gene_10243	2973	610	1252	6302	6102	4416	31.9405	6.84408	14.8256	72.5376	68.0712	54.7872	0.00906307	1.50607	up
gene_10247	153	41	71	335	513	252	3.54712	0.979212	1.80652	8.30903	12.3369	6.7433	0.00145379	1.75027	up
gene_10245	106	38	100	3736	4038	2372	1.27704	0.47126	1.33241	48.5227	50.8268	33.1963	6.44341e-38	5.05397	up
gene_3828	22	30	28	99	99	46	0.510502	0.741647	0.730202	2.55119	2.47085	1.26244	0.00904259	1.23678	up
gene_2191	860	413	468	2504	2900	2008	11.5988	5.81566	6.95874	36.1824	40.613	31.2784	8.30656e-07	1.78903	up
gene_2197	84	251	157	6797	6875	4807	1.70849	5.35949	3.52512	148.924	146.005	113.542	6.15055e-29	4.87499	up
gene_2196	404	205	323	3006	3315	1607	5.29959	2.80553	4.66972	42.3219	45.2377	24.3916	6.07156e-16	2.74429	up
gene_2195	49	66	41	475	202	256	1.56549	2.19541	1.42002	16.2757	6.71331	9.44548	3.18377e-07	2.22435	up
gene_1867	2233	719	1536	26046	30754	19811	39.2007	13.1847	29.7231	489.837	560.551	401.624	4.81794e-20	3.79301	up
gene_10658	222	138	192	2758	3809	2020	7.22121	4.6984	6.87223	96.3101	128.915	76.0194	2.85334e-31	3.63602	up
gene_10659	388	400	390	1386	1467	735	3.8401	4.1334	4.24739	14.6961	15.0672	8.39327	1.54468e-05	1.24589	up
gene_2877	721	529	598	5948	3923	4893	7.5249	5.77818	6.88629	66.5721	42.553	59.0347	8.90945e-20	2.70213	up
gene_6851	19	45	35	283	141	130	0.483746	1.20422	0.987186	7.80998	3.78015	3.84987	2.16186e-05	2.10074	up
gene_12872	27	10	9	90	74	58	0.585245	0.216871	0.202659	2.14135	1.70005	1.46956	0.000523329	1.95421	up
gene_8466	161	492	386	1196	1536	924	5.37626	17.1919	14.2225	42.8448	53.3302	35.6684	0.00510878	1.46344	up
gene_1236	1847	745	1148	3774	4254	6599	24.5128	10.3383	16.7969	53.6577	58.612	101.141	0.000754115	1.76541	up
gene_1234	84	66	75	183	198	275	1.91521	1.58151	1.89394	4.51519	4.72183	7.30792	0.00510878	1.30288	up
gene_2475	56	71	62	295	266	301	2.09672	2.79311	2.54534	11.9082	10.4323	13.1021	2.08821e-07	1.89702	up
gene_1503	322	80	210	662	621	835	4.42747	1.14872	3.17629	9.7485	8.86838	13.2638	0.00685263	1.56134	up
gene_1505	250	446	298	1238	970	1001	2.03243	3.79638	2.67689	10.8084	8.20332	9.41796	0.000408475	1.36587	up
gene_1507	551	458	625	3446	4674	1626	8.18929	7.11875	10.2527	54.9379	72.2178	27.9464	2.95145e-09	2.20759	up
gene_10013	131	115	136	570	224	455	9.51433	8.70155	10.8878	44.3974	16.8613	38.1683	0.00276364	1.41352	up
gene_13604	166	53	106	384	320	356	4.33537	1.42735	3.0372	10.7469	8.67088	10.7417	0.00335622	1.43547	up
gene_5439	155	211	235	817	597	454	2.40914	3.43547	4.03197	13.6519	9.65592	8.17122	8.55184e-05	1.2783	up
gene_9433	298	469	440	1333	1406	1074	6.99127	11.4961	11.3852	33.5153	34.2534	29.0955	8.63088e-05	1.331	up
gene_451	19	19	18	478	282	124	0.42761	0.436291	0.437407	11.5666	6.61137	3.21301	4.21421e-14	3.563	up
[truncated: 1,256 more rows]

## Sheet: M vs. N
Table S4D. The differentially expressed genes in M vs. N.
[truncated: 1,329 more rows]

[truncated: 5 more sheets: N vs. O, M vs. O, J vs. M, K vs. N, L vs. O]
