# Supplementary material for: Combined Transcriptomic and Metabolomic Analyses of the Response of Ganoderma lucidum to Elevated CO2
Source: J Fungi (Basel). 2025 Dec 20;12(1):5. doi: 10.3390/jof12010005 (PMC12842923; doi:10.3390/jof12010005)
Supplement: Supplementary file 1 [file jof-12-00005-s001.zip › Table S5.xlsx]

## Sheet: Sheet1
Table S5. 91 DEGs associated with cell division and proliferation in K vs. N.
ID	Entry	KEGG_pathway_annotation	J_1	J_2	J_3	K_1	K_2	K_3	L_1	L_2	L_3	M_1	M_2	M_3	N_1	N_2	N_3	O_1	O_2	O_3	FDR	log2FC	regulated
gene_11407	K06674	Cell cycle - yeast (ko04111)	15.3971	9.16702	14.9342	21.1297	22.7579	22.2706	22.7375	20.7861	14.231	6.77236	1.37788	3.59197	3.9663	4.1957	5.82921	5.91029	17.939	8.62847	1.11e-14	-1.97365	down
gene_12005	K02831	Cell cycle - yeast (ko04111);; Meiosis - yeast (ko04113)	8.80928	7.11518	11.7835	15.4044	11.4905	9.15579	9.75826	5.41413	5.98142	5.48535	1.47322	3.61841	4.84509	3.89046	4.78789	6.09915	10.5412	3.89576	4.27e-05	-1.14372	down
gene_12899	K23469	MAPK signaling pathway - yeast (ko04011);; Cell cycle - yeast (ko04111)	28.3604	27.9397	32.965	41.5468	37.124	30.5581	135.152	122.618	78.7132	39.2222	10.862	23.5344	16.2368	13.0673	11.0438	10.412	37.1752	16.5211	6.39e-07	-1.1771	down
gene_13023	K02603	Cell cycle - yeast (ko04111);; Meiosis - yeast (ko04113)	7.73781	4.50323	5.66314	7.10776	6.14076	6.09079	5.8566	7.60388	4.59858	3.29653	0.923739	1.13064	1.45501	1.76806	1.5407	1.25691	4.17126	1.57621	1.21e-18	-1.75353	down
gene_13132	K02212	DNA replication (ko03030);; Cell cycle - yeast (ko04111);; Meiosis - yeast (ko04113)	56.1263	51.6691	64.5218	92.1766	78.4299	74.1053	53.9938	52.5936	30.9267	52.5417	36.2565	39.3018	28.2175	30.5043	37.8008	65.476	67.541	52.3482	5.46e-06	-1.07191	down
gene_13162	K02365	Cell cycle - yeast (ko04111);; Meiosis - yeast (ko04113)	4.18201	3.23859	4.50259	6.30185	5.20254	3.88811	4.69508	2.99626	3.6271	2.27467	0.593791	1.27443	1.31233	1.26837	1.53195	2.28017	4.32494	2.31671	7.27e-10	-1.6323	down
gene_13214	K06678	Cell cycle - yeast (ko04111)	12.9184	7.46888	9.65423	16.5433	14.5251	12.4748	12.8528	11.3312	7.62264	4.55973	1.60101	2.65575	3.33735	4.04954	3.62927	3.95528	7.97408	2.50918	1.07e-16	-1.71471	down
gene_1477	K12411	Cell cycle - yeast (ko04111)	6.00354	8.9109	11.295	11.1242	7.27958	5.52114	9.17542	10.1828	7.42693	6.27418	6.90148	6.75401	2.60669	3.60508	3.64059	2.19034	9.66679	3.94666	0.007514	-1.002	down
gene_1709	K06660	Cell cycle - yeast (ko04111);; Meiosis - yeast (ko04113)	28.6862	31.0166	32.1795	34.9452	21.428	16.6555	19.2167	21.9799	14.2824	28.6682	0.92908	11.0287	12.0253	7.91655	5.62459	4.49988	30.4042	9.6841	0.003097	-1.25279	down
gene_2525	K03352	Cell cycle - yeast (ko04111);; Meiosis - yeast (ko04113);; Ubiquitin mediated proteolysis (ko04120)	9.87003	7.49098	12.7291	12.8506	11.8825	12.0366	13.2924	12.8271	8.06212	5.65238	0.763095	1.90432	1.74051	3.3674	3.32793	3.78596	9.2237	5.2276	5.68e-08	-1.84984	down
gene_2757	K06628	Cell cycle - yeast (ko04111);; Meiosis - yeast (ko04113)	17.1457	12.7307	19.2472	20.4612	16.0347	16.5823	15.0516	18.1433	11.9261	8.69124	2.54886	4.83289	1.93376	1.56527	2.51768	2.68276	13.2322	4.14174	7.3e-27	-2.86403	down
gene_2947	K02210	DNA replication (ko03030);; Cell cycle - yeast (ko04111);; Meiosis - yeast (ko04113)	25.2083	19.9771	27.4962	33.7357	30.2411	28.9807	24.2637	21.2206	9.31554	10.6509	2.58516	4.72743	5.96052	5.48547	6.22007	8.58702	24.9035	11.0736	5.38e-38	-2.12906	down
gene_326	K03358	Cell cycle - yeast (ko04111);; Meiosis - yeast (ko04113);; Ubiquitin mediated proteolysis (ko04120)	13.774	11.1667	16.1283	15.3963	13.7625	13.6923	12.7796	13.299	9.19582	11.5551	1.30752	5.44765	1.64003	3.45872	3.60137	2.89748	7.81639	4.29503	6.49e-08	-2.01481	down
gene_3612	K03349	Cell cycle - yeast (ko04111);; Meiosis - yeast (ko04113);; Ubiquitin mediated proteolysis (ko04120)	18.2786	12.5623	16.8257	25.7331	24.8218	22.6401	19.1553	15.9719	10.6253	12.9901	2.02868	5.56886	8.86603	9.30345	11.25	10.4886	17.2903	11.6936	1e-06	-1.04714	down
gene_411	K06684	Cell cycle - yeast (ko04111)	9.087	28.1276	25.0688	41.3065	43.3487	44.3253	157.518	225.106	123.968	14.9365	17.5276	17.1977	11.8304	13.6322	11.4485	17.1386	13.4358	11.0708	7.03e-17	-1.54417	down
gene_4144	K11272	Cell cycle - yeast (ko04111)	21.3372	8.17256	13.2007	17.2315	18.0254	19.068	17.6589	16.1016	22.8011	9.03679	8.02771	8.27575	3.97792	4.61153	3.80596	4.08916	11.1545	3.96896	2.91e-24	-1.87118	down
gene_4306	K02542	DNA replication (ko03030);; Cell cycle - yeast (ko04111);; Meiosis - yeast (ko04113)	29.5059	17.6644	24.4963	28.7787	27.4799	27.9098	22.1143	23.6607	12.9331	12.4152	1.33199	5.52362	3.47974	4.72368	6.18009	5.4135	18.1292	7.72683	7.19e-15	-2.27575	down
gene_4440	K02214	Cell cycle - yeast (ko04111);; Meiosis - yeast (ko04113)	12.4681	11.7052	14.6968	13.5228	10.5136	11.7424	21.3234	26.1114	12.5505	9.04289	1.22536	4.22103	4.67548	4.27975	4.28459	4.60105	10.3289	3.89	2.33e-10	-1.16959	down
gene_448	K02541	DNA replication (ko03030);; Cell cycle - yeast (ko04111);; Meiosis - yeast (ko04113)	19.392	9.78785	20.0117	27.8825	24.3042	25.7835	25.0517	22.6315	15.9268	9.70213	3.39691	4.81585	4.10497	4.50613	3.96151	4.64835	12.2327	4.03495	1.98e-48	-2.36692	down
gene_4734	K02178	Cell cycle - yeast (ko04111);; Meiosis - yeast (ko04113)	22.818	14.0388	22.6818	27.7416	23.9401	22.2543	20.9228	20.0755	15.7368	15.6286	5.86075	8.68193	5.79336	6.04965	7.67613	6.13933	18.1283	7.23979	4.23e-13	-1.65093	down
gene_4982	K23469	MAPK signaling pathway - yeast (ko04011);; Cell cycle - yeast (ko04111)	20.5457	14.9171	26.2352	41.9712	25.5192	15.3857	33.8908	30.4368	17.978	17.2207	1.11278	7.78036	11.362	7.56596	4.7548	6.91182	19.9435	7.03417	0.001667	-1.54369	down
gene_5195	K06677	Cell cycle - yeast (ko04111)	13.0799	8.6612	12.1449	18.1587	17.0907	14.4543	18.6896	18.1944	12.1625	5.32263	1.10317	3.03125	2.07787	3.27914	2.86768	3.49815	11.2279	4.59932	1.05e-18	-2.32429	down
gene_5407	K06647	Cell cycle - yeast (ko04111)	8.82955	12.8304	11.5914	17.0277	15.5646	14.1265	25.8084	12.0987	7.23045	8.28421	1.30757	3.78082	6.39562	6.54685	5.49587	4.05733	13.2938	5.07374	1.3e-09	-1.0781	down
gene_5878	K03355	Cell cycle - yeast (ko04111);; Meiosis - yeast (ko04113);; Ubiquitin mediated proteolysis (ko04120)	30.9299	23.0539	29.9428	46.6221	37.4267	32.6331	28.6036	37.7446	28.4714	21.6211	6.27008	11.0068	14.4511	13.7331	13.4919	21.8691	22.6617	14.2592	1.57e-09	-1.21889	down
gene_6782	K06669	Cell cycle - yeast (ko04111);; Meiosis - yeast (ko04113)	11.7534	6.29108	10.1474	17.5959	18.5004	16.3745	32.1756	27.7366	18.0427	6.98415	15.4981	11.7972	8.37909	7.71479	5.73232	6.84672	12.1063	6.42529	5.26e-06	-1.00888	down
gene_6793	K02213	Cell cycle - yeast (ko04111);; Meiosis - yeast (ko04113)	26.8634	33.8709	36.9502	60.1997	35.4992	24.5937	40.5293	26.9173	22.1858	25.6405	3.11041	11.4083	11.1616	8.59102	6.22584	7.46384	41.727	11.1143	1.73e-06	-1.94457	down
gene_6795	K02309	Cell cycle - yeast (ko04111);; Meiosis - yeast (ko04113)	17.3838	14.4788	16.5528	19.9557	18.5771	18.9605	24.3109	23.7601	15.1456	15.6926	3.43627	7.466	8.95043	7.55178	6.2918	5.16484	18.8768	6.15376	8.6e-08	-1.07675	down
gene_6963	K02540	DNA replication (ko03030);; Cell cycle - yeast (ko04111);; Meiosis - yeast (ko04113)	59.0359	31.7399	40.7112	53.0306	49.7674	45.1699	40.5108	37.6841	27.6148	24.3188	2.55293	10.5132	10.0497	13.8089	17.5432	13.3835	34.5895	18.1832	1.84e-07	-1.56422	down
gene_7351	K06680	Cell cycle - yeast (ko04111)	19.025	13.642	19.7593	21.8537	15.451	14.6959	11.7983	13.3352	5.41662	12.7202	0.317136	3.76737	2.48313	2.43346	1.92161	3.14283	13.9737	3.82473	5.44e-27	-2.65722	down
gene_7469	K02515	MAPK signaling pathway - yeast (ko04011);; Cell cycle - yeast (ko04111)	0.588136	0.672476	0.852538	1.06431	1.67839	3.0534	47.0252	67.6299	44.6458	1.85063	1.06023	0.8273	0.719242	0.44838	0.665789	0.553873	0.920069	0.413575	0.006349	-1.412	down
gene_7605	K02555	MAPK signaling pathway - yeast (ko04011);; Cell cycle - yeast (ko04111)	18.5984	14.8928	21.173	28.6777	20.5237	18.1847	30.6832	22.8426	16.66	12.308	1.97118	4.63818	2.95181	2.84123	3.69487	5.01194	21.6094	7.28515	7.45e-22	-2.55366	down
gene_7888	K02605	Cell cycle - yeast (ko04111);; Meiosis - yeast (ko04113)	14.2093	7.93362	12.8973	19.2651	15.5361	14.19	15.1714	16.5904	7.45844	5.69461	2.11162	3.50957	4.91641	3.68829	3.77396	7.48412	5.0692	2.36291	6.89e-15	-1.72214	down
gene_7889	K02307	Cell cycle - yeast (ko04111)	5.53707	5.97741	6.48082	12.5843	11.0012	9.88967	12.2002	10.736	5.32519	5.35591	0.902939	2.8502	2.98321	4.31997	2.64077	2.24196	4.3958	2.84083	2.04e-07	-1.48664	down
gene_7905	K02212	DNA replication (ko03030);; Cell cycle - yeast (ko04111);; Meiosis - yeast (ko04113)	47.3128	26.304	34.4785	45.8981	45.5471	42.9308	29.8811	31.1055	20.3125	19.9097	4.27893	10.329	7.92043	8.86935	15.7104	12.1533	25.4982	15.1529	6.09e-07	-1.77296	down
gene_8409	K06662	Cell cycle - yeast (ko04111);; Meiosis - yeast (ko04113)	7.37498	6.5519	8.11985	13.9305	10.901	10.3416	13.5598	9.88992	6.18621	3.63916	2.59572	2.89373	2.7821	3.44926	3.55212	3.29844	4.11607	2.55857	6.14e-11	-1.57209	down
gene_9317	K06656	Cell cycle - yeast (ko04111)	1.31525	0.842102	1.68254	2.22599	1.79981	2.66221	2.81799	4.30202	2.53081	2.4398	0.876948	1.00528	0.492988	0.547741	0.581592	0.95946	0.680368	0.519062	1.13e-06	-1.76312	down
gene_9899	K06676	Cell cycle - yeast (ko04111)	25.5749	20.1363	26.1433	32.8316	30.5318	26.6748	29.1989	24.6882	17.7124	15.1497	4.55644	9.38449	12.5519	11.8781	10.9502	13.4978	21.1474	11.2096	6.12e-11	-1.08462	down
gene_9944	K06648	MAPK signaling pathway - yeast (ko04011);; Cell cycle - yeast (ko04111);; Meiosis - yeast (ko04113)	10.7117	11.3165	12.5423	17.352	16.0154	17.3168	30.5056	29.811	17.962	9.48633	5.79429	7.64752	5.64804	5.63785	6.51712	4.52418	12.3336	3.97832	3.22e-11	-1.24258	down
gene_2919	K04345	Meiosis - yeast (ko04113);; Autophagy - yeast (ko04138)	2.97534	2.28089	2.47643	5.40082	4.32334	4.65693	7.19138	7.07023	5.36669	3.26981	2.35677	2.63077	1.8651	1.52086	1.85045	1.61436	3.3937	1.48625	5.81e-07	-1.18566	down
gene_2925	K12778	Meiosis - yeast (ko04113)	1.5705	2.35988	2.63073	3.06725	3.3115	5.69709	36.3887	38.4446	30.0073	1.53649	0.52063	0.961628	1.36556	1.69498	0.738831	0.794631	1.44009	0.373567	0.002013	-1.41821	down
gene_8264	K04345	Meiosis - yeast (ko04113);; Autophagy - yeast (ko04138)	0.472792	0.209519	0.391121	0.707612	0.727968	0.678157	3.10931	5.77798	2.96297	0.626998	0.290368	0.449807	0.219202	0.200937	0.174108	0.152024	0.316111	0.077482	9.55e-07	-1.57347	down
gene_1037	K03032	Proteasome (ko03050)	107.803	88.9597	80.2554	107.827	97.2286	91.9243	82.1503	71.49	68.9382	61.1582	45.6944	51.9669	22.7738	34.9116	50.9364	45.801	64.2655	61.4701	0.002388	-1.17397	down
gene_10423	K03028	Proteasome (ko03050)	84.9578	76.0879	70.4125	108.089	94.3853	88.3144	77.9231	68.5652	65.7793	42.6977	13.6979	23.6372	19.9158	27.6763	42.8339	33.7882	54.5409	39.3305	0.000158	-1.40779	down
gene_11269	K03064	Proteasome (ko03050)	128.606	115.167	104.428	144.865	137.904	127.875	102.647	88.4523	80.5177	72.529	39.8148	48.5146	24.9602	47.2478	72.6561	49.45	71.7507	59.3056	0.008542	-1.22318	down
gene_11756	K02732	Proteasome (ko03050)	224.913	168.023	205.86	190.798	218.594	254.578	176.89	179.435	152.966	146.573	73.9871	95.7641	62.0216	78.6583	112.753	115.248	145.047	155.691	0.001392	-1.12163	down
gene_12532	K02739	Proteasome (ko03050)	78.6146	61.1304	62.137	86.6302	71.6763	67.8249	62.2459	53.0757	53.5767	48.7783	14.6753	21.1713	21.3156	24.4449	38.7579	28.303	40.4188	28.7564	0.00084	-1.14349	down
gene_14374	K06699	Proteasome (ko03050)	3.46484	391.497	9.2768	9.35786	123.007	208.583	998.43	1499.35	1035.55	3.70781	15.0205	9.62355	5.17752	5.06868	5.23617	7.77781	6.33094	6.25227	9.55e-07	-4.21249	down
gene_1639	K02729	Proteasome (ko03050)	141.522	116.933	137.336	218.993	176.596	170.92	120.892	102.835	94.1701	104.941	16.22	50.9184	51.597	54.5831	81.1142	66.8368	97.5882	61.0069	7.82e-06	-1.32273	down
gene_2864	K02737	Proteasome (ko03050)	213.404	197.983	189.805	289.826	216.68	199.678	171.451	154.686	154.622	160.57	95.9033	104.475	71.7948	86.2926	121.111	101.589	120.475	103.317	0.001293	-1.06212	down
gene_3149	K03036	Proteasome (ko03050)	79.697	69.4392	68.724	98.7557	84.8587	85.635	67.7919	51.3001	48.8896	42.3127	10.5112	19.0143	12.5672	23.4747	40.8692	28.0324	43.0121	35.3448	0.0018	-1.52495	down
gene_3150	K03037	Proteasome (ko03050)	65.7	81.3569	78.3559	96.4091	88.6097	81.8213	87.2506	72.3035	56.1821	36.5333	14.1722	18.7875	12.2539	22.3677	40.4453	34.8618	48.4727	37.2684	0.001741	-1.5466	down
gene_3709	K03065	Proteasome (ko03050)	81.7058	80.4453	68.839	112.899	97.3066	81.4301	87.2867	93.7771	65.5858	56.0262	20.6063	29.6047	32.8263	37.7843	45.968	41.6063	60.155	36.6734	6.83e-05	-1.05074	down
gene_4212	K02738	Proteasome (ko03050)	145.891	125.172	158.037	213.535	197.331	163.376	130.328	122.663	109.134	87.2936	24.8683	50.3887	31.3778	60.6046	91.6285	59.137	89.0489	63.4846	0.003428	-1.36346	down
gene_4657	K03062	Proteasome (ko03050)	99.104	106.883	88.5625	112.083	105.279	95.8002	100.344	97.4971	97.1141	57.305	25.1578	36.1255	22.4761	32.717	52.9769	35.8254	58.5993	40.0123	0.001907	-1.25565	down
gene_491	K06699	Proteasome (ko03050)	21.4702	18.5065	15.9564	27.803	24.4295	22.4994	28.5679	22.68	17.83	9.08466	5.84246	6.30492	6.67513	9.53412	12.7812	12.392	12.1825	10.1522	0.001456	-1.09067	down
gene_5381	K02726	Proteasome (ko03050)	108.348	100.492	121.822	165.56	135.902	108.455	98.0581	75.2902	62.8281	82.7157	18.6638	44.2433	26.7294	39.5641	60.1536	41.2164	77.7211	48.1986	0.000465	-1.41611	down
gene_5385	K02725	Proteasome (ko03050)	147.292	133.06	148.495	219.613	164.234	147.774	114.037	95.8513	76.0329	90.7591	18.5016	41.008	21.0913	37.2104	58.5204	52.2461	84.4948	46.5095	2.08e-05	-1.90182	down
gene_5736	K02728	Proteasome (ko03050)	183.876	147.687	148.432	218.805	185.136	167.584	121.759	109.318	108.122	102.683	23.3742	49.8542	41.9207	65.2087	87.4744	62.1838	105.665	68.0961	0.000515	-1.27668	down
gene_7545	K02739	Proteasome (ko03050)	77.2636	56.5463	58.5453	92.1983	79.4386	68.4456	57.5555	51.319	49.7787	48.4363	10.3883	23.9245	17.9136	25.5666	30.2482	27.5332	37.8144	24.6079	2.87e-06	-1.42845	down
gene_7751	K02734	Proteasome (ko03050)	152.613	132.683	140.555	208.931	178.379	138.781	141.671	111.94	94.4595	115.522	27.6507	63.3718	50.6958	64.2774	77.8353	69.4353	100.37	86.1723	9.78e-05	-1.17363	down
gene_8518	K03039	Proteasome (ko03050)	112.542	104.12	115.194	131.564	107.903	107.706	103.709	99.3532	85.1973	67.9077	25.871	38.2864	33.0251	43.4401	65.939	51.8679	81.6606	60.4336	0.005851	-1.00885	down
gene_10348	K02324	DNA replication (ko03030);; Base excision repair (ko03410);; Nucleotide excision repair (ko03420)	14.3221	8.89751	12.3216	17.1816	15.4656	14.1735	15.7253	14.7165	10.0507	7.18304	4.98427	5.84466	5.38461	5.78845	7.46108	8.6454	13.2205	7.01849	1.65e-05	-1.05863	down
gene_13923	K10756	DNA replication (ko03030);; Nucleotide excision repair (ko03420);; Mismatch repair (ko03430)	12.6477	6.97881	10.066	15.6242	16.316	13.2522	14.6888	16.0834	6.19572	8.24462	0.750701	3.10425	1.71468	1.23222	2.9789	2.19486	9.11895	2.24837	5.82e-12	-2.65118	down
gene_1971	K02684	DNA replication (ko03030)	18.7691	13.3059	20.0567	26.9217	24.2136	23.8072	23.117	21.4772	16.0174	11.2565	3.01819	6.82282	6.45594	7.35464	7.22269	7.70445	17.6108	7.77744	1.16e-18	-1.56684	down
gene_2617	K10739	DNA replication (ko03030);; Nucleotide excision repair (ko03420);; Mismatch repair (ko03430);; Homologous recombination (ko03440)	44.5083	38.9577	47.5523	51.7815	43.4529	41.9308	40.8154	42.6724	21.9138	21.9235	2.48113	8.16159	4.51643	7.06213	7.95095	8.17802	25.6336	13.4737	1.55e-17	-2.53456	down
gene_2889	K07466	DNA replication (ko03030);; Nucleotide excision repair (ko03420);; Mismatch repair (ko03430);; Homologous recombination (ko03440)	49.7961	42.6508	45.0538	60.2353	58.2468	55.5741	75.6009	76.0233	55.6705	34.7324	7.11853	14.7136	14.12	13.3101	14.8312	15.029	42.6286	22.8074	1.65e-30	-1.77758	down
gene_3391	K04799	DNA replication (ko03030);; Base excision repair (ko03410);; Non-homologous end-joining (ko03450)	11.8396	6.92553	13.4063	17.2982	19.0674	18.7677	24.2125	18.1524	14.4393	8.99494	4.7116	5.57209	4.33806	5.82729	6.68927	4.91233	12.6595	8.14067	1.21e-07	-1.44106	down
gene_4017	K02325	DNA replication (ko03030);; Base excision repair (ko03410);; Nucleotide excision repair (ko03420)	10.3659	6.48714	8.42169	11.9798	10.4452	11.7259	10.8219	8.61735	5.11242	6.75538	0.683676	2.9425	2.55269	3.14427	3.15602	3.09725	9.35815	3.89093	5.12e-15	-1.67763	down
gene_4125	K03504	DNA replication (ko03030);; Base excision repair (ko03410);; Nucleotide excision repair (ko03420);; Mismatch repair (ko03430);; Homologous recombination (ko03440)	20.1404	30.1092	24.0692	31.9719	29.4436	25.382	24.3713	30.1115	16.7007	17.1052	8.19726	11.4076	10.4482	9.8457	8.70562	19.4956	20.2493	18.7362	1.09e-13	-1.31947	down
gene_4730	K10743	DNA replication (ko03030)	4.85258	3.07535	6.722	7.83308	8.0474	7.90875	13.7304	14.7297	6.08605	4.47675	1.14025	2.73541	0.707174	1.17855	1.57034	0.504536	3.23984	0.685315	6.99e-13	-2.49898	down
gene_4881	K10756	DNA replication (ko03030);; Nucleotide excision repair (ko03420);; Mismatch repair (ko03430)	29.3968	18.8846	32.7555	33.582	30.7461	29.8734	29.2649	16.8351	16.2346	20.4615	1.86237	8.08611	4.062	6.53574	8.65738	7.91225	30.9826	16.571	8.53e-09	-2.01325	down
gene_5171	K10754	DNA replication (ko03030);; Nucleotide excision repair (ko03420);; Mismatch repair (ko03430)	10.2254	4.79467	7.27563	12.1503	14.4787	13.6719	12.3979	8.60926	7.27316	4.86256	0.960084	2.96836	2.09739	2.68042	3.73349	3.42474	8.20222	3.54874	2.94e-10	-1.97167	down
gene_5968	K10744	DNA replication (ko03030)	10.1328	6.56458	12.5612	13.8718	10.8689	10.857	13.8951	16.3826	9.06583	5.2246	0.046074	2.66464	1.67254	1.29663	1.89288	1.93992	6.95387	3.19736	4.05e-24	-2.59363	down
gene_8392	K10742	DNA replication (ko03030)	5.06131	4.4895	6.96835	8.03328	7.93007	7.98735	6.73389	6.05858	4.36429	3.36273	0.592404	1.19267	0.852705	1.83711	3.00247	2.58459	5.75168	3.16996	0.000323	-1.78994	down
gene_888	K10755	DNA replication (ko03030);; Nucleotide excision repair (ko03420);; Mismatch repair (ko03430)	18.7237	10.7335	16.2182	23.4181	22.3864	26.487	20.9117	23.0263	16.5408	8.43844	2.70565	6.15212	4.26046	5.70254	7.80885	5.87569	15.5587	11.2101	5.6e-08	-1.75281	down
gene_9042	K02320	DNA replication (ko03030)	18.8302	13.0067	18.0019	25.1572	22.8839	19.266	20.6683	17.4443	11.5258	8.67962	1.11511	3.79281	4.96512	5.83404	6.86814	7.33755	17.2991	6.85464	6.08e-12	-1.65848	down
gene_9828	K04802	DNA replication (ko03030);; Base excision repair (ko03410);; Nucleotide excision repair (ko03420);; Mismatch repair (ko03430)	109.01	64.8745	76.1494	87.2043	79.5104	76.742	61.1002	61.8582	47.2255	46.6374	5.63713	20.1739	8.0722	12.9168	21.7915	14.3868	53.3162	23.7157	1.13e-07	-2.22805	down
gene_10416	K08734	Mismatch repair (ko03430)	6.74983	6.45159	9.46301	15.898	12.8923	12.9285	19.2457	14.9568	10.9847	5.25755	2.6999	2.43025	5.44006	4.87655	6.90609	6.41005	6.24529	4.46524	7.62e-05	-1.00562	down
gene_12848	K08735	Mismatch repair (ko03430)	13.0813	9.25627	11.2835	16.5008	16.1156	15.905	19.2941	14.6641	11.5108	8.39782	2.06023	4.38686	2.76462	3.22584	3.88469	4.42607	13.5451	7.23992	4.15e-19	-2.02676	down
gene_2043	K10746	Mismatch repair (ko03430)	6.1203	3.69257	6.42514	6.34087	5.95892	9.51148	9.56381	7.07912	7.26044	1.27071	2.2721	1.78978	1.79684	1.66651	1.77572	2.13265	3.34759	1.45678	1.63e-08	-1.79314	down
gene_4800	K03657	Nucleotide excision repair (ko03420);; Mismatch repair (ko03430)	10.4876	2.80979	5.65671	6.46301	7.39982	7.99727	15.4914	15.3666	22.9864	4.12877	2.60991	3.34003	1.4256	2.14476	2.94258	2.51873	4.09748	2.59815	6.14e-05	-1.47454	down
gene_7492	K08737	Mismatch repair (ko03430)	17.0736	8.40294	13.3513	17.2385	17.3757	21.3354	27.7804	28.2529	21.4813	7.87758	1.58365	3.43831	1.47326	1.99017	4.30399	4.00964	12.7305	6.75103	3.35e-08	-2.56959	down
gene_11111	K02831	Cell cycle - yeast (ko04111);; Meiosis - yeast (ko04113)	13.2756	5.87876	6.29625	10.5614	10.2565	12.442	15.207	11.315	13.0611	11.8602	4.71565	8.42011	28.4769	41.8772	58.6407	31.5599	13.3813	40.8081	2.05e-10	2.22687	up
gene_13668	K08866	Cell cycle - yeast (ko04111)	1.09926	0.512732	0.941946	1.92465	1.44591	1.85848	2.36605	1.10568	1.0373	1.12898	0.831902	1.07501	4.78039	4.02208	4.31797	3.08775	2.39922	2.59224	1.87e-12	1.58659	up
gene_343	K03347	Cell cycle - yeast (ko04111);; Ubiquitin mediated proteolysis (ko04120);; Protein processing in endoplasmic reticulum (ko04141)	25.7407	15.9912	15.4413	17.8474	17.0274	19.2989	23.3017	23.0216	15.7976	18.5788	44.6332	33.8025	25.8571	44.7624	70.7536	26.9193	20.4632	79.9082	0.000147	1.65974	up
gene_610	K04371	MAPK signaling pathway - yeast (ko04011);; Cell cycle - yeast (ko04111)	33.8963	22.4561	28.9199	40.6127	39.16	42.7992	73.5583	71.4524	62.7626	32.6454	26.2654	27.1359	120.053	96.1941	83.6226	112.656	48.4675	139.795	2.02e-14	1.5461	up
gene_12817	K08139	Meiosis - yeast (ko04113)	12.4392	12.4557	10.3773	10.4955	11.2554	13.7537	10.2911	10.921	9.73175	14.2496	19.3273	14.7308	29.7375	18.8257	22.1342	19.492	10.1556	11.7546	7.84e-06	1.24607	up
gene_13503	K08139	Meiosis - yeast (ko04113)	62.3775	136.574	80.7272	125.617	65.1005	31.1068	22.7408	25.1142	22.0849	188.383	428.368	303.525	189.233	147.724	138.625	180.031	118.982	84.862	0.009238	1.37578	up
gene_2169	K08139	Meiosis - yeast (ko04113)	119.595	138.264	155.814	147.656	102.991	94.2533	85.5729	122.982	48.3455	130.826	113.59	100.646	276.923	181.234	131.284	129.269	136.694	83.7624	0.005329	1.03018	up
gene_9902	K08139	Meiosis - yeast (ko04113)	314.76	221.535	309.826	250.95	218.735	227.043	101.947	150.103	86.3525	403.27	140.98	238.988	871.543	577.833	248.891	454.258	479.86	492.179	0.001036	1.53107	up
gene_11771	K08735	Mismatch repair (ko03430)	3.84702	1.56563	2.90198	4.05677	4.26793	4.98146	8.52894	6.40049	7.65319	4.14278	39.1776	28.9832	8.52001	15.3238	19.6679	8.21764	2.50532	4.97422	9.59e-07	1.97767	up
