# Supplementary material for: Combined Transcriptomic and Metabolomic Analyses of the Response of Ganoderma lucidum to Elevated CO2
Source: J Fungi (Basel). 2025 Dec 20;12(1):5. doi: 10.3390/jof12010005 (PMC12842923; doi:10.3390/jof12010005)
Supplement: Supplementary file 1 [file jof-12-00005-s001.zip › Table S6.xlsx]

## Sheet: Sheet1
Table S6. 34 DEGs enriched in amino sugar and nucleotide sugar metabolism (ko00520) in L vs. O.
ID	Entry	Definition	Pfam_annotation	J_1	J_2	J_3	K_1	K_2	K_3	L_1	L_2	L_3	M_1	M_2	M_3	N_1	N_2	N_3	O_1	O_2	O_3	FDR	log2FC	regulated
gene_3976	K00326	cytochrome-b5 reductase	Oxidoreductase FAD-binding domain	3.81538	4.60197	4.88972	7.16882	6.31895	6.2816	12.8559	11.8685	7.7097	9.74557	18.4378	11.9661	6.63332	6.4879	8.31229	3.43987	4.70111	3.36185	0.004123	-1.0545	down
gene_11255	K00698	chitin synthase	FAD binding domain	10.0965	3.94088	4.70443	11.0633	8.83165	9.30498	28.3986	40.7945	23.2813	3.05396	7.28079	4.93398	4.28147	5.14619	3.40613	4.62192	2.04924	2.85973	1.39e-11	-2.85896	down
gene_11282	K00698	chitin synthase	FAD binding domain	6.94978	42.8045	6.58058	9.09358	7.17551	6.21128	26.8389	93.5575	23.184	3.2851	10.6923	6.33299	96.5483	53.926	7.10036	6.18607	2.14856	2.57783	1.36e-07	-3.3068	down
gene_4999	K01183	chitinase	Glycosyl hydrolases family 18	88.9868	16.2508	65.83	5.67572	38.5615	80.7728	52.4166	36.7035	180.913	24.1992	64.2575	44.4653	6.37303	8.0715	10.1484	10.7524	8.1722	3.67241	2.07e-06	-3.313	down
gene_8615	K01183	chitinase	Glycosyl hydrolases family 18	5.15916	3.32096	4.10224	5.09376	6.26056	6.33585	27.4148	4.29253	33.3342	2.15609	5.97493	4.5032	1.66679	2.39656	5.86775	2.16493	1.5958	2.9913	3.06e-05	-2.89131	down
gene_13079	K01183	chitinase	Glycosyl hydrolases family 18	52.6612	38.0336	25.2791	17.4736	37.7301	54.6709	387.541	417.379	468.408	32.9207	161.275	103.648	15.5188	30.6215	59.1785	9.64542	7.81526	10.799	1.1e-49	-5.1074	down
gene_5358	K01183	chitinase	Glycosyl hydrolases family 18	3.68139	1.16592	3.22724	2.06455	3.5303	2.44885	4.99211	9.74618	6.7272	3.55738	1.08832	1.84281	0	0.493399	0	0.371964	0.250159	0	3.2e-11	-4.63561	down
gene_4583	K01183	chitinase	Glycosyl hydrolases family 18	0.686704	0.907844	0.852215	1.29528	0.329385	0.879733	1.7421	2.47002	2.43043	1.16529	0.391494	0.369903	0.578073	0.623105	0.11676	0.419393	0.651327	0.525773	0.001657	-1.67082	down
gene_484	K01183	chitinase	Glycosyl hydrolases family 18	16.4937	5.56285	6.39098	16.8314	14.6711	10.8558	18.913	20.2265	18.1606	3.30856	20.2329	13.9658	13.7876	12.5717	14.2427	9.57005	4.90402	5.78565	0.009129	-1.09966	down
gene_9936	K01183	chitinase	Glycosyl hydrolases family 18	1.67286	2.54345	2.69039	4.0762	2.39677	2.9737	6.8139	7.687	2.99733	2.41935	0.552335	0.6171	2.70708	2.26186	1.19889	1.22951	1.30016	0.52671	4.76e-05	-2.05967	down
gene_8618	K01183	chitinase	Glycosyl hydrolases family 18	0.96245	1.68606	1.70607	2.77937	2.33814	3.31411	32.7561	67.0899	38.1905	1.05886	0.547782	0.88648	1.98469	2.04013	0.714244	0.450578	0.371841	1.40983	2.97e-23	-5.51195	down
gene_3994	K01183	chitinase	Glycosyl hydrolases family 18	5.00838	2.11098	4.07986	10.413	8.51321	6.44409	24.5534	33.8071	20.8781	4.5674	4.52799	4.90807	4.85179	5.47941	6.55808	6.00415	2.38752	4.35587	6.08e-07	-2.21863	down
gene_13604	K01183	chitinase	Glycosyl hydrolases family 18	4.33537	1.42735	3.0372	6.7839	5.27524	5.94775	10.7469	8.67088	10.7417	2.89999	2.6769	1.89483	6.27772	5.25841	6.85525	3.87838	2.91286	2.24099	0.001374	-1.34144	down
gene_4590	K01183	chitinase	Glycosyl hydrolases family 18	2.06096	2.10584	2.62952	4.01835	4.01499	2.96773	9.37003	11.7674	6.81476	1.83214	0.987788	0.762301	2.62554	2.31328	2.54845	4.20116	1.83143	1.73361	0.004366	-1.41959	down
gene_10243	K01183	chitinase	Glycosyl hydrolases family 18	31.9405	6.84408	14.8256	41.697	37.0107	33.6646	72.5376	68.0712	54.7872	15.1148	8.75687	13.0335	15.0257	19.8482	23.6383	12.8579	22.8324	14.4336	2.27e-05	-1.5424	down
gene_10399	K01209	alpha-L-arabinofuranosidase	Alpha-L-arabinofuranosidase C-terminal domain	12.9973	8.05809	15.7869	40.9696	29.1068	24.4255	28.7584	28.286	32.5203	9.95046	8.35922	7.86669	8.89137	7.35494	6.23	7.03408	7.12923	4.45333	5.2e-07	-1.88384	down
gene_5285	K08678	UDP-glucuronate decarboxylase	NAD dependent epimerase/dehydratase family	9.16682	3.20755	6.11694	9.56428	9.51079	10.6244	15.8641	15.0883	23.3022	9.08645	3.74669	5.02149	9.63487	6.38656	5.5138	3.97346	2.65017	2.33013	2.48e-07	-2.24069	down
gene_7815	K00012	UDPglucose 6-dehydrogenase	UDP-glucose/GDP-mannose dehydrogenase family, NAD binding domain	336.16	365.304	373.327	285.58	241.786	213.343	124.947	95.3415	124.759	506.017	116.509	253.512	121.198	110.571	104.862	120.984	500.516	201.604	0.004102	1.64642	up
gene_10346	K00621	glucosamine-phosphate N-acetyltransferase	Acetyltransferase (GNAT) family	234.425	149.678	157.498	104.284	135.614	159.291	146.567	150.939	295.581	288.173	686.637	507.526	337.483	447.221	675.419	542.824	284.349	690.034	0.002559	1.69349	up
gene_5641	K00698	chitin synthase	Chitin synthase	356.027	185.308	214.508	155.246	238.145	310.183	167.964	184.578	186.263	230.369	457.737	356.189	286.662	418.295	634.005	505.817	313.622	674.937	9.8e-06	1.86823	up
gene_11930	K00698	chitin synthase	Chitin synthase	48.6305	46.7868	44.7166	52.2615	51.5095	59.6712	58.0518	43.1027	52.2182	38.52	42.6295	35.1667	62.3549	69.4279	94.0172	82.7016	64.1253	155.533	0.003012	1.39648	up
gene_12597	K00698	chitin synthase	alpha/beta hydrolase fold	47.5718	26.9396	30.9079	36.6964	23.969	28.3552	20.7086	17.7488	10.9139	34.8446	70.1	51.6126	21.0767	16.7042	13.0005	22.5273	23.2822	36.1928	0.002401	1.19011	up
gene_2159	K00820	glutamine---fructose-6-phosphate transaminase	SIS domain	675.906	562.298	502.883	294.977	315.177	373.243	266.199	379.923	288.534	812.766	546.533	616.759	448.542	674.633	1102.87	495.971	845.021	1177.37	5.28e-05	1.83286	up
gene_1347	K00972	UDP-N-acetylglucosamine/UDP-N-acetylgalactosamine diphosphorylase	UTP--glucose-1-phosphate uridylyltransferase	350.896	319.53	315.478	251.436	228.147	228.578	234.156	374.258	356.285	459.291	255.2	312.533	396.356	531.092	770.67	475.656	550.626	761.463	0.005443	1.26295	up
gene_8173	K01183	chitinase	Glycosyl hydrolases family 18	12.0072	31.6484	24.5889	9.54532	6.83252	5.4793	6.53608	6.84814	5.94949	17.8092	1.96983	6.51774	23.9516	36.1358	56.1307	14.036	18.0255	20.3053	9.42e-08	1.84724	up
gene_8572	K01183	chitinase	Glycosyl hydrolases family 18	6.35553	7.07952	8.60889	8.02982	8.89099	9.86398	12.0352	9.55569	4.97576	10.0726	17.23	14.9093	22.762	22.541	26.5508	20.1518	12.8745	33.5033	0.000213	1.80276	up
gene_6719	K01183	chitinase	Glycosyl hydrolases family 18	34.8448	31.9962	31.8631	50.2897	40.477	36.5108	30.2205	18.5224	13.552	32.5488	7.89542	14.4557	25.5709	29.7736	37.6606	36.7174	42.0242	39.5337	4.37e-05	1.39287	up
gene_12961	K01183	chitinase	Glycosyl hydrolases family 18	423.233	444.986	440.463	543.194	412.49	373.788	270.586	426.001	279.091	551.134	1005.39	814.707	818.129	646.254	528.33	539.458	488.23	593.005	0.00354	1.1334	up
gene_4093	K01452	chitin deacetylase	Polysaccharide deacetylase	622.878	509.203	574.05	334.408	237.16	208.797	102.565	108.359	153.942	517.548	83.1231	269.81	1322.66	767.503	215.05	762.967	759.826	820.646	1.35e-15	3.04485	up
gene_7832	K01711	GDPmannose 4,6-dehydratase	GDP-mannose 4,6 dehydratase	256.999	279.484	262.281	297.882	234.601	233.535	103.329	97.814	76.4775	238.135	44.6568	106.782	119.245	151.465	215.748	189.975	260.872	277.981	1.63e-08	1.81995	up
gene_10279	K01809	mannose-6-phosphate isomerase	Phosphomannose isomerase type I	40.5837	64.9989	41.8322	70.6734	37.9341	23.3879	36.6421	30.9471	25.2361	61.0806	19.1547	38.9666	57.2525	61.0263	79.1871	65.5086	69.4911	50.4701	2.78e-06	1.42523	up
gene_806	K01836	phosphoacetylglucosamine mutase	Glutathione S-transferase, N-terminal domain	56.1254	75.0675	67.1799	32.9886	51.8586	68.364	51.7514	52.8284	51.9204	38.6427	51.7186	43.2478	37.0052	33.7645	30.227	75.0857	87.971	86.4612	0.001462	1.07216	up
gene_13730	K12373	hexosaminidase	Glycosyl hydrolase family 20, catalytic domain	18.6874	27.5584	28.3164	23.2352	27.6668	32.0243	13.8339	14.845	8.58843	18.9379	3.0427	9.64294	95.1	67.26	27.9384	23.0197	20.7552	14.1262	0.005043	1.06711	up
gene_9905	K17497	phosphomannomutase	Eukaryotic phosphomannomutase	127.686	104.387	122.801	132.495	127.363	136.14	92.1936	84.3161	73.6044	137.624	78.941	97.1387	98.9366	115.841	149.35	104.248	151.873	140.695	0.001394	1.0854	up
