# Supplementary material for: Combined Transcriptomic and Metabolomic Analyses of the Response of Ganoderma lucidum to Elevated CO2
Source: J Fungi (Basel). 2025 Dec 20;12(1):5. doi: 10.3390/jof12010005 (PMC12842923; doi:10.3390/jof12010005)
Supplement: Supplementary file 1 [file jof-12-00005-s001.zip › Table S7.xlsx]

## Sheet: Sheet1
Table S7. 28 DEGs enriched in starch and sucrose metabolism (ko00500) in L vs. O.
ID	Entry	Definition	Pfam_annotation	J_1	J_2	J_3	K_1	K_2	K_3	L_1	L_2	L_3	M_1	M_2	M_3	N_1	N_2	N_3	O_1	O_2	O_3	FDR	log2FC	regulated
gene_2266	K01176	alpha-amylase	Alpha amylase, catalytic domain	31.6664	34.2153	39.4991	38.5495	38.0593	45.4482	558.487	686.403	459.936	77.6294	2.97184	28.5505	12.5809	10.8651	11.67	16.2577	62.3931	23.7761	8.74e-13	-3.64601	down
gene_101	K01187	alpha-glucosidase	Glycosyl hydrolases family 31	16.8212	11.9522	11.9249	21.6898	25.1393	30.0597	47.5645	65.8049	39.1523	5.94218	7.2473	6.68234	7.78866	9.35666	11.1383	4.73634	7.09104	4.74724	8.92e-15	-2.78717	down
gene_87	K01187	alpha-glucosidase	Glycosyl hydrolases family 31	10.2229	5.78624	7.44797	13.4143	14.5323	17.0241	30.1327	31.1189	22.063	5.0302	3.64982	2.95434	4.15361	4.487	5.59836	3.14982	5.62852	2.07649	6.72e-09	-2.5188	down
gene_1505	K01187	alpha-glucosidase	Glycosyl hydrolases family 31	2.03243	3.79638	2.67689	4.82449	4.26042	4.01001	10.8084	8.20332	9.41796	2.77222	5.72241	4.51812	4.4955	3.06413	2.44986	2.19874	1.89895	2.30548	1.74e-07	-1.7368	down
gene_1262	K05349	beta-glucosidase	FAD binding domain	13.7808	6.61811	24.1527	2.32105	31.1398	51.8747	72.7673	62.974	146.17	9.42309	78.5015	49.3052	11.3043	8.03789	2.47935	6.17442	5.04939	2.50706	1.21e-14	-4.03878	down
gene_9522	K05349	beta-glucosidase	FAD binding domain	0.595908	1.03903	1.35686	1.34081	1.37958	1.12383	2.92575	2.19218	4.48203	0.421401	0.865069	0.600558	0.784781	1.05234	0.563176	0.663049	0.753027	0.447652	0.000201	-2.00917	down
gene_12542	K01179	endoglucanase	Cellulase (glycosyl hydrolase family 5)	1.16962	3.61768	1.87712	1.76503	1.02409	1.91368	1.67418	2.52665	2.04945	0.469574	1.22737	0.622241	0.918859	0.5565	0.679264	0.530571	0.494925	0.169114	0.000604	-1.98828	down
gene_13306	K01179	endoglucanase	Cellulase (glycosyl hydrolase family 5)	1.41231	0.654588	1.65379	0.595498	1.02441	0.925229	3.10753	2.8411	2.59159	0.98094	2.47013	1.94295	0.948497	0.98126	1.15957	0.919615	0.777875	0.932179	0.003601	-1.26218	down
gene_1804	K01210	glucan 1,3-beta-glucosidase	Cellulase (glycosyl hydrolase family 5)	6.80597	20.1836	12.2131	12.0617	11.697	11.208	22.755	30.7911	18.605	8.37247	6.96977	7.60799	13.3083	10.7021	5.09246	8.22779	8.48298	5.19432	0.000893	-1.30855	down
gene_6940	K01210	glucan 1,3-beta-glucosidase	Cellulase (glycosyl hydrolase family 5)	20.8284	25.6027	35.4784	19.964	19.0761	18.7189	85.0879	119.799	82.3895	30.2493	1.85633	13.1092	12.5716	9.45648	5.80235	10.5824	29.7802	11.7807	3.45e-05	-2.06401	down
gene_12362	K01178	glucoamylase	Glycosyl hydrolases family 15	5.06053	2.32463	3.53201	2.28904	3.5403	4.87402	21.9391	38.477	54.2697	8.01178	5.30031	6.47388	2.85732	2.90994	2.93449	1.87496	1.47507	1.56561	9.88e-19	-4.21607	down
gene_919	K00750	glycogenin	Glycosyl transferase family 8	4.58587	6.0406	5.79693	11.2641	8.13014	7.16332	21.1639	17.8054	10.4183	5.03303	6.80138	6.25342	7.63771	5.87179	3.90083	5.81488	5.71021	5.02757	0.00089	-1.1211	down
gene_2002	K16055	trehalose 6-phosphate synthase/phosphatase	Glycosyltransferase family 20	10.2265	6.6384	8.73823	25.2468	21.7465	19.6241	49.5144	73.1819	58.2895	9.07782	23.1991	17.0779	6.36493	5.88969	4.33323	10.1277	8.73652	7.46402	2.58e-11	-2.39527	down
gene_6642	K00706	1,3-beta-glucan synthase	1,3-beta-glucan synthase component	146.904	151.119	133.414	121.283	121.767	121.295	101.652	139.517	116.677	126.008	39.4121	72.227	160.622	129.215	112.33	159.158	192.888	207.018	0.007212	1.0352	up
gene_13654	K01176	alpha-amylase	Alpha amylase, catalytic domain	152.904	160.042	218.455	159.011	83.7007	43.639	23.0147	13.1159	18.7996	260.204	150.758	170.977	273.68	177.011	86.8051	190.569	287.796	264.273	5.02e-32	4.1743	up
gene_13636	K01176	alpha-amylase	Alpha amylase, catalytic domain	28.9021	11.8031	18.0231	11.9475	14.7042	20.6228	4.49169	4.46406	4.27472	15.8628	7.34944	9.47287	22.2703	21.1173	18.9586	31.7472	24.3893	49.2264	2.91e-18	3.40161	up
gene_12867	K01188	beta-glucosidase	Glycosyl hydrolase family 1	13.1299	4.92608	13.2305	54.0256	42.2439	34.6541	15.7412	9.47765	10.029	11.3553	28.3907	21.5879	35.0849	30.86	27.4768	45.8548	12.2118	19.3967	0.004208	1.56892	up
gene_2367	K01188	beta-glucosidase	Glycosyl hydrolase family 3 C-terminal domain	64.6511	65.6791	84.115	42.7908	30.8461	22.6908	38.5216	42.5718	44.0562	64.5721	71.6927	68.4126	140.117	92.3282	27.1325	60.4921	70.9308	70.5928	0.002851	1.07884	up
gene_2896	K19668	cellulose 1,4-beta-cellobiosidase	Glycosyl hydrolases family 6	36.6198	9.93943	9.5518	22.299	16.0226	13.8665	6.93507	4.70493	5.51709	7.60634	11.7186	9.19586	116.038	67.6853	15.9706	10.544	13.3203	17.4919	7.29e-06	1.69222	up
gene_5597	K01179	endoglucanase	Glycosyl hydrolase family 9	63.0759	79.5023	89.1017	64.653	43.306	32.5163	29.38	39.1867	26.7759	66.2495	12.9559	32.7085	111.093	70.9399	25.4922	97.025	98.2661	85.1066	1.57e-09	1.9623	up
gene_2787	K01210	glucan 1,3-beta-glucosidase	Cellulase (glycosyl hydrolase family 5)	199.195	132.764	138.973	192.986	178.552	180.737	133.306	186.148	196.011	173.479	305.476	244.047	295.073	317.008	402.98	395.132	208.047	426.715	0.00413	1.37065	up
gene_12238	K01210	glucan 1,3-beta-glucosidase	Cellulase (glycosyl hydrolase family 5)	488.087	370.617	566.906	289.574	256.723	249.416	71.5554	89.4705	99.0742	316.329	79.6251	161.193	519.854	332.785	135.666	578.575	470.807	513.301	2.33e-16	2.95752	up
gene_5205	K01210	glucan 1,3-beta-glucosidase	Cellulase (glycosyl hydrolase family 5)	200.438	37.0527	141.122	231.427	286.277	352.974	51.5351	43.5953	38.9483	32.8907	27.4632	28.5924	428.594	310.412	216.805	500.843	104.566	383.215	4.86e-10	3.30726	up
gene_1348	K01210	glucan 1,3-beta-glucosidase	Cellulase (glycosyl hydrolase family 5)	527.105	1608.91	643.079	402.175	291.131	232.108	159.405	161.958	196.941	630.655	118.436	312.316	681.321	471.846	277.719	416.674	607.075	420.081	9.76e-07	1.85446	up
gene_12053	K01210	glucan 1,3-beta-glucosidase	Pectate lyase superfamily protein	112.087	161.19	133.226	175.375	107.829	48.7721	43.0695	40.5064	31.1305	75.5188	14.4795	38.7831	78.8972	72.2324	65.1309	107.665	84.6708	50.3421	0.000111	1.49958	up
gene_12374	K01178	glucoamylase	Glycosyl hydrolases family 15	167.065	252.59	216.354	152.472	104.492	80.6478	72.1352	111.364	82.5484	275.027	36.7067	120.158	220.501	167.353	124.348	180.195	273.261	170.564	5.88e-05	1.61739	up
gene_9076	K01196	glycogen debranching enzyme	Glycogen debranching enzyme, glucanotransferase domain	68.246	63.2657	70.6012	80.3291	69.3933	71.5394	59.4961	50.4658	52.6952	50.0237	41.5275	41.6244	73.406	63.8296	58.5674	85.4711	102.114	80.4697	0.000448	1.12725	up
gene_8480	K00688	glycogen phosphorylase	Carbohydrate phosphorylase	329.189	772.115	420.348	445.321	372.321	348.334	259.236	227.271	157.26	301.689	120.518	187.08	417.339	399.707	434.892	440.544	525.922	695.052	9.48e-08	1.81415	up
